# Supplementary material for: Whole genome sequencing reveals the impact of recent artificial selection on red sea bream reared in fish farms
Source: Sci Rep. 2019 Apr 24;9:6487. doi: 10.1038/s41598-019-42988-z (PMC6482192; doi:10.1038/s41598-019-42988-z)
Supplement: Supplementary file 2 — S4 [file 41598_2019_42988_MOESM2_ESM.xlsx]

## Sheet: Summary_of_annotatioin_gene_sym
Gene	Swissprot	Tetraodon_nigroviridis	Takifugu_rubripes	Gasterosteus_aculeatus	Danio_rerio	Homo_sapiens	Mus_musculus	Annotation
PAMAJ00002CG00010	slitrk1	slitrk1	slitrk1	slitrk1	slitrk4	slitrk1	slitrk1	slitrk1
PAMAJ00003CG00010	pde6a	pde6a	na	pde6a	pde6a	pde6a	pde6a	pde6a
PAMAJ00003CG00020	slc26a2	slc26a2	slc26a2	slc26a2	slc26a2	slc26a2	slc26a2	slc26a2
PAMAJ00003CG00040	htr4	htr4	na	htr4	htr4	htr4	htr4	htr4
PAMAJ00003CG00050	htr4	htr4	si:dkey-247m21.3	htr4	htr4	htr4	htr4	htr4
PAMAJ00003CG00060	na	na	na	na	zgc:174680	na	na	zgc:174680
PAMAJ00003CG00080	lman2	lman2	lman2	na	lman2	lman2	lman2	lman2
PAMAJ00003CG00120	na	mtnr1aa	na	mtnr1al	mtnr1al	ac018709.1	mtnr1a	mtnr1aa
PAMAJ00003CG00130	na	mtnr1al	mtnr1al	mtnr1al	mtnr1al	mtnr1a	mtnr1a	mtnr1al
PAMAJ00003CG00140	slc36a4	slc36a1	na	slc36a1	slc36a1	slc36a2	slc36a1	slc36a4
PAMAJ00003CG00150	slc36a1	slc36a1	na	slc36a1	slc36a1	slc36a1	slc36a1	slc36a1
PAMAJ00003CG00160	atox1	na	na	na	atox1	atox1	atox1	atox1
PAMAJ00003CG00180	g3bp1	g3bp1	g3bp2	g3bp1	g3bp1	g3bp1	g3bp1	g3bp1
PAMAJ00003CG00190	glra1	glra1	glra4a	glra1	glra1	glra3	glra3	glra1
PAMAJ00003CG00200	glra1	glra1	glra3	glra1	glra1	glra1	glra1	glra1
PAMAJ00003CG00210	glra1	glra3	glra3	glra1	glra1	glra2	glra1	glra1
PAMAJ00003CG00230	slc25a48	slc25a48	slc25a48	slc25a48	slc25a48	slc25a48	slc25a48	slc25a48
PAMAJ00003CG00240	cplx2	na	cplx2	cplx2	cplx2	cplx2	cplx2	cplx2
PAMAJ00003CG00290	thoc3	thoc3	thoc3	thoc3	thoc3	thoc3	thoc3	thoc3
PAMAJ00003CG00300	shtn1	si:dkey-280e21.3	si:dkey-280e21.3	na	si:dkey-280e21.3	shtn1	shtn1	shtn1
PAMAJ00003CG00320	pcdh12	pcdh12	pcdh12	pcdh12	pcdh12	pcdh12	pcdh12	pcdh12
PAMAJ00003CG00360	na	na	na	na	na	na	na	na
PAMAJ00003CG00380	b4galt1	b4galt1l	b4galt1l	b4galt1l	b4galt1l	b4galt1	b4galt1	b4galt1
PAMAJ00003CG00400	pgbd3	na	na	na	si:ch211-255f4.7	ercc6	na	pgbd3
PAMAJ00003CG00410	na	na	na	na	na	na	na	na
PAMAJ00003CG00430	na	na	na	na	fo904868.1	na	na	fo904868.1
PAMAJ00003CG00460	pcdh1	na	pcdh1a	pcdh1b	ct030123.1	pcdh1	pcdh1	pcdh1
PAMAJ00003CG00500	na	pcdh1a	pcdh1a	pcdh7b	pcdh1b	pcdh1	pcdh1	pcdh1a
PAMAJ00003CG00510	pnma5	na	na	na	na	pnma5	pnmal1	pnma5
PAMAJ00004CG00010	na	na	na	na	nek11	na	na	nek11
PAMAJ00008CG00010	casq1	casq1b	casq1b	casq1a	casq1b	casq1	casq1	casq1
PAMAJ00008CG00020	casq2	casq1b	casq1b	casq1a	casq1a	casq2	casq1	casq2
PAMAJ00008CG00050	pea15	pea15	na	pea15	pea15	pea15	pea15a	pea15
PAMAJ00008CG00060	samd9l	zmp:0000000735	zmp:0000000735	na	si:ch73-252p3.1	samd9l	samd9l	samd9l
PAMAJ00009CG00010	na	na	na	na	dnajc5b	na	na	dnajc5b
PAMAJ00009CG00020	trim55	trim55b	trim55b	na	trim55b	trim55	trim55	trim55
PAMAJ00010CG00010	na	na	na	na	na	na	na	na
PAMAJ00010CG00020	na	na	na	na	na	na	na	na
PAMAJ00010CG00030	na	na	na	na	na	na	na	na
PAMAJ00010CG00040	na	na	na	na	trgv5	na	na	trgv5
PAMAJ00010CG00050	na	na	na	na	na	na	na	na
PAMAJ00010CG00060	na	na	na	na	trgv5	na	na	trgv5
PAMAJ00010CG00070	na	na	na	na	si:dkey-234i14.9	na	na	si:dkey-234i14.9
PAMAJ00010CG00080	na	na	na	na	trgv5	na	na	trgv5
PAMAJ00011CG00010	na	na	na	na	cabz01073197.1	na	na	cabz01073197.1
PAMAJ00011CG00040	na	na	na	na	si:ch211-208g1.1	na	na	si:ch211-208g1.1
PAMAJ00011CG00060	na	na	na	na	zgc:112970	na	na	zgc:112970
PAMAJ00012CG00010	ltbp4	na	na	ltbp1	bx663503.3	ltbp4	ltbp4	ltbp4
PAMAJ00014CG00010	nynrin	na	na	na	fo704673.1	nynrin	na	nynrin
PAMAJ00015CG00010	htr1a-b	htr1ab	htr1ab	htr1aa	htr1ab	htr1a	htr1a	htr1a-b
PAMAJ00015CG00020	na	na	na	na	na	na	na	na
PAMAJ00015CG00060	na	spp1	spp1	spp1	spp1	na	na	spp1
PAMAJ00015CG00070	sh3bp2	sh3bp2	sh3bp2	sh3bp2	sh3bp2	sh3bp2	sh3bp2	sh3bp2
PAMAJ00015CG00090	kcnv2	kcnv2a	kcnv2a	kcnv2a	kcnv2a	kcnv2	kcnv2	kcnv2
PAMAJ00015CG00100	pum3	pum3	pum3	pum3	pum3	pum3	pum3	pum3
PAMAJ00015CG00140	brcc3	brcc3	brcc3	brcc3	brcc3	brcc3	brcc3	brcc3
PAMAJ00015CG00160	rab27b	rab27b	rab27b	rab27b	rab27b	rab27b	rab27b	rab27b
PAMAJ00015CG00170	na	na	na	na	na	na	na	na
PAMAJ00015CG00190	tcf4	na	na	tcf4	tcf4	tcf4	tcf4	tcf4
PAMAJ00015CG00200	tcf4	na	na	tcf4	tcf4	tcf4	tcf4	tcf4
PAMAJ00016CG00010	atrip	atrip	na	na	atrip	atrip	atrip	atrip
PAMAJ00016CG00040	hes5	na	na	hes5	her4.2	hes5	hes5	hes5
PAMAJ00016CG00050	hes5	na	na	hes5	her4.2	hes5	hes5	hes5
PAMAJ00016CG00060	hes5	na	na	hes5	her4.2	hes5	hes5	hes5
PAMAJ00016CG00070	hes5	na	na	hes5	her4.2	hes5	hes5	hes5
PAMAJ00016CG00080	hes5	na	na	hes5	her4.2	hes5	hes5	hes5
PAMAJ00016CG00090	hes5	na	na	hes5	her4.2	hes5	hes5	hes5
PAMAJ00016CG00100	hes5	na	na	hes5	her4.2	hes5	hes5	hes5
PAMAJ00016CG00110	hes5	na	na	hes5	her4.2	hes5	hes5	hes5
PAMAJ00016CG00120	hes5	na	na	hes5	her4.2	hes5	hes5	hes5
PAMAJ00016CG00130	hes5	na	na	hes5	her4.2	hes5	hes5	hes5
PAMAJ00016CG00140	hes5	na	na	hes5	her4.2	hes5	hes5	hes5
PAMAJ00016CG00150	na	na	na	na	si:ch73-21g5.7	na	na	si:ch73-21g5.7
PAMAJ00016CG00160	hes5	na	na	hes5	her4.2	hes5	hes5	hes5
PAMAJ00016CG00170	hes5	na	na	hes5	her4.2	hes5	hes5	hes5
PAMAJ00016CG00180	pank4	pank4	pank4	pank4	fp003590.4	pank4	pank4	pank4
PAMAJ00017CG00010	na	na	na	na	si:dkey-65l23.2	na	na	si:dkey-65l23.2
PAMAJ00017CG00020	ncapd3	ncapd3	ncapd3	na	ncapd3	ncapd3	ncapd3	ncapd3
PAMAJ00017CG00030	vps8	na	vps8	vps8	vps8	vps8	vps8	vps8
PAMAJ00017CG00040	pcca	mccc1	pcca	pcca	pcca	pcca	pcca	pcca
PAMAJ00017CG00050	col10a1	na	na	na	cbln6	col10a1	col10a1	col10a1
PAMAJ00017CG00060	na	na	na	na	si:dkey-237j11.3	na	na	si:dkey-237j11.3
PAMAJ00017CG00070	casq1	casq1b	casq1b	casq1a	casq1b	casq1	casq1	casq1
PAMAJ00017CG00080	casq2	casq1b	casq1b	casq1a	casq1a	casq2	casq1	casq2
PAMAJ00017CG00090	pea15	pea15	na	pea15	pea15	pea15	pea15a	pea15
PAMAJ00017CG00100	nlrp1	na	na	na	si:ch73-252p3.1	nlrp1	lt629153.1	nlrp1
PAMAJ00017CG00120	mrpl48	mrpl48	mrpl48	mrpl48	mrpl48	mrpl48	mrpl48	mrpl48
PAMAJ00017CG00130	trim25	zgc:92594	zgc:92594	zgc:92594	zgc:92594	trim25	trim25	trim25
PAMAJ00017CG00140	samd9l	zmp:0000000735	zmp:0000000735	zmp:0000000735	si:ch73-252p3.1	samd9	samd9l	samd9l
PAMAJ00017CG00150	clec17a	na	na	si:dkey-83f18.5	si:dkey-28d5.7	clec17a	na	clec17a
PAMAJ00017CG00160	pxn1	na	na	na	si:ch211-215k15.4	na	na	pxn1
PAMAJ00017CG00170	gimap4	na	na	na	bx004816.1	gimap4	gimap4	gimap4
PAMAJ00017CG00180	gimap4	na	na	na	bx004816.1	gimap4	gimap4	gimap4
PAMAJ00017CG00190	supt16h	supt16h	supt16h	supt16h	supt16h	supt16h	supt16	supt16h
PAMAJ00017CG00200	tox4	tox4b	tox4b	tox4b	tox4a	tox4	tox4	tox4
PAMAJ00017CG00210	slc12a6	slc12a6	na	slc12a6	si:cabz01102082.1	slc12a6	slc12a6	slc12a6
PAMAJ00017CG00220	slc12a6	slc12a6	slc12a6	slc12a6	na	slc12a6	slc12a6	slc12a6
PAMAJ00017CG00230	nop10	nop10	nop10	nop10	nop10	nop10	nop10	nop10
PAMAJ00017CG00250	lpcat4	lpcat4	lpcat4	lpcat4	lpcat4	lpcat4	lpcat4	lpcat4
PAMAJ00017CG00270	emc4	emc4	emc4	emc4	emc4	emc4	emc4	emc4
PAMAJ00017CG00280	cyld	na	cylda	na	cylda	cyld	cyld	cyld
PAMAJ00017CG00290	adcy2	na	na	na	adcy2a	adcy2	adcy2	adcy2
PAMAJ00017CG00300	n4bp1	khnyn	khnyn	khnyn	khnyn	n4bp1	n4bp1	n4bp1
PAMAJ00017CG00310	ripk3	ripk4	ripk4	na	ripk3	ripk3	ankk1	ripk3
PAMAJ00017CG00320	cbln1	si:dkeyp-74b6.2	si:dkeyp-74b6.2	si:dkeyp-74b6.2	si:dkeyp-74b6.2	cbln1	cbln1	cbln1
PAMAJ00017CG00330	triml1	si:dkey-46i9.6	si:dkey-46i9.6	na	btr16	triml1	rnf39	triml1
PAMAJ00017CG00340	trim65	si:dkey-46i9.6	si:dkey-46i9.6	na	btr01	trim65	trim80	trim65
PAMAJ00017CG00350	c1ql4	na	na	na	cbln6	c1ql4	c1ql4	c1ql4
PAMAJ00017CG00360	c1ql4	na	na	na	cbln6	c1ql4	c1ql4	c1ql4
PAMAJ00017CG00370	c1ql4	na	na	na	cbln6	c1ql4	c1ql4	c1ql4
PAMAJ00017CG00380	na	na	mrc1b	na	si:dkey-11o15.7	selp	clec4f	mrc1b
PAMAJ00017CG00390	trim11	na	na	na	btr26	trim11	trim11	trim11
PAMAJ00017CG00400	c1ql4	na	na	na	cbln8	c1ql4	c1ql4	c1ql4
PAMAJ00017CG00410	na	na	na	na	cbln8	na	na	cbln8
PAMAJ00017CG00420	c1ql4	na	na	na	cbln8	c1ql4	c1ql4	c1ql4
PAMAJ00017CG00430	c1ql4	na	na	na	cbln8	c1ql4	c1ql4	c1ql4
PAMAJ00017CG00440	caprin2	na	na	na	cbln6	c1ql4	c1ql4	caprin2
PAMAJ00017CG00450	c1ql4	na	na	na	cbln8	c1ql4	c1ql4	c1ql4
PAMAJ00017CG00460	c1ql4	na	na	na	cbln6	c1ql4	c1ql4	c1ql4
PAMAJ00017CG00470	caprin2	na	na	na	cbln6	c1qtnf3	c1qtnf3	caprin2
PAMAJ00017CG00480	c1qtnf3	na	na	na	cbln6	c1qtnf3	c1qtnf3	c1qtnf3
PAMAJ00017CG00490	vbp1	vbp1	vbp1	vbp1	vbp1	vbp1	vbp1	vbp1
PAMAJ00017CG00510	rab39b	na	rab39b	rab39b	rab39ba	rab39b	rab39b	rab39b
PAMAJ00017CG00540	picalm	na	si:ch211-200p22.4	si:ch211-200p22.4	si:ch211-200p22.4	snap91	snap91	picalm
PAMAJ00018CG00010	ppp1r14b	ppp1r14a	ppp1r14aa	ppp1r14ab	ppp1r14ab	ppp1r14b	ppp1r14b	ppp1r14b
PAMAJ00018CG00030	thap12	thap12b	na	na	cr762475.1	thap12	thap12	thap12
PAMAJ00018CG00040	cpi17	ppp1r14a	ppp1r14aa	ppp1r14ab	bx005374.1	ppp1r14a	ppp1r14a	cpi17
PAMAJ00018CG00050	gtf2ird2	na	na	na	al928808.1	gtf2ird2	gtf2ird2	gtf2ird2
PAMAJ00018CG00060	atg16	atg16l1	atg16l1	atg16l1	atg16l1	atg16l1	atg16l1	atg16
PAMAJ00018CG00070	atg16	atg16l1	atg16l1	atg16l1	atg16l1	atg16l1	atg16l1	atg16
PAMAJ00018CG00090	otol1	na	na	na	cabz01067232.1	otol1	otol1	otol1
PAMAJ00018CG00100	dgkh	si:dkey-172j4.3	si:dkey-172j4.3	dgkd	dgkh	dgkd	dgkd	dgkh
PAMAJ00019CG00010	cwf19l1	cwf19l1	cwf19l1	na	cwf19l1	cwf19l1	cwf19l1	cwf19l1
PAMAJ00019CG00020	dmtf1	dmtf1	dmtf1	na	dmtf1	dmtf1	dmtf1	dmtf1
PAMAJ00019CG00030	cpm	cpm	cpm	cpe	cpm	cpm	cpm	cpm
PAMAJ00020CG00010	ebf1	ebf1	ebf1	ebf1	ebf1	ebf1	ebf1	ebf1
PAMAJ00020CG00050	lsm11	lsm11	lsm11	lsm11	lsm11	lsm11	lsm11	lsm11
PAMAJ00020CG00060	thg1l	thg1l	thg1l	thg1l	thg1l	thg1l	thg1l	thg1l
PAMAJ00020CG00070	adam19	adam19b	adam19b	adam19b	adam19b	adam19	adam19	adam19
PAMAJ00020CG00080	gpr151	gpr151	gpr151	gpr151	gpr151	gpr151	gpr151	gpr151
PAMAJ00020CG00090	ppp2r2b	ppp2r2ba	ppp2r2ba	ppp2r2ba	ppp2r2ba	ppp2r2b	ppp2r2b	ppp2r2b
PAMAJ00020CG00100	rpl26	rpl26	rpl26	rpl26	rpl26	rpl26	rpl26	rpl26
PAMAJ00020CG00110	bnip1	bnip1a	bnip1a	bnip1a	bnip1b	bnip1	bnip1	bnip1
PAMAJ00020CG00120	nkx-2.5	nkx2.5	nkx2.5	nkx2.5	nkx2.5	nkx2-5	nkx2-5	nkx-2.5
PAMAJ00020CG00130	stc2	stc2a	stc2a	stc2a	stc2a	stc2	stc2	stc2
PAMAJ00020CG00140	cpeb4	cpeb4a	cpeb4a	cpeb4a	cpeb4a	cpeb4	cpeb4	cpeb4
PAMAJ00020CG00170	na	drd1b	drd1b	drd1a	al935195.2	drd1	drd1	drd1b
PAMAJ00020CG00180	nek4	nek4	nek12	na	nek12	nek5	nek4	nek4
PAMAJ00020CG00190	faf2	faf2	faf2	faf2	faf2	faf2	faf2	faf2
PAMAJ00020CG00200	rnf44	rnf44	rnf44	rnf44	rnf44	rnf44	rnf44	rnf44
PAMAJ00020CG00210	gprin1	na	na	na	si:dkeyp-123h10.2	gprin1	gprin1	gprin1
PAMAJ00020CG00220	na	na	na	na	si:ch211-59p23.1	na	na	si:ch211-59p23.1
PAMAJ00020CG00230	sncb	sncb	sncb	sncb	sncb	sncb	sncb	sncb
PAMAJ00020CG00250	na	na	na	na	si:dkey-51d8.9	na	na	si:dkey-51d8.9
PAMAJ00020CG00270	ctnna1	ctnna1	ctnna1	ctnna1	ctnna1	ctnna1	ctnna1	ctnna1
PAMAJ00020CG00280	ctnna1	ctnna1	ctnna1	ctnna1	ctnna1	ctnna1	ctnna1	ctnna1
PAMAJ00020CG00290	ctnna1	ctnna1	ctnna1	ctnna1	ctnna1	ctnna1	ctnna1	ctnna1
PAMAJ00020CG00300	lrrtm2	na	lrrtm2	lrrtm2	lrrtm2	lrrtm2	lrrtm2	lrrtm2
PAMAJ00020CG00310	ctnna1	ctnna1	ctnna1	ctnna1	ctnna1	ctnna1	ctnna1	ctnna1
PAMAJ00020CG00320	ctnna1	ctnna1	ctnna1	ctnna1	ctnna1	ctnna1	ctnna1	ctnna1
PAMAJ00020CG00330	mchr2	mchr2	mchr2	mchr2	mchr2	mchr2	mchr1	mchr2
PAMAJ00020CG00340	tspan17	tspan17	tspan17	tspan17	tspan17	tspan17	tspan17	tspan17
PAMAJ00020CG00350	na	na	na	na	lo018188.1	synpo	synpo	lo018188.1
PAMAJ00020CG00360	synpo	na	na	na	lo018188.1	synpo	synpo	synpo
PAMAJ00020CG00370	dctn4	dctn4	dctn4	dctn4	dctn4	dctn4	dctn4	dctn4
PAMAJ00020CG00380	gpx5	na	na	gpx3	gpx3	gpx6	gpx5	gpx5
PAMAJ00020CG00390	gpx3	gpx3	gpx2	gpx3	gpx3	gpx3	gpx3	gpx3
PAMAJ00020CG00410	tnip1	tnip1	tnip1	tnip1	tnip1	tnip1	tnip1	tnip1
PAMAJ00020CG00430	slc7a2	na	na	na	zgc:175280	slc7a2	slc7a2	slc7a2
PAMAJ00020CG00440	n4bp3	n4bp3	n4bp3	n4bp3	n4bp3	n4bp3	n4bp3	n4bp3
PAMAJ00020CG00450	rmnd5b	rmnd5b	rmnd5b	rmnd5b	rmnd5b	rmnd5b	rmnd5b	rmnd5b
PAMAJ00020CG00460	prob1	na	na	na	si:ch73-43g23.1	prob1	prob1	prob1
PAMAJ00020CG00470	hbegf	hbegfa	hbegfa	hbegfa	hbegfa	hbegf	hbegf	hbegf
PAMAJ00020CG00480	rufy1	rufy1	rufy1	rufy1	rufy1	rufy1	rufy1	rufy1
PAMAJ00020CG00490	hnrnph1	hnrnph3	hnrnph1	hnrnph1	hnrnph1	ac270306.4	hnrnph1	hnrnph1
PAMAJ00020CG00500	ankhd1	ankhd1	ankhd1	ankhd1	ankhd1	ankhd1	ankhd1	ankhd1
PAMAJ00020CG00510	higd2a	higd2a	higd2a	higd2a	higd2a	higd2a	higd2a	higd2a
PAMAJ00020CG00520	cltb	cltb	cltb	cltb	cltb	cltb	cltb	cltb
PAMAJ00020CG00550	unc5a	unc5a	unc5a	unc5a	unc5a	unc5a	unc5a	unc5a
PAMAJ00020CG00560	unc5a	unc5a	unc5a	unc5a	unc5a	unc5a	unc5a	unc5a
PAMAJ00020CG00590	unc5c	unc5a	unc5a	unc5a	unc5a	unc5c	unc5c	unc5c
PAMAJ00020CG00600	unc5a	unc5b	unc5a	unc5a	unc5a	unc5a	unc5a	unc5a
PAMAJ00020CG00610	atoh1	atoh1a	atoh1a	atoh1a	atoh1b	atoh1	atoh1	atoh1
PAMAJ00020CG00620	dok3	dok2	dok1b	dok1b	cabz01072950.1	dok3	dok3	dok3
PAMAJ00020CG00630	ddx41	ddx41	ddx41	ddx41	cabz01072952.1	ddx41	ddx41	ddx41
PAMAJ00020CG00640	fam193b	fam193b	fam193b	fam193b	fam193b	fam193b	fam193b	fam193b
PAMAJ00020CG00660	prelid1	prelid1a	prelid1a	prelid1a	prelid1a	prelid1	prelid1	prelid1
PAMAJ00020CG00670	npy2r	npy7r	npy7r	npy7r	npy7r	npy2r	npy2r	npy2r
PAMAJ00020CG00680	trim69	trim105	trim105	si:ch73-54f23.4	trim105	trim69	trim69	trim69
PAMAJ00020CG00690	ergic1	ergic1	ergic1	ergic1	ergic1	ergic1	ergic1	ergic1
PAMAJ00020CG00700	dusp1	dusp1	dusp1	dusp1	dusp1	dusp1	dusp1	dusp1
PAMAJ00020CG00710	neurl1b	neurl1b	neurl1b	neurl1b	neurl1b	neurl1b	neurl1b	neurl1b
PAMAJ00020CG00720	na	mtnr1c	mtnr1c	mtnr1c	al929213.3	mtnr1a	mtnr1a	mtnr1c
PAMAJ00020CG00740	vma21	na	vma21	vma21	vma21	vma21	vma21	vma21
PAMAJ00020CG00750	gja3	na	na	cx39.9	cx39.9	gja3	gja3	gja3
PAMAJ00020CG00760	gjb1	na	na	cx31.7	cx31.7	gjb1	gjb1	gjb1
PAMAJ00020CG00770	lrrc32	na	na	na	lrrc32	lrrc32	lrrc32	lrrc32
PAMAJ00020CG00780	tnfsf13b	tnfsf13b	na	na	tnfsf13b	tnfsf13b	tnfsf13b	tnfsf13b
PAMAJ00020CG00790	eda	eda	na	eda	eda	eda	eda	eda
PAMAJ00020CG00800	na	eda	na	eda	na	na	na	eda
PAMAJ00020CG00810	gria3	gria3	gria3b	gria3b	gria3a	gria3	gria3	gria3
PAMAJ00020CG00820	gria3	na	gria3b	gria3b	gria3a	gria3	gria3	gria3
PAMAJ00020CG00830	gria3	na	gria3b	gria3b	gria3b	gria3	gria3	gria3
PAMAJ00020CG00840	gria3	gria3	gria3b	gria3b	gria3a	gria3	gria3	gria3
PAMAJ00020CG00850	gria3	gria3	gria3b	gria3b	gria3a	gria3	gria3	gria3
PAMAJ00020CG00860	gria3	gria3	gria3b	gria3b	gria3b	gria3	gria3	gria3
PAMAJ00020CG00880	nlgn3	nlgn3a	nlgn3a	nlgn3a	nlgn3a	nlgn3	nlgn3	nlgn3
PAMAJ00020CG00920	pcdh20	pcdh20	pcdh20	pcdh20	pcdh20	al592490.1	pcdh20	pcdh20
PAMAJ00020CG00930	na	na	plp1a	na	na	na	na	plp1a
PAMAJ00020CG00940	rab9b	rab9b	rab9b	rab9b	rab9b	rab9b	rab9b	rab9b
PAMAJ00020CG00950	fut11	fut11	fut11	fut11	fut11	fut11	fut11	fut11
PAMAJ00020CG00960	znf185	na	na	na	znf185	znf185	zfp185	znf185
PAMAJ00020CG00970	nsdhl	nsdhl	nsdhl	nsdhl	nsdhl	nsdhl	nsdhl	nsdhl
PAMAJ00020CG00980	cetn1	cetn2	cetn2	cetn2	cetn2	cetn2	cetn2	cetn1
PAMAJ00020CG00990	ogt	ogt.1	ogt.1	ogt.1	ogt.1	ogt	ogt	ogt
PAMAJ00020CG01000	fhdc1	fhdc2	fhdc1	fhdc1	fhdc2	fhdc1	fhdc1	fhdc1
PAMAJ00020CG01010	rhog	rhogd	rhogd	rhogd	rhogd	rhog	rhog	rhog
PAMAJ00020CG01030	kctd8	na	kctd12b	kctd12b	kctd12b	kctd8	kctd8	kctd8
PAMAJ00020CG01040	kctd8	kctd12b	kctd12b	kctd12b	al935304.3	kctd8	kctd12b	kctd8
PAMAJ00020CG01050	znf711	znf711	znf711	znf711	znf711	znf711	zfp711	znf711
PAMAJ00020CG01060	zgc:66447	zgc:66447	zgc:66447	zgc:66447	al935304.2	slain1	slain1	zgc:66447
PAMAJ00020CG01070	slc25a53	slc25a53	na	slc25a22a	slc25a51b	slc25a53	slc25a53	slc25a53
PAMAJ00020CG01080	prps1	prps2	prps1b	prps1b	prps1b	prps1	prps1	prps1
PAMAJ00020CG01090	frmpd3	frmpd4	frmpd3	frmpd3	frmpd3	frmpd3	frmpd3	frmpd3
PAMAJ00020CG01130	na	na	na	na	si:ch211-153b23.7	na	na	si:ch211-153b23.7
PAMAJ00020CG01140	htxa	zgc:174917	na	phyhd1	zgc:174917	phyh	phyhd1	htxa
PAMAJ00020CG01150	c21orf33	si:ch211-153b23.5	si:ch211-153b23.5	si:ch211-153b23.5	si:ch211-153b23.5	c21orf33	d10jhu81e	c21orf33
PAMAJ00020CG01160	ywlc	si:ch211-153b23.3	si:ch211-153b23.4	na	si:ch211-153b23.3	yrdc	yrdc	ywlc
PAMAJ00020CG01170	acod1	irg1l	na	irg1l	irg1l	acod1	acod1	acod1
PAMAJ00020CG01180	glod5	glod5	glod5	na	glod5	glod5	glod5	glod5
PAMAJ00020CG01190	rnf12-a	rlim	rlim	rlim	rlim	rnf6	rlim	rnf12-a
PAMAJ00020CG01200	na	nexmifb	nexmifb	nexmifb	nexmifb	nexmif	nexmif	nexmifb
PAMAJ00020CG01240	uprt	uprt	uprt	uprt	uprt	uprt	uprt	uprt
PAMAJ00020CG01250	zdhhc15	zdhhc15b	zdhhc15b	zdhhc15b	zdhhc15b	zdhhc15	zdhhc15	zdhhc15
PAMAJ00020CG01260	fgf16	fgf16	fgf16	fgf16	fgf16	fgf16	fgf16	fgf16
PAMAJ00020CG01270	atrx	atrx	atrx	atrx	cr855117.1	atrx	atrx	atrx
PAMAJ00020CG01290	kif3a	kif3a	kif3a	kif3a	kif3a	kif3a	kif3a	kif3a
PAMAJ00020CG01300	sh3rf1	na	si:ch211-124n19.2	sh3rf2	sh3rf2	sh3rf3	sh3rf2	sh3rf1
PAMAJ00020CG01310	sh3rf2	na	sh3rf1	sh3rf1	sh3rf2	sh3rf2	sh3rf2	sh3rf2
PAMAJ00020CG01320	sh3rf1	na	sh3rf1	sh3rf1	sh3rf2	sh3rf1	sh3rf1	sh3rf1
PAMAJ00020CG01330	kctd16	na	kctd16a	kctd16a	kctd16b	kctd16	kctd16	kctd16
PAMAJ00020CG01340	kctd16	kctd16a	kctd16a	kctd16a	bx323465.3	kctd16	kctd16	kctd16
PAMAJ00020CG01350	nr3c1	nr3c1	nr3c1	nr3c1	nr3c1	nr3c1	nr3c1	nr3c1
PAMAJ00020CG01370	fgf1	fgf1a	fgf1a	fgf1a	bx530085.5	fgf1	fgf1	fgf1
PAMAJ00020CG01380	ndfip1	ndfip1	ndfip1	gnpda1	bx470157.3	ndfip1	ndfip1	ndfip1
PAMAJ00020CG01390	gnpda1	gnpda1	gnpda1	gnpda1	bx470157.1	gnpda1	gnpda1	gnpda1
PAMAJ00020CG01400	hspa4	hspa4b	hspa4b	hspa4b	bx530085.3	hspa4	hspa4	hspa4
PAMAJ00020CG01420	sowaha	na	sowahab	sowahaa	sowahab	sowaha	sowaha	sowaha
PAMAJ00020CG01430	ccng1	ccng1	ccng1	ccng1	cu062437.3	ccng1	ccng1	ccng1
PAMAJ00020CG01440	gabrb2	gabrb2	gabrb2	gabrb2	gabrb2	gabrb2	gabrb1	gabrb2
PAMAJ00020CG01450	gabrb2	gabrb2	gabrb2	gabrb2	gabrb2	gabrb2	gabrb2	gabrb2
PAMAJ00020CG01460	atp10b	atp10b	atp10b	atp10a	atp10b	atp10b	atp10b	atp10b
PAMAJ00020CG01500	fbxl3	fbxl3l	fbxl3l	fbxl3	fbxl3l	fbxl3	fbxl3	fbxl3
PAMAJ00020CG01510	atp7a	atp7a	atp7a	atp7a	atp7a	atp7a	atp7a	atp7a
PAMAJ00020CG01520	sfxn1	sfxn1	sfxn1	sfxn1	sfxn1	sfxn1	sfxn1	sfxn1
PAMAJ00020CG01530	atp5o	atp5po	na	atp5po	atp5po	atp5po	atp5o	atp5o
PAMAJ00020CG01540	na	zgc:77058	si:ch1073-44g3.1	si:ch1073-44g3.1	si:ch1073-44g3.1	c5orf24	b230219d22rik	zgc:77058
PAMAJ00020CG01550	nsd1	nsd2	nsd1a	na	nsd1a	nsd1	nsd1	nsd1
PAMAJ00020CG01560	slu7	slu7	slu7	slu7	slu7	slu7	slu7	slu7
PAMAJ00020CG01570	c1qtnf2	c1qtnf2	c1qtnf2	c1qtnf2	c1qtnf2	c1qtnf2	c1qtnf2	c1qtnf2
PAMAJ00020CG01580	ccnjl	ccnjl	ccnjl	ccnjl	ccnjl	ccnjl	ccnj	ccnjl
PAMAJ00020CG01590	fabp6	fabp6	fabp6	fabp6	fabp6	fabp6	fabp6	fabp6
PAMAJ00020CG01600	nlrp1b	na	na	casp12	si:ch73-252p3.1	card16	nlrp1b	nlrp1b
PAMAJ00020CG01610	htr4	na	na	na	si:dkey-247m21.3	htr4	htr4	htr4
PAMAJ00020CG01620	adra1b	adra1bb	adra1bb	adra1bb	cu407330.1	adra1b	adra1b	adra1b
PAMAJ00020CG01640	dscam	na	na	na	dscamb	dscam	dscam	dscam
PAMAJ00020CG01660	egr1	egr1	egr1	egr1	egr1	egr1	egr1	egr1
PAMAJ00020CG01670	na	na	na	na	na	na	na	na
PAMAJ00020CG01700	reep2	reep2	reep2	reep2	cr854933.1	reep2	reep2	reep2
PAMAJ00020CG01710	kdm3b	kdm3b	kdm3b	kdm3b	kdm3b	kdm3b	kdm3b	kdm3b
PAMAJ00020CG01720	spon2	spon2a	spon2a	spon2a	bx324116.1	spon2	spon2	spon2
PAMAJ00020CG01730	ctbp1	ctbp1	zgc:136929	ctbp1	ctbp1	ctbp1	ctbp1	ctbp1
PAMAJ00020CG01740	fam53c	na	fam53c	fam53b	zgc:175066	fam53c	fam53c	fam53c
PAMAJ00020CG01750	phykpl	phykpl	phykpl	phykpl	phykpl	phykpl	phykpl	phykpl
PAMAJ00020CG01760	hnrnpab	hnrnpaba	hnrnpaba	hnrnpaba	hnrnpaba	hnrnpab	hnrnpab	hnrnpab
PAMAJ00020CG01770	nme5	nme5	nme5	nme5	nme5	nme5	nme5	nme5
PAMAJ00020CG01780	gnb2l1	rack1	rack1	rack1	rack1	rack1	rack1	gnb2l1
PAMAJ00020CG01790	col23a1	si:dkeyp-44a8.4	si:dkeyp-44a8.4	si:dkeyp-44a8.4	si:dkeyp-44a8.4	col23a1	col23a1	col23a1
PAMAJ00020CG01800	na	na	na	na	si:ch211-266k2.1	na	na	si:ch211-266k2.1
PAMAJ00020CG01810	na	clk4a	clk4a	clk4a	clk4a	na	na	clk4a
PAMAJ00020CG01820	tmem126a	tmem126a	tmem126a	tmem126a	tmem126a	tmem126a	tmem126a	tmem126a
PAMAJ00020CG01840	arhgap24	arhgap24	arhgap24	na	si:ch211-247j9.1	arhgap24	arhgap24	arhgap24
PAMAJ00020CG01850	mapk9	mapk9	mapk9	mapk9	mapk9	mapk9	mapk9	mapk9
PAMAJ00020CG01860	gfpt2	gfpt2	gfpt2	gfpt2	gfpt2	gfpt2	gfpt2	gfpt2
PAMAJ00020CG01870	p33monox	na	na	na	zgc:123105	kiaa1191	4833439l19rik	p33monox
PAMAJ00020CG01880	na	na	na	na	na	na	na	na
PAMAJ00020CG01890	na	na	na	na	na	na	na	na
PAMAJ00020CG01900	na	na	na	na	na	na	na	na
PAMAJ00020CG01910	na	na	na	na	na	na	na	na
PAMAJ00020CG01920	na	na	na	na	na	na	na	na
PAMAJ00020CG01930	cxcl2	na	na	na	na	na	na	cxcl2
PAMAJ00020CG01940	na	na	na	na	si:dkeyp-72g9.4	na	na	si:dkeyp-72g9.4
PAMAJ00020CG01950	na	na	na	na	na	na	na	na
PAMAJ00020CG01960	adamts2	na	na	na	adamts2	adamts2	adamts2	adamts2
PAMAJ00020CG01970	adamts2	na	na	adamts14	adamts3	adamts3	adamts2	adamts2
PAMAJ00020CG01980	adamts3	na	adamts14	adamts14	si:ch211-154c21.1	adamts3	adamts3	adamts3
PAMAJ00022CG00020	slc8a3	slc8a2b	slc8a2b	slc8a2b	slc8a2b	slc8a3	slc8a3	slc8a3
PAMAJ00022CG00030	slc8a2	slc8a2b	slc8a2b	slc8a2b	slc8a2b	slc8a2	slc8a2	slc8a2
PAMAJ00022CG00040	srsf7	srsf7a	srsf7a	srsf7a	srsf7a	srsf7	srsf7	srsf7
PAMAJ00022CG00050	hnrnpl	na	na	na	bx510647.3	hnrnpl	hnrnpl	hnrnpl
PAMAJ00022CG00060	ech1	na	ech1	na	ech1	ech1	ech1	ech1
PAMAJ00022CG00070	vstm5	vstm5	vstm5	vstm5	vstm5	vstm5	vstm5	vstm5
PAMAJ00022CG00080	fam222b	na	fam222bb	fam222bb	fam222bb	fam222b	fam222b	fam222b
PAMAJ00022CG00090	flot2	flot2	na	flot2b	flot2b	flot2	flot2	flot2
PAMAJ00022CG00100	na	na	aqp11	na	aqp11	na	na	aqp11
PAMAJ00022CG00110	na	na	aqp11	na	aqp11	na	na	aqp11
PAMAJ00022CG00120	slc35f2	slc35f2l	na	na	slc35f2	slc35f2	slc35f2	slc35f2
PAMAJ00022CG00140	capn5	capn5a	capn5a	capn5a	capn5a	capn5	capn5	capn5
PAMAJ00022CG00150	capn5	capn5a	capn5a	capn5a	capn5b	capn5	capn5	capn5
PAMAJ00022CG00170	dcun1d5	dcun1d4	dcun1d4	dcun1d5	dcun1d5	dcun1d5	dcun1d5	dcun1d5
PAMAJ00022CG00180	rps3	rps3	rps3	rps3	rps3	rps3	rps3	rps3
PAMAJ00022CG00220	aamdc	aamdc	aamdc	na	aamdc	aamdc	aamdc	aamdc
PAMAJ00022CG00230	panx1	panx1a	panx1a	na	panx1a	panx1	panx1	panx1
PAMAJ00022CG00240	rsf1	rsf1	na	rsf1b.1	rsf1b.1	rsf1	rsf1	rsf1
PAMAJ00022CG00250	clns1a	na	clns1a	clns1a	clns1a	clns1a	clns1a	clns1a
PAMAJ00022CG00260	aqp11	aqp12	aqp11	aqp11	aqp11	aqp11	aqp11	aqp11
PAMAJ00022CG00270	pak1	na	na	na	pak1	pak1	pak1	pak1
PAMAJ00022CG00290	myo7a	myo7aa	myo7aa	myo7ab	myo7aa	myo7a	myo7a	myo7a
PAMAJ00022CG00300	myo7a	myo7ab	myo7aa	myo7aa	myo7aa	myo7a	myo7a	myo7a
PAMAJ00022CG00320	f13g3.3	na	na	na	si:zfos-464b6.2	na	na	f13g3.3
PAMAJ00022CG00330	zfp36l1	sb:cb81	sb:cb81	sb:cb81	sb:cb81	zfp36l1	zfp36l1	zfp36l1
PAMAJ00023CG00010	actr5	actr5	actr5	actr5	actr5	actr5	actr5	actr5
PAMAJ00024CG00010	anks1b	anks1b	anks1b	anks1b	anks1b	anks1b	anks1b	anks1b
PAMAJ00024CG00020	anks1b	anks1a	anks1b	anks1b	anks1b	anks1b	anks1b	anks1b
PAMAJ00024CG00030	anks1b	anks1b	anks1b	anks1b	anks1b	anks1b	anks1b	anks1b
PAMAJ00024CG00040	anks1b	na	na	anks1b	anks1b	na	anks1b	anks1b
PAMAJ00024CG00050	anks1b	anks1b	anks1b	anks1b	anks1b	na	na	anks1b
PAMAJ00024CG00060	anks1b	anks1b	anks1b	anks1b	anks1b	anks1b	anks1b	anks1b
PAMAJ00024CG00070	na	anks1b	anks1b	na	na	na	na	anks1b
PAMAJ00024CG00080	anks1b	anks1b	anks1b	anks1b	anks1b	anks1b	anks1b	anks1b
PAMAJ00024CG00090	anks1b	anks1b	anks1b	anks1b	anks1b	anks1b	anks1b	anks1b
PAMAJ00024CG00100	anks1b	anks1a	anks1a	anks1b	anks1b	na	anks1b	anks1b
PAMAJ00024CG00110	uhrf1bp1l	uhrf1bp1l	uhrf1bp1l	uhrf1bp1l	uhrf1bp1l	uhrf1bp1l	uhrf1bp1l	uhrf1bp1l
PAMAJ00024CG00130	col8a2	na	na	na	si:ch211-142d6.2	col8a2	col8a2	col8a2
PAMAJ00024CG00140	uhrf1bp1l	uhrf1bp1l	uhrf1bp1l	uhrf1bp1l	uhrf1bp1l	uhrf1bp1l	uhrf1bp1l	uhrf1bp1l
PAMAJ00024CG00160	ikbip	na	na	na	zgc:113921	ikbip	ikbip	ikbip
PAMAJ00024CG00170	ikbip	na	na	na	zgc:113921	ikbip	ikbip	ikbip
PAMAJ00024CG00180	arfgap3	arfgap3	arfgap3	arfgap3	arfgap2	arfgap3	arfgap3	arfgap3
PAMAJ00024CG00190	pacsin2	pacsin2	pacsin2	pacsin2	pacsin2	pacsin2	pacsin2	pacsin2
PAMAJ00024CG00200	ttll1	ttll1	ttll1	ttll1	ttll1	ttll1	ttll1	ttll1
PAMAJ00024CG00220	mcat	mcat	mcat	mcat	mcat	mcat	mcat	mcat
PAMAJ00024CG00230	def6	def6c	def6c	def6c	def6c	def6	def6	def6
PAMAJ00024CG00240	tspan7	na	tspan7b	na	tspan7b	tspan7	tspan7	tspan7
PAMAJ00024CG00250	znf271	znf668	na	na	cu856344.1	znf345	gm6710	znf271
PAMAJ00024CG00260	na	washc3	washc3	washc3	washc3	washc3	washc3	washc3
PAMAJ00024CG00270	dram2	dram1	dram1	dram2b	dram2a	dram2	dram2	dram2
PAMAJ00024CG00280	gnptab	gnptab	gnptab	gnptab	gnptab	gnptab	gnptab	gnptab
PAMAJ00024CG00290	chpt1	chpt1	chpt1	chpt1	chpt1	cept1	chpt1	chpt1
PAMAJ00024CG00300	mybpc1	mybpc1	mybpc1	mybpc1	mybpc1	mybpc1	mybpc1	mybpc1
PAMAJ00024CG00330	spic	spic	spic	spic	spic	spic	spic	spic
PAMAJ00024CG00340	na	bcl2l13	na	na	bx469889.2	na	na	bcl2l13
PAMAJ00024CG00350	atp6v1e1	atp6v1e1b	atp6v1e1b	atp6v1e1b	atp6v1e1b	atp6v1e1	atp6v1e1	atp6v1e1
PAMAJ00024CG00360	na	ada2b	ada2b	ada2b	ada2b	ada2	na	ada2b
PAMAJ00024CG00370	galnt8	galnt8	galnt8a.1	galnt8a.1	galnt8a.2	galnt8	galnt18	galnt8
PAMAJ00024CG00380	rad51ap1	na	na	rad51ap1	rad51ap1	rad51ap1	rad51ap1	rad51ap1
PAMAJ00024CG00390	fgf6	fgf6	fgf6	fgf6	fgf6a	fgf6	fgf6	fgf6
PAMAJ00024CG00400	fgf23	fgf23	fgf23	fgf23	fgf23	fgf23	fgf23	fgf23
PAMAJ00024CG00410	tigarb	tigarb	tigarb	tigarb	tigarb	tigar	tigar	tigarb
PAMAJ00024CG00420	ccnd2	ccnd2a	ccnd2b	ccnd2b	ccnd2a	ccnd2	ccnd2	ccnd2
PAMAJ00024CG00450	usp18	usp18	na	usp18	usp18	usp18	usp18	usp18
PAMAJ00024CG00460	llph	llph	llph	llph	llph	llph	llph	llph
PAMAJ00024CG00470	cttn	hcls1	hcls1	hcls1	hcls1	cttn	cttn	cttn
PAMAJ00024CG00480	golgb1	golgb1	golgb1	na	golgb1	golgb1	golgb1	golgb1
PAMAJ00024CG00500	guca1a	guca1a	guca1a	guca1c	guca1a	guca1a	ac112683.4	guca1a
PAMAJ00024CG00510	orc5	orc5	orc5	orc5	orc5	orc5	orc5	orc5
PAMAJ00024CG00520	lhfpl3	lhfpl3	lhfpl3	lhfpl3	lhfpl3	lhfpl3	lhfpl3	lhfpl3
PAMAJ00024CG00530	kmt2e	kmt2e	kmt2e	na	kmt2e	kmt2e	kmt2e	kmt2e
PAMAJ00024CG00540	ndufb2	ndufb2	ndufb2	ndufb2	ndufb2	ndufb2	ndufb2	ndufb2
PAMAJ00024CG00550	kdm7a	kdm7ab	kdm7ab	kdm7ab	kdm7ab	kdm7a	kdm7a	kdm7a
PAMAJ00024CG00560	ergic2	na	na	ergic2	ergic2	ergic2	ergic2	ergic2
PAMAJ00024CG00570	far1	si:dkey-97m3.1	si:dkey-97m3.1	si:dkey-97m3.1	si:dkey-97m3.1	far1	far1	far1
PAMAJ00024CG00580	far1	si:dkey-97m3.1	si:dkey-97m3.1	si:dkey-97m3.1	si:dkey-97m3.1	far2	far1	far1
PAMAJ00024CG00590	magi2	magi2b	magi2a	magi2	magi2a	magi2	magi2	magi2
PAMAJ00024CG00600	magi2	magi2b	magi2a	magi2	magi2a	magi2	magi2	magi2
PAMAJ00024CG00610	magi2	magi2	magi2a	magi2	bx470114.1	magi2	magi2	magi2
PAMAJ00024CG00620	magi2	magi2b	magi2a	magi2	al935187.1	magi2	magi2	magi2
PAMAJ00024CG00630	magi2	magi2	magi2a	magi2b	bx470114.1	magi2	magi2	magi2
PAMAJ00024CG00640	magi2	magi2	magi2a	magi2b	bx004889.3	magi2	magi2	magi2
PAMAJ00024CG00650	magi2	magi2b	magi2a	magi2b	bx004889.3	magi2	magi2	magi2
PAMAJ00024CG00660	gnai1	gnai3	na	na	gnai1	gnai1	gnai1	gnai1
PAMAJ00024CG00670	cd36	cd36	cd36	cd36	cd36	cd36	cd36	cd36
PAMAJ00024CG00680	sema3c	sema3c	sema3c	sema3c	sema3c	sema3c	sema3c	sema3c
PAMAJ00024CG00690	sema3c	sema3c	sema3c	sema3c	sema3c	sema3c	sema3c	sema3c
PAMAJ00024CG00700	sema3c	sema3c	sema3c	sema3c	sema3c	sema3c	sema3c	sema3c
PAMAJ00024CG00710	fam180a	na	na	fam180a	fam180a	fam180a	fam180a	fam180a
PAMAJ00024CG00720	mtpn	mtpn	mtpn	mtpn	mtpn	mtpn	mtpn	mtpn
PAMAJ00026CG00010	pgbd3	na	na	na	si:ch211-255f4.7	ercc6	pgbd1	pgbd3
PAMAJ00026CG00020	ccne2	ccne2	ccne2	ccne2	ccne2	ccne2	ccne2	ccne2
PAMAJ00026CG00040	tp53inp1	na	na	tp53inp1	tp53inp1	tp53inp1	trp53inp1	tp53inp1
PAMAJ00026CG00050	nagpa	nagpa	nagpa	nagpa	nagpa	nagpa	nagpa	nagpa
PAMAJ00026CG00060	nagpa	nagpa	nagpa	nagpa	nagpa	nagpa	nagpa	nagpa
PAMAJ00026CG00070	ndufaf6	ndufaf6	ndufaf6	ndufaf6	ndufaf6	ndufaf6	ndufaf6	ndufaf6
PAMAJ00026CG00090	taar6	na	na	adra1bb	bx072576.1	taar6	taar6	taar6
PAMAJ00026CG00110	plekhf2	plekhf2	plekhf2	plekhf2	plekhf2	plekhf2	plekhf2	plekhf2
PAMAJ00026CG00120	wdr73	na	na	wdr73	wdr73	wdr73	wdr73	wdr73
PAMAJ00026CG00130	wdr73	na	na	wdr73	wdr73	wdr73	wdr73	wdr73
PAMAJ00026CG00140	dkey-242e21.4	na	na	na	na	c8orf37	2610301b20rik	dkey-242e21.4
PAMAJ00026CG00150	cd83	na	na	na	cd83	cd83	cd83	cd83
PAMAJ00026CG00170	col21a1	zgc:113232	zgc:113232	snrnp48	zgc:113232	col24a1	col24a1	col21a1
PAMAJ00026CG00180	na	na	na	na	na	na	na	na
PAMAJ00026CG00190	sri	na	gca	na	sri	sri	sri	sri
PAMAJ00026CG00210	na	na	na	na	na	na	na	na
PAMAJ00026CG00220	na	na	na	na	fo904868.1	na	na	fo904868.1
PAMAJ00026CG00230	fzd1	na	fzd2	na	fzd1	fzd1	fzd1	fzd1
PAMAJ00026CG00240	s100a1	s100a1	s100a1	s100a1	s100a1	s100a1	s100z	s100a1
PAMAJ00026CG00250	s100a1	s100a1	s100a1	s100a1	s100a1	s100a1	s100z	s100a1
PAMAJ00026CG00260	rrnad1	rrnad1	rrnad1	mettl25	rrnad1	rrnad1	rrnad1	rrnad1
PAMAJ00026CG00290	hapln2	hapln2	hapln2	hapln2	hapln2	hapln2	hapln2	hapln2
PAMAJ00026CG00300	rhbg	rhbg	rhbg	rhbg	rhbg	rhbg	rhbg	rhbg
PAMAJ00027CG00010	slc4a7	slc4a10	na	slc4a7	slc4a7	slc4a7	slc4a7	slc4a7
PAMAJ00027CG00040	siglec15	na	si:dkey-11p23.7	na	si:dkey-11p23.7	siglec15	ac126553.2	siglec15
PAMAJ00027CG00050	siglec15	na	si:dkey-11p23.7	na	siglec15l	siglec15	ac126553.2	siglec15
PAMAJ00028CG00010	na	na	na	na	na	na	trbv30	na
PAMAJ00028CG00020	na	na	na	na	fp016018.1	trbv29-1	trbv30	fp016018.1
PAMAJ00028CG00030	na	na	na	na	fp016018.1	trbv29-1	trbv30	fp016018.1
PAMAJ00028CG00040	na	na	na	na	na	trbv29-1	na	na
PAMAJ00028CG00050	na	na	na	na	na	na	na	na
PAMAJ00028CG00060	papln	paplna	na	paplna	paplna	papln	papln	papln
PAMAJ00028CG00070	na	na	na	si:dkey-65b13.13	si:ch1073-469d17.2	na	na	si:dkey-65b13.13
PAMAJ00028CG00080	psen1	psen1	na	na	psen1	psen1	psen1	psen1
PAMAJ00028CG00110	exd2	exd2	exd2	exd2	exd2	exd2	exd2	exd2
PAMAJ00029CG00010	anks1b	anks1a	anks1b	anks1b	anks1b	anks1b	anks1b	anks1b
PAMAJ00029CG00020	anks1b	anks1b	anks1b	anks1b	anks1b	anks1b	anks1b	anks1b
PAMAJ00029CG00030	anks1b	anks1b	anks1b	anks1b	anks1b	anks1b	anks1b	anks1b
PAMAJ00030CG00010	htr2a	htr2cl1	htr2b	htr2aa	htr2ab	htr2a	htr2a	htr2a
PAMAJ00031CG00020	fga	na	na	fga	fga	fga	fga	fga
PAMAJ00031CG00030	fgb	fgb	na	fgb	fgb	fgb	fgb	fgb
PAMAJ00031CG00040	na	na	nid2a	na	si:dkeyp-75b4.10	nid2	vcan	nid2a
PAMAJ00031CG00060	fam111a	na	na	na	fp102192.1	fam111a	fam111a	fam111a
PAMAJ00031CG00070	rnf175	rnf121	rnf175	na	rnf175	rnf175	rnf121	rnf175
PAMAJ00031CG00080	trim2	na	trim2a	trim2b	trim2b	trim2	trim2	trim2
PAMAJ00031CG00090	na	na	il4i1	na	il4i1	il4i1	lao1	il4i1
PAMAJ00031CG00100	na	na	il4i1	na	il4i1	il4i1	lao1	il4i1
PAMAJ00031CG00110	na	na	il4i1	na	il4i1	il4i1	lao1	il4i1
PAMAJ00031CG00120	na	na	il4i1	na	il4i1	il4i1	lao1	il4i1
PAMAJ00031CG00140	btn2a2	na	na	na	zgc:162154	btn2a1	btnl1	btn2a2
PAMAJ00031CG00150	btn2a2	na	na	na	zgc:162154	btn2a1	btnl9	btn2a2
PAMAJ00031CG00180	btn2a2	na	na	na	zgc:162154	btn2a1	btnl9	btn2a2
PAMAJ00031CG00190	btn3a3	na	na	na	zgc:162154	btn3a3	btnl9	btn3a3
PAMAJ00031CG00200	btn2a2	na	na	na	zgc:123297	btn3a3	skint2	btn2a2
PAMAJ00031CG00220	na	na	vcanb	na	si:dkey-9i23.4	prg3	layn	vcanb
PAMAJ00031CG00230	na	na	na	na	si:ch211-8c17.4	na	na	si:ch211-8c17.4
PAMAJ00031CG00240	na	na	na	na	na	btn2a2	btnl1	na
PAMAJ00031CG00250	na	na	na	na	na	na	na	na
PAMAJ00031CG00260	mdn1	mdn1	na	na	na	btn2a2	btnl1	mdn1
PAMAJ00031CG00270	na	na	na	na	na	na	na	na
PAMAJ00031CG00280	na	na	na	na	na	na	na	na
PAMAJ00031CG00290	btn2a2	na	na	na	zgc:162154	btn2a2	btnl4	btn2a2
PAMAJ00031CG00300	btn2a2	na	na	na	zgc:162154	btn2a2	btn2a2	btn2a2
PAMAJ00031CG00310	btn2a2	na	na	na	zgc:162154	btn2a2	btn2a2	btn2a2
PAMAJ00032CG00020	na	na	na	na	na	na	na	na
PAMAJ00032CG00030	prr7	na	na	prr7	prr7	prr7	prr7	prr7
PAMAJ00032CG00050	grk6	grk6	grk6	grk6	grk6	grk6	grk6	grk6
PAMAJ00033CG00010	na	na	na	na	si:ch211-163c2.1	na	na	si:ch211-163c2.1
PAMAJ00033CG00020	parp14	na	si:ch211-219a4.3	na	si:cabz01030277.1	parp14	parp14	parp14
PAMAJ00033CG00030	cxcl8	na	na	na	cxcl11.5	cxcl5	na	cxcl8
PAMAJ00033CG00040	cxcl8	cxcl19	il8	cxcl19	cxcl19	cxcl1	cxcl2	cxcl8
PAMAJ00033CG00050	trmt10b	trmt10b	na	trmt10b	trmt10b	trmt10b	trmt10b	trmt10b
PAMAJ00033CG00080	ino80b	ino80b	ino80b	ino80b	ino80b	ino80b	ino80b	ino80b
PAMAJ00033CG00090	aadat	aadat	aadat	aadat	aadat	aadat	aadat	aadat
PAMAJ00033CG00100	mfap3l	mfap3l	mfap3l	mfap3l	mfap3l	mfap3l	mfap3l	mfap3l
PAMAJ00033CG00110	clcn3	clcn3	clcn3	clcn3	clcn3	clcn3	clcn3	clcn3
PAMAJ00033CG00120	clcn3	clcn3	clcn3	clcn3	clcn3	clcn3	clcn3	clcn3
PAMAJ00033CG00130	nit1	nit1	nit1	nit1	nit1	nit1	nit1	nit1
PAMAJ00033CG00150	b4gat1	b4gat1	b4gat1	b4gat1	b4gat1	b4gat1	b4gat1	b4gat1
PAMAJ00033CG00180	rin2	si:ch211-168d1.3	si:ch211-168d1.3	na	si:ch211-168d1.3	rin2	rin2	rin2
PAMAJ00033CG00190	gal3st3	gal3st3	gal3st3	gal3st3	gal3st3	gal3st3	gal3st3	gal3st3
PAMAJ00033CG00200	ccs	ccs	ccs	ccs	ccs	ccs	ccs	ccs
PAMAJ00034CG00030	grm7	na	na	na	cr974456.1	grm7	grm7	grm7
PAMAJ00035CG00010	znf66	si:ch211-207i20.2	na	na	si:ch211-207i20.2	znf66	zfp235	znf66
PAMAJ00035CG00020	hcg22	na	na	na	na	na	na	hcg22
PAMAJ00035CG00030	zfp2	na	na	na	ct971500.1	zfp2	zfp930	zfp2
PAMAJ00035CG00040	hcg22	na	na	na	na	na	na	hcg22
PAMAJ00035CG00050	nudt13	nudt13	nudt13	nudt13	nudt13	nudt13	nudt13	nudt13
PAMAJ00037CG00010	ogdh	ogdhb	ogdh	ogdhb	ogdha	ogdh	ogdh	ogdh
PAMAJ00037CG00020	na	na	na	dglucy	dglucy	dglucy	dglucy	dglucy
PAMAJ00037CG00030	gimap4	na	si:ch211-229i14.2	na	si:ch211-229i14.2	gimap4	gimap4	gimap4
PAMAJ00038CG00010	cntnap5a	na	na	na	cntnap3	bx088645.1	cntnap5a	cntnap5a
PAMAJ00038CG00020	cntnap5	na	na	na	cntnap3	bx088645.1	cntnap5a	cntnap5
PAMAJ00038CG00040	ncbp2	ncbp2	ncbp2	ncbp2	ncbp2	ncbp2	ncbp2	ncbp2
PAMAJ00038CG00050	fkbp2	fkbp2	na	fkbp2	fkbp2	fkbp2	fkbp2	fkbp2
PAMAJ00038CG00060	ncbp2-as2	na	si:ch211-162e15.3	si:ch211-162e15.3	si:ch211-162e15.3	ncbp2-as2	0610012g03rik	ncbp2-as2
PAMAJ00038CG00070	meltf	meltf	meltf	meltf	meltf	meltf	meltf	meltf
PAMAJ00038CG00080	aurkb	aurkb	aurkb	aurkb	aurkb	aurkc	aurkb	aurkb
PAMAJ00038CG00090	dlg1	na	dlg1	na	dlg1l	dlg1	dlg1	dlg1
PAMAJ00038CG00100	dlg1	na	dlg1	dlg1	dlg1	dlg1	dlg1	dlg1
PAMAJ00038CG00120	dlg1l	na	dlg1	dlg1	dlg1l	na	na	dlg1l
PAMAJ00038CG00130	lrrc7	lrrc7	lrrc7	lrrc7	lrrc7	lrrc7	lrrc7	lrrc7
PAMAJ00038CG00140	lrrc7	lrrc7	lrrc7	lrrc7	lrrc7	lrrc7	lrrc7	lrrc7
PAMAJ00038CG00150	lrrc7	lrrc7	lrrc7	lrrc7	lrrc7	lrrc7	lrrc7	lrrc7
PAMAJ00038CG00160	nasp	na	nasp	nasp	nasp	nasp	nasp	nasp
PAMAJ00038CG00170	zbed9	na	na	na	al928808.1	zbed9	zbed5	zbed9
PAMAJ00038CG00200	na	na	na	na	na	na	na	na
PAMAJ00038CG00210	na	na	na	na	si:dkeyp-38g8.5	na	na	si:dkeyp-38g8.5
PAMAJ00038CG00220	na	na	na	na	bx927253.3	na	na	bx927253.3
PAMAJ00038CG00230	gpc5	na	na	gpc5	gpc5b	gpc5	gpc5	gpc5
PAMAJ00038CG00240	na	na	na	na	na	na	na	na
PAMAJ00038CG00270	gpc1	gpc1a	gpc1a	gpc1a	gpc1a	na	na	gpc1
PAMAJ00038CG00280	gpc1	gpc1a	gpc1a	gpc1a	gpc1a	gpc1	gpc1	gpc1
PAMAJ00038CG00310	fetub	si:ch211-262h13.5	si:ch211-262h13.5	na	si:ch211-262h13.5	fetub	fetub	fetub
PAMAJ00038CG00320	gpsm2	gpsm2l	gpsm2l	gpsm2l	gpsm2l	gpsm2	gpsm2	gpsm2
PAMAJ00038CG00330	mcoln3	mcoln3	mcoln3	mcoln3	lo017850.1	mcoln3	mcoln3	mcoln3
PAMAJ00038CG00340	wdr63	na	wdr63	wdr63	cabz01069338.1	wdr63	wdr63	wdr63
PAMAJ00038CG00350	syde2	syde2	syde2	na	syde2	syde2	syde2	syde2
PAMAJ00038CG00360	zgc:65873	zgc:65873	zgc:65873	zgc:65873	zgc:65873	c1orf52	2410004b18rik	zgc:65873
PAMAJ00038CG00380	col24a1	col24a1	col24a1	col24a1	cabz01071903.1	col24a1	col24a1	col24a1
PAMAJ00038CG00390	cyr61	cyr61	cyr61	cyr61	cyr61	cyr61	cyr61	cyr61
PAMAJ00038CG00400	ddah1	ddah2	ddah1	ddah1	ddah2	ddah1	ddah1	ddah1
PAMAJ00038CG00410	ddah1	ddah1	ddah1	ddah1	cabz01080918.1	ddah1	ddah1	ddah1
PAMAJ00038CG00420	mpl	mpl	mpl	mpl	mpl	mpl	mpl	mpl
PAMAJ00038CG00430	tie1	tie1	tie1	tie1	tie1	tie1	tie1	tie1
PAMAJ00038CG00440	c1orf210	na	na	na	si:ch73-185c24.2	c1orf210	2610528j11rik	c1orf210
PAMAJ00038CG00460	tmem125	tmem125	tmem125	tmem125	tmem125b	tmem125	tmem125	tmem125
PAMAJ00038CG00480	ebna1bp2	ebna1bp2	ebna1bp2	ebna1bp2	ebna1bp2	ebna1bp2	ebna1bp2	ebna1bp2
PAMAJ00038CG00490	fam183a	na	na	na	fam183a	fam183a	fam183b	fam183a
PAMAJ00038CG00500	dmrt2	dmrt2b	dmrt2b	dmrt2b	dmrt2b	dmrt2	dmrt2	dmrt2
PAMAJ00038CG00510	lrp8	lrp8	lrp8	lrp8	lrp8	vldlr	vldlr	lrp8
PAMAJ00038CG00520	kank4	kank4	kank4	kank4	kank4	kank4	kank4	kank4
PAMAJ00038CG00530	kank4	kank4	kank4	kank4	kank4	kank4	kank4	kank4
PAMAJ00038CG00540	usp1	usp1	usp1	usp1	usp1	usp1	usp1	usp1
PAMAJ00038CG00550	dock7	dock7	dock7	dock7	dock7	dock7	dock7	dock7
PAMAJ00038CG00560	atg4c	atg4c	atg4c	atg4c	atg4c	atg4c	atg4c	atg4c
PAMAJ00038CG00570	foxd3-a	foxd3	foxd1	foxd3	foxd3	foxd3	foxd3	foxd3-a
PAMAJ00038CG00580	alg6	alg6	alg6	alg6	alg6	alg6	bx005053.5	alg6
PAMAJ00038CG00590	efcab7	efcab7	efcab7	efcab7	efcab7	efcab7	efcab7	efcab7
PAMAJ00038CG00600	pgm1	pgm1	pgm1	pgm1	pgm1	pgm1	pgm2	pgm1
PAMAJ00039CG00010	tacc3	na	na	na	bx324227.2	na	tacc3	tacc3
PAMAJ00041CG00010	kin	kin	kin	kin	kin	kin	kin	kin
PAMAJ00043CG00020	slc9a5	slc9a5	slc9a5	slc9a5	slc9a5	na	slc9a5	slc9a5
PAMAJ00044CG00010	sec23a	sec23a	sec23a	sec23a	sec23a	sec23a	sec23a	sec23a
PAMAJ00044CG00020	srp54	srp54	srp54	srp54	srp54	srp54	srp54	srp54
PAMAJ00044CG00040	baz1a	na	baz1a	baz1a	baz1a	baz1a	baz1a	baz1a
PAMAJ00044CG00110	arid4a	arid4a	arid4a	arid4a	arid4a	arid4a	arid4a	arid4a
PAMAJ00044CG00120	na	na	arid4a	arid4a	na	na	na	arid4a
PAMAJ00044CG00140	timm9	timm9	timm9	timm9	timm9	timm9	timm9	timm9
PAMAJ00044CG00150	talpid3	na	na	na	si:ch211-185a18.2	kiaa0586	2700049a03rik	talpid3
PAMAJ00044CG00160	irf2bpl	irf2bp2	irf2bp2a	irf2bpl	irf2bpl	irf2bpl	irf2bpl	irf2bpl
PAMAJ00044CG00170	talpid3	na	na	na	si:ch211-185a18.2	kiaa0586	2700049a03rik	talpid3
PAMAJ00044CG00180	na	na	na	na	na	na	na	na
PAMAJ00045CG00010	tmem104	tmem104	tmem104	tmem104	tmem104	tmem104	tmem104	tmem104
PAMAJ00045CG00030	grin2c	grin2ca	grin2ca	grin2ca	grin2ca	grin2c	grin2c	grin2c
PAMAJ00045CG00040	grin2c	grin2ca	grin2ca	grin2ca	grin2ca	grin2c	grin2c	grin2c
PAMAJ00045CG00080	rbfox3	rbfox3b	rbfox3b	rbfox1l	rbfox3b	rbfox3	rbfox3	rbfox3
PAMAJ00045CG00090	rbfox3	rbfox3b	rbfox3b	rbfox3a	rbfox3a	rbfox1	rbfox3	rbfox3
PAMAJ00045CG00100	rbfox1	rbfox3b	rbfox3b	rbfox3a	rbfox3b	rbfox1	rbfox1	rbfox1
PAMAJ00045CG00110	na	na	na	na	rbfox3a	rbfox3	na	rbfox3a
PAMAJ00049CG00010	pkhd1l1	si:ch211-244a23.1	si:ch211-244a23.1	si:ch211-244a23.1	pkhd1l1	pkhd1l1	pkhd1l1	pkhd1l1
PAMAJ00049CG00020	eny2-2	eny2	eny2	eny2	eny2	eny2	eny2	eny2-2
PAMAJ00049CG00040	trhr	trhrb	trhrb	trhrb	trhrb	trhr	trhr	trhr
PAMAJ00049CG00050	tmem74	na	na	tmem74	tmem74b	tmem74	tmem74	tmem74
PAMAJ00049CG00060	eif3eb	eif3eb	eif3ea	eif3ea	eif3eb	eif3e	eif3e	eif3eb
PAMAJ00050CG00010	na	na	na	na	zgc:174680	na	na	zgc:174680
PAMAJ00050CG00020	zmym1	na	na	na	cr762475.1	zmym1	zmym1	zmym1
PAMAJ00051CG00020	galnt18	na	galnt18a	galnt18b	galnt18b	galnt18	galnt18	galnt18
PAMAJ00051CG00030	galnt18	galnt18a	galnt18a	galnt18a	galnt18a	galnt18	galnt18	galnt18
PAMAJ00051CG00040	prey	zgc:162634	zgc:162634	zgc:162634	pyurf	pyurf	pyurf	prey
PAMAJ00051CG00050	pigy	na	na	na	pyurf	pigy	pigyl	pigy
PAMAJ00051CG00060	na	na	na	na	si:ch211-176l24.4	na	na	si:ch211-176l24.4
PAMAJ00051CG00070	na	na	pth1a	na	pth1a	na	na	pth1a
PAMAJ00051CG00100	arntl	arntl1a	arntl1a	arntl1a	arntl1a	arntl	arntl	arntl
PAMAJ00051CG00110	ppfibp2	na	na	ppfibp2	ppfibp2b	ppfibp2	ppfibp2	ppfibp2
PAMAJ00051CG00120	rep15	na	na	na	sb:cb470	rep15	rep15	rep15
PAMAJ00051CG00130	kdelc2	na	kdelc2	kdelc2	cr762496.1	kdelc2	kdelc2	kdelc2
PAMAJ00051CG00140	cyb5r2	cyb5r3	kdelc2	cyb5r2	cyb5r2	cyb5r3	cyb5r3	cyb5r2
PAMAJ00051CG00160	ovch2	ovch2	na	ovch2	ovch2	ovch2	ovch2	ovch2
PAMAJ00051CG00170	far1	si:dkey-97m3.1	far1	far1	far1	far1	far1	far1
PAMAJ00051CG00180	far1	si:dkey-97m3.1	far1	far1	far1	far1	far1	far1
PAMAJ00052CG00010	dkc1	dkc1	dkc1	dkc1	dkc1	dkc1	dkc1	dkc1
PAMAJ00052CG00020	na	na	na	na	na	na	na	na
PAMAJ00053CG00010	zmiz2	zmiz2	zmiz2	zmiz1	zmiz2	zmiz2	zmiz2	zmiz2
PAMAJ00053CG00020	zmiz2	zmiz2	zmiz2	na	zmiz2	zmiz2	zmiz2	zmiz2
PAMAJ00054CG00010	chrna7	na	si:ch211-39a7.1	chrna7	fo907089.1	chrna7	chrna7	chrna7
PAMAJ00054CG00020	spg11	spg11	spg11	spg11	spg11	spg11	spg11	spg11
PAMAJ00054CG00030	spg11	spg11	spg11	spg11	spg11	muc4	na	spg11
PAMAJ00054CG00040	fam96a	fam96a	fam96a	fam96a	fam96b	fam96a	fam96a	fam96a
PAMAJ00054CG00060	tnfsf14	na	tnfsf10l	tnfsf14	tnfsf14	tnfsf14	tnfsf14	tnfsf14
PAMAJ00054CG00100	rxfp3	rxfp3.3a1	rxfp3.3b	rxfp3.3b	rxfp3.3a2	rxfp3	rxfp3	rxfp3
PAMAJ00054CG00110	calml4	calml4b	calml4a	calml4a	calml4a	calml4	calml4	calml4
PAMAJ00054CG00120	cln6	cln6a	cln6a	cln6a	cln6a	cln6	cln6	cln6
PAMAJ00054CG00130	fem1b	fem1b	fem1b	fem1b	fem1b	fem1b	fem1b	fem1b
PAMAJ00054CG00140	itga11	itga11b	na	itga11b	bx284688.3	itga11	itga11	itga11
PAMAJ00055CG00010	enox1	enox1	enox1	na	enox1	enox1	enox1	enox1
PAMAJ00055CG00020	na	na	na	na	na	na	na	na
PAMAJ00055CG00030	enox1	enox1	enox1	na	enox1	enox1	enox1	enox1
PAMAJ00056CG00020	l1td1	na	na	na	cabz01073197.1	l1td1	na	l1td1
PAMAJ00056CG00030	sh3bp4	sh3bp4	sh3bp4	sh3bp4	sh3bp4a	sh3bp4	sh3bp4	sh3bp4
PAMAJ00056CG00040	sh3bp4	sh3bp4	sh3bp4	sh3bp4	sh3bp4a	sh3bp4	sh3bp4	sh3bp4
PAMAJ00056CG00050	na	na	na	na	si:ch211-166e11.5	na	na	si:ch211-166e11.5
PAMAJ00056CG00060	arl4c	arl4c	arl4cb	arl4cb	arl4cb	arl4c	arl4c	arl4c
PAMAJ00056CG00070	harbi1	harbi1	na	na	cr749167.2	harbi1	harbi1	harbi1
PAMAJ00056CG00090	na	lrch2	lrch2	lrch1	lrch1	lrch1	lrch1	lrch2
PAMAJ00056CG00130	lrch1	lrch3	lrch1	lrch1	lrch1	lrch1	lrch1	lrch1
PAMAJ00056CG00140	lrch1	lrch3	lrch1	lrch1	lrch1	lrch1	lrch3	lrch1
PAMAJ00057CG00060	mepce	mepce	na	na	mepce	mepce	mepce	mepce
PAMAJ00057CG00080	dlg4	dlg4b	na	na	dlg4b	na	na	dlg4
PAMAJ00060CG00010	spata20	spata20	spata20	spata20	al833789.2	spata20	spata20	spata20
PAMAJ00060CG00020	pga	pga5	pga	na	ctsd	pga5	pga5	pga
PAMAJ00060CG00030	cym	pga5	pga	na	ctsd	pga5	cym	cym
PAMAJ00060CG00040	pkd1	pkd1b	pga	na	pkd1b	pkd1	pkd1	pkd1
PAMAJ00061CG00010	na	na	na	na	si:ch211-262h13.3	na	na	si:ch211-262h13.3
PAMAJ00061CG00020	lire1	na	na	na	cabz01073197.1	na	na	lire1
PAMAJ00062CG00020	cbr1	cbr1	cbr1	cbr1	cbr1	cbr1	cbr1	cbr1
PAMAJ00062CG00030	setd4	setd4	setd4	setd4	setd4	setd4	setd4	setd4
PAMAJ00062CG00040	cryzl1	cryzl1	na	cryzl1	cryzl1	cryzl1	cryzl1	cryzl1
PAMAJ00062CG00050	itsn1	itsn1	itsn1	itsn1	itsn1	itsn1	itsn1	itsn1
PAMAJ00064CG00010	tcerg1l	tcerg1a	tcerg1a	tcerg1a	tcerg1l	tcerg1l	tcerg1l	tcerg1l
PAMAJ00065CG00010	arhgef12	na	na	arhgef11	arhgef12b	arhgef12	arhgef12	arhgef12
PAMAJ00065CG00030	mylk	na	na	na	na	na	na	mylk
PAMAJ00067CG00040	znf646	si:dkey-89b17.4	na	si:dkey-89b17.4	si:dkey-89b17.4	znf646	zfp646	znf646
PAMAJ00067CG00050	znf208	si:dkey-89b17.4	na	si:dkey-89b17.4	si:dkey-89b17.4	znf208	zfp62	znf208
PAMAJ00067CG00070	thoc6	thoc6	thoc6	thoc6	al928885.8	thoc6	thoc6	thoc6
PAMAJ00067CG00080	krt13	krtt1c19e	krt1-19d	na	cyt1l	krt17	krt42	krt13
PAMAJ00067CG00090	krt13	krtt1c19e	krt1-19d	krt15	krt1-19d	krt18	krt20	krt13
PAMAJ00067CG00110	krt13	na	krt1-19d	cyt1	cyt1l	krt17	krt42	krt13
PAMAJ00067CG00130	krt13	krt15	krt1-19d	cyt1	krt92	krt16	krt42	krt13
PAMAJ00067CG00140	krt13	krt15	na	na	cyt1	krt17	krt17	krt13
PAMAJ00067CG00160	krt19	si:ch211-156l18.7	si:ch211-156l18.7	si:ch211-156l18.7	zgc:110712	krt17	krt28	krt19
PAMAJ00067CG00190	nme1	nme2a	nme2b.1	nme2a	nme2b.1	nme1	nme2	nme1
PAMAJ00067CG00200	rapgefl1	rapgefl1	na	rapgefl1	rapgefl1	rapgefl1	rapgefl1	rapgefl1
PAMAJ00068CG00010	calcrla	calcrla	calcrla	calcrla	calcrla	calcrl	calcrl	calcrla
PAMAJ00068CG00020	tfpi	tfpia	tfpia	tfpia	tfpia	tfpi	tfpi	tfpi
PAMAJ00068CG00040	na	na	na	na	na	na	na	na
PAMAJ00069CG00010	na	ighv14-1	na	na	na	na	na	ighv14-1
PAMAJ00069CG00020	asphd2	asphd2	asphd2	asphd1	asphd1	asphd2	asphd2	asphd2
PAMAJ00069CG00040	sez6	sez6l2	sez6l2	sez6l2	sez6l2	sez6l2	sez6l2	sez6
PAMAJ00070CG00010	aftph	na	aftpha	na	aftpha	aftph	aftph	aftph
PAMAJ00070CG00020	sertad2	cdca4	sertad2b	na	sertad2b	sertad2	sertad2	sertad2
PAMAJ00070CG00030	rab1a	rab1ab	na	na	rab1aa	rab1a	rab1	rab1a
PAMAJ00070CG00040	actr2b	actr2	actr2	actr2	actr2a	actr2	actr2	actr2b
PAMAJ00070CG00050	spred2	na	spred2a	na	spred2a	spred2	spred2	spred2
PAMAJ00070CG00070	etaa1	na	na	na	etaa1	etaa1	etaa1	etaa1
PAMAJ00070CG00080	ppp3r1	na	ppp3r1b	ppp3r1b	ppp3r1b	ppp3r1	ppp3r1	ppp3r1
PAMAJ00070CG00090	prx	na	na	na	na	na	na	prx
PAMAJ00070CG00100	cnrip1	na	cnrip1a	cnrip1a	cnrip1a	cnrip1	cnrip1	cnrip1
PAMAJ00070CG00110	cnrip1	na	cnrip1a	cnrip1a	cnrip1a	cnrip1	cnrip1	cnrip1
PAMAJ00070CG00120	fbxo48	na	si:dkey-202b17.4	si:dkey-202b17.4	fbxo48	fbxo48	fbxo48	fbxo48
PAMAJ00071CG00010	ldah	ldah	ldah	ldah	ldah	ldah	ldah	ldah
PAMAJ00071CG00020	alkbh1	alkbh1	alkbh1	alkbh1	alkbh1	alkbh1	alkbh1	alkbh1
PAMAJ00071CG00030	slirp	na	na	slirp	slirp	slirp	slirp	slirp
PAMAJ00071CG00040	adck1	na	adck1	adck1	adck1	adck1	adck1	adck1
PAMAJ00071CG00050	adck1	adck5	adck1	adck1	adck1	adck1	adck1	adck1
PAMAJ00071CG00060	adck1	adck1	adck1	adck1	adck1	adck1	adck1	adck1
PAMAJ00071CG00070	adck1	na	adck1	adck1	adck1	adck1	adck1	adck1
PAMAJ00072CG00010	alox5	alox5a	alox5	alox5a	alox5a	alox5	alox5	alox5
PAMAJ00072CG00020	alox5	alox5a	alox5	alox5a	bx510912.2	alox5	alox5	alox5
PAMAJ00074CG00010	tead1	tead1a	tead1a	tead1a	tead1a	tead1	tead1	tead1
PAMAJ00074CG00030	rassf10	rassf10	rassf10	rassf10	ct573494.4	rassf10	rassf10	rassf10
PAMAJ00075CG00030	mgat4b	mgat4a	mgat4b	mgat4b	mgat4b	mgat4b	mgat4b	mgat4b
PAMAJ00076CG00020	mcm8	mcm8	na	mcm8	mcm8	mcm8	mcm8	mcm8
PAMAJ00076CG00030	crls1	crls1	na	crls1	crls1	crls1	crls1	crls1
PAMAJ00076CG00040	plcb1	na	na	na	plcb3	plcb1	plcb1	plcb1
PAMAJ00076CG00050	cdc5l	cdc5l	cdc5l	cdc5l	cdc5l	cdc5l	cdc5l	cdc5l
PAMAJ00076CG00060	supt3h	na	na	na	supt3h	supt3h	supt3	supt3h
PAMAJ00076CG00070	na	na	na	na	supt3h	supt3h	supt3	supt3h
PAMAJ00076CG00090	fstl1	na	na	na	fstl1a	fstl1	fstl1	fstl1
PAMAJ00076CG00100	gja5	na	na	na	gja5b	gja5	gja5	gja5
PAMAJ00076CG00110	cyc	cycsb	na	cycsb	cycsb	cycs	cycs	cyc
PAMAJ00076CG00120	rbm45	rbm45	rbm45	rbm45	rbm45	rbm45	rbm45	rbm45
PAMAJ00076CG00130	zc3h15	zc3h15	zc3h15	zc3h15	zc3h15	zc3h15	zc3h15	zc3h15
PAMAJ00076CG00140	gpatch8	na	gpatch8	gpatch8	znf804a	gpatch8	zfp804a	gpatch8
PAMAJ00076CG00150	znf804a	na	na	na	znf804a	znf804a	zfp804a	znf804a
PAMAJ00076CG00160	dusp19	dusp19	dusp19b	dusp19	dusp19b	dusp19	dusp19	dusp19
PAMAJ00076CG00170	ppp1r1a	na	na	na	ppp1r1c	ppp1r1a	ppp1r1a	ppp1r1a
PAMAJ00076CG00180	plekha3	na	plekha3	plekha3	plekha3	plekha3	plekha3	plekha3
PAMAJ00076CG00190	pdxk	na	pdxkb	pdxka	pdxkb	pdxk	pdxk	pdxk
PAMAJ00077CG00020	rnf123	na	na	rnf123	rnf123	rnf123	rnf123	rnf123
PAMAJ00079CG00010	ndfip1l	ndfip1	ndfip1	ndfip1l	ndfip1l	ndfip1	ndfip1	ndfip1l
PAMAJ00079CG00020	endoub	endou2	endou2	endou2	endou2	endou	endou	endoub
PAMAJ00080CG00010	actn3	actn4	actn4	actn4	actn4	actn1	actn3	actn3
PAMAJ00080CG00020	capn9	zgc:85932	zgc:85932	zgc:85932	zgc:85932	capn9	capn9	capn9
PAMAJ00080CG00030	eif3k	eif3k	eif3k	eif3k	eif3k	eif3k	eif3k	eif3k
PAMAJ00080CG00070	hif1a	hif1al	hif1al	na	hif1al	hif1a	hif1a	hif1a
PAMAJ00080CG00080	susd4	zgc:152863	zgc:152863	zgc:152863	zgc:152863	susd6	susd6	susd4
PAMAJ00080CG00090	pak4	pak4	pak4	pak4	pak4	pak4	pak4	pak4
PAMAJ00080CG00120	cfap20	cfap20	cfap20	cfap20	cfap20	cfap20	cfap20	cfap20
PAMAJ00080CG00130	na	na	na	na	zgc:153157	na	na	zgc:153157
PAMAJ00080CG00140	na	ccdc9	ccdc9	ccdc9	ccdc9	na	na	ccdc9
PAMAJ00080CG00150	ccdc9	ccdc9	ccdc9	ccdc9	ccdc9	ccdc9	ccdc9	ccdc9
PAMAJ00080CG00160	na	na	na	na	bbc3	na	na	bbc3
PAMAJ00080CG00170	sae1	sae1	sae1	sae1	sae1	sae1	sae1	sae1
PAMAJ00080CG00180	zc3h4	zc3h4	zc3h4	zc3h4	zc3h4	zc3h4	zc3h4	zc3h4
PAMAJ00080CG00190	cdc42ep2	zgc:154093	zgc:154093	zgc:154093	zgc:154093	cdc42ep2	cdc42ep2	cdc42ep2
PAMAJ00080CG00200	ercc2	ercc2	ercc2	ercc2	ercc2	ercc2	ercc2	ercc2
PAMAJ00080CG00210	klc1	klc3	klc3	klc3	klc3	klc1	klc1	klc1
PAMAJ00080CG00220	ckm	ckmb	ckmb	ckmb	ckmb	ckm	ckm	ckm
PAMAJ00080CG00230	mark4	si:dkey-31m14.7	si:dkey-31m14.7	si:dkey-31m14.7	mark4	mark4	mark4	mark4
PAMAJ00080CG00240	lrrc15	igfals	na	si:dkey-182i3.11	si:dkey-182i3.11	igfals	lrrc15	lrrc15
PAMAJ00080CG00250	znf782	na	na	na	znf1121	znf782	zfp869	znf782
PAMAJ00080CG00260	znf841	na	na	na	znf1026	znf43	gm14295	znf841
PAMAJ00080CG00270	sptbn4	si:ch73-262h23.4	si:ch73-262h23.4	si:ch73-262h23.4	si:dkey-27p18.5	sptbn4	sptbn4	sptbn4
PAMAJ00080CG00280	sptbn1	si:ch73-262h23.4	si:ch73-262h23.4	si:ch73-262h23.4	sptbn4	sptbn1	sptbn1	sptbn1
PAMAJ00080CG00290	blvrb	blvrb	blvrb	blvrb	blvrb	blvrb	blvrb	blvrb
PAMAJ00080CG00310	na	kcnk6	kcnk6	kcnk6	kcnk6	na	na	kcnk6
PAMAJ00080CG00320	kcnk1	kcnk6	kcnk6	kcnk6	kcnk6	kcnk1	kcnk1	kcnk1
PAMAJ00080CG00330	na	na	na	na	si:ch211-14c7.2	na	na	si:ch211-14c7.2
PAMAJ00080CG00340	ahnak	na	na	na	prx	ahnak	ahnak	ahnak
PAMAJ00080CG00350	ahnak	na	na	na	prx	ahnak	ahnak	ahnak
PAMAJ00080CG00370	pld3	pld3	pld3	pld3	pld3	pld3	pld3	pld3
PAMAJ00080CG00410	irf2bp1	irf2bp1	na	irf2bp1	irf2bp1	irf2bp2	irf2bp1	irf2bp1
PAMAJ00080CG00420	cd3eap	na	na	na	cd3eap	cd3eap	cd3eap	cd3eap
PAMAJ00080CG00430	nova1	nova2	nova2	nova2	nova2	nova1	nova1	nova1
PAMAJ00080CG00440	nova1	nova1	nova2	nova2	nova1	nova1	nova1	nova1
PAMAJ00080CG00450	nova2	nova1	nova2	nova1	nova1	nova1	nova2	nova2
PAMAJ00080CG00460	na	na	nova2	nova2	nova2	na	na	nova2
PAMAJ00080CG00470	gpr4	gpr4	gpr4	gpr4	gpr4	gpr4	gpr4	gpr4
PAMAJ00081CG00050	fp1	na	na	na	na	na	na	fp1
PAMAJ00081CG00070	gimap7	na	na	na	zgc:152658	gimap7	gimap9	gimap7
PAMAJ00081CG00080	gimap7	na	na	na	si:dkey-73p2.3	gimap7	gimap9	gimap7
PAMAJ00081CG00110	casc3	casc3	casc3	na	casc3	casc3	casc3	casc3
PAMAJ00083CG00010	dhx9	dhx9	na	na	dhx9	dhx9	dhx9	dhx9
PAMAJ00083CG00050	nmnat2	nmnat2	nmnat1	nmnat2	nmnat2	nmnat2	nmnat2	nmnat2
PAMAJ00083CG00070	na	na	na	na	trdc	na	na	trdc
PAMAJ00083CG00090	na	na	na	na	cabz01072083.2	na	na	cabz01072083.2
PAMAJ00083CG00100	na	na	na	na	tradv27.0	na	na	tradv27.0
PAMAJ00083CG00110	zbed4	si:dkey-109j17.5	na	na	zbed4	zbed4	zbed4	zbed4
PAMAJ00084CG00010	pld2	pld1a	pld1a	pld1a	pld1a	pld1	pld2	pld2
PAMAJ00085CG00010	lrfn2	lrfn2b	lrfn2b	lrfn2b	lrfn2b	lrfn2	lrfn2	lrfn2
PAMAJ00085CG00020	lrfn2	lrfn2b	lrfn2b	lrfn2b	lrfn2b	lrfn2	lrfn2	lrfn2
PAMAJ00086CG00020	na	na	na	tnmd	tnmd	na	na	tnmd
PAMAJ00086CG00040	tnmd	tnmd	tnmd	tnmd	tnmd	tnmd	tnmd	tnmd
PAMAJ00086CG00050	tnmd	tnmd	tnmd	tnmd	tnmd	tnmd	tnmd	tnmd
PAMAJ00086CG00060	na	elf1	elf1	na	elf1	na	na	elf1
PAMAJ00086CG00070	na	na	na	elf1	na	na	na	elf1
PAMAJ00086CG00080	elf4	elf1	elf1	elf1	elf2b	elf4	elf1	elf4
PAMAJ00087CG00010	rrp1b	na	rrp1	rrp1	rrp1	rrp1b	rrp1b	rrp1b
PAMAJ00087CG00040	pde9a	pde9al	pde9al	pde9a	pde9a	pde9a	pde9a	pde9a
PAMAJ00087CG00080	wdr4	wdr4	wdr4	wdr4	wdr4	wdr4	wdr4	wdr4
PAMAJ00087CG00090	atp5j	atp5pf	atp5pf	na	si:ch211-140m22.7	atp5pf	atp5j	atp5j
PAMAJ00087CG00110	pknox1	pknox1.1	pknox1.1	pknox1.2	pknox1.2	pknox1	pknox1	pknox1
PAMAJ00087CG00120	tmprss3	tmprss5	tmprss5	si:dkey-22n8.2	tmprss3a	tmprss3	tmprss3	tmprss3
PAMAJ00087CG00130	na	na	ttn.2	na	tmprss3a	na	na	ttn.2
PAMAJ00087CG00140	fgf4	fgf4	fgf6	fgf9	fgf9	fgf4	fgf4	fgf4
PAMAJ00087CG00150	ccdc93	na	ccdc93	ccdc93	ccdc93	ccdc93	ccdc93	ccdc93
PAMAJ00087CG00160	utp14a	utp14c	utp14c	utp14c	si:dkey-251i10.3	utp14a	utp14a	utp14a
PAMAJ00087CG00170	insig2	insig2	insig2	insig2	insig2	insig2	insig2	insig2
PAMAJ00087CG00210	eng2a	en2a	na	en1	en1b	en1	en1	eng2a
PAMAJ00087CG00220	dmbt1	na	si:ch73-127m5.1	na	ct583642.1	dmbt1	5430419d17rik	dmbt1
PAMAJ00087CG00230	dmbt1	scara5	na	na	marco	dmbt1	marco	dmbt1
PAMAJ00087CG00240	c1ql2	c1ql2	c1ql2	c1ql2	c1ql2	c1ql2	c1ql2	c1ql2
PAMAJ00087CG00250	steap3	steap3	steap3	steap3	steap3	steap3	steap3	steap3
PAMAJ00087CG00260	zgc:101851	zgc:101851	zgc:101851	zgc:101851	zgc:101851	c2orf76	3110009e18rik	zgc:101851
PAMAJ00087CG00270	ttn	na	ttn.2	ttn.2	ttn.2	ttn	ttn	ttn
PAMAJ00087CG00320	na	acana	na	na	na	na	simc1	acana
PAMAJ00087CG00350	kif5c	kif5c	kif5c	na	kif5c	kif5c	kif5c	kif5c
PAMAJ00087CG00360	epc2	epc1a	epc1a	epc2	epc2	epc2	epc2	epc2
PAMAJ00087CG00370	epc2	epc1a	epc1a	epc2	epc2	epc2	epc2	epc2
PAMAJ00087CG00410	na	na	na	na	si:ch211-245h14.1	na	na	si:ch211-245h14.1
PAMAJ00087CG00420	lire1	na	na	unc13c	fo904868.1	l1td1	l1td1	lire1
PAMAJ00087CG00430	pnma5	na	na	na	na	pnma5	pnmal1	pnma5
PAMAJ00087CG00440	na	na	na	na	na	na	na	na
PAMAJ00088CG00010	jakmip3	na	jakmip1	na	jakmip3	jakmip3	jakmip1	jakmip3
PAMAJ00088CG00040	racgap1	si:ch1073-416j23.1	na	na	si:ch1073-416j23.1	racgap1	racgap1	racgap1
PAMAJ00089CG00010	na	na	na	na	na	na	na	na
PAMAJ00089CG00030	clvs1	na	na	clvs2	clvs2	clvs1	clvs1	clvs1
PAMAJ00089CG00040	riok3	riok3	na	na	riok3	riok3	riok3	riok3
PAMAJ00089CG00050	ssr1	ssr1	ssr1	na	ssr1	ssr1	ssr1	ssr1
PAMAJ00089CG00060	neb	na	neb	na	cr391905.1	neb	neb	neb
PAMAJ00089CG00070	nebl	lasp1	lasp1	lasp1	cabz01092072.1	lasp1	nebl	nebl
PAMAJ00089CG00080	card8	na	na	na	gbp3	card8	lt629153.1	card8
PAMAJ00089CG00090	card8	na	na	na	gbp3	card18	lt629153.1	card8
PAMAJ00089CG00110	card8	na	na	na	gbp3	card8	lt629153.1	card8
PAMAJ00089CG00120	card8	na	na	na	gbp3	card8	lt629153.1	card8
PAMAJ00089CG00130	card8	na	na	na	gbp3	card8	lt629153.1	card8
PAMAJ00089CG00140	ezh2	ezh1	ezh2	ezh2	ezh2	ezh2	ezh2	ezh2
PAMAJ00089CG00150	cul1	cul1b	cul1b	cul1b	bx284691.3	cul1	cul1	cul1
PAMAJ00089CG00180	na	na	na	na	zgc:194621	na	na	zgc:194621
PAMAJ00089CG00200	phc3	na	na	na	si:ch211-230g15.5	phc3	phc3	phc3
PAMAJ00089CG00210	phc3	na	na	na	si:ch211-230g15.5	phc3	phc3	phc3
PAMAJ00089CG00220	cldn11	cldn11b	cldn11b	cldn11b	cldn11a	cldn11	cldn11	cldn11
PAMAJ00089CG00230	slc7a14a	slc7a14b	slc7a14b	slc7a14b	slc7a14b	slc7a14	slc7a14	slc7a14a
PAMAJ00089CG00240	rpl22l1	rpl22l1	rpl22l1	rpl22l1	rpl22l1	rpl22l1	rpl22l1	rpl22l1
PAMAJ00089CG00260	eif5a	na	na	eif5a2	eif5a	eif5a	eif5a	eif5a
PAMAJ00089CG00270	tnik	tnik	tnik	tnik	tnikb	tnik	tnik	tnik
PAMAJ00091CG00010	itpr3	itpr2	itpr3	itpr3	itpr3	itpr3	itpr3	itpr3
PAMAJ00091CG00080	myh7b	na	na	myh7b	myh7bb	myh7b	myh7b	myh7b
PAMAJ00091CG00090	sulf2	sulf2b	sulf2a	sulf2a	sulf2b	sulf2	sulf2	sulf2
PAMAJ00092CG00010	na	tmeff2b	tmeff2b	tmeff2b	tmeff2a	na	na	tmeff2b
PAMAJ00093CG00020	acap2	zgc:162872	acap2	zgc:162872	zgc:162872	acap1	acap2	acap2
PAMAJ00093CG00030	ilkap	ppm1la	na	ilkap	ilkap	ilkap	ilkap	ilkap
PAMAJ00093CG00040	mapkbp1	na	na	na	wdr62	mapkbp1	mapkbp1	mapkbp1
PAMAJ00093CG00050	wdr62	na	wdr62	mapkbp1	wdr62	wdr62	mapkbp1	wdr62
PAMAJ00093CG00060	mapkbp1	na	wdr62	na	wdr62	mapkbp1	mapkbp1	mapkbp1
PAMAJ00093CG00070	rffl	rnf34a	na	rffl	rffl	rffl	rffl	rffl
PAMAJ00093CG00090	eif4h	eif4h	eif4h	eif4h	eif4h	eif4h	eif4h	eif4h
PAMAJ00093CG00100	ano7	ano11	ano11	ano7	si:dkey-83h2.5	ano7	ano7	ano7
PAMAJ00093CG00110	ece2	si:ch211-117a13.2	si:ch211-117a13.2	si:ch211-117a13.2	ece2	ece2	ece2	ece2
PAMAJ00094CG00020	gal3st2	gal3st2	gal3st2	gal3st4	gal3st2	gal3st2	gal3st2	gal3st2
PAMAJ00094CG00040	na	na	na	na	si:dkeyp-30e7.2	na	na	si:dkeyp-30e7.2
PAMAJ00094CG00050	fat3	fat3a	fat3a	fat3a	fat3a	fat3	fat3	fat3
PAMAJ00094CG00070	fat3	fat3a	fat3a	fat3a	fat3a	fat3	fat3	fat3
PAMAJ00094CG00080	fat3	si:ch211-214k5.6	fat3a	fat3a	fat3a	fat3	fat3	fat3
PAMAJ00094CG00100	fat3	fat3a	fat3a	fat3a	fat3a	fat3	fat3	fat3
PAMAJ00094CG00110	fat3	fat3a	fat3a	fat3a	fat3a	fat3	fat3	fat3
PAMAJ00094CG00120	fat3	fat3a	fat3a	fat3a	fat3a	fat3	fat3	fat3
PAMAJ00094CG00150	gjc1	na	na	na	cx47.1	gjc1	gjc1	gjc1
PAMAJ00094CG00170	thap9	na	na	na	na	thap9	na	thap9
PAMAJ00094CG00180	vezf1	vezf1a	vezf1a	na	vezf1a	vezf1	al593853.1	vezf1
PAMAJ00094CG00190	ngef	na	ngef	ngef	ngef	ngef	ngef	ngef
PAMAJ00094CG00200	ngef	ngef	ngef	ngef	ngef	ngef	ngef	ngef
PAMAJ00094CG00210	na	na	na	na	zgc:165409	na	na	zgc:165409
PAMAJ00094CG00220	zbed4	zbed4	na	na	si:dkeyp-117b8.4	zbed4	zbed4	zbed4
PAMAJ00094CG00230	na	na	na	na	cr762475.1	na	na	cr762475.1
PAMAJ00094CG00240	na	na	na	na	si:ch211-208g1.1	na	na	si:ch211-208g1.1
PAMAJ00094CG00250	lire1	na	na	na	cabz01073197.1	na	na	lire1
PAMAJ00095CG00010	lama5	lama3	na	lama5	lama5	lama5	lama5	lama5
PAMAJ00095CG00020	adrm1b	adrm1	adrm1	adrm1	cr388032.2	adrm1	gm9774	adrm1b
PAMAJ00095CG00030	dnajc5	dnajc5aa	dnajc5aa	dnajc5ab	dnajc5ab	dnajc5	dnajc5	dnajc5
PAMAJ00095CG00050	tpd52l2	na	tpd52l2b	tpd52l2b	tpd52l2b	tpd52l2	tpd52l2	tpd52l2
PAMAJ00095CG00070	na	na	na	na	zgc:136410	adgrl2	adgrl1	zgc:136410
PAMAJ00095CG00080	na	na	na	na	zgc:136410	eva1c	eva1c	zgc:136410
PAMAJ00095CG00090	na	na	na	na	fo704673.1	na	na	fo704673.1
PAMAJ00095CG00100	na	na	na	na	si:dkeyp-75b4.10	ncan	cd209f	si:dkeyp-75b4.10
PAMAJ00095CG00110	na	na	na	na	si:dkeyp-75b4.10	sftpd	sftpd	si:dkeyp-75b4.10
PAMAJ00095CG00120	na	na	na	na	si:dkeyp-75b4.10	sftpd	fcer2a	si:dkeyp-75b4.10
PAMAJ00095CG00130	ppdpfb	ppdpfa	ppdpfb	ppdpfb	ppdpfb	ppdpf	ppdpf	ppdpfb
PAMAJ00095CG00140	na	na	na	na	na	na	na	na
PAMAJ00096CG00010	cacna1i	na	na	na	cacna1i	cacna1i	cacna1i	cacna1i
PAMAJ00096CG00080	uts2r	si:ch73-379f7.4	si:ch73-379f7.4	si:ch73-379f7.4	si:ch73-379f7.4	uts2r	uts2r	uts2r
PAMAJ00096CG00090	na	lgals2b	lgals2b	na	lgals2b	lgals1	lgals1	lgals2b
PAMAJ00096CG00100	elfn2	elfn2a	na	elfn2a	cr847537.1	elfn2	elfn2	elfn2
PAMAJ00096CG00120	mfng	na	mfng	na	mfng	mfng	mfng	mfng
PAMAJ00096CG00130	mfng	mfng	mfng	na	mfng	mfng	mfng	mfng
PAMAJ00096CG00150	man2b1	man2b1	man2b1	man2b1	man2b1	man2b1	man2b1	man2b1
PAMAJ00096CG00160	trmt1	trmt1	trmt1	trmt1	trmt1	trmt1	trmt1	trmt1
PAMAJ00096CG00170	nacc1	nacc1b	nacc1b	nacc1a	nacc1a	nacc1	nacc1	nacc1
PAMAJ00096CG00180	stx10	na	stx10	stx10	stx10	stx10	stx6	stx10
PAMAJ00096CG00190	ier2	ier2b	ier2b	ier5l	ier2a	ier2	ier2	ier2
PAMAJ00096CG00210	cacna1a	cacna1ab	cacna1ab	cacna1bb	cacna1ab	cacna1a	cacna1a	cacna1a
PAMAJ00096CG00220	cacna1a	cacna1aa	cacna1ab	cacna1aa	cacna1ab	cacna1a	cacna1a	cacna1a
PAMAJ00096CG00230	cacna1a	cacna1ab	cacna1ab	cacna1aa	cacna1ab	cacna1a	cacna1a	cacna1a
PAMAJ00096CG00240	cacna1a	cacna1ab	cacna1ab	cacna1aa	cacna1ab	cacna1a	cacna1a	cacna1a
PAMAJ00096CG00250	cacna1a	cacna1ab	cacna1ab	cacna1aa	cacna1ab	cacna1a	cacna1a	cacna1a
PAMAJ00097CG00010	ucp2	ucp3	ucp3	ucp2	ucp3	ucp2	ucp2	ucp2
PAMAJ00097CG00020	ucp2	ucp2	ucp2	ucp2	ucp2	ucp2	ucp2	ucp2
PAMAJ00097CG00030	dnajb13	dnajb13	dnajb13	dnajb13	dnajb13	dnajb13	dnajb13	dnajb13
PAMAJ00099CG00010	hs3st3a1	hs3st3b1b	hs3st3b1b	hs3st3b1b	si:ch211-216b21.2	hs3st3a1	hs3st3a1	hs3st3a1
PAMAJ00099CG00020	hs3st3a1	si:ch211-216b21.2	si:ch211-216b21.2	si:ch211-216b21.2	si:ch211-216b21.2	hs3st3a1	hs3st3a1	hs3st3a1
PAMAJ00100CG00030	hs3st3a1	si:ch211-216b21.2	si:ch211-216b21.2	si:ch211-216b21.2	si:ch211-216b21.2	hs3st3a1	hs3st3a1	hs3st3a1
PAMAJ00100CG00040	cox10	cox10	cox10	cox10	cox10	cox10	cox10	cox10
PAMAJ00100CG00050	cox10	cox10	cox10	cox10	bx927252.1	cox10	cox10	cox10
PAMAJ00100CG00060	hs3st3b1	hs3st3b1b	hs3st3b1b	hs3st3b1b	hs3st3b1b	hs3st3b1	hs3st3b1	hs3st3b1
PAMAJ00100CG00130	pmp22	pmp22b	pmp22a	pmp22a	cr848051.1	pmp22	pmp22	pmp22
PAMAJ00100CG00140	tekt3	tekt3	tekt3	tekt3	tekt3	tekt3	tekt3	tekt3
PAMAJ00100CG00160	cdc42ep4	cdc42ep4b	cdc42ep1b	cdc42ep4b	cdc42ep4b	cdc42ep4	cdc42ep4	cdc42ep4
PAMAJ00100CG00170	sdk2	si:ch211-148f13.1	si:ch211-148f13.1	sdk2b	sdk2b	sdk2	sdk2	sdk2
PAMAJ00100CG00200	sdk2	sdk2b	sdk2b	sdk2b	sdk2b	sdk2	sdk2	sdk2
PAMAJ00100CG00230	uchl1	uchl1	na	uchl1	uchl1	uchl1	uchl1	uchl1
PAMAJ00101CG00010	nectin2	si:ch73-22o12.1	nectin3b	si:ch73-22o12.1	si:ch73-22o12.1	nectin1	nectin2	nectin2
PAMAJ00101CG00020	grik5	grik5	grik5	grik5	grik5	grik5	grik5	grik5
PAMAJ00102CG00010	na	na	na	na	si:ch211-57f7.7	na	na	si:ch211-57f7.7
PAMAJ00103CG00010	pbdc1	pbdc1	pbdc1	pbdc1	pbdc1	pbdc1	pbdc1	pbdc1
PAMAJ00103CG00030	ppp3ca	ppp3ccb	na	ppp3ca	ppp3ccb	ppp3ca	ppp3ca	ppp3ca
PAMAJ00103CG00040	ppp3cc	ppp3ccb	na	na	ppp3ccb	ppp3cc	ppp3cb	ppp3cc
PAMAJ00103CG00050	hpse	hpse	hpse	hpse	bx649525.1	hpse	hpse	hpse
PAMAJ00103CG00060	helq	helq	helq	helq	helq	helq	helq	helq
PAMAJ00103CG00070	mrps18c	mrps18c	na	na	bx649525.2	mrps18c	mrps18c	mrps18c
PAMAJ00103CG00090	dnah10	si:dkeyp-86b9.1	na	si:dkeyp-86b9.1	bx323557.2	dnah10	dnah10	dnah10
PAMAJ00103CG00100	dnah10	si:dkeyp-86b9.1	na	si:dkeyp-86b9.1	bx323557.2	dnah10	dnah10	dnah10
PAMAJ00103CG00110	na	abraxas2a	abraxas2a	abraxas2a	bx649525.3	abraxas1	abraxas1	abraxas2a
PAMAJ00103CG00120	capsl	capslb	capslb	capslb	capslb	capsl	capsl	capsl
PAMAJ00103CG00130	il7r	na	na	na	il7r	il7r	il7r	il7r
PAMAJ00103CG00140	myo5b	myo5b	myo5b	myo5b	myo5b	myo5b	myo5b	myo5b
PAMAJ00103CG00150	myo5b	myo5b	myo5b	myo5b	myo5b	myo5b	myo5b	myo5b
PAMAJ00103CG00160	srfbp1	na	na	na	na	na	na	srfbp1
PAMAJ00103CG00170	cfap53	na	cfap53	na	cfap53	cfap53	cfap53	cfap53
PAMAJ00103CG00180	na	na	na	na	zgc:66473	na	na	zgc:66473
PAMAJ00103CG00190	na	na	na	na	zgc:66473	na	na	zgc:66473
PAMAJ00103CG00210	lmbrd2b	lmbrd2b	lmbrd2b	lmbrd2b	lmbrd2b	lmbrd2	ac139209.4	lmbrd2b
PAMAJ00103CG00220	ppp1r3b	ppp1r3b	ppp1r3b	ppp1r3b	cr848041.1	ppp1r3b	ppp1r3b	ppp1r3b
PAMAJ00103CG00230	rpl17	rpl17	rpl17	rpl17	rpl17	rpl17	rpl17	rpl17
PAMAJ00103CG00240	mimi_r871	na	acin1a	na	si:ch73-138n13.1	na	na	mimi_r871
PAMAJ00104CG00010	fn1	na	fn1a	fn1a	fn1a	fn1	tnn	fn1
PAMAJ00104CG00020	gvin1	si:dkey-202l22.6	si:dkey-202l22.6	si:dkey-85k7.12	si:dkey-85k7.12	urgcp	gm4070	gvin1
PAMAJ00104CG00030	ptprj	na	na	na	fn1a	ptprh	tnn	ptprj
PAMAJ00104CG00040	na	na	na	na	si:ch73-30l9.1	na	na	si:ch73-30l9.1
PAMAJ00104CG00050	urgcp	si:dkey-217f16.1	si:dkey-202l22.6	si:dkey-85k7.12	si:dkey-85k7.12	urgcp	urgcp	urgcp
PAMAJ00104CG00060	nlgn4x	nlgn2a	nlgn2a	nlgn2a	nlgn2a	nlgn4x	nlgn2	nlgn4x
PAMAJ00104CG00080	nlgn2	na	nlgn2a	nlgn2b	nlgn2a	nlgn2	nlgn2	nlgn2
PAMAJ00104CG00090	nlgn1	na	nlgn2a	nlgn2b	nlgn2a	nlgn1	nlgn1	nlgn1
PAMAJ00104CG00100	tmem256	tmem256	tmem256	tmem256	tmem256	tmem256	tmem256	tmem256
PAMAJ00104CG00120	mb21d2	si:dkey-11f12.2	si:dkey-11f12.2	si:dkey-11f12.2	tmem102	mb21d2	mb21d2	mb21d2
PAMAJ00104CG00130	cfap20	cfap20	cfap20	cfap20	cfap20	cfap20	cfap20	cfap20
PAMAJ00104CG00140	cfap20	cfap20	cfap20	cfap20	cfap20	cfap20	cfap20	cfap20
PAMAJ00104CG00150	fgf11	fgf11b	fgf11a	fgf11a	bx005310.1	fgf11	fgf11	fgf11
PAMAJ00104CG00160	fgf14	fgf11a	fgf11a	fgf11a	bx005310.1	fgf14	fgf14	fgf14
PAMAJ00104CG00180	fgf14	fgf11a	fgf11a	fgf11a	bx005310.1	fgf14	fgf14	fgf14
PAMAJ00104CG00190	chrnb1	chrnb1l	chrnb1	chrnb1l	bx005310.2	chrnb1	chrnb1	chrnb1
PAMAJ00104CG00200	cldn7a	cldn7a	cldn7a	cldn7a	bx470146.1	cldn7	cldn7	cldn7a
PAMAJ00104CG00210	na	na	na	na	si:dkey-112a7.4	na	na	si:dkey-112a7.4
PAMAJ00104CG00220	ugt1a2	ugt5g1	ugt5g1	ugt5g1	bx470211.2	ugt2a2	ugt2b1	ugt1a2
PAMAJ00104CG00230	ptgdr2	ptgdr2	ptgdr2	ptgdr2	fpr1	ptgdr2	ptgdr2	ptgdr2
PAMAJ00104CG00240	na	na	na	na	na	na	na	na
PAMAJ00104CG00270	na	na	na	nitr9	nitr9	trav12-3	trav3-1	nitr9
PAMAJ00104CG00280	na	na	na	na	si:ch73-266m14.1	na	na	si:ch73-266m14.1
PAMAJ00104CG00300	na	na	na	na	si:dkeyp-30e7.2	na	na	si:dkeyp-30e7.2
PAMAJ00104CG00310	rbm4b	rbm4.3	rbm4.3	rbm4.3	rbm4.3	rbm4b	rbm4	rbm4b
PAMAJ00104CG00320	tifa	na	si:ch211-15b10.6	si:ch211-15b10.6	si:ch211-15b10.6	tifa	tifa	tifa
PAMAJ00104CG00330	rbm4b	rbm4.3	rbm4.3	rbm4.3	rbm4.3	rbm4b	rbm4b	rbm4b
PAMAJ00104CG00340	fxr1-b	fxr2	fxr2	fxr2	fxr2	fxr2	fxr1	fxr1-b
PAMAJ00104CG00350	haus4	haus4	haus4	haus4	haus4	haus4	haus4	haus4
PAMAJ00104CG00370	na	na	na	na	il13ra1	na	na	il13ra1
PAMAJ00104CG00380	na	na	na	na	na	na	na	na
PAMAJ00104CG00390	ndufs2	ndufs2	ndufs2	ndufs2	ndufs2	ndufs2	ndufs2	ndufs2
PAMAJ00104CG00410	cskmt	zgc:113305	zgc:113305	zgc:113305	cskmt	cskmt	mettl13	cskmt
PAMAJ00104CG00420	alpk1	na	alpk1	eef2k	eef2k	alpk1	alpk1	alpk1
PAMAJ00104CG00430	rasgrp2	na	rasgrp2	na	rasgrp2	rasgrp2	rasgrp2	rasgrp2
PAMAJ00104CG00440	rasgrp2	na	rasgrp2	na	rasgrp2	rasgrp2	rasgrp2	rasgrp2
PAMAJ00104CG00460	nrxn2	na	na	na	nrxn2	nrxn2	nrxn2	nrxn2
PAMAJ00104CG00500	nrxn2	nrxn3b	na	na	nrxn2a	nrxn2	nrxn2	nrxn2
PAMAJ00104CG00510	nrxn1	nrxn2b	na	na	nrxn2b	nrxn1	nrxn1	nrxn1
PAMAJ00104CG00540	map3k11	si:cabz01078036.1	si:cabz01078036.1	si:cabz01078036.1	map3k11	map3k11	map3k11	map3k11
PAMAJ00104CG00550	map3k11	si:cabz01078036.1	si:cabz01078036.1	si:cabz01078036.1	map3k11	map3k11	map3k11	map3k11
PAMAJ00104CG00560	drap1	na	drap1	drap1	drap1	drap1	drap1	drap1
PAMAJ00104CG00570	p5436	na	zgc:63470	zgc:63470	zgc:63470	c11orf68	ai837181	p5436
PAMAJ00104CG00580	rela	rela	na	rela	rela	rela	rela	rela
PAMAJ00104CG00590	slc29a2	slc29a1a	slc29a2	na	slc29a2	slc29a2	slc29a2	slc29a2
PAMAJ00104CG00600	na	na	na	na	bx324233.1	na	na	bx324233.1
PAMAJ00104CG00610	s100p	s100a10a	s100a10a	s100p	s100a10b	s100p	s100a1	s100p
PAMAJ00104CG00620	kiaa0232	zgc:158564	zgc:158564	zgc:158564	zgc:158564	kiaa0232	d5ertd579e	kiaa0232
PAMAJ00104CG00630	tbc1d14	na	na	tbc1d14	tbc1d14	tbc1d14	tbc1d14	tbc1d14
PAMAJ00104CG00650	ccl3	na	na	na	ccl38.1	ccl3	ccl4	ccl3
PAMAJ00104CG00670	ccdc96	na	na	na	ccdc96	ccdc96	ccdc96	ccdc96
PAMAJ00104CG00680	tada2b	tada2b	tada2b	tada2b	tada2b	tada2b	tada2b	tada2b
PAMAJ00104CG00690	grpel1	na	grpel1	grpel1	grpel1	grpel1	grpel1	grpel1
PAMAJ00104CG00700	sorcs2	sorcs2	sorcs2	na	sorcs2	sorcs2	sorcs2	sorcs2
PAMAJ00104CG00750	na	na	na	na	si:ch73-193c12.2	na	na	si:ch73-193c12.2
PAMAJ00104CG00760	na	na	na	na	na	na	na	na
PAMAJ00104CG00790	thap9	na	na	na	si:dkey-34m19.3	thap9	na	thap9
PAMAJ00104CG00800	myo7a	myo7aa	myo7aa	myo7aa	myo7aa	myo7a	myo7a	myo7a
PAMAJ00104CG00810	cfap20	cfap20	cfap20	cfap20	cfap20	cfap20	cfap20	cfap20
PAMAJ00104CG00830	na	na	na	na	si:ch211-160d14.15	na	na	si:ch211-160d14.15
PAMAJ00104CG00840	na	na	na	na	si:ch73-193c12.2	na	na	si:ch73-193c12.2
PAMAJ00104CG00850	afap1	afap1	afap1	afap1	afap1	afap1	afap1	afap1
PAMAJ00104CG00860	ablim2	ablim2	ablim2	ablim2	ablim2	ablim2	ablim2	ablim2
PAMAJ00104CG00890	trim25	na	si:dkey-219e21.4	na	si:dkey-219e21.4	trim25	trim25	trim25
PAMAJ00104CG00900	pde5a	pde5ab	pde5ab	pde5ab	pde5ab	pde5a	pde5a	pde5a
PAMAJ00104CG00910	mad2l1	mad2l1	mad2l1	mad2l1	mad2l1	mad2l1	mad2l1	mad2l1
PAMAJ00104CG00930	pgbd3	na	na	na	si:ch211-255f4.7	ercc6	na	pgbd3
PAMAJ00104CG00940	zbed9	na	na	na	al928808.1	zbed9	zbed5	zbed9
PAMAJ00104CG00960	cfap20	cfap20	cfap20	cfap20	cfap20	cfap20	cfap20	cfap20
PAMAJ00104CG00970	na	na	na	na	na	na	na	na
PAMAJ00104CG00980	arsj	arsj	arsj	arsj	arsj	arsj	arsj	arsj
PAMAJ00104CG01030	na	na	na	na	si:ch211-160d14.15	na	na	si:ch211-160d14.15
PAMAJ00104CG01040	trmt10a	na	trmt10a	trmt10a	trmt10a	trmt10a	trmt10a	trmt10a
PAMAJ00104CG01050	slc1a1	na	slc1a1	slc1a1	slc1a1	slc1a1	slc1a1	slc1a1
PAMAJ00104CG01060	slc1a1	na	slc1a1	slc1a1	slc1a1	slc1a1	slc1a1	slc1a1
PAMAJ00104CG01070	rap1gds1	na	rap1gds1	rap1gds1	rap1gds1	rap1gds1	rap1gds1	rap1gds1
PAMAJ00104CG01080	rap1gds1-b	na	rap1gds1	rap1gds1	rap1gds1	rap1gds1	rap1gds1	rap1gds1-b
PAMAJ00104CG01100	tspan5	na	na	na	tspan5a	tspan5	tspan5	tspan5
PAMAJ00104CG01110	na	na	na	na	lo018231.1	na	na	lo018231.1
PAMAJ00104CG01120	frem1	frem1a	frem1a	frem1a	frem1a	frem1	frem1	frem1
PAMAJ00104CG01130	na	na	na	na	cu651662.1	na	na	cu651662.1
PAMAJ00104CG01140	frem1	frem1a	frem1a	frem1a	frem1a	frem1	frem1	frem1
PAMAJ00104CG01150	na	na	na	na	cu651662.1	lrmda	lrmda	cu651662.1
PAMAJ00104CG01160	paqr9	paqr9	paqr5a	paqr9	paqr9	paqr9	paqr9	paqr9
PAMAJ00104CG01170	aco1	aco1	aco1	aco1	aco1	aco1	aco1	aco1
PAMAJ00104CG01180	ank2	na	ank2	ank2	ank2b	ank2	ank2	ank2
PAMAJ00104CG01190	c10orf71	na	na	na	si:dkey-38l22.2	ac083902.2	1110002e22rik	c10orf71
PAMAJ00104CG01200	hacd4	si:ch73-41h24.1	si:ch73-41h24.1	si:ch73-41h24.1	hacd4	hacd4	hacd4	hacd4
PAMAJ00104CG01210	focad	focad	focad	focad	focad	focad	focad	focad
PAMAJ00105CG00010	fnbp1	fnbp1b	na	fnbp1l	fnbp1a	fnbp1	fnbp1	fnbp1
PAMAJ00105CG00020	fnbp1	na	na	fnbp1l	fnbp1a	fnbp1	fnbp1	fnbp1
PAMAJ00106CG00010	dnm1	dnm1b	dnm1a	dnm1b	dnm1b	dnm1	dnm1	dnm1
PAMAJ00106CG00020	dnm1	dnm1b	dnm1a	dnm1b	dnm1b	dnm1	dnm1	dnm1
PAMAJ00107CG00010	h2-eb1	na	na	na	mhc2dab	hla-drb1	h2-ab1	h2-eb1
PAMAJ00107CG00020	h2-aa	na	na	na	si:busm1-194e12.11	hla-doa	h2-aa	h2-aa
PAMAJ00107CG00030	gucy2f	gucy2d	na	na	bx294181.4	gucy2f	gucy2f	gucy2f
PAMAJ00107CG00040	gucy2e	gucy2d	na	na	bx294181.4	gucy2f	gucy2e	gucy2e
PAMAJ00108CG00010	xmrk	na	na	na	egfra	egfr	egfr	xmrk
PAMAJ00108CG00030	rheb	rheb	rheb	rheb	rhebl1	rheb	rheb	rheb
PAMAJ00108CG00050	inhba	inhbaa	na	inhbaa	inhbaa	inhba	inhba	inhba
PAMAJ00109CG00010	orf1	na	na	na	na	na	na	orf1
PAMAJ00109CG00020	x-element\orf2	na	na	na	cr848788.1	na	na	x-element\orf2
PAMAJ00109CG00030	adra1b	na	na	adra1bb	adra1ba	adra1b	adra1b	adra1b
PAMAJ00109CG00040	adra1b	adra1bb	na	adra1bb	adra1ba	adra1b	adra1b	adra1b
PAMAJ00109CG00050	havcr1	na	na	na	havcr1	timd4	havcr1	havcr1
PAMAJ00109CG00060	cnfn-b	ponzr2	ponzr2	ponzr3	bx470211.3	plac8l1	plac8l1	cnfn-b
PAMAJ00109CG00070	nhp2	nhp2	nhp2	nhp2	nhp2	nhp2	nhp2	nhp2
PAMAJ00109CG00080	foxi2	foxi3a	foxi2	foxi3a	bx248097.3	foxi1	foxi2	foxi2
PAMAJ00109CG00090	lcp2	lcp2a	na	lcp2a	lcp2a	lcp2	lcp2	lcp2
PAMAJ00109CG00100	zmat2	zmat2	zmat2	zmat2	zmat2	zmat2	zmat2	zmat2
PAMAJ00109CG00110	slbp2	na	na	slbp	slbp2	slbp	slbp	slbp2
PAMAJ00111CG00010	col4a4	col4a6	na	col4a4	col4a2	col4a6	col4a4	col4a4
PAMAJ00111CG00060	sst2	sst1.2	sst1.2	sst1.1	sst1.2	sst	sst	sst2
PAMAJ00111CG00100	sst1	sst1.2	sst1.1	sst1.1	sst1.1	sst	sst	sst1
PAMAJ00112CG00010	na	na	na	na	si:ch211-207i20.3	na	na	si:ch211-207i20.3
PAMAJ00112CG00020	na	na	na	na	zgc:194221	na	na	zgc:194221
PAMAJ00112CG00040	na	na	na	na	na	na	na	na
PAMAJ00112CG00050	ano1	na	ano1	na	ano1	ano1	ano1	ano1
PAMAJ00112CG00060	ano1	na	ano1	na	ano1	ano1	ano1	ano1
PAMAJ00112CG00070	ano1	na	ano1	na	cabz01073197.1	ano1	ano1	ano1
PAMAJ00112CG00090	na	na	na	na	si:ch211-57b15.1	na	na	si:ch211-57b15.1
PAMAJ00112CG00110	na	na	na	na	si:ch211-249o11.5	na	na	si:ch211-249o11.5
PAMAJ00112CG00180	na	na	na	na	si:ch211-208g1.1	na	na	si:ch211-208g1.1
PAMAJ00112CG00200	chst1	chst1	chst1	chst1	al844193.1	chst1	chst1	chst1
PAMAJ00112CG00210	chst1	chst1	chst1	chst1	al844193.1	chst1	chst1	chst1
PAMAJ00112CG00220	chst1	na	si:ch73-62b13.1	chst1	al844193.1	chst1	chst1	chst1
PAMAJ00112CG00240	has3	has3	has3	has3	has3	has3	has3	has3
PAMAJ00112CG00260	klhl25	klhl25	enc1	klhl25	enc2	klhl25	klhl25	klhl25
PAMAJ00112CG00280	ska1	na	ska1	na	ska1	ska1	ska1	ska1
PAMAJ00112CG00300	zbed1	na	na	na	na	zbed1	na	zbed1
PAMAJ00112CG00310	g2e3	na	na	na	si:ch211-57f7.7	g2e3	na	g2e3
PAMAJ00112CG00340	na	na	na	na	zgc:194221	na	na	zgc:194221
PAMAJ00112CG00350	na	na	na	na	na	na	na	na
PAMAJ00112CG00370	lire1	na	na	na	cabz01073197.1	l1td1	l1td1	lire1
PAMAJ00112CG00430	na	na	na	na	bx511129.3	na	na	bx511129.3
PAMAJ00112CG00440	harbi1	na	na	na	zgc:194221	harbi1	harbi1	harbi1
PAMAJ00112CG00450	lire1	na	na	na	cabz01073197.1	na	na	lire1
PAMAJ00112CG00460	na	na	na	na	cabz01073197.1	na	na	cabz01073197.1
PAMAJ00113CG00010	fbxw10	na	na	na	fbxw10	fbxw10	fbxw10	fbxw10
PAMAJ00113CG00020	prdm9	na	na	na	cr392346.1	znf814	gm14295	prdm9
PAMAJ00113CG00030	ppp1r9b	ppp1r9bb	ppp1r9bb	ppp1r9bb	ppp1r9bb	ppp1r9b	ppp1r9b	ppp1r9b
PAMAJ00113CG00040	ppp1r9b	ppp1r9bb	ppp1r9bb	ppp1r9bb	ppp1r9bb	ppp1r9b	ppp1r9b	ppp1r9b
PAMAJ00113CG00050	sgce	sgca	sgca	sgca	sgca	sgce	sgce	sgce
PAMAJ00113CG00060	col1a1	col1a1b	col1a1b	col1a1b	col1a1b	col1a1	col1a1	col1a1
PAMAJ00113CG00090	col1a1	col1a1b	col1a1b	col1a1b	col1a1b	col2a1	col2a1	col1a1
PAMAJ00113CG00100	retsat	si:ch1073-13h15.3	si:ch1073-13h15.3	si:ch1073-13h15.3	si:ch1073-13h15.3	retsat	retsat	retsat
PAMAJ00113CG00110	gngt2	gngt2b	gngt2b	gngt2b	gngt2b	gngt2	gngt1	gngt2
PAMAJ00113CG00120	tmem101	tmem101	tmem101	tmem101	tmem101	tmem101	tmem101	tmem101
PAMAJ00113CG00140	lsm12a	lsm12b	lsm12b	lsm12b	lsm12b	lsm12	lsm12	lsm12a
PAMAJ00113CG00150	g6pc3	g6pc3	g6pca.2	g6pc3	g6pc3	g6pc3	g6pc3	g6pc3
PAMAJ00113CG00160	tanc2	tanc2a	tanc2a	tanc2a	tanc2a	tanc2	tanc2	tanc2
PAMAJ00113CG00170	tanc2	tanc2a	tanc2a	tanc2a	tanc2a	tanc2	tanc2	tanc2
PAMAJ00113CG00180	tanc2	na	na	na	cabz01063170.1	tanc2	tanc2	tanc2
PAMAJ00113CG00200	cntd1	na	cntd1	cntd1	na	cntd1	cntd1	cntd1
PAMAJ00113CG00210	coa3a	na	na	na	coa3a	coa3	coa3	coa3a
PAMAJ00113CG00220	wnk4	wnk2	wnk4	wnk4	wnk4b	wnk4	wnk4	wnk4
PAMAJ00113CG00230	wnk4	na	wnk4	wnk4	wnk4b	wnk4	wnk4	wnk4
PAMAJ00113CG00250	wnk4	na	wnk4	wnk4	cabz01069040.1	wnk1	wnk4	wnk4
PAMAJ00113CG00260	vps25	vps25	vps25	vps25	vps25	vps25	vps25	vps25
PAMAJ00113CG00270	arhgap27	arhgap27	arhgap27	arhgap27	arhgap27	arhgap27	arhgap27	arhgap27
PAMAJ00113CG00280	arhgap27	arhgap12b	arhgap27	arhgap27	arhgap27l	arhgap27	arhgap27	arhgap27
PAMAJ00113CG00290	mfsd13a	mfsd13a	mfsd13a	mfsd13a	mfsd13a	mfsd13a	mfsd13a	mfsd13a
PAMAJ00113CG00310	sema4g	sema4gb	sema4gb	sema4gb	sema4ga	sema4g	sema4g	sema4g
PAMAJ00113CG00320	mrpl43	mrpl43	mrpl43	mrpl43	mrpl43	mrpl43	mrpl43	mrpl43
PAMAJ00113CG00350	lzts2	lzts2b	lzts2b	lzts2b	lzts2a	lzts2	lzts2	lzts2
PAMAJ00113CG00380	na	na	na	na	na	na	na	na
PAMAJ00113CG00390	dydc1	na	na	na	dydc2	dydc1	dydc1	dydc1
PAMAJ00113CG00410	scn4aa	scn4aa	scn4aa	scn4a	scn4ab	scn8a	scn8a	scn4aa
PAMAJ00113CG00420	na	na	na	cd79b	cd79b	na	na	cd79b
PAMAJ00114CG00010	rtcb	rtcb	rtcb	rtcb	rtcb	rtcb	rtcb	rtcb
PAMAJ00115CG00030	rars	rars	rars	rars	rars	rars	rars	rars
PAMAJ00115CG00040	wwc1	wwc1	wwc1	wwc1	wwc1	wwc1	wwc1	wwc1
PAMAJ00115CG00050	wwc1	wwc1	wwc1	wwc1	wwc1	wwc1	wwc1	wwc1
PAMAJ00115CG00060	arl9	na	na	na	bx936439.1	arl9	arl9	arl9
PAMAJ00115CG00070	nop16	nop16	nop16	na	nop16	nop16	nop16	nop16
PAMAJ00115CG00110	na	na	na	na	na	na	na	na
PAMAJ00115CG00120	dbn1	dbn1	dbn1	dbn1	dbn1	dbn1	dbn1	dbn1
PAMAJ00116CG00010	pcca	mccc1	pcca	pcca	pcca	pcca	pcca	pcca
PAMAJ00116CG00020	vps8	na	vps8	vps8	vps8	vps8	vps8	vps8
PAMAJ00116CG00030	na	na	na	na	apnl	na	na	apnl
PAMAJ00116CG00040	vps8	na	vps8	vps8	vps8	vps8	vps8	vps8
PAMAJ00116CG00050	calhm2	calhm3	calhm3	si:dkey-51a16.7	calhm2	calhm2	calhm2	calhm2
PAMAJ00116CG00060	ncapd3	ncapd3	ncapd3	na	ncapd3	ncapd3	ncapd3	ncapd3
PAMAJ00116CG00070	na	na	na	na	si:dkey-65l23.2	na	na	si:dkey-65l23.2
PAMAJ00116CG00080	rin2	rin2	rin2	na	rin2	rin2	rin2	rin2
PAMAJ00117CG00010	angel2	angel2	angel2	angel2	angel2	angel2	angel2	angel2
PAMAJ00117CG00020	vash2	vash2	vash2	vash1	vash2	vash2	vash2	vash2
PAMAJ00117CG00030	vash2	vash2	vash2	vash2	vash2	vash2	vash2	vash2
PAMAJ00117CG00060	cyp2k1	na	na	na	cyp2k21	cyp2c8	cyp2b19	cyp2k1
PAMAJ00117CG00070	cyp2k1	na	na	na	cyp2k8	cyp2c18	cyp2c50	cyp2k1
PAMAJ00117CG00080	cyp2k1	na	na	na	cyp2k21	cyp2a13	cyp2f2	cyp2k1
PAMAJ00117CG00090	na	na	na	na	na	na	na	na
PAMAJ00117CG00100	na	na	na	na	dicp3.3	na	na	dicp3.3
PAMAJ00117CG00110	na	na	na	na	na	na	na	na
PAMAJ00117CG00120	na	na	na	na	na	na	na	na
PAMAJ00119CG00010	sptbn1	sptbn1	na	sptbn1	sptbn1	sptbn1	sptbn1	sptbn1
PAMAJ00119CG00020	sptbn1	sptbn1	na	sptbn1	sptbn1	sptbn1	sptbn1	sptbn1
PAMAJ00119CG00030	sptbn1	sptbn1	na	sptbn1	sptbn1	sptbn1	sptbn1	sptbn1
PAMAJ00120CG00030	casp7	na	na	na	cu467905.1	casp7	casp7	casp7
PAMAJ00120CG00040	atp6v1b2	atp6v1b2	atp6v1b2	atp6v1ba	atp6v1b2	atp6v1b2	atp6v1b2	atp6v1b2
PAMAJ00120CG00050	gfra2	gfra2b	gfra2b	gfra2b	gfra2a	gfra2	gfra2	gfra2
PAMAJ00120CG00070	gfra2	gfra2b	gfra2b	gfra2b	gfra2b	gfra2	gfra2	gfra2
PAMAJ00120CG00100	gfra2	na	gfra2b	gfra2b	gfra2b	gfra2	gfra2	gfra2
PAMAJ00120CG00130	na	na	na	na	si:dkey-187j14.4	na	na	si:dkey-187j14.4
PAMAJ00120CG00140	na	na	na	na	si:dkey-187j14.4	na	na	si:dkey-187j14.4
PAMAJ00120CG00150	na	na	na	na	si:dkey-187j14.4	na	na	si:dkey-187j14.4
PAMAJ00120CG00160	na	na	na	na	zgc:195077	na	na	zgc:195077
PAMAJ00120CG00170	na	na	na	na	al935186.1	na	na	al935186.1
PAMAJ00120CG00180	na	na	na	na	cr855393.1	na	na	cr855393.1
PAMAJ00120CG00190	na	na	na	na	zgc:66473	na	na	zgc:66473
PAMAJ00120CG00200	na	na	na	na	si:dkey-187j14.4	2018-09-05	2018-09-05	si:dkey-187j14.4
PAMAJ00120CG00210	na	na	na	na	zgc:66473	na	na	zgc:66473
PAMAJ00120CG00220	na	na	na	na	zgc:195077	na	na	zgc:195077
PAMAJ00120CG00230	na	na	na	na	zgc:66473	na	na	zgc:66473
PAMAJ00120CG00240	na	na	na	na	si:dkey-187j14.4	na	na	si:dkey-187j14.4
PAMAJ00120CG00250	2018-09-05	na	na	na	si:dkey-187j14.4	2018-09-05	2018-09-04	2018-09-05
PAMAJ00120CG00260	xpo7	xpo7	xpo7	xpo7	xpo7	xpo7	xpo7	xpo7
PAMAJ00120CG00270	pbdc1	pbdc1	pbdc1	pbdc1	pbdc1	pbdc1	pbdc1	pbdc1
PAMAJ00120CG00280	dmtn	na	dmtn	na	dmtn	dmtn	dmtn	dmtn
PAMAJ00122CG00020	na	na	na	na	na	na	na	na
PAMAJ00122CG00030	pf11_0240	eif3s10	na	na	na	eif3a	eif3a	pf11_0240
PAMAJ00122CG00040	mogat2-a	mogat3a	na	mogat2	mogat2	mogat2	mogat2	mogat2-a
PAMAJ00122CG00080	atp1b2	atp1b2b	na	atp1b2a	cr394527.1	atp1b2	atp1b2	atp1b2
PAMAJ00122CG00090	hmgb1	na	na	hmgb2b	hmgb2b	hmgb1	hmgb1	hmgb1
PAMAJ00122CG00130	ctc1	na	na	na	ctc1	na	na	ctc1
PAMAJ00122CG00160	h2-ab1	na	na	na	cu929676.1	hla-dpb1	h2-ab1	h2-ab1
PAMAJ00123CG00010	dtx2	dtx2	dtx2	na	bx901917.1	dtx2	dtx2	dtx2
PAMAJ00123CG00020	gtf2ird1	gtf2ird1	gtf2ird1	gtf2ird1	gtf2ird1	gtf2ird1	gtf2ird1	gtf2ird1
PAMAJ00123CG00050	clip2	clip2	clip2	clip2	clip2	clip2	clip2	clip2
PAMAJ00123CG00060	clip2	clip2	clip2	clip2	clip2	clip2	clip2	clip2
PAMAJ00123CG00070	na	clip2	clip2	na	clip2	na	na	clip2
PAMAJ00123CG00080	cldn14	cldn2	cldn2	cldn2	cldn2	cldn14	cldn14	cldn14
PAMAJ00123CG00090	rbm41	rbm41	rbm41	rbm41	rbm41	rbm41	rbm41	rbm41
PAMAJ00123CG00130	klf8	klf8	klf8	klf12b	klf8	klf8	klf8	klf8
PAMAJ00123CG00150	klf5	klf5l	klf5l	klf5l	klf5l	klf5	klf5	klf5
PAMAJ00123CG00160	na	klf5l	klf5l	na	klf5l	na	na	klf5l
PAMAJ00124CG00010	med8	na	med8	na	med8	med8	med8	med8
PAMAJ00124CG00020	aldh9a1	aldh9a1a.1	aldh9a1a.1	aldh9a1a.1	aldh9a1a.1	aldh9a1	aldh9a1	aldh9a1
PAMAJ00124CG00030	uck2a	uck2b	uck2b	uck2a	uck1	uck2	uck2	uck2a
PAMAJ00124CG00040	aatf	na	na	aatf	aatf	aatf	aatf	aatf
PAMAJ00124CG00050	magoh	magoh	magoh	magoh	magoh	magohb	magohb	magoh
PAMAJ00124CG00060	cpt2	cpt2	cpt2	cpt2	cpt2	cpt2	cpt2	cpt2
PAMAJ00125CG00010	myb	myb	myb	myb	bx927365.2	myb	myb	myb
PAMAJ00125CG00020	pde7b	na	pde7b	na	pde7a	pde7b	pde7b	pde7b
PAMAJ00125CG00030	mtfr2	mtfr2	mtfr2	mtfr2	mtfr2	mtfr2	mtfr2	mtfr2
PAMAJ00125CG00040	armc1	armc1l	armc1l	armc1l	armc1l	armc1	armc1	armc1
PAMAJ00125CG00050	map7	si:ch73-217b7.1	si:ch73-217b7.1	si:ch73-217b7.1	si:ch73-217b7.1	map7	map7	map7
PAMAJ00125CG00060	ppp1r14c	ppp1r14c	ppp1r14c	ppp1r14c	ppp1r14c	ppp1r14b	ppp1r14c	ppp1r14c
PAMAJ00128CG00010	bloc1s3	na	bloc1s3	bloc1s3	zgc:77118	bloc1s3	bloc1s3	bloc1s3
PAMAJ00128CG00020	trappc6b	trappc6bl	trappc6b	trappc6bl	bx927244.2	trappc6b	trappc6b	trappc6b
PAMAJ00128CG00040	zfp36l2	zgc:162730	sb:cb81	zgc:162730	zgc:162730	zfp36l1	zfp36l1	zfp36l2
PAMAJ00128CG00050	l1td1	na	unc13c	unc13c	cabz01073197.1	l1td1	l1td1	l1td1
PAMAJ00128CG00060	lrfn1l	lrfn2	zgc:172282	zgc:172282	zgc:172282	lrfn1	lrfn1	lrfn1l
PAMAJ00128CG00070	lrfn1l	zgc:172282	zgc:172282	zgc:172282	zgc:172282	lrfn5	lrfn5	lrfn1l
PAMAJ00128CG00120	vps53	vps53	vps53	vps53	bx908796.10	vps53	vps53	vps53
PAMAJ00128CG00130	na	rflna	rflnb	rflnb	rflnb	rflnb	rflnb	rflna
PAMAJ00128CG00140	dus4l	dus1l	dus4l	dus4l	dus4l	dus4l	dus4l	dus4l
PAMAJ00128CG00150	bcap29	bcap29	bcap29	bcap29	bcap29	bcap29	bcap29	bcap29
PAMAJ00128CG00160	slco1c1	slco1c1	slco1c1	slco1c1	slco1c1	slco1c1	slco1c1	slco1c1
PAMAJ00128CG00170	pde3a	pde3a	pde3a	pde3a	pde3a	pde3a	pde3a	pde3a
PAMAJ00128CG00190	pde3a	pde3a	pde3a	pde3a	pde3a	pde3a	pde3a	pde3a
PAMAJ00128CG00220	aipl1	aipl1	aipl1	aipl1	aipl1	aipl1	aipl1	aipl1
PAMAJ00128CG00230	tusc5	tusc5b	tusc5a	tusc5a	tusc5a	prrt2	tusc5	tusc5
PAMAJ00128CG00240	gosr1	gosr1	gosr1	gosr1	gosr1	gosr1	gosr1	gosr1
PAMAJ00128CG00250	gosr1	na	gosr1	gosr1	cr524483.5	gosr1	gosr1	gosr1
PAMAJ00128CG00260	cpd	cpda	cpda	cpda	cpda	cpd	cpd	cpd
PAMAJ00128CG00270	na	cryba1b	cryba1a	cryba1a	cryba1a	cryba1	cryba1	cryba1b
PAMAJ00128CG00280	crybb1	crybb1	crybb1l3	crybb1l3	crybb1l3	crybb1	crybb1	crybb1
PAMAJ00128CG00290	unc119	na	unc119a	unc119a	unc119b	unc119	unc119	unc119
PAMAJ00128CG00300	foxn1	foxn4	foxn4	foxn1	foxn1	foxn1	foxn1	foxn1
PAMAJ00128CG00310	slc13a2	slc13a2	slc13a2	slc13a2	slc13a2	slc13a2	slc13a2	slc13a2
PAMAJ00128CG00320	slc46a1	slc46a1	slc46a1	slc46a1	slc46a1	slc46a1	slc46a1	slc46a1
PAMAJ00128CG00330	sarm1	sarm1	sarm1	sarm1	sarm1	sarm1	sarm1	sarm1
PAMAJ00128CG00340	vtn	vtna	vtna	vtna	vtna	vtn	vtn	vtn
PAMAJ00128CG00350	scarf1	scarf1	scarf1	scarf1	scarf1	scarf1	scarf1	scarf1
PAMAJ00128CG00360	rilpl1	rilp	rilp	rilp	rilp	rilpl1	rilpl1	rilpl1
PAMAJ00128CG00370	prpf8	prpf8	prpf8	prpf8	prpf8	prpf8	prpf8	prpf8
PAMAJ00128CG00380	as3mt	as3mt	na	na	zgc:153372	as3mt	as3mt	as3mt
PAMAJ00128CG00390	aifm3	aifm4	aifm4	aifm4	aifm4	aifm3	aifm3	aifm3
PAMAJ00128CG00400	tlcd2	tlcd2	tlcd2	tlcd2	tlcd2	tlcd2	tlcd2	tlcd2
PAMAJ00128CG00420	cluh	cluha	cluha	cluha	cluha	cluh	cluh	cluh
PAMAJ00128CG00430	pafah1b1-2	pafah1b1	na	na	pafah1b1b	pafah1b1	pafah1b1	pafah1b1-2
PAMAJ00128CG00450	mettl16	mettl16	mettl16	mettl16	mettl16	mettl16	mettl16	mettl16
PAMAJ00128CG00460	na	mnta	mnta	mnta	mntb	na	na	mnta
PAMAJ00128CG00470	2018-09-04	2018-09-04	na	na	2018-09-04	2018-09-04	2018-09-04	2018-09-04
PAMAJ00128CG00490	limk1	na	limk1a	limk1a	limk1a	limk1	limk1	limk1
PAMAJ00128CG00500	na	na	na	na	na	na	na	na
PAMAJ00128CG00530	nipsnap2	nipsnap2	nipsnap2	nipsnap2	nipsnap1	nipsnap2	nipsnap2	nipsnap2
PAMAJ00128CG00540	psph	psph	psph	psph	psph	psph	psph	psph
PAMAJ00128CG00550	phkg1	phkg1a	phkg1a	phkg1a	bx088654.2	phkg1	phkg1	phkg1
PAMAJ00128CG00560	chchd2	chchd2	chchd2	chchd2	chchd2	chchd2	chchd2	chchd2
PAMAJ00128CG00570	fam98c	im:7138535	im:7138535	na	im:7138535	fam98c	fam98c	fam98c
PAMAJ00128CG00580	wdy	na	na	wdr95	wdr95	efcab8	efcab8	wdy
PAMAJ00128CG00590	ube4a	ube4a	ube4a	ube4a	ube4a	ube4a	ube4a	ube4a
PAMAJ00128CG00600	kmt2a	kmt2a	kmt2a	kmt2a	kmt2a	kmt2a	kmt2a	kmt2a
PAMAJ00128CG00610	c1qtnf5	c1qtnf5	c1qtnf5	c1qtnf5	c1qtnf5	c1qtnf5	c1qtnf5	c1qtnf5
PAMAJ00128CG00620	rnf26	rnf26	cgrrf1	rnf26	rnf26	rnf26	gm9008	rnf26
PAMAJ00128CG00640	mcam	mcamb	mcamb	mcamb	mcama	mcam	mcam	mcam
PAMAJ00128CG00650	cbl	cbl	cbl	cbl	cbl	cbl	cbl	cbl
PAMAJ00128CG00660	v-cbl	cbl	cbl	cbl	cbl	cbl	cbl	v-cbl
PAMAJ00128CG00670	ccdc153	na	na	na	ccdc153	ccdc153	ccdc153	ccdc153
PAMAJ00128CG00680	grik4	grik4	grik4	grik4	grik4	grik4	grik4	grik4
PAMAJ00128CG00690	grik4	grik4	grik4	grik4	grik4	na	grik4	grik4
PAMAJ00128CG00710	grik4	grik4	grik4	grik4	grik4	grik4	grik4	grik4
PAMAJ00128CG00720	grik4	grik4	grik4	grik4	grik4	grik4	grik4	grik4
PAMAJ00128CG00730	grik4	grik4	grik4	grik4	grik4	grik4	grik4	grik4
PAMAJ00128CG00750	grik4	grik5	grik4	grik4	grik4	grik4	grik4	grik4
PAMAJ00128CG00760	arhgef12	arhgef12a	arhgef12a	na	arhgef12a	arhgef12	arhgef12	arhgef12
PAMAJ00128CG00770	tmem136	tmem136a	tmem136a	tmem136a	tmem136a	tmem136	tmem136	tmem136
PAMAJ00128CG00790	pde9a	pde9al	pde9al	pde9al	pde9al	pde9a	pde9a	pde9a
PAMAJ00128CG00800	hepacam	hepacama	hepacama	hepacama	hepacama	hepacam	hepacam	hepacam
PAMAJ00128CG00810	na	na	nrgna	na	spa17	na	na	nrgna
PAMAJ00128CG00820	spa17	na	na	na	spa17	spa17	spa17	spa17
PAMAJ00128CG00830	na	na	na	na	na	na	na	na
PAMAJ00128CG00850	na	na	na	na	si:ch211-286b4.4	na	gm9195	si:ch211-286b4.4
PAMAJ00128CG00870	scn3b	scn3b	scn3b	scn3b	scn3b	scn3b	scn3b	scn3b
PAMAJ00128CG00880	d215	drd2b	drd2b	drd2b	drd2a	drd2	drd2	d215
PAMAJ00128CG00890	ankk1	ankk1	ankk1	ankk1	ankk1	ankk1	ankk1	ankk1
PAMAJ00128CG00900	umodl1	na	na	na	na	umodl1	umodl1	umodl1
PAMAJ00128CG00910	ttc12	ttc12	ttc12	ttc12	ttc12	ttc12	ttc12	ttc12
PAMAJ00128CG00920	na	na	na	na	si:dkey-103g5.4	na	gm32742	si:dkey-103g5.4
PAMAJ00128CG00930	zpld1	si:dkey-103g5.3	si:dkey-103g5.3	na	si:dkey-103g5.3	zpld1	zpld1	zpld1
PAMAJ00128CG00940	layn	laynb	laynb	laynb	laynb	layn	layn	layn
PAMAJ00128CG00960	na	na	sik2a	sik2a	sik2b	na	na	sik2a
PAMAJ00128CG00980	ppp2r1b	ppp2r1bb	ppp2r1bb	ppp2r1bb	ppp2r1ba	ppp2r1a	ppp2r1a	ppp2r1b
PAMAJ00128CG00990	mlf1	na	mlf1	mlf1	mlf1	mlf1	mlf1	mlf1
PAMAJ00128CG01000	rsrc1	na	na	rsrc1	rsrc1	rsrc1	rsrc1	rsrc1
PAMAJ00128CG01010	shox2	shox2	shox2	shox2	shox2	shox2	shox2	shox2
PAMAJ00128CG01020	dock10	dock10	dock10	dock10	dock10	dock10	dock10	dock10
PAMAJ00128CG01030	na	na	na	na	si:ch211-235m3.10	na	na	si:ch211-235m3.10
PAMAJ00128CG01040	gucy1b2	na	gucy1b2	gucy1b2	gucy1b2	gucy1a2	gucy1b2	gucy1b2
PAMAJ00128CG01050	cep57	na	na	na	cep57l1	cep57	cep57	cep57
PAMAJ00128CG01060	mre11	mre11a	mre11	mre11a	mre11a	mre11	mre11a	mre11
PAMAJ00128CG01070	tmprss4	tmprss4a	tmprss4a	tmprss4a	tmprss4a	tmprss4	tmprss4	tmprss4
PAMAJ00128CG01080	ifnar1	na	il10ra	il10ra	il10ra	ifnar1	il10ra	ifnar1
PAMAJ00129CG00010	na	magixb	na	magixb	magixa	na	na	magixb
PAMAJ00130CG00010	tbc1d2	tbc1d2	tbc1d2	tbc1d2	tbc1d2	tbc1d2	tbc1d2	tbc1d2
PAMAJ00130CG00020	slc44a1	na	slc44a1b	slc44a1b	slc44a1b	slc44a1	slc44a1	slc44a1
PAMAJ00130CG00030	slc44a1	na	slc44a1a	slc44a1b	slc44a1b	slc44a1	slc44a1	slc44a1
PAMAJ00130CG00040	abca1	na	abca1a	abca1	abca1a	abca1	abca1	abca1
PAMAJ00130CG00050	nipsnap3a	nipsnap3a	nipsnap3a	nipsnap3a	nipsnap3a	nipsnap3a	nipsnap3b	nipsnap3a
PAMAJ00130CG00080	na	rest	rest	rest	na	na	na	rest
PAMAJ00130CG00090	b4galt1	b4galt1l	b4galt1l	b4galt1l	b4galt1l	b4galt1	b4galt1	b4galt1
PAMAJ00130CG00100	exosc3	exosc3	exosc3	exosc3	exosc3	exosc3	exosc3	exosc3
PAMAJ00131CG00010	pkp3	pkp3	pkp3	pkp3	pkp3a	pkp3	pkp3	pkp3
PAMAJ00131CG00030	sigirr	sigirr	sigirr	sigirr	sigirr	sigirr	sigirr	sigirr
PAMAJ00131CG00040	ano9	ano9a	ano9	ano9a	ano9a	ano9	ano9	ano9
PAMAJ00131CG00050	slc17a6b	slc17a6	slc17a6	slc17a6	slc17a6a	slc17a6	slc17a6	slc17a6b
PAMAJ00131CG00070	fancf	na	fancf	fancf	fancf	fancf	fancf	fancf
PAMAJ00131CG00080	gas2	gas2a	gas2a	gas2a	gas2a	gas2	gas2	gas2
PAMAJ00131CG00090	ano3	ano5a	ano3	ano3	ano3	ano3	ano3	ano3
PAMAJ00131CG00100	fibin	fibina	fibina	fibina	fibina	fibin	fibin	fibin
PAMAJ00131CG00110	tmem178b	si:ch211-87j1.4	si:ch211-87j1.4	si:ch211-87j1.4	si:ch211-150g13.3	tmem178b	tmem178	tmem178b
PAMAJ00131CG00120	spi1	spi1a	spi1a	spi1a	spi1b	spi1	spi1	spi1
PAMAJ00131CG00130	prc1	prc1a	na	na	prc1b	prc1	prc1	prc1
PAMAJ00131CG00140	ubap1l	ubap1	ubap1	ubap1	pdcd7	ubap1l	ubap1l	ubap1l
PAMAJ00131CG00150	clpx	clpxb	clpxb	clpxb	clpxa	clpx	clpx	clpx
PAMAJ00131CG00160	na	na	na	na	gldn	na	na	gldn
PAMAJ00131CG00170	cyp19a1	na	cyp19a1	na	cr407586.2	cyp19a1	cyp19a1	cyp19a1
PAMAJ00131CG00180	ap4e1	ap4e1	ap4e1	ap4e1	ap4e1	ap4e1	ap4e1	ap4e1
PAMAJ00131CG00190	na	gnb5b	gnb5a	gnb5a	gnb5a	gnb5	gnb5	gnb5b
PAMAJ00131CG00200	myo5c	myo5c	na	myo5c	myo5c	myo5c	myo5c	myo5c
PAMAJ00131CG00210	myo5a	na	myo5aa	myo5a	myo5aa	myo5a	myo5a	myo5a
PAMAJ00131CG00230	prtgb	prtgb	prtgb	prtgb	prtgb	prtg	prtg	prtgb
PAMAJ00131CG00240	rfx7	rfx7b	rfx7b	rfx7b	rfx7b	rfx7	rfx7	rfx7
PAMAJ00131CG00250	tcf12	na	na	na	tcf12	tcf12	tcf12	tcf12
PAMAJ00131CG00260	adam10	adam10b	na	adam10b	adam10a	adam10	adam10	adam10
PAMAJ00131CG00270	na	na	na	na	na	na	na	na
PAMAJ00131CG00280	duox1	duox	duox	duox	duox	duox1	duox1	duox1
PAMAJ00131CG00290	na	na	dlg5b.1	na	tjp1b	na	na	dlg5b.1
PAMAJ00131CG00300	na	na	na	na	tjp1a	tjp1	tjp1	tjp1a
PAMAJ00131CG00330	tjp1	tjp1b	tjp1b	tjp1b	tjp1b	tjp1	tjp1	tjp1
PAMAJ00131CG00340	slc27a2	na	na	na	cu372926.1	slc27a2	slc27a2	slc27a2
PAMAJ00131CG00350	slc27a2	na	na	na	cu372926.1	slc27a2	slc27a2	slc27a2
PAMAJ00131CG00360	cep152	cep152	cep152	cep152	cep152	cep152	cep152	cep152
PAMAJ00131CG00370	galk2	galk2	galk2	galk2	galk2	galk2	galk2	galk2
PAMAJ00131CG00380	atp8b2	atp8b2	atp8b4	atp8b2	atp8b4	atp8b2	atp8b2	atp8b2
PAMAJ00131CG00390	na	sqor	sqor	sqor	sqor	sqor	sqor	sqor
PAMAJ00131CG00400	ctdspl2a	ctdspl2a	ctdspl2a	ctdspl2a	ctdspl2a	ctdspl2	ctdspl2	ctdspl2a
PAMAJ00131CG00410	parp16	parp16	parp16	parp16	parp16	parp16	parp16	parp16
PAMAJ00131CG00420	scamp5-a	scamp5	scamp5a	scamp5a	scamp5a	scamp5	scamp5	scamp5-a
PAMAJ00131CG00430	ube2q2	ube2q2	ube2q2	ube2q1	ube2q2	ube2q2	ube2q2	ube2q2
PAMAJ00131CG00440	ugt2a1	na	ugt5a1	ugt5a1	ugt5a1	ugt2a1	ugt2a1	ugt2a1
PAMAJ00131CG00450	nptn	nptnb	nptna	nptna	nptnb	nptn	nptn	nptn
PAMAJ00131CG00460	hcn4	hcn4l	hcn4	hcn4	hcn4	hcn4	hcn4	hcn4
PAMAJ00131CG00470	pkm	pkmb	pkmb	pkmb	pkmb	pkm	pkm	pkm
PAMAJ00131CG00480	rpp25	na	na	rpp25b	rpp25a	rpp25	rpp25	rpp25
PAMAJ00131CG00490	cox5a	cox5aa	cox5aa	cox5aa	cox5aa	cox5a	cox5a	cox5a
PAMAJ00131CG00510	edc3	edc3	edc3	na	edc3	edc3	edc3	edc3
PAMAJ00131CG00520	adal	adal	adal	adal	adal	adal	adal	adal
PAMAJ00131CG00530	nat10	nat10	nat10	nat10	nat10	nat10	nat10	nat10
PAMAJ00131CG00540	caprin1	caprin1	caprin1a	caprin1	caprin1b	caprin1	caprin1	caprin1
PAMAJ00131CG00550	lmo2	lmo2	lmo2	lmo2	lmo2	lmo2	lmo2	lmo2
PAMAJ00131CG00560	alx4	na	na	na	alx4a	na	alx4	alx4
PAMAJ00131CG00590	tspan18	tspan18b	tspan18b	tspan18b	tspan18a	tspan18	tspan18	tspan18
PAMAJ00131CG00610	cd82	cd82b	cd82b	cd82b	cd82b	cd82	cd82	cd82
PAMAJ00131CG00620	trp53i11	tp53i11b	tp53i11b	tp53i11b	tp53i11b	tp53i11	trp53i11	trp53i11
PAMAJ00131CG00630	trim25	si:dkey-29p10.4	si:dkey-29p10.4	na	si:dkey-29p10.4	trim25	trim25	trim25
PAMAJ00131CG00640	lhfpl3	na	na	na	lhfpl3	lhfpl3	lhfpl3	lhfpl3
PAMAJ00131CG00650	lhfpl3	na	na	na	lhfpl3	lhfpl3	lhfpl3	lhfpl3
PAMAJ00131CG00670	reln	na	reln	reln	lo018598.1	reln	reln	reln
PAMAJ00131CG00680	reln	na	reln	reln	na	reln	reln	reln
PAMAJ00131CG00690	reln	na	reln	reln	lo018598.1	reln	reln	reln
PAMAJ00131CG00710	pik3c2g	pik3c2a	pik3c2g	pik3c2a	pik3c2g	pik3c2g	pik3c2g	pik3c2g
PAMAJ00131CG00720	plcz1	plcz1	plcz1	plcz1	plcd1b	plcz1	plcd1	plcz1
PAMAJ00131CG00730	plekha5	plekha5	plekha5	plekha5	plekha5	plekha5	plekha5	plekha5
PAMAJ00131CG00750	slco1c1	slco1c1	slco1c1	slco1c1	slco1c1	slco1c1	slco1c1	slco1c1
PAMAJ00131CG00760	bcap29	bcap29	na	na	bcap29	bcap29	bcap29	bcap29
PAMAJ00131CG00770	gpr22	gpr22b	gpr22b	gpr22b	gpr22a	gpr22	gpr22	gpr22
PAMAJ00132CG00010	lamb4	na	lamb4	na	lamb4	lamb1	lamb1	lamb4
PAMAJ00132CG00020	lamb1	lamb1a	lamb1a	lamb1a	lamb1a	lamb1	lamb1	lamb1
PAMAJ00133CG00010	epm2aip1	na	na	na	al928808.1	epm2aip1	epm2aip1	epm2aip1
PAMAJ00133CG00020	l1td1	na	na	na	cabz01073197.1	na	l1td1	l1td1
PAMAJ00133CG00030	grin3a	grin3ba	grin3ba	grin3bb	grin3bb	grin3a	grin3a	grin3a
PAMAJ00133CG00050	na	na	na	na	na	na	na	na
PAMAJ00133CG00060	nlrp1b	na	na	na	si:ch211-195h23.3	card8	lt629147.6	nlrp1b
PAMAJ00133CG00070	tmem259	tmem259	tmem259	tmem259	tmem259	tmem259	tmem259	tmem259
PAMAJ00133CG00080	med16	med16	med16	med16	med16	med16	med16	med16
PAMAJ00133CG00090	na	na	na	na	na	na	nlrc3	na
PAMAJ00133CG00120	misp	na	palm2	na	si:ch211-262i1.3	misp	misp	misp
PAMAJ00133CG00130	na	na	na	na	aim1b	na	na	aim1b
PAMAJ00133CG00140	palm	na	palm	palm	bx572645.1	palm	palm	palm
PAMAJ00133CG00180	na	na	na	na	na	na	na	na
PAMAJ00133CG00190	lrrc39	lrrc39	lrrc39	lrrc39	cr936359.4	lrrc39	lrrc39	lrrc39
PAMAJ00133CG00200	dbt	dbt	dbt	dbt	cr936359.3	dbt	dbt	dbt
PAMAJ00133CG00210	dbt	dbt	dbt	dbt	dbt	dbt	dbt	dbt
PAMAJ00133CG00220	rtca	rtca	rtca	rtca	rtca	rtca	rtca	rtca
PAMAJ00133CG00230	rtca	rtca	rtca	rtca	rtca	rtca	rtca	rtca
PAMAJ00134CG00010	bmper	bmper	bmper	bmper	bmper	bmper	bmper	bmper
PAMAJ00134CG00040	bbs9	bbs9	bbs9	na	bbs9	bbs9	bbs9	bbs9
PAMAJ00134CG00050	bbs9	bbs9	bbs9	na	bbs9	bbs9	bbs9	bbs9
PAMAJ00134CG00060	bbs9	bbs9	bbs9	na	al929040.2	bbs9	bbs9	bbs9
PAMAJ00134CG00070	bbs9	bbs9	bbs9	na	bbs9	bbs9	bbs9	bbs9
PAMAJ00134CG00080	nt5c3	nt5c3a	nt5c3a	nt5c3a	nt5c3a	nt5c3a	nt5c3	nt5c3
PAMAJ00134CG00090	nt5c3a	nt5c3a	nt5c3a	nt5c3a	nt5c3a	nt5c3a	na	nt5c3a
PAMAJ00134CG00100	dctn3	na	dctn3	na	dctn3	dctn3	dctn3	dctn3
PAMAJ00134CG00110	prdm1	prdm1	na	na	prdm1a	prdm1	prdm1	prdm1
PAMAJ00134CG00140	s100a1	s100a1	s100a1	s100a1	s100a1	s100a1	s100a1	s100a1
PAMAJ00134CG00150	tlr2-1	tlr18	tlr18	tlr18	tlr18	tlr6	tlr2	tlr2-1
PAMAJ00134CG00160	sema7a	si:ch211-113g11.6	si:ch211-113g11.6	si:ch211-113g11.6	si:ch211-113g11.6	sema7a	sema7a	sema7a
PAMAJ00134CG00170	na	si:ch211-113g11.6	si:ch211-113g11.6	si:ch211-113g11.6	si:ch211-113g11.6	na	na	si:ch211-113g11.6
PAMAJ00134CG00180	lingo1	lingo4b	lingo1a	lingo4b	lingo4b	lingo1	lingo1	lingo1
PAMAJ00134CG00190	ctsk	ctsk	ctsk	ctsk	ctsk	ctsk	ctsk	ctsk
PAMAJ00134CG00200	ctsk	na	ctsk	ctsk	ctsk	ctsk	ctsk	ctsk
PAMAJ00134CG00210	ctss	ctss2.1	ctss2.1	ctss2.1	ctss2.2	ctss	ctss	ctss
PAMAJ00134CG00220	onecut2	onecutl	onecutl	onecutl	onecutl	onecut2	onecut2	onecut2
PAMAJ00134CG00230	hormad1	hormad1	hormad1	hormad1	hormad1	hormad1	hormad1	hormad1
PAMAJ00134CG00240	ensa	ensab	ensab	ensab	ensab	ensa	ensa	ensa
PAMAJ00134CG00260	mcl1	mcl1b	mcl1b	mcl1b	mcl1b	mcl1	mcl1	mcl1
PAMAJ00134CG00270	tmod4	tmod4	tmod4	tmod4	tmod4	tmod4	tmod4	tmod4
PAMAJ00134CG00280	scnm1	scnm1	scnm1	scnm1	scnm1	scnm1	scnm1	scnm1
PAMAJ00134CG00290	lysmd1	lysmd1	lysmd1	lysmd1	lysmd1	lysmd1	lysmd1	lysmd1
PAMAJ00134CG00300	tnfaip8l2b	tnfaip8l2b	tnfaip8l2b	tnfaip8l2b	tnfaip8l2b	tnfaip8l2	tnfaip8l2	tnfaip8l2b
PAMAJ00134CG00320	gyc88e	na	na	na	gucy1b1	gucy1b1	gucy1b2	gyc88e
PAMAJ00134CG00360	sema6d	sema6e	sema6e	sema6e	sema6e	sema6d	sema6d	sema6d
PAMAJ00134CG00370	sema6d	sema6e	sema6e	sema6e	sema6e	sema6d	sema6d	sema6d
PAMAJ00134CG00380	ctxn3	ctxn2	ctxn2	ctxn2	ctxn3	ctxn3	ctxn3	ctxn3
PAMAJ00134CG00410	na	na	na	na	na	na	na	na
PAMAJ00134CG00420	scap	scap	scap	scap	scap	scap	scap	scap
PAMAJ00134CG00430	elp6	elp6	elp6	elp6	elp6	elp6	elp6	elp6
PAMAJ00134CG00450	cspg5	na	cspg5a	na	cspg5a	cspg5	cspg5	cspg5
PAMAJ00134CG00460	cspg5	cspg5b	cspg5a	na	cspg5a	cspg5	cspg5	cspg5
PAMAJ00134CG00470	cspg5	cspg5b	cspg5a	na	cspg5a	cspg5	cspg5	cspg5
PAMAJ00134CG00480	hipk1	si:ch211-160o17.4	si:ch211-160o17.4	hipk1a	hipk1a	hipk1	hipk1	hipk1
PAMAJ00134CG00500	smarcc1	smarcc1a	smarcc1a	smarcc1a	smarcc1a	smarcc1	smarcc1	smarcc1
PAMAJ00134CG00520	na	si:ch211-215k15.4	si:ch211-215k15.4	na	si:ch211-215k15.4	na	na	si:ch211-215k15.4
PAMAJ00134CG00530	na	si:ch211-215k15.4	si:ch211-215k15.4	na	si:ch211-215k15.4	na	na	si:ch211-215k15.4
PAMAJ00134CG00540	na	si:ch211-215k15.4	si:ch211-215k15.4	na	si:ch73-359m17.2	na	na	si:ch211-215k15.4
PAMAJ00134CG00550	na	si:ch211-215k15.4	si:ch211-215k15.4	na	si:ch211-215k15.4	na	na	si:ch211-215k15.4
PAMAJ00134CG00560	na	na	dpy19l1l	dpy19l1l	dpy19l1l	na	na	dpy19l1l
PAMAJ00134CG00590	tbx20	tbx20	tbx20	tbx20	tbx20	tbx20	tbx20	tbx20
PAMAJ00134CG00600	herpud2	herpud2	herpud2	herpud2	herpud2	herpud2	herpud2	herpud2
PAMAJ00134CG00610	na	na	na	si:ch211-215k15.5	si:ch211-215k15.5	na	na	si:ch211-215k15.5
PAMAJ00134CG00620	ankmy2	ankmy2a	ankmy2a	ankmy2a	ankmy2a	ankmy2	ankmy2	ankmy2
PAMAJ00134CG00630	lrrc72	lrrc9	ppp1r7	ppp1r7	lrrc51	lrrc72	lrrc72	lrrc72
PAMAJ00134CG00640	sostdc1	sost	sost	sostdc1b	sostdc1a	sostdc1	sostdc1	sostdc1
PAMAJ00134CG00650	ispd	ispd	ispd	ispd	ispd	ispd	ispd	ispd
PAMAJ00134CG00690	meox2	meox2b	meox2b	meox2a	meox2a	meox2	meox2	meox2
PAMAJ00134CG00720	etv1	etv1	etv1	etv1	etv1	etv1	etv1	etv1
PAMAJ00134CG00760	arl4a	arl4aa	arl4aa	na	arl4aa	arl4a	arl4a	arl4a
PAMAJ00134CG00770	na	na	na	na	si:dkey-30e9.6	ac013470.2	na	si:dkey-30e9.6
PAMAJ00134CG00780	hhip	na	na	na	vwde	hhip	hhip	hhip
PAMAJ00134CG00790	tmem106b	tmem106bb	tmem106bb	tmem106ba	tmem106bb	tmem106b	tmem106b	tmem106b
PAMAJ00134CG00820	thsd7a	thsd7ab	thsd7ab	thsd7aa	thsd7aa	thsd7a	thsd7a	thsd7a
PAMAJ00134CG00830	thsd7a	thsd7ab	thsd7ab	thsd7aa	thsd7ab	thsd7a	thsd7a	thsd7a
PAMAJ00134CG00840	ica1	ica1	ica1	ica1	ica1	ica1	ica1	ica1
PAMAJ00134CG00850	glcci1	glcci1a	glcci1a	na	glcci1a	glcci1	glcci1	glcci1
PAMAJ00134CG00860	mios	mios	mios	mios	mios	mios	mios	mios
PAMAJ00134CG00870	col28a1	col28a2a	col28a1a	col28a1b	col28a1a	col28a1	col28a1	col28a1
PAMAJ00134CG00880	ngl	si:dkey-256h2.1	si:dkey-256h2.1	si:dkey-256h2.1	si:dkey-256h2.1	na	na	ngl
PAMAJ00134CG00890	2018-09-07	sept7b	sept7b	sept7b	2018-09-15	2018-09-07	2018-09-07	2018-09-07
PAMAJ00134CG00900	2018-09-07	sept7b	sept7b	sept7b	sept7a	2018-09-07	2018-09-07	2018-09-07
PAMAJ00134CG00910	rarb	rarga	rarga	na	rarga	rarb	rarb	rarb
PAMAJ00134CG00920	na	na	na	na	si:dkey-11o15.8	na	na	si:dkey-11o15.8
PAMAJ00134CG00930	nr1d2	nr1d2a	nr1d2a	nr1d2a	nr1d2a	nr1d2	nr1d2	nr1d2
PAMAJ00134CG00940	ube2e2	ube2e1	ube2e1	na	ube2e1	ube2e2	ube2e2	ube2e2
PAMAJ00134CG00950	ube2e1	ube2e1	ube2e1	na	ube2e1	ube2e1	ube2e1	ube2e1
PAMAJ00134CG00960	ube2e2	ube2e1	ube2e2	ube2e2	ube2e2	ube2e2	ube2e2	ube2e2
PAMAJ00134CG00970	ube2e2	ube2e2	ube2e1	ube2e2	ube2e2	ube2e2	ube2e2	ube2e2
PAMAJ00134CG00990	znf385d	znf385d	na	znf385d	znf385d	znf385d	zfp385b	znf385d
PAMAJ00134CG01000	znf385d	znf385d	znf385d	znf385d	znf385b	znf385d	zfp385b	znf385d
PAMAJ00134CG01010	tspan8	na	na	na	tspan4b	tspan8	tspan8	tspan8
PAMAJ00134CG01020	rab5a	rab5ab	rab5ab	rab5ab	rab5aa	rab5a	rab5a	rab5a
PAMAJ00134CG01030	efhb	na	na	na	efhb	efhb	efhb	efhb
PAMAJ00134CG01040	maip1	maip1	na	na	si:dkey-82o10.4	maip1	maip1	maip1
PAMAJ00134CG01060	satb1	satb1b	satb1b	satb1a	satb1b	satb1	satb1	satb1
PAMAJ00134CG01070	satb1	satb1b	satb1b	satb1b	satb1b	satb1	satb1	satb1
PAMAJ00134CG01080	satb1	satb1b	satb2	satb1b	satb1b	satb1	satb1	satb1
PAMAJ00134CG01120	plcl2	plcl2	na	plcl2	plcl2	plcl2	plcl2	plcl2
PAMAJ00134CG01130	plcl1	plcl2	plcl1	plcl2	plcl2	plcl2	plcl1	plcl1
PAMAJ00134CG01140	plcl2	plcl2	plcl2	plcl2	plcl2	plcl2	plcl2	plcl2
PAMAJ00134CG01170	vmo1	vmo1	na	vmo1b	vmo1b	vmo1	vmo1	vmo1
PAMAJ00134CG01190	hla-dob	na	na	na	mhc2dab	hla-dqb1	h2-ab1	hla-dob
PAMAJ00134CG01200	h2-aa	na	na	na	si:zfos-367g9.1	hla-dqa1	h2-aa	h2-aa
PAMAJ00134CG01210	brd4-b	brd2a	brd2a	na	brd2a	brd3	brd2	brd4-b
PAMAJ00134CG01220	tap1	tap1	na	tap1	tap1	abcb9	abcb9	tap1
PAMAJ00134CG01230	notch1	na	na	na	notchl	notch1	notch1	notch1
PAMAJ00134CG01240	na	na	na	na	her7	na	na	her7
PAMAJ00134CG01260	hes7.1-a	na	na	na	her7	hes2	hes2	hes7.1-a
PAMAJ00134CG01270	pbx2	pbx2	pbx2	pbx2	pbx2	pbx2	pbx2	pbx2
PAMAJ00134CG01290	gpsm1	na	gpsm1b	na	gpsm1b	gpsm1	gpsm1	gpsm1
PAMAJ00134CG01300	dnase2	dnase2	dnase2	dnase2	dnase2	dnase2	dnase2a	dnase2
PAMAJ00134CG01310	rgl2	rgl2	rgl2	rgl2	rgl2	rgl2	rgl2	rgl2
PAMAJ00134CG01330	phf1	phf1	phf19	phf1	phf1	phf1	phf1	phf1
PAMAJ00134CG01360	syngap1	syngap1b	dab2ipb	syngap1b	syngap1b	syngap1	syngap1	syngap1
PAMAJ00134CG01370	syngap1	syngap1b	syngap1b	syngap1b	syngap1b	syngap1	syngap1	syngap1
PAMAJ00134CG01380	smg5	smg5	smg5	smg5	smg5	smg5	smg5	smg5
PAMAJ00134CG01400	ntrk1	ntrk1	ntrk1	ntrk1	ntrk1	ntrk1	ntrk1	ntrk1
PAMAJ00134CG01410	na	na	na	afp4	afp4	na	na	afp4
PAMAJ00134CG01420	rbm8a	rbm8a	rbm8a	rbm8a	rbm8a	rbm8a	rbm8a	rbm8a
PAMAJ00134CG01430	otud7b	si:dkey-37f18.2	otud7b	otud7b	otud7b	otud7b	otud7b	otud7b
PAMAJ00134CG01450	mtmr11	mtmr11	mtmr11	mtmr11	mtmr11	mtmr11	mtmr11	mtmr11
PAMAJ00134CG01460	na	na	na	si:ch211-271d10.2	si:ch211-271d10.2	na	na	si:ch211-271d10.2
PAMAJ00134CG01470	sv2a	sv2a	sv2a	sv2a	sv2a	sv2a	sv2a	sv2a
PAMAJ00134CG01480	bola1	bola1	bola1	bola1	bola1	bola1	bola1	bola1
PAMAJ00134CG01510	nr2f5	nr2f5	nr2f5	nr2f5	nr2f5	nr2f1	nr2f2	nr2f5
PAMAJ00134CG01540	il21r	na	na	na	il21r.1	il21r	il21r	il21r
PAMAJ00134CG01560	na	na	na	na	si:ch211-262h13.3	na	na	si:ch211-262h13.3
PAMAJ00134CG01580	na	rpz4	rpz4	rpz	rpz	na	na	rpz4
PAMAJ00134CG01590	na	rpz4	rpz4	rpz6	rpz6	na	na	rpz4
PAMAJ00134CG01600	na	rpz5	rpz4	rpz4	rpz5	na	na	rpz5
PAMAJ00135CG00010	btbd6b	na	btbd6b	btbd6	bx321888.1	btbd6	btbd6	btbd6b
PAMAJ00135CG00020	ahsa1	ahsa1b	ahsa1b	ahsa1b	ahsa1a	ahsa1	ahsa1	ahsa1
PAMAJ00136CG00030	na	auts2a	auts2a	auts2a	al732562.2	na	na	auts2a
PAMAJ00136CG00070	btg3	btg4	na	btg3	btg3	btg3	btg3	btg3
PAMAJ00136CG00080	eurl	zgc:110006	zgc:110006	zgc:110006	zgc:110006	c21orf91	d16ertd472e	eurl
PAMAJ00136CG00090	ripk4	ripk4	ripk4	ripk4	ripk4	ripk4	ripk4	ripk4
PAMAJ00136CG00100	prdm15	na	prdm15	prdm15	prdm15	prdm15	prdm15	prdm15
PAMAJ00136CG00110	na	c2cd2	c2cd2	c2cd2	c2cd2	c2cd2	c2cd2	c2cd2
PAMAJ00136CG00120	atg101	atg101	atg101	atg101	atg101	atg101	atg101	atg101
PAMAJ00136CG00130	zbtb21	zbtb21	zbtb21	zbtb21	zbtb21	zbtb21	zbtb21	zbtb21
PAMAJ00136CG00140	na	na	na	na	umodl1	na	na	umodl1
PAMAJ00136CG00150	umodl1	na	na	na	umodl1	umodl1	umodl1	umodl1
PAMAJ00136CG00170	map6	map6a	map6a	map6a	map6a	map6	map6	map6
PAMAJ00136CG00180	map6	map6a	map6a	map6a	map6a	map6	map6	map6
PAMAJ00136CG00190	mogat2-a	mogat2	mogat2	mogat2	mogat2	mogat2	mogat2	mogat2-a
PAMAJ00136CG00200	uvrag	uvrag	uvrag	uvrag	uvrag	uvrag	uvrag	uvrag
PAMAJ00136CG00240	wnt11	wnt11r	wnt11r	wnt11r	wnt11r	wnt11	wnt11	wnt11
PAMAJ00136CG00260	thap12	thap12b	si:dkey-250d21.1	si:dkey-250d21.1	si:dkey-250d21.1	thap12	thap12	thap12
PAMAJ00136CG00270	thap12	thap12b	na	na	thap12a	thap12	thap12	thap12
PAMAJ00136CG00280	na	na	na	na	si:ch211-266i6.3	na	na	si:ch211-266i6.3
PAMAJ00136CG00290	stt3a	stt3b	stt3a	stt3a	stt3a	stt3a	stt3a	stt3a
PAMAJ00136CG00300	ei24	ei24	ei24	stt3a	ei24	ei24	ei24	ei24
PAMAJ00136CG00310	glb1l2	glb1	b3gat1b	b3gat1b	b3gat1b	glb1l2	glb1l2	glb1l2
PAMAJ00136CG00320	b3gat1	b3gat1a	b3gat1	na	b3gat1a	b3gat1	b3gat1	b3gat1
PAMAJ00136CG00330	spns3	spns3	spns3	spns3	cr753844.5	spns1	spns1	spns3
PAMAJ00136CG00360	cyb5d2	cyb5d2	cyb5d2	nenf	cr753844.2	cyb5d2	cyb5d2	cyb5d2
PAMAJ00136CG00370	zzef1	zzef1	zzef1	zzef1	zzef1	zzef1	zzef1	zzef1
PAMAJ00136CG00420	p2rx1	p2rx1	p2rx1	p2rx1	p2rx1	p2rx1	p2rx1	p2rx1
PAMAJ00136CG00430	p2rx1	p2rx1	p2rx1	p2rx1	p2rx1	p2rx4	p2rx1	p2rx1
PAMAJ00136CG00440	dhx33	dhx33	dhx33	dhx33	dhx33	dhx33	dhx33	dhx33
PAMAJ00136CG00450	c1qbp	c1qbp	mlxipl	c1qbp	c1qbp	c1qbp	c1qbp	c1qbp
PAMAJ00136CG00460	mlxip	mlxipl	mlxipl	mlxipl	mlxipl	mlxipl	mlxipl	mlxip
PAMAJ00136CG00470	srrm3	srrm3	srrm3	na	al928885.4	srrm3	srrm3	srrm3
PAMAJ00136CG00480	hspb1	hspb1	hspb1	hspb1	hspb1	hspb1	hspb1	hspb1
PAMAJ00136CG00490	ywhag1	ywhag2	ywhag2	ywhag	ywhag1	ywhag	ywhag	ywhag1
PAMAJ00136CG00500	na	ywhag2	ywhag2	ywhag	cr450848.3	ywhag	ywhag	ywhag2
PAMAJ00136CG00510	ssc4d	ssc4d	ssc4d	ssc4d	bx649211.1	ssc4d	ssc4d	ssc4d
PAMAJ00136CG00520	tspoap1	na	na	na	na	tspoap1	tspoap1	tspoap1
PAMAJ00136CG00550	supt4h1	supt4h1	supt4h1	supt4h1	supt4h1	supt4h1	supt4a	supt4h1
PAMAJ00136CG00590	rnf43	na	na	rnf215	znrf3	rnf43	rnf43	rnf43
PAMAJ00136CG00600	hpd	hpda	hpda	hpda	hpda	hpd	hpd	hpd
PAMAJ00136CG00610	hpd	hpda	na	hpdb	hpda	hpd	hpd	hpd
PAMAJ00136CG00620	mtmr4	na	na	na	mtmr3	mtmr4	mtmr3	mtmr4
PAMAJ00136CG00630	mtmr4	na	na	na	mtmr3	mtmr4	mtmr4	mtmr4
PAMAJ00136CG00640	gusb	gusb	gusb	gusb	gusb	gusb	gusb	gusb
PAMAJ00136CG00650	vkorc1l1	vkorc1l1	vkorc1l1	vkorc1l1	vkorc1l1	vkorc1l1	vkorc1l1	vkorc1l1
PAMAJ00136CG00660	nupr2	na	na	si:ch211-160e1.5	si:ch211-160e1.5	nupr2	nupr1	nupr2
PAMAJ00136CG00680	ggnbp2	pigw	pigw	ggnbp2	ggnbp2	ggnbp2	ggnbp2	ggnbp2
PAMAJ00136CG00690	dhrs11	dhrs11a	dhrs11a	dhrs11a	dhrs11a	dhrs11	dhrs11	dhrs11
PAMAJ00136CG00700	ine	si:ch211-283g2.1	si:ch211-283g2.1	si:ch211-283g2.1	si:ch211-283g2.1	slc6a3	slc6a3	ine
PAMAJ00136CG00710	flot2a	flot2a	flot2a	flot2a	flot2a	flot2	flot2	flot2a
PAMAJ00136CG00720	eral1	eral1	eral1	eral1	eral1	eral1	eral1	eral1
PAMAJ00136CG00730	fam222b	fam222ba	fam222ba	fam222ba	fam222ba	fam222b	fam222b	fam222b
PAMAJ00136CG00740	trpv1	trpv1	trpv1	trpv1	trpv1	trpv1	trpv1	trpv1
PAMAJ00136CG00750	shpk	shpk	shpk	shpk	shpk	shpk	shpk	shpk
PAMAJ00136CG00760	emc6	emc6	emc6	emc6	emc6	emc6	emc6	emc6
PAMAJ00136CG00770	p2rx5	p2rx5	p2rx5	p2rx5	p2rx5	p2rx5-tax1bp3	p2rx5	p2rx5
PAMAJ00136CG00780	na	na	uba52	ubb	cr848813.5	ubc	ubc	uba52
PAMAJ00136CG00790	na	na	uba52	ubb	ubb	ubc	ubc	uba52
PAMAJ00136CG00800	cenpv	na	cenpv	cenpv	cenpv	cenpv	cenpv	cenpv
PAMAJ00136CG00810	pigl	na	pigl	na	pigl	pigl	pigl	pigl
PAMAJ00136CG00820	ncor1	ncor1	ncor1	ncor2	cr848813.2	ncor1	ncor1	ncor1
PAMAJ00136CG00850	adora2b	adora2b	na	adora2b	adora2b	adora2b	adora2b	adora2b
PAMAJ00136CG00860	specc1	specc1	na	specc1	specc1	specc1	specc1	specc1
PAMAJ00136CG00870	specc1	specc1	na	specc1	specc1	specc1	specc1	specc1
PAMAJ00136CG00880	specc1	na	na	specc1	specc1	specc1	specc1	specc1
PAMAJ00136CG00890	timm22	timm22	na	timm22	timm22	timm22	timm22	timm22
PAMAJ00136CG00900	abr	abr	abr	abr	abr	abr	abr	abr
PAMAJ00136CG00910	na	na	abr	abr	abr	na	na	abr
PAMAJ00136CG00940	abr	abr	abr	abr	cu928117.1	abr	abr	abr
PAMAJ00136CG00950	bcr	si:dkey-91m11.5	na	si:dkey-91m11.5	cu928117.1	bcr	bcr	bcr
PAMAJ00136CG00960	aspa	aspa	aspa	aspa	aspa	aspa	aspa	aspa
PAMAJ00136CG00980	zgc:85789	zgc:85789	zgc:85789	zgc:85789	zgc:85789	c11orf54	4931406c07rik	zgc:85789
PAMAJ00136CG00990	ubl3	na	ubl3b	ubl3a	ubl3a	ubl3	ubl3	ubl3
PAMAJ00136CG01000	na	hmgb1a	hmgb1a	hmgb1a	hmgb1a	hmgb1	hmgb1	hmgb1a
PAMAJ00136CG01010	uspl1	na	uspl1	na	cr753900.1	uspl1	uspl1	uspl1
PAMAJ00136CG01020	alox5ap	alox5ap	alox5ap	alox5ap	alox5ap	alox5ap	alox5ap	alox5ap
PAMAJ00136CG01030	b3glct	b3glctb	b3glct	b3glctb	b3glctb	b3glct	b3glct	b3glct
PAMAJ00136CG01040	nectin3	na	nectin3b	nectin3b	nectin3b	nectin1	nectin1	nectin3
PAMAJ00136CG01050	b3glct	b3glctb	b3glcta	b3glctb	b3glcta	b3glct	b3glct	b3glct
PAMAJ00136CG01060	fry	fryb	na	fryb	fryb	fry	fry	fry
PAMAJ00136CG01070	zar1	zar1l	zar1l	zar1	zar1l	zar1l	zar1	zar1
PAMAJ00136CG01080	pds5b	pds5b	pds5b	pds5b	pds5b	pds5b	pds5b	pds5b
PAMAJ00136CG01090	kl	kl	kl	kl	kl	kl	kl	kl
PAMAJ00136CG01100	rfc3	rfc3	rfc3	rfc3	rfc3	rfc3	rfc3	rfc3
PAMAJ00136CG01130	na	na	stard13b	na	na	stard13	stard13	stard13b
PAMAJ00136CG01140	stard13	na	na	na	stard13b	stard13	stard13	stard13
PAMAJ00136CG01150	nbea	nbeaa	na	nbeaa	nbeaa	nbea	nbea	nbea
PAMAJ00136CG01170	nbea	nbeaa	na	nbeaa	nbeaa	nbea	nbea	nbea
PAMAJ00136CG01180	sertm1	na	sertm1	sertm1	na	sertm1	sertm1	sertm1
PAMAJ00136CG01200	ccdc169	ccdc169	na	na	ccdc169	ccdc169	ccdc169	ccdc169
PAMAJ00136CG01220	rfxap	na	rfxap	rfxap	rfxap	rfxap	rfxap	rfxap
PAMAJ00136CG01230	alg5	alg5	alg5	alg5	alg5	alg5	alg5	alg5
PAMAJ00136CG01240	exosc8	exosc8	exosc8	exosc8	exosc8	exosc8	exosc8	exosc8
PAMAJ00136CG01250	supt20h	supt20	supt20	supt20	supt20	supt20h	supt20	supt20h
PAMAJ00136CG01260	ugt1a1	ugt5d1	ugt5d1	ugt5d1	ugt5b3	ugt1a6	ugt1a1	ugt1a1
PAMAJ00136CG01270	postn	postna	postna	postna	postna	postn	postn	postn
PAMAJ00136CG01280	postn	postna	postna	postna	postnb	postn	postn	postn
PAMAJ00136CG01290	trpc4	trpc4a	trpc4a	trpc4a	trpc4b	trpc4	trpc4	trpc4
PAMAJ00136CG01300	frem2	frem2a	frem2a	frem2a	frem2b	frem2	frem2	frem2
PAMAJ00136CG01340	na	trim47	trim47	trim47	trim47	trim39	trim69	trim47
PAMAJ00137CG00010	ptprt	ptprt	ptprt	ptprt	ptprt	ptprt	ptprt	ptprt
PAMAJ00137CG00020	ptprt	ptprk	ptprt	ptprt	ptprt	ptprt	ptprt	ptprt
PAMAJ00137CG00030	ptprt	ptprm	ptprt	ptprt	ptprt	ptprt	ptprt	ptprt
PAMAJ00137CG00040	ptprt	ptprm	ptprt	ptprt	ptprt	ptprt	ptprt	ptprt
PAMAJ00137CG00060	ptprt	ptprm	ptprm	ptprt	ptprt	ptprt	ptprt	ptprt
PAMAJ00137CG00070	ptprt	ptprm	ptprt	ptprt	ptprt	ptprt	ptprt	ptprt
PAMAJ00137CG00080	ptprt	ptprm	ptprt	ptprt	ptprt	ptprt	ptprt	ptprt
PAMAJ00137CG00090	ptprk	ptprua	ptprk	ptprt	ptprt	ptprk	ptprk	ptprk
PAMAJ00137CG00100	ptprt	ptprub	ptprt	ptprt	ptprt	ptprt	ptprt	ptprt
PAMAJ00137CG00110	ptprt	na	ptprt	ptprt	ptprt	ptprt	ptprt	ptprt
PAMAJ00137CG00120	ggh	na	ggh	zgc:171566	zgc:171566	ggh	ggh	ggh
PAMAJ00137CG00140	grip1	grip2b	grip2b	na	grip2b	grip1	grip1	grip1
PAMAJ00137CG00150	slc6a6	slc6a6b	slc6a6b	na	slc6a6a	na	na	slc6a6
PAMAJ00137CG00160	slc6a6	slc6a6b	slc6a6b	na	slc6a6b	slc6a6	slc6a6	slc6a6
PAMAJ00137CG00170	lsm3	lsm3	lsm3	lsm3	lsm3	lsm3	lsm3	lsm3
PAMAJ00137CG00180	abra	abraa	abraa	na	abraa	abra	abra	abra
PAMAJ00137CG00190	rims4	rims4	rims4	rims4	rims4	rims4	rims4	rims4
PAMAJ00137CG00210	na	ywhab	ywhaba	na	ywhaba	ywhaz	ywhaz	ywhab
PAMAJ00137CG00220	na	ywhab	ywhaba	na	ywhaba	ywhab	ywhab	ywhab
PAMAJ00137CG00230	tomm34	tomm34	tomm34	tomm34	tomm34	tomm34	tomm34	tomm34
PAMAJ00137CG00240	tgm5	na	na	na	tgm2b	tgm5	tgm3	tgm5
PAMAJ00137CG00250	tgm2	na	tgm2a	na	tgm2b	tgm2	tgm2	tgm2
PAMAJ00137CG00260	ccndbp1	ccndbp1	na	ccndbp1	ccndbp1	ccndbp1	ccndbp1	ccndbp1
PAMAJ00137CG00280	pck1	pck1	pck1	pck1	pck1	pck1	pck1	pck1
PAMAJ00137CG00290	ahcy-b	ahcy	ahcy	ahcy	ahcy	ahcy	gm4737	ahcy-b
PAMAJ00137CG00300	asip	na	asip	na	asip1	asip	a	asip
PAMAJ00137CG00310	raly	ralyl	ralyl	raly	raly	raly	raly	raly
PAMAJ00137CG00420	cyc1	cyc1	cyc1	cyc1	cyc1	cyc1	cyc1	cyc1
PAMAJ00139CG00020	ddx46	ddx46	ddx46	ddx46	ddx46	ddx46	ddx46	ddx46
PAMAJ00139CG00030	camlg	camlg	camlg	na	camlg	camlg	caml	camlg
PAMAJ00139CG00040	sec24a	sec24a	sec24a	sec24a	sec24a	sec24a	sec24a	sec24a
PAMAJ00142CG00020	na	na	na	na	zgc:194221	na	na	zgc:194221
PAMAJ00142CG00040	na	na	na	na	cabz01073197.1	na	na	cabz01073197.1
PAMAJ00142CG00050	na	si:dkey-21c19.3	si:dkey-21c19.3	si:dkey-21c19.3	si:dkeyp-82h4.1	senp1	4930444g20rik	si:dkey-21c19.3
PAMAJ00142CG00090	spef2	na	spef2	spef2	spef2	spef2	spef2	spef2
PAMAJ00143CG00010	mmp16	mmp16b	na	na	cabz01029422.1	mmp16	mmp16	mmp16
PAMAJ00143CG00020	mmp16	mmp16	na	na	mmp16b	mmp16	mmp16	mmp16
PAMAJ00143CG00040	cngb3	na	na	cngb3.1	cngb3.1	cngb1	cngb3	cngb3
PAMAJ00143CG00050	nsmaf	na	nsmaf	na	nsmaf	nsmaf	nsmaf	nsmaf
PAMAJ00143CG00060	na	na	na	na	na	na	na	na
PAMAJ00143CG00070	tmem241	na	na	slc35d1a	tmem241	tmem241	tmem241	tmem241
PAMAJ00143CG00080	na	na	na	na	rbbp8	rbbp8	rbbp8	rbbp8
PAMAJ00143CG00090	fam168b	fam168b	fam168b	fam168b	fam168b	fam168b	fam168b	fam168b
PAMAJ00143CG00100	fbxo45	fbxo45	fbxo45	fbxo45	fbxo45	fbxo45	fbxo45	fbxo45
PAMAJ00143CG00110	nrros	nrros	nrros	nrros	nrros	nrros	nrros	nrros
PAMAJ00143CG00120	sh3glb1	sh3glb1a	sh3glb1a	sh3glb1a	selenoj	sh3glb1	sh3glb1	sh3glb1
PAMAJ00143CG00130	vav3	vav3	vav3b	na	si:ch73-383g2.1	vav3	vav3	vav3
PAMAJ00143CG00150	ntng1	ntng1a	ntng1a	vav3b	ntng1a	ntng1	ntng1	ntng1
PAMAJ00143CG00160	ntng1	ntng1a	ntng1a	vav3b	ntng1a	ntng1	ntng1	ntng1
PAMAJ00143CG00180	ntng1	ntng1a	ntng1a	vav3b	ntng1a	ntng1	ntng1	ntng1
PAMAJ00143CG00190	ntng1	ntng1a	ntng1a	vav3b	ntng1a	ntng1	ntng1	ntng1
PAMAJ00143CG00200	prmt6	prmt6	prmt1	prmt6	prmt6	prmt6	prmt6	prmt6
PAMAJ00143CG00210	rnpc3	rnpc3	rnpc3	rnpc3	rnpc3	rnpc3	rnpc3	rnpc3
PAMAJ00143CG00230	abca4	abca4a	abca4b	abca4a	abca4a	abca4	abca4	abca4
PAMAJ00143CG00240	abca4	na	abca4b	abca4a	abca4a	abca4	abca4	abca4
PAMAJ00143CG00250	arhgap29	arhgap29a	na	arhgap29a	arhgap29a	arhgap29	arhgap29	arhgap29
PAMAJ00143CG00260	arhgap29	arhgap29b	na	arhgap29a	arhgap29b	na	na	arhgap29
PAMAJ00143CG00270	prkdc	prkdc	prkdc	prkdc	prkdc	prkdc	prkdc	prkdc
PAMAJ00143CG00290	garem1	garem	garem	garem	garem	garem1	garem1	garem1
PAMAJ00143CG00300	ncf2	ncf2	ncf2	ncf2	ncf2	ncf2	ncf2	ncf2
PAMAJ00143CG00310	dph2	dph2	dph2	dph2	dph2	dph2	dph2	dph2
PAMAJ00143CG00320	kif20a	zgc:56231	zgc:56231	zgc:56231	zgc:56231	kif20a	kif20a	kif20a
PAMAJ00143CG00330	kif20a	zgc:56231	zgc:56231	zgc:56231	zgc:56231	kif20a	kif20a	kif20a
PAMAJ00143CG00340	rps20	rps20	na	rps20	na	rps20	rps20	rps20
PAMAJ00143CG00370	ahrr	ahrrb	ahrr	ahrrb	bx284691.2	ahrr	ahrr	ahrr
PAMAJ00143CG00380	pigm	na	pigm	pigm	pigm	pigm	pigm	pigm
PAMAJ00143CG00390	serpinb5	serpinb1l4	na	na	zgc:173729	serpinb10	serpinb10	serpinb5
PAMAJ00143CG00400	serpinb1	serpinb1l4	na	na	serpinb14	serpinb6	serpinb1a	serpinb1
PAMAJ00143CG00410	serpinb9	serpinb1l4	na	na	serpinb1l1	serpinb9	serpinb1a	serpinb9
PAMAJ00143CG00420	serpinb1	serpinb1l4	na	na	zgc:173729	serpinb1	serpinb1a	serpinb1
PAMAJ00143CG00430	serpinb1	serpinb1l4	na	na	serpinb14	serpinb1	serpinb1a	serpinb1
PAMAJ00143CG00440	snx16	snx16	na	snx16	snx16	snx16	snx16	snx16
PAMAJ00143CG00450	wwp1	wwp1	wwp1	wwp1	wwp1	wwp1	wwp1	wwp1
PAMAJ00143CG00470	rmdn1	rmdn1	rmdn1	rmdn1	rmdn1	rmdn1	rmdn1	rmdn1
PAMAJ00143CG00480	cpne3	na	cpne3	cpne3	cpne3	cpne3	cpne3	cpne3
PAMAJ00143CG00490	cpne3	na	cpne3	cpne3	bx682238.2	cpne3	cpne3	cpne3
PAMAJ00143CG00500	cpne3	cpne3	cpne3	cpne3	cpne3	cpne3	cpne3	cpne3
PAMAJ00143CG00510	cpne3	cpne3	cpne3	cpne3	bx682238.2	cpne3	cpne3	cpne3
PAMAJ00143CG00520	idi1	idi1	idi2	idi1	idi1	idi1	idi1	idi1
PAMAJ00143CG00530	wdr37	wdr37	wdr37	wdr37	wdr37	wdr37	wdr37	wdr37
PAMAJ00143CG00540	adarb2	adarb2	adarb2	adarb2	adarb2	adarb2	adarb2	adarb2
PAMAJ00143CG00560	adarb2	adarb2	adarb2	adarb2	adarb2	adarb2	adarb2	adarb2
PAMAJ00143CG00570	pfkp	pfkpa	pfkpa	pfkpa	pfkpa	pfkp	pfkp	pfkp
PAMAJ00143CG00580	klf6	klf6a	klf6a	klf6a	klf6a	klf6	klf6	klf6
PAMAJ00143CG00600	fzd8	fzd8b	fzd5	fzd5	fzd8a	fzd8	fzd8	fzd8
PAMAJ00143CG00610	cyp2f2	na	cyp2x9	na	cr384053.6	cyp2j2	cyp2f2	cyp2f2
PAMAJ00143CG00620	gjd4	gjd4	gjd4	cx47.1	gjd4	gjd4	gjd4	gjd4
PAMAJ00143CG00630	ccny	ccny	na	ccny	ccny	ccny	ccny	ccny
PAMAJ00143CG00640	ccny	ccny	ccny	ccny	ccny	ccny	ccny	ccny
PAMAJ00143CG00650	crem	creb1b	na	creb1a	crema	crem	crem	crem
PAMAJ00143CG00660	cul2	cul2	cul2	cul2	cul2	cul2	cul2	cul2
PAMAJ00143CG00670	pard3	pard3	pard3ab	na	pard3ab	pard3	pard3	pard3
PAMAJ00143CG00680	pard3	pard3ab	pard3ab	na	pard3ab	pard3	pard3	pard3
PAMAJ00143CG00690	pard3	pard3	pard3ab	pard3	pard3	pard3	pard3	pard3
PAMAJ00143CG00710	pard3	pard3ab	pard3	pard3	pard3ab	pard3	pard3	pard3
PAMAJ00143CG00750	itgb1	itgb1a	itgb1a	itgb1a	itgb1a	itgb1	itgb1	itgb1
PAMAJ00143CG00760	rab18	rab18	na	rab18	rab18b	rab18	rab18	rab18
PAMAJ00143CG00770	mkx	mkxa	mkxa	mkxa	cr847789.2	mkx	mkx	mkx
PAMAJ00143CG00780	mkx	mkxa	mkxa	mkxa	cr847789.2	mkx	mkx	mkx
PAMAJ00143CG00790	mkx	mkxa	mkxa	mkxa	mkxb	mkx	mkx	mkx
PAMAJ00143CG00800	mkx	mkxa	mkxa	mkxa	cr847789.2	mkx	na	mkx
PAMAJ00143CG00810	armc4	na	na	armc4	armc4	armc4	armc4	armc4
PAMAJ00143CG00830	mpp7	mpp7a	mpp7a	mpp7a	mpp7a	mpp7	mpp7	mpp7
PAMAJ00143CG00840	mpp7	mpp7a	mpp7a	mpp7a	mpp7a	mpp7	mpp7	mpp7
PAMAJ00143CG00850	mpp7	mpp7a	mpp7a	mpp7a	mpp7a	mpp7	mpp7	mpp7
PAMAJ00143CG00860	mpp7	mpp7a	mpp7a	mpp7a	mpp7a	mpp7	mpp7	mpp7
PAMAJ00143CG00870	mpp7	mpp7a	mpp7a	mpp7a	mpp7a	mpp7	mpp7	mpp7
PAMAJ00143CG00880	na	na	na	na	si:dkey-77f5.3	na	na	si:dkey-77f5.3
PAMAJ00143CG00900	bambi	bambia	bambia	bambia	bambia	bambi	bambi	bambi
PAMAJ00143CG00920	na	na	na	na	cabz01073197.1	na	na	cabz01073197.1
PAMAJ00143CG00930	jcad	na	na	na	jcada	jcad	jcad	jcad
PAMAJ00143CG00940	mtpap	mtpap	mtpap	mtpap	bx511144.1	mtpap	mtpap	mtpap
PAMAJ00143CG00950	map3k8	map3k8	map3k8	map3k8	map3k8	map3k8	map3k8	map3k8
PAMAJ00143CG00960	stk17a	stk17a	stk17a	stk17a	stk17a	stk17a	stk17b	stk17a
PAMAJ00143CG00970	stk17a	stk17a	stk17a	stk17a	stk17a	stk17b	stk17b	stk17a
PAMAJ00143CG00980	na	na	na	stk17a	stk17a	na	na	stk17a
PAMAJ00143CG00990	hecw1	si:ch211-188f17.1	si:ch211-188f17.1	si:ch211-188f17.1	hecw1b	hecw1	hecw1	hecw1
PAMAJ00145CG00010	fads6	fads6	na	na	fads6	fads6	fads6	fads6
PAMAJ00145CG00020	trim16	trim16	trim16	trim16	trim16	trim16	trim16	trim16
PAMAJ00145CG00030	tvp23b	tvp23b	tvp23b	tvp23b	tvp23b	tvp23b	tvp23b	tvp23b
PAMAJ00145CG00040	exoc7	exoc7	exoc7	exoc7	exoc7	exoc7	exoc7	exoc7
PAMAJ00145CG00050	galr2	galr2b	galr2b	galr2b	galr2a	galr2	galr2	galr2
PAMAJ00145CG00070	kcnj16	kcnj16	kcnj16	kcnj16	kcnj16	kcnj16	kcnj16	kcnj16
PAMAJ00145CG00100	map2k6	na	na	map2k6	map2k6	map2k6	map2k6	map2k6
PAMAJ00145CG00110	btbd17	btbd17a	btbd17a	btbd17a	btbd17a	btbd17	btbd17	btbd17
PAMAJ00145CG00120	gpr142	gpr142	gpr142	gpr142	gpr142	gpr142	gpr142	gpr142
PAMAJ00145CG00130	na	na	na	na	na	na	na	na
PAMAJ00145CG00150	oxld1	na	na	oxld1	na	oxld1	oxld1	oxld1
PAMAJ00145CG00160	pde6g	pde6gb	pde6gb	pde6gb	pde6gb	pde6g	pde6g	pde6g
PAMAJ00145CG00180	na	si:ch211-76l23.4	na	na	al954682.1	na	na	si:ch211-76l23.4
PAMAJ00146CG00010	cpsf3	cpsf3	cpsf3	cpsf3	cpsf3	cpsf3	cpsf3	cpsf3
PAMAJ00146CG00020	adam17	adam17b	adam17b	adam17b	adam17b	adam17	adam17	adam17
PAMAJ00146CG00030	taf1b	taf1b	taf1b	taf1b	taf1b	taf1b	taf1b	taf1b
PAMAJ00147CG00010	mlph	na	na	myrip	cu407320.2	mlph	mlph	mlph
PAMAJ00147CG00040	ackr3	ackr3a	ackr3	na	cr788302.1	ackr3	ackr3	ackr3
PAMAJ00147CG00060	snx9	snx9b	snx9b	snx9b	snx9b	snx9	snx9	snx9
PAMAJ00147CG00070	cd59	na	na	na	cd59	cd59	na	cd59
PAMAJ00147CG00080	zdbf2	na	na	na	eef1b2	zdbf2	na	zdbf2
PAMAJ00147CG00090	eef1b	eef1b2	eef1b2	eef1b2	eef1b2	eef1b2	eef1b2	eef1b
PAMAJ00147CG00100	arl11	arl11	na	arl11	arl11	arl14	arl11	arl11
PAMAJ00147CG00110	na	cavin2a	cavin2b	cavin2b	cavin2b	cavin2	cavin2	cavin2a
PAMAJ00147CG00120	rgn	rgn	rgn	rgn	rgn	rgn	rgn	rgn
PAMAJ00147CG00130	nipbl	na	na	na	na	na	nipbl	nipbl
PAMAJ00147CG00140	fmnl2	fmnl2b	na	fmnl2a	fmnl2b	fmnl2	fmnl2	fmnl2
PAMAJ00147CG00150	fmnl2	fmnl2b	na	na	fmnl2b	fmnl2	fmnl2	fmnl2
PAMAJ00147CG00160	cdk5r2	cdk5r2b	cdk5r1b	na	cdk5r2a	cdk5r2	cdk5r2	cdk5r2
PAMAJ00148CG00010	muc5ac	na	na	na	muc5.3	muc5ac	muc5ac	muc5ac
PAMAJ00148CG00020	na	na	na	na	muc5f	muc2	aekr01108343.1	muc5f
PAMAJ00148CG00040	muc5b	na	na	na	muc5.3	muc5b	muc5b	muc5b
PAMAJ00148CG00060	snrpa1	snrpa1	snrpa1	snrpa1	snrpa1	snrpa1	snrpa1	snrpa1
PAMAJ00148CG00070	chsy1	chsy1	chpfa	chsy1	chsy1	chsy1	chsy1	chsy1
PAMAJ00148CG00080	chsy1	chsy1	chsy1	chsy1	chsy1	chsy1	chsy1	chsy1
PAMAJ00148CG00090	lrrk1	lrrk1	na	lrrk1	lrrk1	lrrk1	lrrk1	lrrk1
PAMAJ00148CG00100	lrrk1	lrrk1	na	lrrk1	lrrk1	lrrk1	lrrk1	lrrk1
PAMAJ00148CG00110	lrrk1	lrrk1	na	lrrk1	lrrk1	lrrk1	lrrk1	lrrk1
PAMAJ00148CG00120	lrrk1	lrrk1	lrrk2	lrrk1	lrrk1	lrrk1	lrrk1	lrrk1
PAMAJ00148CG00130	na	lrrk1	na	lrrk1	na	na	na	lrrk1
PAMAJ00148CG00140	na	na	na	na	na	na	na	na
PAMAJ00148CG00150	aldh1a3	aldh1a3	aldh1a3	aldh1a3	aldh1a3	aldh1a3	aldh1a3	aldh1a3
PAMAJ00148CG00160	asb7	asb7	asb7	asb7	asb7	asb7	asb7	asb7
PAMAJ00148CG00170	lins1	na	na	na	lins1	lins1	lins1	lins1
PAMAJ00148CG00190	tmc3	si:dkey-15b23.3	si:dkey-15b23.3	si:dkey-15b23.3	tmc1	tmc3	tmc3	tmc3
PAMAJ00148CG00200	tmc3	si:dkey-15b23.3	na	si:dkey-15b23.3	si:dkey-15b23.3	tmc3	na	tmc3
PAMAJ00148CG00240	na	na	il16	il16	na	na	na	il16
PAMAJ00148CG00250	na	tlnrd1	tlnrd1	tlnrd1	tlnrd1	tlnrd1	tlnrd1	tlnrd1
PAMAJ00148CG00260	mesd	mesd	mesd	mesd	mesd	mesd	mesd	mesd
PAMAJ00148CG00270	cemip	tmem2	na	cemip	cemip	cemip	cemip	cemip
PAMAJ00148CG00280	cemip	tmem2	si:ch211-244a23.1	cemip	cemip	cemip	cemip	cemip
PAMAJ00148CG00290	cemip	tmem2	si:ch211-244a23.1	cemip	cemip	cemip	cemip	cemip
PAMAJ00148CG00310	cemip	tmem2	na	cemip	cemip	cemip	cemip	cemip
PAMAJ00148CG00320	cemip	tmem2	na	cemip	tmem2	cemip	cemip	cemip
PAMAJ00148CG00340	abhd17c	abhd17b	abhd17a	abhd17c	cu179730.1	abhd17c	abhd17c	abhd17c
PAMAJ00148CG00350	abhd17c	abhd17a	abhd17a	abhd17c	abhd17c	abhd17c	abhd17c	abhd17c
PAMAJ00148CG00360	abhd17c	na	abhd17b	abhd17c	abhd17c	abhd17c	abhd17c	abhd17c
PAMAJ00148CG00370	arnt2	na	arnt2	arnt2	arnt2	arnt2	arnt2	arnt2
PAMAJ00148CG00380	arnt2	na	na	arnt2	arnt2	arnt2	arnt2	arnt2
PAMAJ00148CG00390	arnt2	na	arnt2	arnt2	arnt2	arnt2	arnt2	arnt2
PAMAJ00148CG00400	arnt2	na	arnt2	arnt2	arnt2	arnt2	arnt2	arnt2
PAMAJ00148CG00410	ctxn2	na	na	na	na	ctxnd1	gm2115	ctxn2
PAMAJ00148CG00420	fah	na	fah	fah	fah	fah	fah	fah
PAMAJ00148CG00430	mthfs	na	mthfs	mthfs	mthfs	mthfs	mthfs	mthfs
PAMAJ00148CG00440	na	na	na	na	na	na	na	na
PAMAJ00148CG00450	kiaa1024	na	kiaa1024	na	si:cabz01029535.1	kiaa1024	af529169	kiaa1024
PAMAJ00148CG00460	kiaa1024	na	kiaa1024	na	si:cabz01029535.1	kiaa1024	af529169	kiaa1024
PAMAJ00148CG00470	na	na	na	na	na	na	na	na
PAMAJ00148CG00480	adamts17	adamts10	adamts16	na	adamts17	adamts17	adamts17	adamts17
PAMAJ00148CG00490	adamts17	na	na	na	adamts17	adamts17	adamts17	adamts17
PAMAJ00148CG00500	adamts19	adamts12	na	na	adamts17	adamts17	adamts17	adamts19
PAMAJ00148CG00510	adamts17	adamts12	adamts12	na	adamts17	adamts17	adamts17	adamts17
PAMAJ00148CG00520	adamts17	adamts16	adamts16	na	adamts17	adamts17	adamts17	adamts17
PAMAJ00148CG00530	adamts17	adamts12	adamts12	na	adamts17	adamts17	adamts17	adamts17
PAMAJ00148CG00540	adamts17	adamts15b	adamts15b	na	adamts17	adamts17	adamts17	adamts17
PAMAJ00148CG00550	cers2	cers3b	cers3b	cers2a	cers3a	cers2	cers2	cers2
PAMAJ00148CG00560	cers2	cers3b	cers3b	cers3b	cers3a	cers2	cers2	cers2
PAMAJ00148CG00580	pip5kl1	pip5kl1	pip5kl1	na	pip5kl1	pip5kl1	pip5kl1	pip5kl1
PAMAJ00148CG00590	fam169a	fam169aa	fam169aa	na	fam169ab	fam169a	fam169a	fam169a
PAMAJ00148CG00650	na	na	na	na	na	na	na	na
PAMAJ00148CG00660	ano9	na	ano9	ano9b	ano9b	ano9	ano9	ano9
PAMAJ00148CG00670	slc7a6os	slc7a6os	slc7a6os	slc7a6os	slc7a6os	slc7a6os	slc7a6os	slc7a6os
PAMAJ00148CG00680	slc7a6	slc7a6	slc7a6	slc7a6	slc7a6	slc7a7	slc7a7	slc7a6
PAMAJ00148CG00690	adgrg5	adgrg1	adgrg1	adgrg1	adgrg1	adgrg1	adgrg5	adgrg5
PAMAJ00148CG00700	na	adgrg1	adgrg1	adgrg1	adgrg1	na	na	adgrg1
PAMAJ00148CG00710	syap1	syap1	na	na	syap1	syap1	syap1	syap1
PAMAJ00148CG00720	phospho2	phospho2	phospho2	phospho2	phospho2	phospho2	phospho2	phospho2
PAMAJ00148CG00730	klhl23	klhl23	ppig	klhl23	klhl23	klhl23	klhl23	klhl23
PAMAJ00148CG00780	cdh8	cdh11	cdh11	cdh8	cdh11	cdh8	cdh8	cdh8
PAMAJ00148CG00790	na	na	na	na	na	na	na	na
PAMAJ00148CG00810	znf862	na	na	na	prdm11	spef2	spef2	znf862
PAMAJ00148CG00830	na	mibp2	mibp2	mibp2	na	na	na	mibp2
PAMAJ00148CG00840	adamts18	adamts18	adamts18	adamts18	adamts18	adamts18	adamts18	adamts18
PAMAJ00148CG00850	adamts16	adamts16	adamts18	adamts18	adamts18	adamts18	adamts16	adamts16
PAMAJ00148CG00860	adamts18	adamts18	adamts18	adamts18	adamts18	adamts18	adamts18	adamts18
PAMAJ00148CG00870	adamts18	adamts18	adamts18	adamts18	adamts18	adamts18	adamts18	adamts18
PAMAJ00148CG00880	adamts18	adamts16	adamts18	adamts18	adamts18	adamts18	adamts18	adamts18
PAMAJ00148CG00890	phkb	phkb	phkb	phkb	phkb	phkb	phkb	phkb
PAMAJ00148CG00900	phkb	phkb	phkb	phka2	phkb	phkb	phkb	phkb
PAMAJ00148CG00920	phkb	phkb	phkb	phkb	phkb	phkb	phkb	phkb
PAMAJ00148CG00930	phkb	phkb	phkb	phkb	phkb	phkb	phkb	phkb
PAMAJ00148CG00940	itfg1	itfg1	itfg1	itfg1	itfg1	itfg1	itfg1	itfg1
PAMAJ00148CG00950	itfg1	itfg1	itfg1	itfg1	itfg1	itfg1	itfg1	itfg1
PAMAJ00148CG00960	neto2	neto2b	neto2b	neto2b	neto2b	neto2	neto2	neto2
PAMAJ00148CG00970	dnaja2	dnaja2	dnaja2	dnaja2	dnaja2	dnaja2	dnaja2	dnaja2
PAMAJ00148CG00980	lrp3	lrp3	lrp3	lrp3	lrp3	lrp3	lrp3	lrp3
PAMAJ00148CG01000	rhpn2	rhpn2	rhpn2	rhpn2	rhpn2	rhpn2	rhpn2	rhpn2
PAMAJ00148CG01010	rnf182	zgc:165481	zgc:165481	zgc:165481	zgc:165481	rnf182	rnf182	rnf182
PAMAJ00148CG01040	abcc12	na	abcc12	abcc12	abcc12	abcc12	abcc12	abcc12
PAMAJ00148CG01070	hcea	na	na	gahce1	he1.2	astl	astl	hcea
PAMAJ00148CG01090	nr2f2	nr2f2	na	na	nr2f2	nr2f2	nr2f2	nr2f2
PAMAJ00148CG01100	slco3a1	slco3a1	na	slco3a1	slco3a1	slco3a1	slco3a1	slco3a1
PAMAJ00148CG01110	slco3a1	na	na	slco3a1	cr938716.1	slco3a1	slco3a1	slco3a1
PAMAJ00148CG01120	hcea	na	na	gahce1	he1.2	astl	astl	hcea
PAMAJ00148CG01130	na	na	na	gahce1	na	na	na	gahce1
PAMAJ00148CG01140	hcea	na	na	gahce1	he1.1	astl	astl	hcea
PAMAJ00148CG01150	hcea	na	na	gahce1	he1.2	astl	astl	hcea
PAMAJ00148CG01160	cacna1i	na	cacna1i	cacna1hb	cacna1ha	cacna1i	cacna1i	cacna1i
PAMAJ00148CG01170	na	na	na	na	na	na	na	na
PAMAJ00149CG00010	gtpa	na	na	na	zgc:195077	na	na	gtpa
PAMAJ00149CG00030	na	na	na	na	si:ch211-285c6.4	na	na	si:ch211-285c6.4
PAMAJ00149CG00060	na	na	na	na	zgc:195077	na	na	zgc:195077
PAMAJ00149CG00070	na	na	na	na	cr855393.1	na	na	cr855393.1
PAMAJ00149CG00080	na	na	na	na	si:dkey-187j14.4	na	na	si:dkey-187j14.4
PAMAJ00149CG00090	na	na	na	na	si:ch211-285c6.4	na	na	si:ch211-285c6.4
PAMAJ00149CG00100	na	na	na	na	si:dkey-187j14.4	na	na	si:dkey-187j14.4
PAMAJ00149CG00110	na	na	na	na	cr384061.1	na	na	cr384061.1
PAMAJ00150CG00010	atp1a3	na	na	na	atp1a3a	atp1a3	atp1a3	atp1a3
PAMAJ00150CG00110	gsk3a	gsk3aa	gsk3aa	gsk3aa	gsk3aa	gsk3b	gsk3b	gsk3a
PAMAJ00150CG00120	na	na	acanb	na	si:dkeyp-75b4.10	ncan	ncan	acanb
PAMAJ00150CG00130	na	ncanb	ncanb	na	si:dkeyp-75b4.10	clec4c	cd209a	ncanb
PAMAJ00150CG00140	na	na	acanb	na	si:ch211-125e6.14	reg1a	reg2	acanb
PAMAJ00150CG00150	znf706	na	zgc:91910	zgc:91910	zgc:91910	znf706	zfp706	znf706
PAMAJ00150CG00160	bmp8b	bmp8a	bmp8a	bmp8a	bmp8a	bmp8b	bmp5	bmp8b
PAMAJ00150CG00180	na	macf1a	na	na	si:ch73-305o9.3	macf1	macf1	macf1a
PAMAJ00150CG00190	macf1	macf1a	macf1a	macf1a	macf1a	macf1	macf1	macf1
PAMAJ00150CG00210	macf1	macf1a	macf1a	macf1a	macf1a	macf1	macf1	macf1
PAMAJ00150CG00220	na	na	na	na	na	na	na	na
PAMAJ00150CG00250	macf1	na	dst	na	macf1a	macf1	macf1	macf1
PAMAJ00150CG00260	ndufs5	ndufs5	ndufs5	ndufs5	ndufs5	ndufs5	ndufs5	ndufs5
PAMAJ00150CG00270	rnf19b	rnf19a	rnf19b	rnf19b	rnf19b	rnf19b	rnf19b	rnf19b
PAMAJ00150CG00280	rnf19b	na	rnf19b	rnf19b	rnf19b	rnf19b	rnf19a	rnf19b
PAMAJ00150CG00290	ak2	ak2	ak2	ak2	ak2	ak2	ak2	ak2
PAMAJ00150CG00300	zmym4	si:ch211-173p18.3	si:ch211-173p18.3	si:ch211-173p18.3	zmym4	zmym4	zmym4	zmym4
PAMAJ00150CG00310	plec	na	na	pleca	pleca	plec	plec	plec
PAMAJ00150CG00320	plec	na	na	pleca	pleca	plec	plec	plec
PAMAJ00150CG00330	plec	na	na	pleca	pleca	plec	plec	plec
PAMAJ00150CG00340	plec	na	macf1a	plecb	pleca	plec	plec	plec
PAMAJ00150CG00350	na	na	na	na	pleca	na	na	pleca
PAMAJ00150CG00360	plec	rps10	plecb	plecb	rps10	plec	plec	plec
PAMAJ00150CG00370	macf1	na	dst	na	pleca	dst	dst	macf1
PAMAJ00150CG00380	eif3eb	eif3eb	eif3ea	eif3ea	eif3eb	eif3e	eif3e	eif3eb
PAMAJ00150CG00390	tmem74	na	na	tmem74	tmem74b	tmem74	tmem74	tmem74
PAMAJ00150CG00400	trhr	trhrb	trhrb	trhrb	trhrb	trhr	trhr	trhr
PAMAJ00150CG00410	nudcd1	na	na	nudcd1	nudcd1	nudcd1	nudcd1	nudcd1
PAMAJ00150CG00420	nudcd1	nudcd3	na	nudcd1	nudcd1	nudcd1	nudcd1	nudcd1
PAMAJ00150CG00430	nudcd1	na	na	nudcd1	nudcd1	nudcd1	nudcd1	nudcd1
PAMAJ00150CG00440	eny2-2	eny2	eny2	eny2	eny2	eny2	eny2	eny2-2
PAMAJ00150CG00460	gdf6b	gdf6a	gdf6b	gdf6b	gdf6b	gdf6	gdf6	gdf6b
PAMAJ00150CG00470	cd6	na	na	na	ct583642.1	cd6	cd6	cd6
PAMAJ00150CG00480	ccne2	ccne2	ccne2	ccne2	ccne2	ccne2	ccne2	ccne2
PAMAJ00150CG00490	ints8	ints8	ints8	ints8	ints8	ints8	ints8	ints8
PAMAJ00150CG00500	dpy19l4	dpy19l4	dpy19l4	dpy19l4	dpy19l3	dpy19l4	dpy19l4	dpy19l4
PAMAJ00150CG00520	kdm1b	kdm1b	kdm1b	kdm1b	kdm1a	kdm1b	kdm1b	kdm1b
PAMAJ00150CG00530	cfap69	na	na	na	na	cfap69	cfap69	cfap69
PAMAJ00150CG00540	na	na	na	na	na	al391650.1	e130218i03rik	na
PAMAJ00150CG00550	na	slc9a1b	slc9a1b	slc9a1b	slc9a1b	slc9a1	slc9a1	slc9a1b
PAMAJ00150CG00560	gja9	cx52.9	cx52.9	cx52.9	cx52.9	gja9	gja10	gja9
PAMAJ00150CG00570	slc17a5	si:ch1073-513e17.1	si:ch1073-513e17.1	si:ch1073-513e17.1	slc17a3	slc17a5	slc17a5	slc17a5
PAMAJ00150CG00590	eef1a1	na	eef1a1l1	eef1a1l1	eef1a1l1	eef1a1	eef1a1	eef1a1
PAMAJ00150CG00600	eef1a	na	eef1a1l1	eef1a1l1	eef1a1l1	eef1a1	eef1a1	eef1a
PAMAJ00150CG00620	klhl31	klhl43	klhl43	klhl43	klhl43	klhl31	klhl31	klhl31
PAMAJ00150CG00630	eloa	na	eloa	eloa	eloa	eloa	eloa	eloa
PAMAJ00150CG00640	pithd1	txnl1	pithd1	pithd1	pithd1	pithd1	pithd1	pithd1
PAMAJ00150CG00650	sfpq	sfpq	sfpq	sfpq	sfpq	sfpq	sfpq	sfpq
PAMAJ00150CG00670	zmym4	si:ch211-173p18.3	si:ch211-173p18.3	si:ch211-173p18.3	zmym4	zmym4	zmym4	zmym4
PAMAJ00150CG00680	dmrtb1	dmrta1	dmrt1	dmrt3a	dmrt1	dmrtb1	dmrtb1	dmrtb1
PAMAJ00150CG00690	plec	na	plecb	plecb	eppk1	plec	plec	plec
PAMAJ00150CG00700	fbxl6	na	na	fbxl6	fbxl6	fbxl6	fbxl6	fbxl6
PAMAJ00150CG00710	na	zgc:109744	zgc:109744	zgc:109744	zgc:109744	na	na	zgc:109744
PAMAJ00150CG00720	slc52a2	slc52a2	slc52a2	slc52a2	slc52a2	slc52a1	slc52a2	slc52a2
PAMAJ00150CG00730	rft2	zgc:91890	si:ch73-196l6.5	si:ch73-196l6.5	si:ch73-196l6.5	slc52a3	slc52a3	rft2
PAMAJ00150CG00740	nfatc1	nfatc1	na	nfatc1	nfatc1	nfatc1	nfatc1	nfatc1
PAMAJ00150CG00750	nfatc1	nfatc1	na	nfatc1	nfatc1	nfatc1	nfatc1	nfatc1
PAMAJ00150CG00760	nfatc1	nfatc1	na	nfatc1	nfatc1	nfatc1	nfatc1	nfatc1
PAMAJ00150CG00800	sall3	sall3a	sall3b	sall3b	sall3b	sall3	sall3	sall3
PAMAJ00150CG00810	galr1	galr1a	galr1a	galr1	galr1a	galr1	galr1	galr1
PAMAJ00150CG00830	na	mbpb	mbpb	mbpa	mbpa	na	na	mbpb
PAMAJ00150CG00840	zbtb22	zbtb22a	zbtb22a	zbtb22a	zbtb22a	zbtb22	zbtb22	zbtb22
PAMAJ00150CG00850	naxe	yjefn3	naxe	naxe	naxe	naxe	naxe	naxe
PAMAJ00150CG00860	lmna	lmna	lmna	na	lmna	lmna	lmna	lmna
PAMAJ00150CG00870	usf2	usf2	usf2	na	usf2	usf2	usf2	usf2
PAMAJ00150CG00880	tekt2	tekt2	tekt2	tekt2	tekt2	tekt2	tekt2	tekt2
PAMAJ00150CG00900	ffar3	ffar2	si:dkey-211g8.6	si:dkey-211g8.6	si:dkey-211g8.6	ffar3	ffar3	ffar3
PAMAJ00150CG00910	ago3	na	na	ago3	ago3a	ago3	ago3	ago3
PAMAJ00150CG00920	olah	olah	olah	olah	olah	olah	olah	olah
PAMAJ00150CG00930	slc9a3	slc9a3.2	slc9a3.2	slc9a3.2	slc9a3.1	slc9a3	slc9a3	slc9a3
PAMAJ00150CG00940	slc9a3	na	slc9a3.2	slc9a3.2	slc9a3.2	na	na	slc9a3
PAMAJ00150CG00970	ddx6	na	na	na	ddx61	ddx6	ddx6	ddx6
PAMAJ00150CG00990	tomm40	na	tomm40l	tomm40l	tomm40l	tomm40	tomm40	tomm40
PAMAJ00150CG01000	apoa4	apoa4a	apoa-iv1	apoa4a	apoa4a	apoa4	apoa4	apoa4
PAMAJ00150CG01020	apoa4	apoa4a	apoa-iv1	apoa4a	apoa4a	apoa4	apoa4	apoa4
PAMAJ00150CG01030	msto1	msto1	apoe1	msto1	msto1	msto1	msto1	msto1
PAMAJ00150CG01040	srsf4	srsf4	srsf4	srsf4	srsf4	srsf4	srsf4	srsf4
PAMAJ00150CG01050	xkr8	xkr8.3	xkr8	xkr8.3	xkr8.3	xkr8	xkr8	xkr8
PAMAJ00150CG01070	eya3	eya3	eya3	eya3	eya3	eya3	eya3	eya3
PAMAJ00150CG01080	sgk1	si:ch211-195b13.1	si:ch211-195b13.1	si:ch211-195b13.1	si:ch211-195b13.1	sgk1	sgk1	sgk1
PAMAJ00150CG01100	na	na	na	na	si:dkey-154b15.1	na	na	si:dkey-154b15.1
PAMAJ00150CG01110	myo1g	si:ch211-94l19.4	si:dkeyp-92c9.3	si:dkeyp-92c9.3	myo1g	myo1d	myo1d	myo1g
PAMAJ00150CG01120	cdk5r1	cdk5r1	si:dkeyp-92c9.2	si:dkeyp-92c9.2	si:dkeyp-92c9.2	cdk5r1	cdk5r1	cdk5r1
PAMAJ00150CG01140	edn1	edn2	na	edn2	edn1	edn1	edn1	edn1
PAMAJ00150CG01150	hivep1	hivep1	hivep1	hivep1	hivep1	hivep1	hivep1	hivep1
PAMAJ00150CG01170	tmem170b	na	tmem170b	tmem170b	tmem170b	tmem170b	tmem170b	tmem170b
PAMAJ00150CG01190	nedd9	na	nedd9	nedd9	nedd9	nedd9	nedd9	nedd9
PAMAJ00150CG01200	smim13	na	na	na	cu915805.1	smim13	smim13	smim13
PAMAJ00150CG01210	zc3h12a	si:dkey-206d17.12	si:dkey-206d17.12	si:dkey-206d17.12	si:dkey-206d17.12	zc3h12a	zc3h12a	zc3h12a
PAMAJ00150CG01230	oscp1	oscp1	oscp1	oscp1a	oscp1	oscp1	oscp1	oscp1
PAMAJ00150CG01240	lsm10	lsm4	lsm10	lsm10	lsm10	lsm10	lsm10	lsm10
PAMAJ00150CG01250	eva1b	oscp1a	oscp1a	oscp1a	oscp1a	eva1b	eva1b	eva1b
PAMAJ00150CG01260	thrap3	thrap3b	thrap3b	thrap3b	thrap3b	thrap3	thrap3	thrap3
PAMAJ00150CG01270	thrap3	thrap3b	thrap3b	thrap3b	thrap3b	thrap3	thrap3	thrap3
PAMAJ00150CG01280	map7d1	map7d1b	map7d1b	map7d1b	map7d1b	map7d1	map7d1	map7d1
PAMAJ00150CG01290	stpg1	na	na	na	stpg1	stpg1	stpg1	stpg1
PAMAJ00150CG01300	meaf6	meaf6	meaf6	meaf6	meaf6	meaf6	meaf6	meaf6
PAMAJ00150CG01310	fhl3	fhl3a	fhl3b	fhl3b	bx530064.3	fhl3	fhl3	fhl3
PAMAJ00150CG01330	rragc	rragca	rragcb	rragcb	bx682233.2	rragc	rragc	rragc
PAMAJ00150CG01340	ppt1	ppt1	ppt1	ppt1	ppt1	ppt1	ppt1	ppt1
PAMAJ00150CG01360	kiaa0319l	si:ch211-193k19.1	si:ch211-193k19.1	si:ch211-193k19.1	si:ch211-193k19.1	kiaa0319l	au040320	kiaa0319l
PAMAJ00150CG01390	psmb2	psmb2	psmb2	psmb2	psmb2	psmb2	psmb2	psmb2
PAMAJ00150CG01400	cdca5-b	na	na	na	cdca5	cdca5	na	cdca5-b
PAMAJ00150CG01410	c1orf216	na	na	na	na	c1orf216	5730409e04rik	c1orf216
PAMAJ00150CG01430	clspn	na	clspn	na	na	clspn	clspn	clspn
PAMAJ00150CG01440	ago4	ago4	ago4	ago4	ago4	ago4	ago4	ago4
PAMAJ00150CG01450	cldn7	na	cldnh	na	cldnb	cldn7	cldn8	cldn7
PAMAJ00150CG01460	c1orf109	na	c19h1orf109	c19h1orf109	c19h1orf109	c1orf109	9930104l06rik	c1orf109
PAMAJ00150CG01470	cdca8	cdca8	cdca8	cdca8	cdca8	cdca8	cdca8	cdca8
PAMAJ00150CG01540	prep	prep	na	na	prep	prep	prep	prep
PAMAJ00150CG01550	prdm1	prdm1b	prdm1b	prdm1b	prdm1b	prdm1	prdm1	prdm1
PAMAJ00150CG01570	na	na	na	na	cu693379.1	crybg2	crybg2	cu693379.1
PAMAJ00150CG01580	anxa2	na	zgc:101785	zgc:101785	zgc:101785	anxa2	anxa2	anxa2
PAMAJ00150CG01590	med30	zgc:114119	zgc:114119	zgc:114119	zgc:114119	med30	med30	med30
PAMAJ00150CG01600	ext1c	na	na	ext1c	ext1a	ext1	ext1	ext1c
PAMAJ00150CG01610	ext1c	ext1b	ext1c	ext1c	ext1c	ext1	ext1	ext1c
PAMAJ00150CG01630	tpmt	tpmt.1	na	na	tpmt.1	tpmt	tpmt	tpmt
PAMAJ00150CG01650	sdc2-b	sdc2	sdc2	sdc2	sdc2	sdc2	sdc2	sdc2-b
PAMAJ00150CG01680	angpt1	angpt1	angpt1	angpt1	angpt1	angpt1	angpt1	angpt1
PAMAJ00150CG01690	zg16	na	na	na	na	zg16	zg16	zg16
PAMAJ00150CG01720	ext1b	ext1b	ext1	ext1a	ext1b	ext1	ext1	ext1b
PAMAJ00150CG01740	ext1b	ext1b	ext1	ext1a	ext1b	ext1	ext1	ext1b
PAMAJ00150CG01760	med30	zgc:114119	med30	med30	med30	med30	med30	med30
PAMAJ00150CG01770	slc30a8	slc30a8	slc30a8	slc30a8	slc30a8	slc30a2	slc30a2	slc30a8
PAMAJ00150CG01780	fam167a	na	na	na	si:ch211-153f2.7	na	fam167a	fam167a
PAMAJ00150CG01790	na	na	na	na	si:ch211-153f2.3	na	na	si:ch211-153f2.3
PAMAJ00150CG01800	rad21	rad21a	rad21a	na	rad21b	rad21	rad21	rad21
PAMAJ00150CG01810	utp23	utp23	utp23	utp23	utp23	utp23	utp23	utp23
PAMAJ00150CG01820	rnf5	na	na	rnf5	rnf5	rnf5	rnf5	rnf5
PAMAJ00150CG01830	slc44a4	slc44a4	na	slc44a4	slc44a5b	slc44a4	slc44a4	slc44a4
PAMAJ00150CG01840	slc44a4	slc44a4	na	slc44a4	cabz01088282.1	slc44a4	slc44a4	slc44a4
PAMAJ00150CG01850	ehmt2	ehmt2	na	ehmt2	ehmt2	ehmt2	ehmt2	ehmt2
PAMAJ00150CG01860	zbtb12	zbtb12.1	zbtb12.1	zbtb12.1	zbtb12.2	zbtb12	zbtb12	zbtb12
PAMAJ00150CG01870	nelfe	nelfe	na	nelfe	nelfe	nelfe	nelfe	nelfe
PAMAJ00150CG01900	prrt1	prrt1	tmem91	prrt1	prrt1	prrt1	prrt1	prrt1
PAMAJ00150CG01910	tmem268	na	na	na	fp085398.1	tmem268	tmem268	tmem268
PAMAJ00150CG01940	prrc2a	na	prrc2a	na	prrc2a	prrc2a	prrc2a	prrc2a
PAMAJ00150CG01950	spaca4	spaca4l	spaca4l	na	spaca4l	na	na	spaca4
PAMAJ00150CG01960	na	na	na	na	na	na	na	na
PAMAJ00150CG01970	na	na	na	na	na	na	na	na
PAMAJ00150CG01980	na	na	na	na	spaca4l	na	na	spaca4l
PAMAJ00150CG01990	clic1	clic1	na	na	clic1	clic1	clic1	clic1
PAMAJ00150CG02000	na	na	na	na	lypc	na	na	lypc
PAMAJ00150CG02010	ddah2	ddah2	ddah2	ddah2	ddah2	ddah2	ddah2	ddah2
PAMAJ00150CG02020	rps5	rps5	rps5	rps5	rps5	rps5	rps5	rps5
PAMAJ00150CG02030	ppt2-a	ppt2	ppt2	ppt2-egfl8	ppt2	ppt2	ppt2	ppt2-a
PAMAJ00150CG02040	crat	na	cratb	cratb	cratb	crat	crat	crat
PAMAJ00150CG02060	na	na	na	na	ppp1r18	na	na	ppp1r18
PAMAJ00150CG02070	nrm	nrm	nrm	nrm	nrm	nrm	nrm	nrm
PAMAJ00150CG02080	limd1	wtip	limd1	na	wtip	limd1	limd1	limd1
PAMAJ00150CG02090	cdcp1	na	na	na	cdcp1	cdcp1	cdcp1	cdcp1
PAMAJ00150CG02100	clec3b	clec3bb	clec3bb	clec3bb	clec3bb	clec3b	clec3b	clec3b
PAMAJ00150CG02110	exosc7	exosc7	exosc7	exosc7	exosc7	exosc7	exosc7	exosc7
PAMAJ00150CG02130	tmem42	na	na	tmem42b	tmem42b	tmem42	tmem42	tmem42
PAMAJ00150CG02140	osbpl10	osbpl10	osbpl10	osbpl10	cabz01111953.1	osbpl10	osbpl10	osbpl10
PAMAJ00150CG02150	stt3b	stt3b	stt3b	stt3b	stt3b	stt3b	stt3b	stt3b
PAMAJ00150CG02160	stt3b	stt3b	stt3b	stt3b	stt3b	stt3b	stt3b	stt3b
PAMAJ00150CG02170	stt3b	stt3b	stt3b	stt3b	stt3b	stt3b	stt3b	stt3b
PAMAJ00150CG02180	tgfbr2	tgfbr2a	tgfbr2a	tgfbr2	tgfbr2b	tgfbr2	tgfbr2	tgfbr2
PAMAJ00150CG02190	rbms3	rbms3	rbms3	rbms3	rbms3	rbms3	rbms3	rbms3
PAMAJ00150CG02200	rbms3	rbms3	rbms3	rbms3	rbms3	rbms3	rbms3	rbms3
PAMAJ00150CG02210	rbms3	rbms3	rbms3	rbms3	rbms3	rbms3	rbms3	rbms3
PAMAJ00150CG02230	rbms3	rbms3	rbms2b	rbms3	rbms1	rbms3	rbms2	rbms3
PAMAJ00150CG02240	rbms3	na	na	na	rbms3	rbms3	na	rbms3
PAMAJ00150CG02310	eomes	eomesa	eomesa	eomesa	eomesa	eomes	eomes	eomes
PAMAJ00150CG02320	slc4a7	slc4a7	na	slc4a7	slc4a7	slc4a7	slc4a7	slc4a7
PAMAJ00150CG02330	herpud2	herpud2	herpud2	herpud2	herpud2	herpud2	herpud2	herpud2
PAMAJ00150CG02340	na	adgrb1b	adgrb1b	adgrb1b	adgrb1a	adgrb1	adgrb1	adgrb1b
PAMAJ00150CG02350	atpif1	atp5if1a	atp5if1a	atp5if1b	atp5if1a	atp5if1	atpif1	atpif1
PAMAJ00150CG02360	hnrnpr	hnrnpr	hnrnpr	hnrnpr	syncrip	hnrnpr	hnrnpr	hnrnpr
PAMAJ00150CG02370	dnajc8	dnajc8	dnajc8	dnajc8	dnajc8	dnajc8	dnajc8	dnajc8
PAMAJ00150CG02380	na	na	na	na	si:ch211-81a5.8	na	na	si:ch211-81a5.8
PAMAJ00150CG02390	clk2	clk2a	clk2a	clk2a	clk2a	clk2	clk2	clk2
PAMAJ00150CG02400	setdb1b	setdb1b	setdb1b	na	setdb1b	setdb1	setdb1	setdb1b
PAMAJ00150CG02410	setdb1b	setdb1b	setdb1b	na	setdb1b	setdb1	setdb1	setdb1b
PAMAJ00150CG02420	cers2	na	na	cers2a	cers2a	cers2	cers2	cers2
PAMAJ00150CG02430	celf3	na	na	celf3a	celf3a	celf3	celf3	celf3
PAMAJ00150CG02440	celf3	na	celf3b	celf3a	celf3a	celf3	celf3	celf3
PAMAJ00150CG02450	rprd2	na	na	na	rprd2a	rprd2	rprd2	rprd2
PAMAJ00150CG02480	mrps21	na	mrps21	mrps21	mrps21	mrps21	mrps21	mrps21
PAMAJ00150CG02490	crabp2	crabp2b	crabp2b	crabp2b	crabp2b	crabp2	crabp2	crabp2
PAMAJ00150CG02500	scamp3	scamp3	scamp3	scamp3	scamp3	scamp3	scamp3	scamp3
PAMAJ00150CG02510	rnf115	rnf115	si:ch211-81a5.1	rnf115	si:ch211-81a5.1	rnf115	rnf115	rnf115
PAMAJ00150CG02530	kcnn3	na	si:dkey-76p7.5	na	kcnn3	kcnn3	kcnn3	kcnn3
PAMAJ00150CG02540	chrna7	si:ch211-39a7.1	si:ch211-39a7.1	si:ch211-39a7.1	si:ch211-39a7.1	chrna7	chrna7	chrna7
PAMAJ00150CG02560	snx27	snx27b	snx27a	snx27a	snx27b	snx27	snx27	snx27
PAMAJ00150CG02570	na	s100a1	icn	icn	icn	s100a4	s100a4	s100a1
PAMAJ00150CG02580	s100a1	s100a10a	s100a10a	s100a10a	s100a10a	s100a1	s100z	s100a1
PAMAJ00150CG02590	s100a1	s100a1	icn	icn	icn	s100p	s100b	s100a1
PAMAJ00150CG02600	trim46	trim46b	trim46b	trim46b	trim46b	trim46	trim46	trim46
PAMAJ00150CG02610	dpm3	dpm3	dpm3	dpm3	dpm3	dpm3	dpm3	dpm3
PAMAJ00150CG02620	efna1	efna1a	efna1a	efna1a	efna1a	efna1	efna1	efna1
PAMAJ00150CG02630	efna3	efna3a	efna3a	efna3a	efna3a	efna3	efna3	efna3
PAMAJ00150CG02640	na	na	na	na	na	na	na	na
PAMAJ00150CG02650	cks1b	na	cks1b	cks1b	cks1b	cks1b	cks1brt	cks1b
PAMAJ00150CG02660	na	na	na	na	pbxip1a	na	na	pbxip1a
PAMAJ00150CG02670	pbxip1	na	na	na	pbxip1a	pbxip1	pbxip1	pbxip1
PAMAJ00150CG02680	s100a16	si:ch211-105c13.3	na	s100u	s100u	s100a16	s100a16	s100a16
PAMAJ00150CG02690	s100a1	s100s	s100s	s100s	s100s	s100a1	s100a1	s100a1
PAMAJ00150CG02700	she	she	she	na	she	she	she	she
PAMAJ00150CG02710	pygo2	pygo2	pygo2	pygo2	pygo2	pygo2	pygo2	pygo2
PAMAJ00150CG02720	cgn	cgnb	cgnb	cgnb	cgnb	cgn	cgn	cgn
PAMAJ00150CG02740	na	zgc:123238	zgc:123238	zgc:123238	cr381547.1	c1orf43	4933434e20rik	zgc:123238
PAMAJ00150CG02750	ubap2l	na	ubap2l	ubap2l	ubap2l	ubap2l	ubap2l	ubap2l
PAMAJ00150CG02770	hax1	hax1	hax1	hax1	hax1	hax1	hax1	hax1
PAMAJ00150CG02780	znf687b	znf687b	znf687b	znf687b	znf687b	znf687	zfp532	znf687b
PAMAJ00150CG02790	pip5k1a	pip5k1aa	na	na	pip5k1ab	pip5k1a	pip5k1a	pip5k1a
PAMAJ00150CG02800	ecm1	ecm1a	na	na	ecm1a	ecm1	ecm1	ecm1
PAMAJ00150CG02810	fcgbp	na	na	na	si:dkey-65b12.6	fcgbp	fcgbp	fcgbp
PAMAJ00150CG02830	hcn4	hcn4	hcn4	hcn4	hcn3	hcn4	hcn4	hcn4
PAMAJ00150CG02840	ndufv1	ndufv1	na	ndufv1	ndufv1	ndufv1	ndufv1	ndufv1
PAMAJ00150CG02860	rps19	rps19	rps19	rps19	rps19	rps19	rps19	rps19
PAMAJ00150CG02870	na	na	na	na	na	na	na	na
PAMAJ00150CG02880	tmem79	na	na	na	tmem79b	tmem79	tmem79	tmem79
PAMAJ00150CG02890	mef2d	mef2d	mef2d	na	mef2d	mef2d	mef2d	mef2d
PAMAJ00150CG02910	bcan	na	na	na	bcan	bcan	bcan	bcan
PAMAJ00150CG02920	bcan	na	na	na	bcan	bcan	bcan	bcan
PAMAJ00150CG02930	mrpl24	mrpl24	mrpl24	mrpl24	mrpl24	mrpl24	mrpl24	mrpl24
PAMAJ00150CG02940	prcc	prcc	prcc	prcc	prcc	prcc	prcc	prcc
PAMAJ00150CG02950	mrpl9	mrpl9	mrpl9	mrpl9	mrpl9	mrpl9	mrpl9	mrpl9
PAMAJ00150CG02960	plca	na	na	na	si:dkey-266f7.9	na	na	plca
PAMAJ00150CG02970	na	rpz4	krit1	rpz	rpz2	na	na	rpz4
PAMAJ00150CG02980	krit1	krit1	krit1	krit1	krit1	krit1	krit1	krit1
PAMAJ00150CG02990	akap9	akap9	akap9	akap9	na	akap9	na	akap9
PAMAJ00150CG03000	akap9	akap9	akap9	akap9	na	akap9	akap9	akap9
PAMAJ00150CG03010	na	akap9	akap9	akap9	na	na	na	akap9
PAMAJ00150CG03020	mterf1	mterf2	mterf1	na	mterf1	mterf1	mterf1b	mterf1
PAMAJ00150CG03030	dus3l	dus3l	dus3l	dus3l	dus3l	dus3l	dus3l	dus3l
PAMAJ00150CG03040	cndp2	cndp2	cndp2	cndp2	cndp2	cndp2	cndp2	cndp2
PAMAJ00150CG03050	recql4	na	recql4	recql4	recql4	recql4	recql4	recql4
PAMAJ00150CG03060	slc39a12	slc39a4	slc39a4	na	slc39a4	slc39a12	slc39a4	slc39a12
PAMAJ00150CG03070	na	na	na	na	na	na	na	na
PAMAJ00150CG03080	scrt2	scrt1b	na	na	scrt1a	scrt2	scrt2	scrt2
PAMAJ00150CG03090	klhl10	klhl10	klhl10	na	klhl10a	klhl10	klhl10	klhl10
PAMAJ00151CG00020	ppargc1b	na	na	pprc1	ppargc1b	ppargc1b	ppargc1a	ppargc1b
PAMAJ00151CG00040	ppargc1b	na	na	na	ppargc1b	ppargc1b	ppargc1b	ppargc1b
PAMAJ00151CG00050	arhgef37	arhgef37	arhgef37	arhgef37	bx537152.2	arhgef37	arhgef37	arhgef37
PAMAJ00151CG00060	elp1	na	na	elp1	elp1	elp1	ikbkap	elp1
PAMAJ00151CG00070	cpxm1	cpxm1b	na	na	cpxm1b	cpxm1	cpxm1	cpxm1
PAMAJ00151CG00080	cpxm2	cpxm1b	na	cpxm2	cpxm1b	cpxm2	cpxm2	cpxm2
PAMAJ00151CG00090	smu1	smu1	smu1	smu1	smu1a	smu1	smu1	smu1
PAMAJ00151CG00120	v1g187067	na	na	na	cfap73	ccdc42	ccdc42	v1g187067
[truncated: 19,909 more rows]
