# Supplementary material for: Whole genome sequencing reveals the impact of recent artificial selection on red sea bream reared in fish farms
Source: Sci Rep. 2019 Apr 24;9:6487. doi: 10.1038/s41598-019-42988-z (PMC6482192; doi:10.1038/s41598-019-42988-z)
Supplement: Supplementary file 3 — S5 [file 41598_2019_42988_MOESM3_ESM.xlsx]

## Sheet: Ehime
Scaffold	Bin	SNP	XP-CLR
PAMAJ00773	3706-53706	35	8.39308
PAMAJ01337	5100426-5150426	600	8.29506
PAMAJ00146	31-50031	82	8.17688
PAMAJ00267	1800049-1850049	600	8.1511
PAMAJ01029	4415-54415	9	8.14117
PAMAJ00103	209-50209	153	8.06988
PAMAJ00795	68-50068	115	7.09828
PAMAJ00629	125-50125	79	6.91563
PAMAJ00897	1600113-1650113	600	6.88682
PAMAJ00150	1371-51371	361	6.5699
PAMAJ01424	72-50072	144	6.40204
PAMAJ01396	276-50276	84	6.35171
PAMAJ00835	3808-53808	27	6.33803
PAMAJ00959	33-50033	183	6.1941
PAMAJ01464	609-50609	109	6.15627
PAMAJ00034	99-50099	99	6.15475
PAMAJ01253	450-50450	50	6.1514
PAMAJ00657	532-50532	188	6.12613
PAMAJ00355	345-50345	17	6.09672
PAMAJ00188	75-50075	74	6.07644
PAMAJ01325	134-50134	90	6.05002
PAMAJ00902	34-50034	352	6.04242
PAMAJ00433	2683-52683	167	6.03994
PAMAJ01151	448-50448	72	6.01504
PAMAJ00834	103-50103	169	5.90707
PAMAJ01557	156676-206676	600	5.83388
PAMAJ00917	10867867-10917867	600	5.7902
PAMAJ01200	306-50306	48	5.76608
PAMAJ01160	174-50174	81	5.73996
PAMAJ01099	75-50075	343	5.69437
PAMAJ00868	1795-51795	148	5.69007
PAMAJ01241	145-50145	121	5.58697
PAMAJ00165	434-50434	87	5.58211
PAMAJ01542	1221-51221	48	5.53678
PAMAJ00398	111-50111	122	5.51727
PAMAJ01436	1350-51350	201	5.50157
PAMAJ01386	1577-51577	93	5.49143
PAMAJ01159	2738-52738	22	5.45834
PAMAJ00479	950056-1000056	600	5.45039
PAMAJ01290	557-50557	397	5.41923
PAMAJ01478	1251-51251	94	5.36692
PAMAJ00840	179-50179	495	5.36178
PAMAJ01602	1300038-1350038	600	5.29255
PAMAJ01401	2002-52002	97	5.14341
PAMAJ00927	165-50165	33	5.08748
PAMAJ01534	118-50118	245	5.08597
PAMAJ01070	110-50110	131	5.08488
PAMAJ00109	2033-52033	105	5.08274
PAMAJ00807	526-50526	195	5.0782
PAMAJ00666	8530-58530	86	5.07515
PAMAJ01010	1700002-1750002	600	5.06337
PAMAJ01010	2-50002	306	5.06337
PAMAJ01304	2855-52855	81	5.06292
PAMAJ01416	3169-53169	99	5.05165
PAMAJ00701	1008-51008	10	5.04895
PAMAJ00386	37-50037	196	5.04611
PAMAJ00405	5180-55180	5	5.04439
PAMAJ00719	1551-51551	26	5.03502
PAMAJ00354	1417-51417	32	5.02249
PAMAJ00762	1921-51921	14	5.02098
PAMAJ01280	1222-51222	238	5.00832
PAMAJ00989	569-50569	72	5.0069
PAMAJ01233	112-50112	138	5.00283
PAMAJ01075	176-50176	302	5.00137
PAMAJ00029	129-50129	101	5.0004
PAMAJ00479	56-50056	449	4.99808
PAMAJ01557	6676-56676	60	4.99706
PAMAJ00305	4448-54448	127	4.99255
PAMAJ00261	114-50114	264	4.99205
PAMAJ01524	1611-51611	13	4.98762
PAMAJ00257	750081-800081	600	4.98606
PAMAJ00018	95-50095	101	4.98135
PAMAJ00446	176-50176	134	4.97908
PAMAJ00810	187-50187	69	4.97641
PAMAJ00421	1797-51797	20	4.97637
PAMAJ00324	1-50001	84	4.97614
PAMAJ00008	401-50401	103	4.83677
PAMAJ01528	42-50042	187	4.70962
PAMAJ01517	27-50027	413	4.67346
PAMAJ00841	44-50044	331	4.63444
PAMAJ01287	53-50053	485	4.63359
PAMAJ01585	2953-52953	98	4.59617
PAMAJ01278	3341-53341	206	4.56567
PAMAJ00867	5951188-6001188	600	4.52868
PAMAJ00668	90-50090	96	4.52366
PAMAJ01089	9-50009	117	4.51714
PAMAJ00148	2131-52131	66	4.50094
PAMAJ00380	1045-51045	93	4.49771
PAMAJ00481	1350048-1400048	600	4.49685
PAMAJ00096	85-50085	600	4.46053
PAMAJ01036	3223-53223	130	4.4424
PAMAJ01251	213-50213	431	4.43759
PAMAJ01540	327-50327	302	4.43445
PAMAJ00516	1650-51650	60	4.415
PAMAJ00686	50087-100087	497	4.41282
PAMAJ00611	5800113-5850113	600	4.41124
PAMAJ00899	3480-53480	65	4.40895
PAMAJ00057	418-50418	160	4.40708
PAMAJ01569	499-50499	105	4.4063
PAMAJ00437	70-50070	371	4.3779
PAMAJ01357	244-50244	173	4.37459
PAMAJ00765	550520-600520	600	4.35617
PAMAJ00905	1465-51465	439	4.34694
PAMAJ00603	171-50171	108	4.32322
PAMAJ00469	174-50174	136	4.31273
PAMAJ01022	1361-51361	22	4.29004
PAMAJ00647	423-50423	183	4.28695
PAMAJ01294	1483-51483	103	4.26727
PAMAJ00426	8054-58054	344	4.05447
PAMAJ01028	86-50086	69	4.02949
PAMAJ00207	718-50718	159	4.00023
PAMAJ00708	861-50861	79	3.9746
PAMAJ01631	489-50489	95	3.96647
PAMAJ00051	27-50027	39	3.9648
PAMAJ00466	36-50036	179	3.95131
PAMAJ01628	453-50453	250	3.94371
PAMAJ01309	2370-52370	252	3.93679
PAMAJ00522	31-50031	179	3.93276
PAMAJ00668	9400090-9450090	600	3.90888
PAMAJ00598	33-50033	48	3.90438
PAMAJ00340	3350105-3400105	600	3.90289
PAMAJ00956	71-50071	87	3.89899
PAMAJ00276	5-50005	262	3.8952
PAMAJ00117	1142-51142	30	3.88338
PAMAJ00693	2293-52293	50	3.87855
PAMAJ00979	170-50170	218	3.86751
PAMAJ00845	181-50181	72	3.83867
PAMAJ01427	1551-51551	151	3.83656
PAMAJ00436	198-50198	17	3.83363
PAMAJ00581	47-50047	290	3.81653
PAMAJ01481	257-50257	169	3.81295
PAMAJ00970	800346-850346	600	3.8129
PAMAJ00696	78-50078	179	3.80477
PAMAJ00093	74-50074	118	3.79593
PAMAJ01602	1450038-1500038	600	3.7935
PAMAJ00833	814-50814	131	3.79331
PAMAJ01080	715-50715	66	3.79282
PAMAJ01594	710-50710	189	3.78646
PAMAJ01443	2206-52206	46	3.78077
PAMAJ00257	81-50081	405	3.77489
PAMAJ01609	118-50118	206	3.75036
PAMAJ00211	273-50273	424	3.7463
PAMAJ00086	217-50217	42	3.743
PAMAJ00611	450113-500113	600	3.74131
PAMAJ00611	113-50113	361	3.74131
PAMAJ00632	2550167-2600167	600	3.72721
PAMAJ00632	167-50167	177	3.72721
PAMAJ00307	2560-52560	67	3.71602
PAMAJ01588	179-50179	87	3.70846
PAMAJ01279	6715-56715	27	3.70608
PAMAJ00441	3363-53363	42	3.68782
PAMAJ00493	1181-51181	70	3.68048
PAMAJ00407	260-50260	21	3.6784
PAMAJ00243	1368-51368	81	3.67271
PAMAJ00599	68-50068	129	3.67268
PAMAJ00921	125-50125	18	3.65949
PAMAJ00250	1113-51113	34	3.65622
PAMAJ01049	1850058-1900058	600	3.65016
PAMAJ00920	27-50027	87	3.59917
PAMAJ00449	1871-51871	57	3.59121
PAMAJ01136	4357-54357	71	3.57683
PAMAJ00872	497-50497	11	3.52295
PAMAJ00548	380-50380	44	3.49714
PAMAJ00781	10566-60566	57	3.40574
PAMAJ01293	1076-51076	86	3.38755
PAMAJ00174	3658-53658	20	3.37843
PAMAJ00609	3880-53880	54	3.37523
PAMAJ01131	509-50509	160	3.36517
PAMAJ01138	346-50346	128	3.36199
PAMAJ00270	334-50334	173	3.35789
PAMAJ00432	7625-57625	46	3.34478
PAMAJ01212	4700080-4750080	600	3.33117
PAMAJ01608	10000097-10050097	539	3.33061
PAMAJ00145	2012-52012	168	3.32495
PAMAJ01407	2086-52086	63	3.32199
PAMAJ00278	692-50692	132	3.21409
PAMAJ01610	9259-59259	106	3.16421
PAMAJ00055	95-50095	23	3.16103
PAMAJ01545	320-50320	118	3.06197
PAMAJ00883	128-50128	162	3.03957
PAMAJ00688	3556-53556	80	3.03505
PAMAJ00074	2387-52387	35	3.00803
PAMAJ01005	112-50112	288	2.97417
PAMAJ00575	1952873-2002873	600	2.95328
PAMAJ00655	123-50123	133	2.94623
PAMAJ01584	867-50867	38	2.93958
PAMAJ01321	2438-52438	56	2.93743
PAMAJ00820	150147-200147	600	2.93358
PAMAJ01404	404-50404	98	2.93059
PAMAJ00702	1328-51328	175	2.92447
PAMAJ01216	44-50044	486	2.90048
PAMAJ01175	1519-51519	9	2.88411
PAMAJ01077	26-50026	164	2.87927
PAMAJ00951	1454-51454	11	2.87434
PAMAJ00284	1107-51107	188	2.83916
PAMAJ00363	3953-53953	57	2.8354
PAMAJ01122	432-50432	25	2.82936
PAMAJ00089	831-50831	190	2.81314
PAMAJ01088	168-50168	397	2.79369
PAMAJ01650	315-50315	105	2.78237
PAMAJ00024	658-50658	72	2.76523
PAMAJ00098	1730-51730	87	2.76346
PAMAJ00698	4326-54326	15	2.75714
PAMAJ00060	401-50401	53	2.73819
PAMAJ00689	8161-58161	17	2.73751
PAMAJ00659	2768-52768	81	2.69991
PAMAJ00783	2502-52502	66	2.69436
PAMAJ00133	270-50270	119	2.68571
PAMAJ00787	1938-51938	123	2.67248
PAMAJ00511	38-50038	7	2.65946
PAMAJ01559	3836-53836	19	2.65309
PAMAJ00578	7180-57180	122	2.64715
PAMAJ00763	769-50769	30	2.64714
PAMAJ00583	201020-251020	600	2.60538
PAMAJ01295	1784-51784	17	2.6044
PAMAJ00590	2137-52137	144	2.58451
PAMAJ00172	254-50254	55	2.58275
PAMAJ00661	412-50412	160	2.58252
PAMAJ00453	1293-51293	133	2.5499
PAMAJ01345	141-50141	48	2.5317
PAMAJ00395	1222-51222	133	2.52025
PAMAJ00854	1171-51171	73	2.50095
PAMAJ00950	18262-68262	17	2.49741
PAMAJ00115	636-50636	263	2.49437
PAMAJ00071	1624-51624	129	2.49312
PAMAJ00288	454-50454	122	2.48997
PAMAJ01276	4450081-4500081	600	2.48625
PAMAJ01030	75-50075	441	2.48331
PAMAJ01429	1252-51252	89	2.47819
PAMAJ01283	4784-54784	17	2.45598
PAMAJ00339	337-50337	451	2.45361
PAMAJ00265	1287-51287	53	2.44812
PAMAJ00626	900080-950080	509	2.44198
PAMAJ00887	82763-132763	33	2.42394
PAMAJ00277	18886-68886	45	2.41167
PAMAJ01064	134-50134	91	2.41144
PAMAJ01487	67-50067	38	2.40914
PAMAJ00249	55-50055	438	2.40911
PAMAJ00519	10418-60418	39	2.40085
PAMAJ01046	4348-54348	13	2.38492
PAMAJ01101	3310-53310	33	2.37051
PAMAJ00869	396-50396	35	2.321
PAMAJ00565	102-50102	109	2.3076
PAMAJ01384	1041-51041	44	2.28134
PAMAJ01062	161-50161	129	2.25385
PAMAJ00413	368-50368	186	2.22921
PAMAJ00977	2940-52940	80	2.20024
PAMAJ01044	1648-51648	47	2.19679
PAMAJ01018	2221-52221	36	2.18666
PAMAJ01466	3023-53023	24	2.18221
PAMAJ00525	999-50999	133	2.15669
PAMAJ00855	36668-86668	14	2.14409
PAMAJ01098	1085-51085	13	2.1343
PAMAJ00628	444-50444	124	2.12092
PAMAJ01518	1594-51594	69	2.11243
PAMAJ00272	793-50793	172	2.0755
PAMAJ01454	143-50143	137	2.05268
PAMAJ00857	1534-51534	60	2.02614
PAMAJ00850	140-50140	170	2.02481
PAMAJ00111	254-50254	115	2.02264
PAMAJ00630	715-50715	127	2.01608
PAMAJ00948	765-50765	201	2.00466
PAMAJ01092	152-50152	118	1.99908
PAMAJ00294	34-50034	322	1.99524
PAMAJ00488	4910-54910	51	1.99284
PAMAJ01598	10-50010	18	1.98271
PAMAJ01311	80-50080	206	1.96964
PAMAJ01125	5372-55372	86	1.96514
PAMAJ00739	24-50024	111	1.9648
PAMAJ01178	200-50200	404	1.96377
PAMAJ01300	103-50103	537	1.95784
PAMAJ00121	496-50496	25	1.94252
PAMAJ01634	16-50016	63	1.94118
PAMAJ00853	1677-51677	48	1.94055
PAMAJ00793	143-50143	64	1.93529
PAMAJ01612	4730-54730	171	1.92851
PAMAJ01207	139-50139	390	1.91418
PAMAJ01365	373-50373	85	1.90593
PAMAJ00309	629-50629	172	1.90466
PAMAJ00530	870-50870	90	1.88821
PAMAJ01182	169-50169	187	1.87522
PAMAJ00982	776-50776	100	1.87204
PAMAJ01591	1400042-1450042	600	1.86938
PAMAJ01591	42-50042	405	1.86938
PAMAJ00818	1323-51323	46	1.8685
PAMAJ00897	3050113-3100113	600	1.86566
PAMAJ00632	2300167-2350167	600	1.86361
PAMAJ01021	1055-51055	173	1.85974
PAMAJ00177	6-50006	458	1.85851
PAMAJ01517	650027-700027	600	1.85466
PAMAJ01190	580-50580	152	1.85413
PAMAJ01071	3267-53267	83	1.85315
PAMAJ00028	3505-53505	104	1.85119
PAMAJ00547	148-50148	45	1.84173
PAMAJ01576	37-50037	160	1.81075
PAMAJ00671	23-50023	281	1.79974
PAMAJ00960	53-50053	152	1.79551
PAMAJ00381	1815-51815	11	1.78761
PAMAJ00340	6950105-7000105	600	1.78551
PAMAJ01632	4292-54292	108	1.76916
PAMAJ00904	1227-51227	30	1.76774
PAMAJ01225	3941-53941	196	1.73857
PAMAJ01031	9087-59087	3	1.71275
PAMAJ01552	134-50134	189	1.70643
PAMAJ00378	656-50656	46	1.68133
PAMAJ01608	6200097-6250097	600	1.65982
PAMAJ00681	3909-53909	45	1.64976
PAMAJ00120	845-50845	243	1.6468
PAMAJ01170	17-50017	281	1.63842
PAMAJ01649	1065-51065	22	1.63718
PAMAJ00210	63-50063	392	1.6358
PAMAJ00443	97-50097	88	1.62666
PAMAJ00348	1108-51108	32	1.62076
PAMAJ01572	1336-51336	41	1.62001
PAMAJ00426	1508054-1558054	600	1.61113
PAMAJ01593	41-50041	220	1.60466
PAMAJ00267	49-50049	220	1.60056
PAMAJ00751	854-50854	158	1.59008
PAMAJ00431	3944-53944	147	1.5657
PAMAJ00267	500049-550049	600	1.53437
PAMAJ01057	412-50412	182	1.51494
PAMAJ00349	2432-52432	135	1.51164
PAMAJ00509	1189-51189	75	1.50004
PAMAJ01393	898-50898	15	1.48807
PAMAJ01032	58-50058	97	1.47131
PAMAJ01276	6700081-6750081	520	1.46552
PAMAJ00592	3025-53025	265	1.44107
PAMAJ01449	1700164-1750164	595	1.43663
PAMAJ00557	843-50843	57	1.43459
PAMAJ00840	500179-550179	600	1.41438
PAMAJ01337	9200426-9250426	600	1.41191
PAMAJ01139	57-50057	38	1.3973
PAMAJ01359	616-50616	93	1.39624
PAMAJ00231	396-50396	27	1.38732
PAMAJ00256	1161-51161	91	1.38728
PAMAJ01533	19095-69095	64	1.3825
PAMAJ00917	6717867-6767867	600	1.3713
PAMAJ01387	35-50035	600	1.3713
PAMAJ00633	14471-64471	51	1.36957
PAMAJ00373	6867-56867	299	1.36622
PAMAJ00156	1066-51066	600	1.34936
PAMAJ00077	101-50101	76	1.34467
PAMAJ00147	66-50066	224	1.3213
PAMAJ00435	485-50485	17	1.31031
PAMAJ00963	620-50620	267	1.3076
PAMAJ00070	300-50300	149	1.30459
PAMAJ00860	89-50089	260	1.30421
PAMAJ00038	2103203-2153203	600	1.30257
PAMAJ00228	132-50132	149	1.29773
PAMAJ00760	19-50019	413	1.29141
PAMAJ01388	1107-51107	119	1.26337
PAMAJ01242	93-50093	88	1.26261
PAMAJ00546	582-50582	144	1.25117
PAMAJ00426	1658054-1708054	600	1.25011
PAMAJ00649	126-50126	142	1.24657
PAMAJ01004	191-50191	181	1.21762
PAMAJ00559	123-50123	290	1.21731
PAMAJ00505	435-50435	123	1.21294
PAMAJ01211	594-50594	91	1.17623
PAMAJ01316	670-50670	37	1.17472
PAMAJ01228	3371-53371	38	1.17258
PAMAJ00832	5383-55383	122	1.15885
PAMAJ00069	617-50617	65	1.15297
PAMAJ00113	132-50132	166	1.15206
PAMAJ00844	4550052-4600052	600	1.14632
PAMAJ01657	1268-51268	69	1.13803
PAMAJ00662	184-50184	114	1.13544
PAMAJ01602	38-50038	398	1.11981
PAMAJ01452	6132-56132	121	1.11754
PAMAJ01291	465-50465	49	1.1141
PAMAJ00499	130-50130	60	1.10778
PAMAJ01301	443-50443	136	1.10617
PAMAJ00293	66-50066	245	1.10247
PAMAJ01204	473-50473	225	1.09833
PAMAJ01020	308-50308	57	1.09304
PAMAJ01039	4893-54893	146	1.09103
PAMAJ00955	5501069-5551069	600	1.08204
PAMAJ00847	676-50676	33	1.06896
PAMAJ01299	3356-53356	29	1.05841
PAMAJ00826	113-50113	62	1.0553
PAMAJ00289	1604-51604	18	1.05367
PAMAJ00496	1532-51532	102	1.05103
PAMAJ01519	63-50063	37	1.04922
PAMAJ00585	115-50115	214	1.03896
PAMAJ01451	287-50287	45	1.02922
PAMAJ00668	6700090-6750090	407	1.00526
PAMAJ00626	80-50080	319	1.00117
PAMAJ00149	821-50821	82	0.998668
PAMAJ00619	18-50018	251	0.996042
PAMAJ00269	179-50179	102	0.982337
PAMAJ00745	2499-52499	65	0.972391
PAMAJ00312	30-50030	282	0.924352
PAMAJ01582	3364-53364	181	0.919423
PAMAJ01121	774-50774	98	0.913231
PAMAJ01486	179-50179	236	0.9036
PAMAJ00996	115-50115	138	0.903014
PAMAJ00259	198-50198	155	0.896883
PAMAJ00226	124-50124	87	0.892851
PAMAJ00962	1860-51860	6	0.887816
PAMAJ00912	88-50088	219	0.876224
PAMAJ01232	146-50146	111	0.868344
PAMAJ00679	43-50043	62	0.846357
PAMAJ00401	216-50216	116	0.835023
PAMAJ01531	194-50194	158	0.83264
PAMAJ00993	82-50082	442	0.827686
PAMAJ01126	370-50370	158	0.82639
PAMAJ00901	23-50023	425	0.808966
PAMAJ01103	177-50177	256	0.808351
PAMAJ00805	366-50366	116	0.801454
PAMAJ01298	414173-464173	503	0.799375
PAMAJ00440	11400050-11450050	538	0.792283
PAMAJ00529	4502939-4552939	600	0.782209
PAMAJ00017	935-50935	154	0.775685
PAMAJ01520	104-50104	320	0.771476
PAMAJ01119	141-50141	535	0.768365
PAMAJ00700	300-50300	396	0.765473
PAMAJ01104	57-50057	554	0.756497
PAMAJ00988	2184-52184	144	0.752071
PAMAJ01222	84-50084	95	0.748972
PAMAJ00733	184-50184	172	0.748498
PAMAJ00128	53-50053	454	0.745377
PAMAJ00508	35-50035	164	0.732464
PAMAJ01018	202221-252221	600	0.728885
PAMAJ00882	31-50031	439	0.715
PAMAJ00102	258-50258	167	0.713887
PAMAJ00915	88-50088	263	0.712005
PAMAJ00987	79-50079	325	0.710972
PAMAJ01053	30-50030	378	0.709635
PAMAJ00674	120-50120	160	0.707332
PAMAJ01561	603-50603	84	0.698277
PAMAJ00351	148-50148	600	0.696346
PAMAJ00244	64-50064	314	0.696097
PAMAJ00335	134-50134	213	0.693388
PAMAJ00801	530-50530	40	0.683909
PAMAJ00308	913-50913	152	0.675271
PAMAJ00225	138-50138	253	0.67237
PAMAJ00114	289-50289	56	0.668863
PAMAJ00420	444-50444	245	0.656611
PAMAJ00468	902-50902	149	0.655127
PAMAJ01010	1200002-1250002	459	0.650706
PAMAJ01456	5417-55417	223	0.645965
PAMAJ01646	3236-53236	87	0.640164
PAMAJ01605	17101-67101	12	0.634553
PAMAJ01414	996-50996	60	0.634341
PAMAJ00707	175-50175	96	0.628637
PAMAJ01207	2750139-2800139	600	0.625542
PAMAJ00237	99-50099	367	0.618956
PAMAJ01576	8950037-9000037	600	0.612145
PAMAJ00646	5138-55138	83	0.611056
PAMAJ00191	111-50111	190	0.605443
PAMAJ00917	4267867-4317867	450	0.595678
PAMAJ01635	137-50137	205	0.594322
PAMAJ00971	398-50398	491	0.592003
PAMAJ01508	5993-55993	407	0.591411
PAMAJ00739	1250024-1300024	600	0.58944
PAMAJ01400	1015-51015	301	0.589016
PAMAJ00215	19846-69846	243	0.584814
PAMAJ00423	1200379-1250379	600	0.577055
PAMAJ01337	5500426-5550426	600	0.569574
PAMAJ00529	4252939-4302939	600	0.56888
PAMAJ01570	40-50040	421	0.562746
PAMAJ00902	3850034-3900034	600	0.561132
PAMAJ00527	4708-54708	468	0.559804
PAMAJ00195	101-50101	441	0.559177
PAMAJ01219	700462-750462	489	0.556685
PAMAJ00668	7700090-7750090	597	0.551386
PAMAJ00143	95-50095	385	0.546537
PAMAJ01212	1050080-1100080	600	0.533665
PAMAJ01458	150014-200014	545	0.527803
PAMAJ01337	426-50426	399	0.524494
PAMAJ00247	1611-51611	78	0.522547
PAMAJ00131	951614-1001614	600	0.522049
PAMAJ00143	1250095-1300095	589	0.52172
PAMAJ01291	650465-700465	483	0.513867
PAMAJ00134	2186-52186	102	0.498138
PAMAJ00641	3055-53055	127	0.492636
PAMAJ00067	1333-51333	33	0.491771
PAMAJ01171	487-50487	68	0.49176
PAMAJ01493	228-50228	14	0.488351
PAMAJ00784	66-50066	427	0.487939
PAMAJ01518	651594-701594	600	0.487484
PAMAJ01047	74-50074	54	0.481934
PAMAJ00611	4650113-4700113	600	0.480455
PAMAJ01368	6851-56851	70	0.473399
PAMAJ01412	1450103-1500103	600	0.471757
PAMAJ01197	8257-58257	28	0.470875
PAMAJ00775	31316-81316	80	0.467214
PAMAJ01576	5500037-5550037	583	0.46544
PAMAJ00142	9171-59171	19	0.464722
PAMAJ01076	28-50028	317	0.45962
PAMAJ00726	6302037-6352037	600	0.459424
PAMAJ00130	518-50518	22	0.4587
PAMAJ00470	3695-53695	45	0.455325
PAMAJ00326	41-50041	258	0.450304
PAMAJ00579	75-50075	298	0.448705
PAMAJ01178	1600200-1650200	600	0.440448
PAMAJ00409	53-50053	593	0.439983
PAMAJ01156	2529-52529	40	0.436416
PAMAJ00611	3000113-3050113	600	0.432055
PAMAJ00677	18-50018	567	0.431177
PAMAJ01276	4550081-4600081	579	0.43076
PAMAJ01430	5981-55981	3	0.418258
PAMAJ00932	1361-51361	54	0.415551
PAMAJ01134	34-50034	355	0.413937
PAMAJ00166	623-50623	129	0.409787
PAMAJ00238	1222-51222	187	0.405267
PAMAJ00617	1583-51583	133	0.404317
PAMAJ00688	7503556-7553556	600	0.398845
PAMAJ00529	2939-52939	48	0.392021
PAMAJ01335	106-50106	114	0.390582
PAMAJ00267	1250049-1300049	600	0.389858
PAMAJ00660	191-50191	67	0.387145
PAMAJ00912	2950088-3000088	542	0.38312
PAMAJ01091	104-50104	79	0.377999
PAMAJ00397	1091-51091	37	0.374926
PAMAJ01468	1109-51109	83	0.371803
PAMAJ00190	461-50461	418	0.363499
PAMAJ01508	2405993-2455993	600	0.357409
PAMAJ01313	1500044-1550044	600	0.355876
PAMAJ01128	613-50613	201	0.349716
PAMAJ00195	3100101-3150101	600	0.349486
PAMAJ01187	39-50039	213	0.349246
PAMAJ01422	37-50037	103	0.347097
PAMAJ01433	171-50171	241	0.345433
PAMAJ00315	268-50268	388	0.342502
PAMAJ00422	34-50034	167	0.338556
PAMAJ00908	732-50732	389	0.337951
PAMAJ01440	562-50562	105	0.336494
PAMAJ01366	2324-52324	11	0.335666
PAMAJ00193	316-50316	124	0.332124
PAMAJ00481	7200048-7250048	600	0.331898
PAMAJ01625	82-50082	80	0.330682
PAMAJ01392	273-50273	75	0.327786
PAMAJ01472	181-50181	452	0.32745
PAMAJ00258	8-50008	164	0.313886
PAMAJ00150	1151371-1201371	600	0.303541
PAMAJ00080	401809-451809	600	0.303029
PAMAJ00136	1101879-1151879	600	0.294483
PAMAJ00107	653-50653	198	0.293437
PAMAJ01076	4750028-4800028	584	0.292485
PAMAJ01263	938-50938	127	0.291843
PAMAJ01162	50-50050	174	0.288796
PAMAJ00695	2500072-2550072	600	0.287393
PAMAJ01090	345-50345	179	0.281655
PAMAJ01652	1469-51469	62	0.280924
PAMAJ00092	696-50696	73	0.269086
PAMAJ01521	175-50175	109	0.265443
PAMAJ01147	387-50387	83	0.264506
PAMAJ00896	352131-402131	600	0.260652
PAMAJ01296	46-50046	179	0.252866
PAMAJ01047	1250074-1300074	600	0.247618
PAMAJ01485	2467-52467	65	0.246937
PAMAJ00652	61-50061	116	0.245276
PAMAJ01042	161-50161	172	0.244983
PAMAJ01286	141-50141	310	0.242992
PAMAJ01651	498-50498	115	0.241243
PAMAJ00273	3-50003	116	0.240839
PAMAJ00643	965-50965	42	0.237709
PAMAJ01592	1957-51957	36	0.236626
PAMAJ01608	9850097-9900097	600	0.234624
PAMAJ01045	394-50394	49	0.233404
PAMAJ00510	1085-51085	27	0.227251
PAMAJ00823	1562-51562	15	0.225549
PAMAJ00414	2457-52457	152	0.220557
PAMAJ00143	850095-900095	295	0.218615
PAMAJ00267	2600049-2650049	600	0.216605
PAMAJ00260	1-50001	353	0.214818
PAMAJ00925	4187-54187	375	0.211382
PAMAJ00340	5900105-5950105	600	0.208427
PAMAJ01135	1803-51803	92	0.201183
PAMAJ00168	3345-53345	68	0.199975
PAMAJ00294	250034-300034	600	0.199524
PAMAJ00973	100677-150677	600	0.198032
PAMAJ00554	116-50116	210	0.197299
PAMAJ00054	1567-51567	336	0.196446
PAMAJ01095	87-50087	78	0.193134
PAMAJ01412	103-50103	456	0.189835
PAMAJ01122	1400432-1450432	600	0.188624
PAMAJ00340	105-50105	379	0.187833
PAMAJ00685	226-50226	230	0.184768
PAMAJ00917	17867-67867	41	0.177104
PAMAJ01428	2528-52528	272	0.173673
PAMAJ00644	435-50435	80	0.172122
PAMAJ01193	102-50102	137	0.171392
PAMAJ00518	695-50695	128	0.171253
PAMAJ01264	5606-55606	78	0.168992
PAMAJ00614	100-50100	509	0.167151
PAMAJ01347	128-50128	570	0.166526
PAMAJ00553	407-50407	68	0.164035
PAMAJ00634	723-50723	221	0.163586
PAMAJ00976	70-50070	448	0.16307
PAMAJ00963	1850620-1900620	600	0.162826
PAMAJ00137	1400-51400	44	0.162666
PAMAJ01482	4540-54540	88	0.161145
PAMAJ01143	1393-51393	145	0.159749
PAMAJ00937	102504-152504	600	0.159062
PAMAJ01198	4036-54036	105	0.153098
PAMAJ01417	272-50272	192	0.152708
PAMAJ00952	50-50050	22	0.152657
PAMAJ00756	111-50111	273	0.151182
PAMAJ01048	3851-53851	83	0.148391
PAMAJ01602	300038-350038	600	0.145416
PAMAJ00011	1399-51399	24	0.14431
PAMAJ00706	2272-52272	102	0.139902
PAMAJ00213	100652-150652	247	0.139338
PAMAJ00361	6520-56520	58	0.133977
PAMAJ00800	701342-751342	600	0.130578
PAMAJ00797	1865-51865	44	0.127973
PAMAJ00292	162-50162	366	0.127605
PAMAJ01474	128-50128	600	0.122746
PAMAJ00195	1950101-2000101	600	0.119407
PAMAJ01185	407-50407	109	0.11838
PAMAJ00151	585-50585	169	0.116696
PAMAJ01223	203-50203	219	0.116099
PAMAJ00653	3437-53437	10	0.115198
PAMAJ01549	2327-52327	357	0.114155
PAMAJ00713	448-50448	60	0.1138
PAMAJ00296	3909-53909	19	0.113411
PAMAJ00367	2-50002	91	0.107757
PAMAJ00722	80-50080	85	0.106794
PAMAJ01402	2582-52582	388	0.10314
PAMAJ01494	326-50326	15	0.100054
PAMAJ00625	1800082-1850082	600	0.096687
PAMAJ00583	1020-51020	74	0.092227
PAMAJ00963	4550620-4600620	288	0.090286
PAMAJ00710	53-50053	420	0.090045
PAMAJ00804	85-50085	144	0.089143
PAMAJ00343	345-50345	74	0.085883
PAMAJ00415	90-50090	423	0.08479
PAMAJ01563	88-50088	31	0.082902
PAMAJ01643	4244-54244	271	0.081962
PAMAJ01082	273-50273	88	0.08066
PAMAJ00941	210-50210	149	0.078408
PAMAJ00002	3655-53655	67	0.077724
PAMAJ01067	88-50088	600	0.075579
PAMAJ01517	5150027-5200027	600	0.075135
PAMAJ00487	423-50423	132	0.075021
PAMAJ01255	12406-62406	11	0.073881
PAMAJ01379	58-50058	78	0.072572
PAMAJ00951	1201454-1251454	511	0.068966
PAMAJ01093	406-50406	96	0.067303
PAMAJ00880	72-50072	67	0.065622
PAMAJ01152	198-50198	19	0.064414
PAMAJ01469	25-50025	209	0.062164
PAMAJ01450	288-50288	6	0.05604
PAMAJ00726	2252037-2302037	501	0.045482
PAMAJ01282	74-50074	144	0.043399
PAMAJ00180	49-50049	259	0.042438
PAMAJ00575	2873-52873	170	0.042002
PAMAJ00909	698-50698	57	0.041496
PAMAJ01611	1366-51366	47	0.038877
PAMAJ00125	4261-54261	323	0.038515
PAMAJ01215	38-50038	78	0.037842
PAMAJ00333	35-50035	476	0.037521
PAMAJ00550	642-50642	353	0.037463
PAMAJ01281	3256-53256	32	0.035295
PAMAJ01434	2611-52611	82	0.033876
PAMAJ01501	475-50475	6	0.031122
PAMAJ00973	677-50677	576	0.030744
PAMAJ01052	1022-51022	99	0.029884
PAMAJ01306	613-50613	17	0.029016
PAMAJ00709	1981-51981	83	0.028505
PAMAJ01566	74-50074	42	0.022311
PAMAJ00032	2501-52501	173	0.020432
PAMAJ00481	5700048-5750048	600	0.019349
PAMAJ00582	3158-53158	78	0.018306
PAMAJ00010	3958-53958	163	0.01809
PAMAJ00784	4750066-4800066	600	0.017187
PAMAJ00187	951108-1001108	600	0.015789
PAMAJ00136	1879-51879	32	0.010214
PAMAJ01122	50432-100432	600	0.009901
PAMAJ00304	10651803-10701803	600	0.009197
PAMAJ01137	557-50557	86	0.00896
PAMAJ00922	1550-51550	14	0.004147
PAMAJ00934	147-50147	174	0.004001
PAMAJ00528	1356-51356	29	0.00094
PAMAJ00326	2550041-2600041	600	0.000638
PAMAJ00003	52214-102214	600	0
PAMAJ00003	102214-152214	600	0
PAMAJ00003	152214-202214	600	0
PAMAJ00003	252214-302214	600	0
PAMAJ00003	302214-352214	600	0
PAMAJ00003	352214-402214	600	0
PAMAJ00003	402214-452214	600	0
PAMAJ00003	452214-502214	600	0
PAMAJ00003	602214-652214	600	0
PAMAJ00003	652214-702214	600	0
PAMAJ00003	702214-752214	600	0
PAMAJ00003	752214-802214	600	0
PAMAJ00003	802214-852214	600	0
PAMAJ00003	852214-902214	600	0
PAMAJ00003	902214-952214	600	0
PAMAJ00003	1002214-1052214	600	0
PAMAJ00003	1052214-1102214	600	0
PAMAJ00003	1102214-1152214	600	0
PAMAJ00003	1152214-1202214	600	0
PAMAJ00003	1202214-1252214	600	0
PAMAJ00003	1252214-1302214	600	0
PAMAJ00003	1302214-1352214	600	0
PAMAJ00003	1352214-1402214	600	0
PAMAJ00003	1402214-1452214	600	0
PAMAJ00003	1502214-1552214	600	0
PAMAJ00003	1602214-1652214	600	0
PAMAJ00003	1702214-1752214	600	0
PAMAJ00003	1752214-1802214	600	0
PAMAJ00003	1802214-1852214	600	0
PAMAJ00003	1852214-1902214	600	0
PAMAJ00003	1902214-1952214	600	0
PAMAJ00003	1952214-2002214	600	0
PAMAJ00003	2002214-2052214	600	0
PAMAJ00003	2052214-2102214	600	0
PAMAJ00015	50107-100107	600	0
PAMAJ00015	100107-150107	600	0
PAMAJ00015	200107-250107	600	0
PAMAJ00015	250107-300107	600	0
PAMAJ00015	300107-350107	600	0
PAMAJ00015	350107-400107	600	0
PAMAJ00015	400107-450107	600	0
PAMAJ00015	450107-500107	600	0
PAMAJ00017	250935-300935	600	0
PAMAJ00017	300935-350935	600	0
PAMAJ00017	350935-400935	600	0
PAMAJ00017	400935-450935	600	0
PAMAJ00017	450935-500935	600	0
PAMAJ00017	500935-550935	600	0
PAMAJ00017	700935-750935	600	0
PAMAJ00017	750935-800935	600	0
PAMAJ00020	150085-200085	600	0
PAMAJ00020	200085-250085	600	0
PAMAJ00020	250085-300085	600	0
PAMAJ00020	350085-400085	600	0
PAMAJ00020	400085-450085	600	0
PAMAJ00020	800085-850085	600	0
PAMAJ00020	850085-900085	600	0
PAMAJ00020	900085-950085	600	0
PAMAJ00020	950085-1000085	600	0
PAMAJ00020	1000085-1050085	600	0
PAMAJ00020	1050085-1100085	600	0
PAMAJ00020	1100085-1150085	600	0
PAMAJ00020	1350085-1400085	600	0
PAMAJ00020	1400085-1450085	600	0
PAMAJ00020	1450085-1500085	600	0
PAMAJ00020	1500085-1550085	600	0
PAMAJ00020	1550085-1600085	600	0
PAMAJ00020	1600085-1650085	600	0
PAMAJ00020	1650085-1700085	600	0
PAMAJ00020	1700085-1750085	600	0
PAMAJ00020	1850085-1900085	600	0
PAMAJ00020	2150085-2200085	600	0
PAMAJ00020	2200085-2250085	600	0
PAMAJ00020	2250085-2300085	600	0
PAMAJ00020	2300085-2350085	600	0
PAMAJ00020	2400085-2450085	600	0
PAMAJ00020	2450085-2500085	600	0
PAMAJ00020	2850085-2900085	600	0
PAMAJ00020	2900085-2950085	600	0
PAMAJ00020	2950085-3000085	600	0
PAMAJ00020	3000085-3050085	600	0
PAMAJ00020	3050085-3100085	600	0
PAMAJ00020	3100085-3150085	600	0
PAMAJ00020	3150085-3200085	600	0
PAMAJ00020	3300085-3350085	600	0
PAMAJ00020	3350085-3400085	600	0
PAMAJ00020	3400085-3450085	600	0
PAMAJ00020	3450085-3500085	600	0
PAMAJ00020	3500085-3550085	600	0
PAMAJ00020	3550085-3600085	600	0
PAMAJ00020	3600085-3650085	600	0
PAMAJ00020	3650085-3700085	600	0
PAMAJ00020	3700085-3750085	600	0
PAMAJ00020	3750085-3800085	600	0
PAMAJ00020	3800085-3850085	600	0
PAMAJ00020	3850085-3900085	600	0
PAMAJ00022	100255-150255	600	0
PAMAJ00022	150255-200255	600	0
PAMAJ00022	200255-250255	600	0
PAMAJ00022	250255-300255	600	0
PAMAJ00022	350255-400255	600	0
PAMAJ00022	400255-450255	600	0
PAMAJ00022	450255-500255	600	0
PAMAJ00024	50658-100658	600	0
PAMAJ00024	100658-150658	600	0
PAMAJ00024	150658-200658	600	0
PAMAJ00024	200658-250658	600	0
PAMAJ00024	250658-300658	600	0
PAMAJ00024	300658-350658	600	0
PAMAJ00024	350658-400658	600	0
PAMAJ00024	400658-450658	600	0
PAMAJ00024	450658-500658	600	0
PAMAJ00024	500658-550658	600	0
PAMAJ00024	550658-600658	600	0
PAMAJ00024	600658-650658	600	0
PAMAJ00024	650658-700658	600	0
PAMAJ00024	700658-750658	600	0
PAMAJ00024	750658-800658	600	0
PAMAJ00024	800658-850658	600	0
PAMAJ00024	850658-900658	600	0
PAMAJ00024	900658-950658	600	0
PAMAJ00024	950658-1000658	600	0
PAMAJ00024	1000658-1050658	600	0
PAMAJ00024	1050658-1100658	600	0
PAMAJ00024	1100658-1150658	600	0
PAMAJ00024	1150658-1200658	600	0
PAMAJ00024	1200658-1250658	600	0
PAMAJ00026	150962-200962	600	0
PAMAJ00031	131-50131	600	0
PAMAJ00031	50131-100131	600	0
PAMAJ00031	100131-150131	600	0
PAMAJ00031	150131-200131	600	0
PAMAJ00031	200131-250131	600	0
PAMAJ00031	650131-700131	600	0
PAMAJ00033	50224-100224	600	0
PAMAJ00033	100224-150224	600	0
PAMAJ00033	150224-200224	600	0
PAMAJ00038	153203-203203	600	0
PAMAJ00038	303203-353203	600	0
PAMAJ00038	353203-403203	600	0
PAMAJ00038	403203-453203	600	0
PAMAJ00038	453203-503203	600	0
PAMAJ00038	503203-553203	600	0
PAMAJ00038	553203-603203	600	0
PAMAJ00038	603203-653203	600	0
PAMAJ00038	653203-703203	600	0
PAMAJ00038	703203-753203	600	0
PAMAJ00038	753203-803203	600	0
PAMAJ00038	803203-853203	600	0
PAMAJ00038	903203-953203	600	0
PAMAJ00038	953203-1003203	600	0
PAMAJ00038	1153203-1203203	600	0
PAMAJ00038	1253203-1303203	600	0
PAMAJ00038	1303203-1353203	600	0
PAMAJ00038	1353203-1403203	600	0
PAMAJ00038	1403203-1453203	600	0
PAMAJ00038	1453203-1503203	600	0
PAMAJ00038	1503203-1553203	600	0
PAMAJ00038	1553203-1603203	600	0
PAMAJ00038	1603203-1653203	600	0
PAMAJ00038	1653203-1703203	600	0
PAMAJ00038	1703203-1753203	600	0
PAMAJ00038	1753203-1803203	600	0
PAMAJ00038	1803203-1853203	600	0
PAMAJ00038	1953203-2003203	600	0
PAMAJ00038	2003203-2053203	600	0
PAMAJ00038	2053203-2103203	600	0
PAMAJ00045	100946-150946	600	0
PAMAJ00045	150946-200946	600	0
PAMAJ00051	100027-150027	600	0
PAMAJ00051	150027-200027	600	0
PAMAJ00051	200027-250027	600	0
PAMAJ00051	250027-300027	600	0
PAMAJ00051	300027-350027	600	0
PAMAJ00051	350027-400027	600	0
PAMAJ00076	50461-100461	600	0
PAMAJ00076	100461-150461	600	0
PAMAJ00076	150461-200461	600	0
PAMAJ00076	200461-250461	600	0
PAMAJ00076	250461-300461	600	0
PAMAJ00076	300461-350461	600	0
PAMAJ00076	350461-400461	600	0
PAMAJ00076	400461-450461	600	0
PAMAJ00076	450461-500461	600	0
PAMAJ00080	101809-151809	600	0
PAMAJ00080	151809-201809	600	0
PAMAJ00080	201809-251809	600	0
PAMAJ00080	251809-301809	600	0
PAMAJ00080	301809-351809	600	0
PAMAJ00080	351809-401809	600	0
PAMAJ00080	451809-501809	600	0
PAMAJ00080	501809-551809	600	0
PAMAJ00080	551809-601809	600	0
PAMAJ00080	701809-751809	600	0
PAMAJ00081	50115-100115	600	0
PAMAJ00086	50217-100217	600	0
PAMAJ00087	200333-250333	600	0
PAMAJ00087	250333-300333	600	0
PAMAJ00087	300333-350333	600	0
PAMAJ00087	350333-400333	600	0
PAMAJ00087	400333-450333	600	0
PAMAJ00087	450333-500333	600	0
PAMAJ00087	500333-550333	600	0
PAMAJ00087	550333-600333	600	0
PAMAJ00087	650333-700333	600	0
PAMAJ00089	100831-150831	600	0
PAMAJ00089	150831-200831	600	0
PAMAJ00096	50085-100085	600	0
PAMAJ00096	100085-150085	600	0
PAMAJ00096	150085-200085	600	0
PAMAJ00096	200085-250085	600	0
PAMAJ00096	250085-300085	600	0
PAMAJ00096	300085-350085	600	0
PAMAJ00096	350085-400085	600	0
PAMAJ00096	400085-450085	600	0
PAMAJ00096	450085-500085	600	0
PAMAJ00096	500085-550085	600	0
PAMAJ00096	550085-600085	600	0
PAMAJ00096	600085-650085	600	0
PAMAJ00096	650085-700085	600	0
PAMAJ00096	700085-750085	600	0
PAMAJ00096	750085-800085	600	0
PAMAJ00096	800085-850085	600	0
PAMAJ00096	850085-900085	600	0
PAMAJ00096	900085-950085	600	0
PAMAJ00100	100061-150061	600	0
PAMAJ00100	150061-200061	600	0
PAMAJ00100	200061-250061	600	0
PAMAJ00100	250061-300061	600	0
PAMAJ00100	300061-350061	600	0
PAMAJ00100	400061-450061	600	0
PAMAJ00100	450061-500061	600	0
PAMAJ00100	500061-550061	600	0
PAMAJ00100	550061-600061	600	0
PAMAJ00100	600061-650061	600	0
PAMAJ00104	139311-189311	600	0
PAMAJ00104	189311-239311	600	0
PAMAJ00104	239311-289311	600	0
PAMAJ00104	289311-339311	600	0
PAMAJ00104	339311-389311	600	0
PAMAJ00104	389311-439311	600	0
PAMAJ00104	439311-489311	600	0
PAMAJ00104	489311-539311	600	0
PAMAJ00104	539311-589311	600	0
PAMAJ00104	589311-639311	600	0
PAMAJ00104	689311-739311	600	0
PAMAJ00104	739311-789311	600	0
PAMAJ00104	789311-839311	600	0
PAMAJ00104	839311-889311	600	0
PAMAJ00104	1039311-1089311	600	0
PAMAJ00104	1089311-1139311	600	0
PAMAJ00104	1239311-1289311	600	0
PAMAJ00104	1289311-1339311	600	0
PAMAJ00104	1439311-1489311	600	0
PAMAJ00104	1489311-1539311	600	0
PAMAJ00104	2139311-2189311	600	0
PAMAJ00104	2239311-2289311	600	0
PAMAJ00104	2289311-2339311	600	0
PAMAJ00104	2339311-2389311	600	0
PAMAJ00104	2389311-2439311	600	0
PAMAJ00104	2439311-2489311	600	0
PAMAJ00104	2489311-2539311	600	0
PAMAJ00104	2539311-2589311	600	0
PAMAJ00104	2589311-2639311	600	0
PAMAJ00104	2639311-2689311	600	0
PAMAJ00104	2689311-2739311	600	0
PAMAJ00104	2739311-2789311	600	0
PAMAJ00104	2789311-2839311	600	0
PAMAJ00104	2839311-2889311	600	0
PAMAJ00104	2889311-2939311	600	0
PAMAJ00104	2939311-2989311	600	0
PAMAJ00104	2989311-3039311	600	0
PAMAJ00104	3039311-3089311	600	0
PAMAJ00104	3089311-3139311	600	0
PAMAJ00104	3139311-3189311	600	0
PAMAJ00104	3189311-3239311	600	0
PAMAJ00104	3239311-3289311	600	0
PAMAJ00104	3289311-3339311	600	0
PAMAJ00104	3339311-3389311	600	0
PAMAJ00104	3389311-3439311	600	0
PAMAJ00104	3439311-3489311	600	0
PAMAJ00104	3489311-3539311	600	0
PAMAJ00104	3589311-3639311	600	0
PAMAJ00104	3639311-3689311	600	0
PAMAJ00104	3689311-3739311	600	0
PAMAJ00104	3739311-3789311	600	0
PAMAJ00104	3889311-3939311	600	0
PAMAJ00104	3939311-3989311	600	0
PAMAJ00104	3989311-4039311	600	0
PAMAJ00104	4039311-4089311	600	0
PAMAJ00104	4089311-4139311	600	0
PAMAJ00113	50132-100132	600	0
PAMAJ00113	100132-150132	600	0
PAMAJ00113	150132-200132	600	0
PAMAJ00113	200132-250132	600	0
PAMAJ00113	250132-300132	600	0
PAMAJ00113	300132-350132	600	0
PAMAJ00113	350132-400132	600	0
PAMAJ00113	400132-450132	600	0
PAMAJ00113	450132-500132	600	0
PAMAJ00113	500132-550132	600	0
PAMAJ00113	550132-600132	600	0
PAMAJ00115	50636-100636	600	0
PAMAJ00115	100636-150636	600	0
PAMAJ00115	150636-200636	600	0
PAMAJ00115	200636-250636	600	0
PAMAJ00115	250636-300636	600	0
PAMAJ00115	300636-350636	600	0
PAMAJ00120	100845-150845	600	0
PAMAJ00120	150845-200845	600	0
PAMAJ00120	200845-250845	600	0
PAMAJ00120	250845-300845	600	0
PAMAJ00120	300845-350845	600	0
PAMAJ00120	500845-550845	600	0
PAMAJ00123	50018-100018	600	0
PAMAJ00123	100018-150018	600	0
PAMAJ00123	150018-200018	600	0
PAMAJ00123	200018-250018	600	0
PAMAJ00123	250018-300018	600	0
PAMAJ00123	300018-350018	600	0
PAMAJ00125	54261-104261	600	0
PAMAJ00128	100053-150053	600	0
PAMAJ00128	150053-200053	600	0
PAMAJ00128	200053-250053	600	0
PAMAJ00128	350053-400053	600	0
PAMAJ00128	400053-450053	600	0
PAMAJ00128	450053-500053	600	0
PAMAJ00128	500053-550053	600	0
PAMAJ00128	550053-600053	600	0
PAMAJ00128	600053-650053	600	0
PAMAJ00128	650053-700053	600	0
PAMAJ00128	700053-750053	600	0
PAMAJ00128	750053-800053	600	0
PAMAJ00128	800053-850053	600	0
PAMAJ00128	850053-900053	600	0
PAMAJ00128	900053-950053	600	0
PAMAJ00128	950053-1000053	600	0
PAMAJ00128	1000053-1050053	600	0
PAMAJ00128	1050053-1100053	600	0
PAMAJ00128	1100053-1150053	600	0
PAMAJ00128	1150053-1200053	600	0
PAMAJ00128	1200053-1250053	600	0
PAMAJ00128	1250053-1300053	600	0
PAMAJ00128	1300053-1350053	600	0
PAMAJ00128	1350053-1400053	600	0
PAMAJ00128	1500053-1550053	600	0
PAMAJ00128	1600053-1650053	600	0
PAMAJ00128	1650053-1700053	600	0
PAMAJ00128	1750053-1800053	600	0
PAMAJ00128	1800053-1850053	600	0
PAMAJ00128	1850053-1900053	600	0
PAMAJ00128	1900053-1950053	600	0
PAMAJ00128	2000053-2050053	600	0
PAMAJ00128	2050053-2100053	600	0
PAMAJ00128	2100053-2150053	600	0
PAMAJ00128	2150053-2200053	600	0
PAMAJ00128	2200053-2250053	600	0
PAMAJ00128	2250053-2300053	600	0
PAMAJ00128	2300053-2350053	600	0
PAMAJ00128	2350053-2400053	600	0
PAMAJ00128	2400053-2450053	600	0
PAMAJ00128	2450053-2500053	600	0
PAMAJ00128	2550053-2600053	600	0
PAMAJ00128	2600053-2650053	600	0
PAMAJ00128	2650053-2700053	600	0
PAMAJ00128	2700053-2750053	600	0
PAMAJ00128	2750053-2800053	600	0
PAMAJ00128	2800053-2850053	600	0
PAMAJ00128	2850053-2900053	600	0
PAMAJ00128	2900053-2950053	600	0
PAMAJ00131	51614-101614	600	0
PAMAJ00131	101614-151614	600	0
PAMAJ00131	151614-201614	600	0
PAMAJ00131	201614-251614	600	0
PAMAJ00131	251614-301614	600	0
PAMAJ00131	301614-351614	600	0
PAMAJ00131	351614-401614	600	0
PAMAJ00131	401614-451614	600	0
PAMAJ00131	451614-501614	600	0
PAMAJ00131	501614-551614	600	0
PAMAJ00131	551614-601614	600	0
PAMAJ00131	601614-651614	600	0
PAMAJ00131	701614-751614	600	0
PAMAJ00131	751614-801614	600	0
PAMAJ00131	801614-851614	600	0
PAMAJ00131	851614-901614	600	0
PAMAJ00131	901614-951614	600	0
PAMAJ00131	1001614-1051614	600	0
PAMAJ00131	1051614-1101614	600	0
PAMAJ00131	1101614-1151614	600	0
PAMAJ00131	1151614-1201614	600	0
PAMAJ00131	1201614-1251614	600	0
PAMAJ00131	1251614-1301614	600	0
PAMAJ00131	1401614-1451614	600	0
PAMAJ00131	1551614-1601614	600	0
PAMAJ00134	52186-102186	600	0
PAMAJ00134	102186-152186	600	0
PAMAJ00134	452186-502186	600	0
PAMAJ00134	502186-552186	600	0
PAMAJ00134	552186-602186	600	0
PAMAJ00134	602186-652186	600	0
PAMAJ00134	652186-702186	600	0
PAMAJ00134	702186-752186	600	0
PAMAJ00134	752186-802186	600	0
PAMAJ00134	802186-852186	600	0
PAMAJ00134	852186-902186	600	0
PAMAJ00134	902186-952186	600	0
PAMAJ00134	952186-1002186	600	0
PAMAJ00134	1002186-1052186	600	0
PAMAJ00134	1052186-1102186	600	0
PAMAJ00134	1102186-1152186	600	0
PAMAJ00134	1152186-1202186	600	0
PAMAJ00134	1202186-1252186	600	0
PAMAJ00134	1252186-1302186	600	0
PAMAJ00134	1302186-1352186	600	0
PAMAJ00134	1352186-1402186	600	0
PAMAJ00134	1402186-1452186	600	0
PAMAJ00134	1452186-1502186	600	0
PAMAJ00134	1502186-1552186	600	0
PAMAJ00134	1552186-1602186	600	0
PAMAJ00134	1602186-1652186	600	0
PAMAJ00134	1652186-1702186	600	0
PAMAJ00134	1702186-1752186	600	0
PAMAJ00134	1752186-1802186	600	0
PAMAJ00134	1802186-1852186	600	0
PAMAJ00134	1852186-1902186	600	0
PAMAJ00134	1902186-1952186	600	0
PAMAJ00134	1952186-2002186	600	0
PAMAJ00134	2002186-2052186	600	0
PAMAJ00134	2052186-2102186	600	0
PAMAJ00134	2102186-2152186	600	0
PAMAJ00134	2152186-2202186	600	0
PAMAJ00134	2202186-2252186	600	0
PAMAJ00134	2252186-2302186	600	0
PAMAJ00134	2302186-2352186	600	0
PAMAJ00134	2352186-2402186	600	0
PAMAJ00134	2402186-2452186	600	0
PAMAJ00134	2452186-2502186	600	0
PAMAJ00134	2502186-2552186	600	0
PAMAJ00134	2552186-2602186	600	0
PAMAJ00134	2602186-2652186	600	0
PAMAJ00134	2652186-2702186	600	0
PAMAJ00134	2702186-2752186	600	0
PAMAJ00134	2802186-2852186	600	0
PAMAJ00134	2852186-2902186	600	0
PAMAJ00134	2902186-2952186	600	0
PAMAJ00134	2952186-3002186	600	0
PAMAJ00134	3002186-3052186	600	0
PAMAJ00134	3052186-3102186	600	0
PAMAJ00134	3102186-3152186	600	0
PAMAJ00134	3152186-3202186	600	0
PAMAJ00134	3202186-3252186	600	0
PAMAJ00134	3252186-3302186	600	0
PAMAJ00134	3302186-3352186	600	0
PAMAJ00134	3352186-3402186	600	0
PAMAJ00134	3402186-3452186	600	0
PAMAJ00134	3452186-3502186	600	0
PAMAJ00134	3502186-3552186	600	0
PAMAJ00134	3552186-3602186	600	0
PAMAJ00134	3602186-3652186	600	0
PAMAJ00134	3652186-3702186	600	0
PAMAJ00134	3702186-3752186	600	0
PAMAJ00134	3752186-3802186	600	0
PAMAJ00134	3802186-3852186	600	0
PAMAJ00134	3852186-3902186	600	0
PAMAJ00136	301879-351879	600	0
PAMAJ00136	351879-401879	600	0
PAMAJ00136	401879-451879	600	0
PAMAJ00136	551879-601879	600	0
PAMAJ00136	601879-651879	600	0
PAMAJ00136	651879-701879	600	0
PAMAJ00136	701879-751879	600	0
PAMAJ00136	751879-801879	600	0
PAMAJ00136	801879-851879	600	0
PAMAJ00136	851879-901879	600	0
PAMAJ00136	901879-951879	600	0
PAMAJ00136	951879-1001879	600	0
PAMAJ00136	1001879-1051879	600	0
PAMAJ00136	1051879-1101879	600	0
PAMAJ00136	1151879-1201879	600	0
PAMAJ00136	1201879-1251879	600	0
PAMAJ00136	1251879-1301879	600	0
PAMAJ00136	1301879-1351879	600	0
PAMAJ00136	1351879-1401879	600	0
PAMAJ00136	1451879-1501879	600	0
PAMAJ00136	1501879-1551879	600	0
PAMAJ00136	1551879-1601879	600	0
PAMAJ00136	1651879-1701879	600	0
PAMAJ00136	1851879-1901879	600	0
PAMAJ00136	1901879-1951879	600	0
PAMAJ00136	2001879-2051879	600	0
PAMAJ00136	2051879-2101879	600	0
PAMAJ00136	2101879-2151879	600	0
PAMAJ00136	2151879-2201879	600	0
PAMAJ00136	2301879-2351879	600	0
PAMAJ00136	2351879-2401879	600	0
PAMAJ00136	2401879-2451879	600	0
PAMAJ00136	2451879-2501879	600	0
PAMAJ00136	2501879-2551879	600	0
PAMAJ00136	2551879-2601879	600	0
PAMAJ00136	2601879-2651879	600	0
PAMAJ00136	2651879-2701879	600	0
PAMAJ00136	2701879-2751879	600	0
PAMAJ00136	2751879-2801879	600	0
PAMAJ00136	2801879-2851879	600	0
PAMAJ00136	2851879-2901879	600	0
PAMAJ00136	2901879-2951879	600	0
PAMAJ00136	2951879-3001879	600	0
PAMAJ00137	301400-351400	600	0
PAMAJ00137	351400-401400	600	0
PAMAJ00137	401400-451400	600	0
PAMAJ00137	451400-501400	600	0
PAMAJ00137	501400-551400	600	0
PAMAJ00137	551400-601400	600	0
PAMAJ00137	601400-651400	600	0
PAMAJ00137	651400-701400	600	0
PAMAJ00137	701400-751400	600	0
PAMAJ00137	751400-801400	600	0
PAMAJ00137	801400-851400	600	0
PAMAJ00137	851400-901400	600	0
PAMAJ00137	901400-951400	600	0
PAMAJ00137	951400-1001400	600	0
PAMAJ00137	1001400-1051400	600	0
PAMAJ00137	1051400-1101400	600	0
PAMAJ00137	1101400-1151400	600	0
PAMAJ00137	1201400-1251400	600	0
PAMAJ00143	100095-150095	600	0
PAMAJ00143	150095-200095	600	0
PAMAJ00143	200095-250095	600	0
PAMAJ00143	250095-300095	600	0
PAMAJ00143	300095-350095	600	0
PAMAJ00143	350095-400095	600	0
PAMAJ00143	400095-450095	600	0
PAMAJ00143	450095-500095	600	0
PAMAJ00143	900095-950095	600	0
PAMAJ00143	950095-1000095	600	0
PAMAJ00143	1150095-1200095	600	0
PAMAJ00143	1300095-1350095	600	0
PAMAJ00143	1350095-1400095	600	0
PAMAJ00143	1450095-1500095	600	0
PAMAJ00143	1500095-1550095	600	0
PAMAJ00143	1600095-1650095	600	0
PAMAJ00143	1650095-1700095	600	0
PAMAJ00143	1700095-1750095	600	0
PAMAJ00143	1800095-1850095	600	0
PAMAJ00143	1850095-1900095	600	0
PAMAJ00143	1900095-1950095	600	0
PAMAJ00143	1950095-2000095	600	0
PAMAJ00143	2000095-2050095	600	0
PAMAJ00143	2050095-2100095	600	0
PAMAJ00143	2100095-2150095	600	0
PAMAJ00143	2150095-2200095	600	0
PAMAJ00143	2200095-2250095	600	0
PAMAJ00143	2250095-2300095	600	0
PAMAJ00143	2300095-2350095	600	0
PAMAJ00143	2650095-2700095	600	0
PAMAJ00143	2750095-2800095	600	0
PAMAJ00143	2850095-2900095	600	0
PAMAJ00143	2900095-2950095	600	0
PAMAJ00143	2950095-3000095	600	0
PAMAJ00143	3050095-3100095	600	0
PAMAJ00143	3200095-3250095	600	0
PAMAJ00143	3250095-3300095	600	0
PAMAJ00143	3300095-3350095	600	0
PAMAJ00143	3350095-3400095	600	0
PAMAJ00143	3400095-3450095	600	0
PAMAJ00143	3450095-3500095	600	0
PAMAJ00143	3500095-3550095	600	0
PAMAJ00143	3550095-3600095	600	0
PAMAJ00143	3600095-3650095	600	0
PAMAJ00143	3650095-3700095	600	0
PAMAJ00145	52012-102012	600	0
PAMAJ00145	102012-152012	600	0
PAMAJ00145	152012-202012	600	0
PAMAJ00145	202012-252012	600	0
PAMAJ00145	252012-302012	600	0
PAMAJ00145	302012-352012	600	0
PAMAJ00148	452131-502131	600	0
PAMAJ00148	552131-602131	600	0
PAMAJ00148	602131-652131	600	0
PAMAJ00148	702131-752131	600	0
PAMAJ00148	1052131-1102131	600	0
PAMAJ00148	1102131-1152131	600	0
PAMAJ00148	1502131-1552131	600	0
PAMAJ00148	2652131-2702131	600	0
PAMAJ00148	3052131-3102131	600	0
PAMAJ00150	51371-101371	600	0
PAMAJ00150	101371-151371	600	0
PAMAJ00150	151371-201371	600	0
PAMAJ00150	201371-251371	600	0
PAMAJ00150	251371-301371	600	0
PAMAJ00150	301371-351371	600	0
PAMAJ00150	351371-401371	600	0
PAMAJ00150	401371-451371	600	0
PAMAJ00150	451371-501371	600	0
PAMAJ00150	501371-551371	600	0
PAMAJ00150	551371-601371	600	0
PAMAJ00150	601371-651371	600	0
PAMAJ00150	651371-701371	600	0
PAMAJ00150	701371-751371	600	0
PAMAJ00150	851371-901371	600	0
PAMAJ00150	901371-951371	600	0
PAMAJ00150	951371-1001371	600	0
PAMAJ00150	1001371-1051371	600	0
PAMAJ00150	1051371-1101371	600	0
PAMAJ00150	1101371-1151371	600	0
PAMAJ00150	1201371-1251371	600	0
PAMAJ00150	1251371-1301371	600	0
PAMAJ00150	1301371-1351371	600	0
PAMAJ00150	1351371-1401371	600	0
PAMAJ00150	1401371-1451371	600	0
PAMAJ00150	1451371-1501371	600	0
PAMAJ00150	1501371-1551371	600	0
PAMAJ00150	1551371-1601371	600	0
PAMAJ00150	1601371-1651371	600	0
PAMAJ00150	1651371-1701371	600	0
PAMAJ00150	1701371-1751371	600	0
PAMAJ00150	1751371-1801371	600	0
PAMAJ00150	1801371-1851371	600	0
PAMAJ00150	1851371-1901371	600	0
PAMAJ00150	1901371-1951371	600	0
PAMAJ00150	1951371-2001371	600	0
PAMAJ00150	2001371-2051371	600	0
PAMAJ00150	2051371-2101371	600	0
PAMAJ00150	2101371-2151371	600	0
PAMAJ00150	2151371-2201371	600	0
PAMAJ00150	2201371-2251371	600	0
PAMAJ00150	2251371-2301371	600	0
PAMAJ00150	2301371-2351371	600	0
PAMAJ00150	2351371-2401371	600	0
PAMAJ00150	2401371-2451371	600	0
PAMAJ00150	2451371-2501371	600	0
PAMAJ00150	2501371-2551371	600	0
PAMAJ00150	2551371-2601371	600	0
PAMAJ00150	2601371-2651371	600	0
PAMAJ00150	2651371-2701371	600	0
PAMAJ00150	2701371-2751371	600	0
PAMAJ00150	2751371-2801371	600	0
PAMAJ00150	2801371-2851371	600	0
PAMAJ00150	2851371-2901371	600	0
PAMAJ00150	2901371-2951371	600	0
PAMAJ00150	2951371-3001371	600	0
PAMAJ00150	3001371-3051371	600	0
PAMAJ00150	3051371-3101371	600	0
PAMAJ00150	3101371-3151371	600	0
PAMAJ00150	3151371-3201371	600	0
PAMAJ00150	3201371-3251371	600	0
PAMAJ00150	3251371-3301371	600	0
PAMAJ00150	3301371-3351371	600	0
PAMAJ00150	3351371-3401371	600	0
PAMAJ00150	3401371-3451371	600	0
PAMAJ00150	3451371-3501371	600	0
PAMAJ00150	3501371-3551371	600	0
PAMAJ00150	3551371-3601371	600	0
PAMAJ00150	3601371-3651371	600	0
PAMAJ00150	3651371-3701371	600	0
PAMAJ00150	3701371-3751371	600	0
PAMAJ00150	3751371-3801371	600	0
PAMAJ00150	3801371-3851371	600	0
PAMAJ00150	3851371-3901371	600	0
PAMAJ00150	3901371-3951371	600	0
PAMAJ00150	3951371-4001371	600	0
PAMAJ00150	4051371-4101371	600	0
PAMAJ00150	4101371-4151371	600	0
PAMAJ00150	4701371-4751371	600	0
PAMAJ00150	4751371-4801371	600	0
PAMAJ00150	4801371-4851371	600	0
PAMAJ00150	4901371-4951371	600	0
PAMAJ00150	5051371-5101371	600	0
PAMAJ00150	5101371-5151371	600	0
PAMAJ00150	5151371-5201371	600	0
PAMAJ00150	5201371-5251371	600	0
PAMAJ00150	5251371-5301371	600	0
PAMAJ00150	5301371-5351371	600	0
PAMAJ00150	5351371-5401371	600	0
PAMAJ00150	5401371-5451371	600	0
PAMAJ00150	5451371-5501371	600	0
PAMAJ00150	5501371-5551371	600	0
PAMAJ00150	5551371-5601371	600	0
PAMAJ00150	5601371-5651371	600	0
PAMAJ00150	5651371-5701371	600	0
PAMAJ00150	5701371-5751371	600	0
PAMAJ00150	5751371-5801371	600	0
PAMAJ00150	5801371-5851371	600	0
PAMAJ00151	100585-150585	600	0
PAMAJ00151	300585-350585	600	0
PAMAJ00151	550585-600585	600	0
PAMAJ00151	700585-750585	600	0
PAMAJ00151	850585-900585	600	0
PAMAJ00151	900585-950585	600	0
PAMAJ00152	850329-900329	600	0
PAMAJ00152	900329-950329	600	0
PAMAJ00152	1100329-1150329	600	0
PAMAJ00152	1200329-1250329	600	0
PAMAJ00152	1250329-1300329	600	0
PAMAJ00152	1300329-1350329	600	0
PAMAJ00152	1500329-1550329	600	0
PAMAJ00152	1550329-1600329	600	0
PAMAJ00152	1650329-1700329	600	0
PAMAJ00152	1700329-1750329	600	0
PAMAJ00152	1750329-1800329	600	0
PAMAJ00152	1800329-1850329	600	0
PAMAJ00152	1850329-1900329	600	0
PAMAJ00153	100389-150389	600	0
PAMAJ00153	150389-200389	600	0
PAMAJ00153	200389-250389	600	0
PAMAJ00153	250389-300389	600	0
PAMAJ00153	300389-350389	600	0
PAMAJ00153	350389-400389	600	0
PAMAJ00153	400389-450389	600	0
PAMAJ00153	450389-500389	600	0
PAMAJ00155	450678-500678	600	0
PAMAJ00155	950678-1000678	600	0
PAMAJ00156	251066-301066	600	0
PAMAJ00156	301066-351066	600	0
PAMAJ00156	351066-401066	600	0
PAMAJ00168	303345-353345	600	0
PAMAJ00169	104166-154166	600	0
PAMAJ00169	154166-204166	600	0
PAMAJ00169	204166-254166	600	0
PAMAJ00169	254166-304166	600	0
PAMAJ00169	304166-354166	600	0
PAMAJ00169	354166-404166	600	0
PAMAJ00169	404166-454166	600	0
PAMAJ00169	454166-504166	600	0
PAMAJ00169	504166-554166	600	0
PAMAJ00169	554166-604166	600	0
PAMAJ00174	503658-553658	600	0
PAMAJ00174	653658-703658	600	0
PAMAJ00174	803658-853658	600	0
PAMAJ00174	853658-903658	600	0
PAMAJ00177	50006-100006	600	0
PAMAJ00177	100006-150006	600	0
PAMAJ00177	200006-250006	600	0
PAMAJ00177	250006-300006	600	0
PAMAJ00180	250049-300049	600	0
PAMAJ00180	650049-700049	600	0
PAMAJ00180	1400049-1450049	600	0
PAMAJ00180	1650049-1700049	600	0
PAMAJ00180	3600049-3650049	600	0
PAMAJ00180	3850049-3900049	600	0
PAMAJ00180	3900049-3950049	600	0
PAMAJ00180	4250049-4300049	600	0
PAMAJ00180	4350049-4400049	600	0
PAMAJ00181	53251-103251	600	0
PAMAJ00181	103251-153251	600	0
PAMAJ00181	153251-203251	600	0
PAMAJ00181	203251-253251	600	0
PAMAJ00181	253251-303251	600	0
PAMAJ00181	303251-353251	600	0
PAMAJ00187	151108-201108	600	0
PAMAJ00187	201108-251108	600	0
PAMAJ00187	251108-301108	600	0
PAMAJ00187	301108-351108	600	0
PAMAJ00187	401108-451108	600	0
PAMAJ00187	451108-501108	600	0
PAMAJ00187	501108-551108	600	0
PAMAJ00187	551108-601108	600	0
PAMAJ00187	601108-651108	600	0
PAMAJ00187	651108-701108	600	0
PAMAJ00187	751108-801108	600	0
PAMAJ00187	801108-851108	600	0
PAMAJ00187	851108-901108	600	0
PAMAJ00187	901108-951108	600	0
PAMAJ00187	1001108-1051108	600	0
PAMAJ00187	1051108-1101108	600	0
PAMAJ00187	1101108-1151108	600	0
PAMAJ00187	1151108-1201108	600	0
PAMAJ00187	1201108-1251108	600	0
PAMAJ00187	1251108-1301108	600	0
PAMAJ00187	1301108-1351108	600	0
PAMAJ00187	1351108-1401108	600	0
PAMAJ00187	1401108-1451108	600	0
PAMAJ00187	1451108-1501108	600	0
PAMAJ00187	1501108-1551108	600	0
PAMAJ00187	1551108-1601108	600	0
PAMAJ00187	1601108-1651108	600	0
PAMAJ00187	1651108-1701108	600	0
PAMAJ00187	1701108-1751108	600	0
PAMAJ00187	1751108-1801108	600	0
PAMAJ00187	1801108-1851108	600	0
PAMAJ00187	1851108-1901108	600	0
PAMAJ00187	1901108-1951108	600	0
PAMAJ00187	1951108-2001108	600	0
PAMAJ00187	2001108-2051108	600	0
PAMAJ00187	2051108-2101108	600	0
PAMAJ00187	2101108-2151108	600	0
PAMAJ00187	2151108-2201108	600	0
PAMAJ00187	2201108-2251108	600	0
PAMAJ00187	2251108-2301108	600	0
PAMAJ00187	2451108-2501108	600	0
PAMAJ00187	2501108-2551108	600	0
PAMAJ00187	2551108-2601108	600	0
PAMAJ00187	2601108-2651108	600	0
PAMAJ00187	2651108-2701108	600	0
PAMAJ00187	2701108-2751108	600	0
PAMAJ00187	2751108-2801108	600	0
PAMAJ00190	50461-100461	600	0
PAMAJ00190	100461-150461	600	0
PAMAJ00190	150461-200461	600	0
PAMAJ00193	200316-250316	600	0
PAMAJ00193	250316-300316	600	0
PAMAJ00193	300316-350316	600	0
PAMAJ00195	50101-100101	600	0
PAMAJ00195	200101-250101	600	0
PAMAJ00195	250101-300101	600	0
PAMAJ00195	300101-350101	600	0
PAMAJ00195	350101-400101	600	0
PAMAJ00195	400101-450101	600	0
PAMAJ00195	450101-500101	600	0
PAMAJ00195	500101-550101	600	0
PAMAJ00195	550101-600101	600	0
PAMAJ00195	600101-650101	600	0
PAMAJ00195	650101-700101	600	0
PAMAJ00195	700101-750101	600	0
PAMAJ00195	750101-800101	600	0
PAMAJ00195	800101-850101	600	0
PAMAJ00195	850101-900101	600	0
PAMAJ00195	900101-950101	600	0
PAMAJ00195	1000101-1050101	600	0
PAMAJ00195	1200101-1250101	600	0
PAMAJ00195	1250101-1300101	600	0
PAMAJ00195	1300101-1350101	600	0
PAMAJ00195	1350101-1400101	600	0
PAMAJ00195	1450101-1500101	600	0
PAMAJ00195	1500101-1550101	600	0
PAMAJ00195	1900101-1950101	600	0
PAMAJ00195	2050101-2100101	600	0
PAMAJ00195	2100101-2150101	600	0
PAMAJ00195	2150101-2200101	600	0
PAMAJ00195	2200101-2250101	600	0
PAMAJ00195	2300101-2350101	600	0
PAMAJ00195	2350101-2400101	600	0
PAMAJ00195	2450101-2500101	600	0
PAMAJ00195	2500101-2550101	600	0
PAMAJ00195	3050101-3100101	600	0
PAMAJ00195	3350101-3400101	600	0
PAMAJ00195	3400101-3450101	600	0
PAMAJ00195	3450101-3500101	600	0
PAMAJ00195	3500101-3550101	600	0
PAMAJ00195	3550101-3600101	600	0
PAMAJ00195	3600101-3650101	600	0
PAMAJ00195	3650101-3700101	600	0
PAMAJ00195	3700101-3750101	600	0
PAMAJ00195	3750101-3800101	600	0
PAMAJ00195	3800101-3850101	600	0
PAMAJ00195	3850101-3900101	600	0
PAMAJ00195	3900101-3950101	600	0
PAMAJ00195	4000101-4050101	600	0
PAMAJ00195	4050101-4100101	600	0
PAMAJ00195	4100101-4150101	600	0
PAMAJ00195	4200101-4250101	600	0
PAMAJ00195	4250101-4300101	600	0
PAMAJ00195	4300101-4350101	600	0
PAMAJ00195	4350101-4400101	600	0
PAMAJ00210	50063-100063	600	0
PAMAJ00210	100063-150063	600	0
PAMAJ00210	150063-200063	600	0
PAMAJ00210	200063-250063	600	0
PAMAJ00210	250063-300063	600	0
PAMAJ00210	300063-350063	600	0
PAMAJ00210	350063-400063	600	0
PAMAJ00210	400063-450063	600	0
PAMAJ00210	600063-650063	600	0
PAMAJ00210	650063-700063	600	0
PAMAJ00210	700063-750063	600	0
PAMAJ00210	750063-800063	600	0
PAMAJ00210	800063-850063	600	0
PAMAJ00210	850063-900063	600	0
PAMAJ00210	900063-950063	600	0
PAMAJ00210	950063-1000063	600	0
PAMAJ00210	1000063-1050063	600	0
PAMAJ00210	1050063-1100063	600	0
PAMAJ00210	1100063-1150063	600	0
PAMAJ00210	1150063-1200063	600	0
PAMAJ00210	1200063-1250063	600	0
PAMAJ00210	1250063-1300063	600	0
PAMAJ00210	1300063-1350063	600	0
PAMAJ00210	1350063-1400063	600	0
PAMAJ00210	1400063-1450063	600	0
PAMAJ00210	1450063-1500063	600	0
PAMAJ00210	1500063-1550063	600	0
PAMAJ00210	1550063-1600063	600	0
PAMAJ00210	1600063-1650063	600	0
PAMAJ00210	1650063-1700063	600	0
PAMAJ00211	50273-100273	600	0
PAMAJ00211	100273-150273	600	0
PAMAJ00211	150273-200273	600	0
PAMAJ00213	200652-250652	600	0
PAMAJ00213	250652-300652	600	0
PAMAJ00213	300652-350652	600	0
PAMAJ00213	350652-400652	600	0
PAMAJ00213	400652-450652	600	0
PAMAJ00213	450652-500652	600	0
PAMAJ00215	269846-319846	600	0
PAMAJ00215	319846-369846	600	0
PAMAJ00215	369846-419846	600	0
PAMAJ00215	419846-469846	600	0
PAMAJ00215	469846-519846	600	0
PAMAJ00215	669846-719846	600	0
PAMAJ00215	719846-769846	600	0
PAMAJ00215	769846-819846	600	0
PAMAJ00215	869846-919846	600	0
PAMAJ00215	919846-969846	600	0
PAMAJ00215	1069846-1119846	600	0
PAMAJ00215	1219846-1269846	600	0
PAMAJ00215	1269846-1319846	600	0
PAMAJ00215	1519846-1569846	600	0
PAMAJ00219	100070-150070	600	0
PAMAJ00219	150070-200070	600	0
PAMAJ00219	200070-250070	600	0
PAMAJ00219	250070-300070	600	0
PAMAJ00219	300070-350070	600	0
PAMAJ00219	350070-400070	600	0
PAMAJ00219	400070-450070	600	0
PAMAJ00219	450070-500070	600	0
PAMAJ00219	500070-550070	600	0
PAMAJ00219	550070-600070	600	0
PAMAJ00219	600070-650070	600	0
PAMAJ00219	650070-700070	600	0
PAMAJ00219	700070-750070	600	0
PAMAJ00219	750070-800070	600	0
PAMAJ00219	800070-850070	600	0
PAMAJ00219	850070-900070	600	0
PAMAJ00219	900070-950070	600	0
PAMAJ00219	1250070-1300070	600	0
PAMAJ00219	1300070-1350070	600	0
PAMAJ00225	450138-500138	600	0
PAMAJ00225	600138-650138	600	0
PAMAJ00225	650138-700138	600	0
PAMAJ00228	200132-250132	600	0
PAMAJ00228	250132-300132	600	0
PAMAJ00228	300132-350132	600	0
PAMAJ00228	350132-400132	600	0
PAMAJ00228	400132-450132	600	0
PAMAJ00228	450132-500132	600	0
PAMAJ00228	500132-550132	600	0
PAMAJ00228	550132-600132	600	0
PAMAJ00228	700132-750132	600	0
PAMAJ00228	800132-850132	600	0
PAMAJ00228	850132-900132	600	0
PAMAJ00228	900132-950132	600	0
PAMAJ00228	1150132-1200132	600	0
PAMAJ00228	1200132-1250132	600	0
PAMAJ00228	1250132-1300132	600	0
PAMAJ00228	1300132-1350132	600	0
PAMAJ00228	1350132-1400132	600	0
PAMAJ00228	1400132-1450132	600	0
PAMAJ00228	1450132-1500132	600	0
PAMAJ00228	1500132-1550132	600	0
PAMAJ00228	1550132-1600132	600	0
PAMAJ00228	1600132-1650132	600	0
PAMAJ00228	1650132-1700132	600	0
PAMAJ00228	1700132-1750132	600	0
PAMAJ00228	1750132-1800132	600	0
PAMAJ00228	1800132-1850132	600	0
PAMAJ00228	1850132-1900132	600	0
PAMAJ00228	1900132-1950132	600	0
PAMAJ00230	301529-351529	600	0
PAMAJ00230	351529-401529	600	0
PAMAJ00230	401529-451529	600	0
PAMAJ00230	451529-501529	600	0
PAMAJ00230	501529-551529	600	0
PAMAJ00230	551529-601529	600	0
PAMAJ00235	100265-150265	600	0
PAMAJ00238	101222-151222	600	0
PAMAJ00238	151222-201222	600	0
PAMAJ00238	201222-251222	600	0
PAMAJ00238	251222-301222	600	0
PAMAJ00239	700224-750224	600	0
PAMAJ00239	750224-800224	600	0
PAMAJ00239	850224-900224	600	0
PAMAJ00239	900224-950224	600	0
PAMAJ00239	950224-1000224	600	0
PAMAJ00239	1000224-1050224	600	0
PAMAJ00239	1050224-1100224	600	0
PAMAJ00239	1100224-1150224	600	0
PAMAJ00239	1150224-1200224	600	0
PAMAJ00242	100052-150052	600	0
PAMAJ00242	150052-200052	600	0
PAMAJ00247	101611-151611	600	0
PAMAJ00247	151611-201611	600	0
PAMAJ00247	401611-451611	600	0
PAMAJ00247	451611-501611	600	0
PAMAJ00247	501611-551611	600	0
PAMAJ00247	601611-651611	600	0
PAMAJ00247	651611-701611	600	0
PAMAJ00247	701611-751611	600	0
PAMAJ00247	751611-801611	600	0
PAMAJ00247	801611-851611	600	0
PAMAJ00247	851611-901611	600	0
PAMAJ00247	901611-951611	600	0
PAMAJ00247	951611-1001611	600	0
PAMAJ00247	1001611-1051611	600	0
PAMAJ00249	50055-100055	600	0
PAMAJ00249	100055-150055	600	0
PAMAJ00249	150055-200055	600	0
PAMAJ00249	200055-250055	600	0
PAMAJ00249	250055-300055	600	0
PAMAJ00249	300055-350055	600	0
PAMAJ00250	101113-151113	600	0
PAMAJ00250	151113-201113	600	0
PAMAJ00250	301113-351113	600	0
PAMAJ00255	812821-862821	600	0
PAMAJ00255	1362821-1412821	600	0
PAMAJ00257	50081-100081	600	0
PAMAJ00257	100081-150081	600	0
PAMAJ00257	150081-200081	600	0
PAMAJ00257	200081-250081	600	0
PAMAJ00257	250081-300081	600	0
PAMAJ00257	300081-350081	600	0
PAMAJ00257	350081-400081	600	0
PAMAJ00257	400081-450081	600	0
PAMAJ00257	450081-500081	600	0
PAMAJ00257	500081-550081	600	0
PAMAJ00257	550081-600081	600	0
PAMAJ00257	600081-650081	600	0
PAMAJ00257	650081-700081	600	0
PAMAJ00257	700081-750081	600	0
PAMAJ00257	800081-850081	600	0
PAMAJ00257	850081-900081	600	0
PAMAJ00257	900081-950081	600	0
PAMAJ00258	100008-150008	600	0
PAMAJ00258	150008-200008	600	0
PAMAJ00258	200008-250008	600	0
PAMAJ00258	250008-300008	600	0
PAMAJ00258	300008-350008	600	0
PAMAJ00258	350008-400008	600	0
PAMAJ00258	400008-450008	600	0
PAMAJ00258	450008-500008	600	0
PAMAJ00258	500008-550008	600	0
PAMAJ00258	550008-600008	600	0
PAMAJ00258	600008-650008	600	0
PAMAJ00258	650008-700008	600	0
PAMAJ00260	50001-100001	600	0
PAMAJ00260	100001-150001	600	0
PAMAJ00260	150001-200001	600	0
PAMAJ00260	200001-250001	600	0
PAMAJ00260	250001-300001	600	0
PAMAJ00260	300001-350001	600	0
PAMAJ00260	350001-400001	600	0
PAMAJ00260	400001-450001	600	0
PAMAJ00260	550001-600001	600	0
PAMAJ00260	600001-650001	600	0
PAMAJ00260	650001-700001	600	0
PAMAJ00260	700001-750001	600	0
PAMAJ00260	750001-800001	600	0
PAMAJ00260	800001-850001	600	0
PAMAJ00260	900001-950001	600	0
PAMAJ00260	950001-1000001	600	0
PAMAJ00260	1050001-1100001	600	0
PAMAJ00260	1100001-1150001	600	0
PAMAJ00260	1150001-1200001	600	0
PAMAJ00265	401287-451287	600	0
PAMAJ00265	601287-651287	600	0
PAMAJ00265	651287-701287	600	0
PAMAJ00265	701287-751287	600	0
PAMAJ00265	751287-801287	600	0
PAMAJ00265	801287-851287	600	0
PAMAJ00265	851287-901287	600	0
PAMAJ00265	901287-951287	600	0
PAMAJ00265	1001287-1051287	600	0
PAMAJ00265	1051287-1101287	600	0
PAMAJ00265	1101287-1151287	600	0
PAMAJ00265	1251287-1301287	600	0
PAMAJ00265	1551287-1601287	600	0
PAMAJ00265	1801287-1851287	600	0
PAMAJ00265	1851287-1901287	600	0
PAMAJ00265	1901287-1951287	600	0
PAMAJ00265	1951287-2001287	600	0
PAMAJ00265	2001287-2051287	600	0
PAMAJ00265	2051287-2101287	600	0
PAMAJ00266	51599-101599	600	0
PAMAJ00267	50049-100049	600	0
PAMAJ00267	100049-150049	600	0
PAMAJ00267	150049-200049	600	0
PAMAJ00267	200049-250049	600	0
PAMAJ00267	250049-300049	600	0
PAMAJ00267	300049-350049	600	0
PAMAJ00267	350049-400049	600	0
PAMAJ00267	400049-450049	600	0
PAMAJ00267	450049-500049	600	0
PAMAJ00267	550049-600049	600	0
PAMAJ00267	600049-650049	600	0
PAMAJ00267	650049-700049	600	0
PAMAJ00267	700049-750049	600	0
PAMAJ00267	750049-800049	600	0
PAMAJ00267	800049-850049	600	0
PAMAJ00267	850049-900049	600	0
PAMAJ00267	900049-950049	600	0
PAMAJ00267	950049-1000049	600	0
PAMAJ00267	1000049-1050049	600	0
PAMAJ00267	1050049-1100049	600	0
PAMAJ00267	1150049-1200049	600	0
PAMAJ00267	1200049-1250049	600	0
PAMAJ00267	1300049-1350049	600	0
PAMAJ00267	1350049-1400049	600	0
PAMAJ00267	1400049-1450049	600	0
PAMAJ00267	1450049-1500049	600	0
PAMAJ00267	1550049-1600049	600	0
PAMAJ00267	1600049-1650049	600	0
PAMAJ00267	1650049-1700049	600	0
PAMAJ00267	1700049-1750049	600	0
PAMAJ00267	1750049-1800049	600	0
PAMAJ00267	1850049-1900049	600	0
PAMAJ00267	1900049-1950049	600	0
PAMAJ00267	1950049-2000049	600	0
PAMAJ00267	2000049-2050049	600	0
PAMAJ00267	2050049-2100049	600	0
PAMAJ00267	2100049-2150049	600	0
PAMAJ00267	2150049-2200049	600	0
PAMAJ00267	2200049-2250049	600	0
PAMAJ00267	2250049-2300049	600	0
PAMAJ00267	2300049-2350049	600	0
PAMAJ00267	2350049-2400049	600	0
PAMAJ00267	2400049-2450049	600	0
PAMAJ00267	2650049-2700049	600	0
PAMAJ00267	2700049-2750049	600	0
PAMAJ00276	100005-150005	600	0
PAMAJ00282	100109-150109	600	0
PAMAJ00282	150109-200109	600	0
PAMAJ00282	200109-250109	600	0
PAMAJ00282	250109-300109	600	0
PAMAJ00282	300109-350109	600	0
PAMAJ00282	350109-400109	600	0
PAMAJ00282	400109-450109	600	0
PAMAJ00289	701604-751604	600	0
PAMAJ00289	801604-851604	600	0
PAMAJ00294	100034-150034	600	0
PAMAJ00294	150034-200034	600	0
PAMAJ00294	300034-350034	600	0
PAMAJ00294	350034-400034	600	0
PAMAJ00294	400034-450034	600	0
PAMAJ00294	450034-500034	600	0
PAMAJ00294	500034-550034	600	0
PAMAJ00300	200407-250407	600	0
PAMAJ00300	250407-300407	600	0
PAMAJ00300	400407-450407	600	0
PAMAJ00300	450407-500407	600	0
PAMAJ00300	500407-550407	600	0
PAMAJ00300	550407-600407	600	0
PAMAJ00304	151803-201803	600	0
PAMAJ00304	251803-301803	600	0
PAMAJ00304	301803-351803	600	0
PAMAJ00304	351803-401803	600	0
PAMAJ00304	451803-501803	600	0
PAMAJ00304	501803-551803	600	0
PAMAJ00304	551803-601803	600	0
PAMAJ00304	601803-651803	600	0
PAMAJ00304	701803-751803	600	0
PAMAJ00304	751803-801803	600	0
PAMAJ00304	801803-851803	600	0
PAMAJ00304	851803-901803	600	0
PAMAJ00304	901803-951803	600	0
PAMAJ00304	951803-1001803	600	0
PAMAJ00304	1051803-1101803	600	0
PAMAJ00304	1101803-1151803	600	0
PAMAJ00304	1201803-1251803	600	0
PAMAJ00304	1251803-1301803	600	0
PAMAJ00304	1351803-1401803	600	0
PAMAJ00304	1401803-1451803	600	0
PAMAJ00304	1451803-1501803	600	0
PAMAJ00304	1551803-1601803	600	0
PAMAJ00304	1601803-1651803	600	0
PAMAJ00304	1651803-1701803	600	0
PAMAJ00304	1701803-1751803	600	0
PAMAJ00304	1751803-1801803	600	0
PAMAJ00304	1851803-1901803	600	0
PAMAJ00304	2001803-2051803	600	0
PAMAJ00304	2101803-2151803	600	0
PAMAJ00304	2151803-2201803	600	0
PAMAJ00304	2201803-2251803	600	0
PAMAJ00304	2501803-2551803	600	0
PAMAJ00304	2551803-2601803	600	0
PAMAJ00304	2601803-2651803	600	0
PAMAJ00304	2651803-2701803	600	0
PAMAJ00304	2701803-2751803	600	0
PAMAJ00304	2751803-2801803	600	0
PAMAJ00304	2801803-2851803	600	0
PAMAJ00304	2851803-2901803	600	0
PAMAJ00304	2901803-2951803	600	0
PAMAJ00304	3301803-3351803	600	0
PAMAJ00304	3401803-3451803	600	0
PAMAJ00304	3451803-3501803	600	0
PAMAJ00304	3501803-3551803	600	0
PAMAJ00304	3551803-3601803	600	0
PAMAJ00304	3601803-3651803	600	0
PAMAJ00304	3651803-3701803	600	0
PAMAJ00304	3701803-3751803	600	0
PAMAJ00304	3801803-3851803	600	0
PAMAJ00304	3851803-3901803	600	0
PAMAJ00304	3901803-3951803	600	0
PAMAJ00304	3951803-4001803	600	0
PAMAJ00304	4051803-4101803	600	0
PAMAJ00304	4101803-4151803	600	0
PAMAJ00304	4151803-4201803	600	0
PAMAJ00304	4201803-4251803	600	0
PAMAJ00304	4301803-4351803	600	0
PAMAJ00304	4451803-4501803	600	0
PAMAJ00304	4501803-4551803	600	0
PAMAJ00304	4551803-4601803	600	0
PAMAJ00304	4601803-4651803	600	0
PAMAJ00304	4651803-4701803	600	0
PAMAJ00304	4701803-4751803	600	0
PAMAJ00304	4751803-4801803	600	0
PAMAJ00304	4801803-4851803	600	0
PAMAJ00304	4851803-4901803	600	0
PAMAJ00304	4901803-4951803	600	0
PAMAJ00304	4951803-5001803	600	0
PAMAJ00304	5001803-5051803	600	0
PAMAJ00304	5101803-5151803	600	0
PAMAJ00304	5151803-5201803	600	0
PAMAJ00304	5201803-5251803	600	0
PAMAJ00304	5251803-5301803	600	0
PAMAJ00304	5301803-5351803	600	0
PAMAJ00304	5351803-5401803	600	0
PAMAJ00304	5401803-5451803	600	0
PAMAJ00304	5451803-5501803	600	0
PAMAJ00304	6001803-6051803	600	0
PAMAJ00304	6251803-6301803	600	0
PAMAJ00304	6301803-6351803	600	0
PAMAJ00304	6351803-6401803	600	0
PAMAJ00304	6401803-6451803	600	0
PAMAJ00304	6501803-6551803	600	0
PAMAJ00304	6551803-6601803	600	0
PAMAJ00304	6651803-6701803	600	0
PAMAJ00304	6701803-6751803	600	0
PAMAJ00304	6901803-6951803	600	0
PAMAJ00304	6951803-7001803	600	0
PAMAJ00304	7001803-7051803	600	0
PAMAJ00304	7101803-7151803	600	0
PAMAJ00304	7151803-7201803	600	0
PAMAJ00304	7201803-7251803	600	0
PAMAJ00304	7251803-7301803	600	0
PAMAJ00304	7301803-7351803	600	0
PAMAJ00304	7351803-7401803	600	0
PAMAJ00304	7401803-7451803	600	0
PAMAJ00304	7451803-7501803	600	0
PAMAJ00304	7501803-7551803	600	0
PAMAJ00304	7601803-7651803	600	0
PAMAJ00304	7651803-7701803	600	0
PAMAJ00304	7701803-7751803	600	0
PAMAJ00304	7751803-7801803	600	0
PAMAJ00304	7801803-7851803	600	0
PAMAJ00304	7851803-7901803	600	0
PAMAJ00304	7901803-7951803	600	0
PAMAJ00304	7951803-8001803	600	0
PAMAJ00304	8051803-8101803	600	0
PAMAJ00304	8101803-8151803	600	0
PAMAJ00304	8501803-8551803	600	0
PAMAJ00304	8551803-8601803	600	0
PAMAJ00304	8601803-8651803	600	0
PAMAJ00304	8851803-8901803	600	0
PAMAJ00304	9001803-9051803	600	0
PAMAJ00304	9101803-9151803	600	0
PAMAJ00304	9201803-9251803	600	0
PAMAJ00304	9251803-9301803	600	0
PAMAJ00304	9401803-9451803	600	0
PAMAJ00304	9451803-9501803	600	0
PAMAJ00304	9501803-9551803	600	0
PAMAJ00304	9601803-9651803	600	0
PAMAJ00304	9651803-9701803	600	0
PAMAJ00304	9701803-9751803	600	0
PAMAJ00304	9751803-9801803	600	0
PAMAJ00304	9801803-9851803	600	0
PAMAJ00304	9851803-9901803	600	0
PAMAJ00304	9901803-9951803	600	0
PAMAJ00304	9951803-10001803	600	0
PAMAJ00304	10001803-10051803	600	0
PAMAJ00304	10151803-10201803	600	0
PAMAJ00304	10201803-10251803	600	0
PAMAJ00304	10251803-10301803	600	0
PAMAJ00304	10301803-10351803	600	0
PAMAJ00304	10351803-10401803	600	0
PAMAJ00304	10401803-10451803	600	0
PAMAJ00304	10451803-10501803	600	0
PAMAJ00304	10501803-10551803	600	0
PAMAJ00304	10701803-10751803	600	0
PAMAJ00304	10801803-10851803	600	0
PAMAJ00304	10851803-10901803	600	0
PAMAJ00304	10901803-10951803	600	0
PAMAJ00304	10951803-11001803	600	0
PAMAJ00304	11001803-11051803	600	0
PAMAJ00304	11051803-11101803	600	0
PAMAJ00304	11101803-11151803	600	0
PAMAJ00304	11151803-11201803	600	0
PAMAJ00304	11201803-11251803	600	0
PAMAJ00304	11251803-11301803	600	0
PAMAJ00304	11551803-11601803	600	0
PAMAJ00304	11601803-11651803	600	0
PAMAJ00304	11651803-11701803	600	0
PAMAJ00304	11751803-11801803	600	0
PAMAJ00304	11801803-11851803	600	0
PAMAJ00304	11851803-11901803	600	0
PAMAJ00304	11901803-11951803	600	0
PAMAJ00304	11951803-12001803	600	0
PAMAJ00304	12001803-12051803	600	0
PAMAJ00304	12051803-12101803	600	0
PAMAJ00304	12101803-12151803	600	0
PAMAJ00304	12151803-12201803	600	0
PAMAJ00304	12201803-12251803	600	0
PAMAJ00304	12351803-12401803	600	0
PAMAJ00304	12401803-12451803	600	0
PAMAJ00304	12451803-12501803	600	0
PAMAJ00304	12501803-12551803	600	0
PAMAJ00307	102560-152560	600	0
PAMAJ00307	152560-202560	600	0
PAMAJ00307	202560-252560	600	0
PAMAJ00307	252560-302560	600	0
PAMAJ00307	302560-352560	600	0
PAMAJ00307	352560-402560	600	0
PAMAJ00307	402560-452560	600	0
PAMAJ00307	452560-502560	600	0
PAMAJ00312	150030-200030	600	0
PAMAJ00312	200030-250030	600	0
PAMAJ00312	250030-300030	600	0
PAMAJ00312	350030-400030	600	0
PAMAJ00312	400030-450030	600	0
PAMAJ00312	450030-500030	600	0
PAMAJ00312	500030-550030	600	0
PAMAJ00312	550030-600030	600	0
PAMAJ00315	50268-100268	600	0
[truncated: 13,695 more rows]

## Sheet: Nagasaki
Scaffold	Bin	SNP	XP-CLR
PAMAJ01610	9259-59259	106	7.29933
PAMAJ00795	68-50068	115	6.99999
PAMAJ00633	14471-64471	51	6.8851
PAMAJ00340	6000105-6050105	600	6.59316
PAMAJ00835	3808-53808	27	6.52268
PAMAJ00959	33-50033	183	6.48258
PAMAJ01253	450-50450	50	6.38293
PAMAJ00762	1921-51921	14	6.13726
PAMAJ00629	125-50125	79	6.11874
PAMAJ01559	3836-53836	19	6.11102
PAMAJ01216	44-50044	486	6.10492
PAMAJ00917	10867867-10917867	600	6.09813
PAMAJ00902	34-50034	352	5.97939
PAMAJ00426	1658054-1708054	600	5.93692
PAMAJ01325	134-50134	90	5.8789
PAMAJ00355	345-50345	17	5.83926
PAMAJ01557	156676-206676	600	5.80641
PAMAJ01046	4348-54348	13	5.78167
PAMAJ00360	1193-51193	137	5.7729
PAMAJ00908	732-50732	389	5.76521
PAMAJ00834	103-50103	169	5.70374
PAMAJ01151	448-50448	72	5.70349
PAMAJ01159	2738-52738	22	5.61339
PAMAJ00100	61-50061	150	5.45961
PAMAJ01436	1350-51350	201	5.44645
PAMAJ01386	1577-51577	93	5.44267
PAMAJ01619	92-50092	135	5.44102
PAMAJ01316	670-50670	37	5.43325
PAMAJ00479	950056-1000056	600	5.41089
PAMAJ01542	1221-51221	48	5.40478
PAMAJ00168	203345-253345	279	5.34507
PAMAJ00398	111-50111	122	5.33049
PAMAJ01478	1251-51251	94	5.32777
PAMAJ01020	308-50308	57	5.24546
PAMAJ01533	19095-69095	64	5.216
PAMAJ00354	1417-51417	32	5.12352
PAMAJ00114	289-50289	56	5.09864
PAMAJ00405	5180-55180	5	5.09386
PAMAJ01416	3169-53169	99	5.08749
PAMAJ01070	110-50110	131	5.08739
PAMAJ00828	840-50840	220	5.06932
PAMAJ00508	35-50035	164	5.06495
PAMAJ00018	95-50095	101	5.05558
PAMAJ00719	1551-51551	26	5.05224
PAMAJ00029	129-50129	101	5.04537
PAMAJ01071	3267-53267	83	5.0343
PAMAJ01521	175-50175	109	5.02461
PAMAJ00434	48-50048	452	5.0239
PAMAJ00479	56-50056	449	5.02334
PAMAJ00305	4448-54448	127	5.0197
PAMAJ00386	37-50037	196	5.01378
PAMAJ00351	148-50148	600	5.01079
PAMAJ00666	8530-58530	86	5.00759
PAMAJ00897	3050113-3100113	600	5.00642
PAMAJ01517	650027-700027	600	5.00232
PAMAJ01557	6676-56676	60	5.00213
PAMAJ00910	178-50178	158	4.99948
PAMAJ01364	100-50100	261	4.99634
PAMAJ00261	114-50114	264	4.98835
PAMAJ00157	119-50119	35	4.98815
PAMAJ01010	2-50002	306	4.98391
PAMAJ00927	165-50165	33	4.9837
PAMAJ00335	134-50134	213	4.98067
PAMAJ00325	1625-51625	75	4.9797
PAMAJ00104	789311-839311	600	4.9772
PAMAJ00810	187-50187	69	4.97623
PAMAJ00257	750081-800081	600	4.97613
PAMAJ01286	141-50141	310	4.80024
PAMAJ00481	1350048-1400048	600	4.70374
PAMAJ00867	5951188-6001188	600	4.61466
PAMAJ01207	2750139-2800139	600	4.61132
PAMAJ00096	85-50085	600	4.60198
PAMAJ01036	3223-53223	130	4.5583
PAMAJ01337	426-50426	399	4.53244
PAMAJ00156	1066-51066	600	4.50899
PAMAJ00611	5800113-5850113	600	4.49459
PAMAJ01298	14173-64173	40	4.48768
PAMAJ01517	27-50027	413	4.48337
PAMAJ01473	587-50587	135	4.4725
PAMAJ01089	9-50009	117	4.46069
PAMAJ01300	103-50103	537	4.44218
PAMAJ00092	696-50696	73	4.43388
PAMAJ00765	550520-600520	600	4.42937
PAMAJ00916	140-50140	278	4.41821
PAMAJ00057	418-50418	160	4.41662
PAMAJ01306	613-50613	17	4.40737
PAMAJ00768	2-50002	600	4.40387
PAMAJ00235	265-50265	79	4.39344
PAMAJ00598	33-50033	48	4.39173
PAMAJ00190	461-50461	418	4.38637
PAMAJ00437	70-50070	371	4.38105
PAMAJ01022	1361-51361	22	4.37588
PAMAJ01259	2694-52694	78	4.3633
PAMAJ00148	2131-52131	66	4.35236
PAMAJ01357	244-50244	173	4.33882
PAMAJ00469	174-50174	136	4.29615
PAMAJ01427	1551-51551	151	4.22404
PAMAJ00941	210-50210	149	4.21636
PAMAJ00708	861-50861	79	4.21338
PAMAJ00207	718-50718	159	4.09264
PAMAJ00688	4853556-4903556	600	4.06668
PAMAJ00781	10566-60566	57	4.05877
PAMAJ00867	4401188-4451188	600	4.0362
PAMAJ00226	124-50124	87	4.00884
PAMAJ01080	715-50715	66	3.99603
PAMAJ01631	489-50489	95	3.99265
PAMAJ00545	774-50774	136	3.96994
PAMAJ00313	704-50704	163	3.96703
PAMAJ01501	475-50475	6	3.92667
PAMAJ01274	35-50035	299	3.91104
PAMAJ00920	27-50027	87	3.87902
PAMAJ00679	43-50043	62	3.87854
PAMAJ00611	113-50113	361	3.86738
PAMAJ00611	450113-500113	600	3.86738
PAMAJ01048	3851-53851	83	3.83941
PAMAJ01242	93-50093	88	3.83936
PAMAJ01028	86-50086	69	3.83797
PAMAJ00833	814-50814	131	3.82493
PAMAJ01152	198-50198	19	3.822
PAMAJ00250	1113-51113	34	3.81744
PAMAJ01628	453-50453	250	3.81491
PAMAJ01185	407-50407	109	3.81461
PAMAJ00493	1181-51181	70	3.80785
PAMAJ00919	931-50931	206	3.7933
PAMAJ00086	217-50217	42	3.77861
PAMAJ00093	74-50074	118	3.7655
PAMAJ00449	1871-51871	57	3.75949
PAMAJ00276	5-50005	262	3.74209
PAMAJ00696	78-50078	179	3.73432
PAMAJ00599	68-50068	129	3.73238
PAMAJ00116	491-50491	116	3.73019
PAMAJ00921	125-50125	18	3.72876
PAMAJ01643	4244-54244	271	3.72704
PAMAJ00436	198-50198	17	3.72122
PAMAJ00580	114-50114	198	3.70526
PAMAJ01197	8257-58257	28	3.70095
PAMAJ00632	2550167-2600167	600	3.69934
PAMAJ01049	1850058-1900058	600	3.6899
PAMAJ01407	2086-52086	63	3.68457
PAMAJ00307	2560-52560	67	3.67874
PAMAJ00979	170-50170	218	3.67074
PAMAJ00211	273-50273	424	3.65902
PAMAJ01368	6851-56851	70	3.64971
PAMAJ01609	118-50118	206	3.64038
PAMAJ00162	220-50220	108	3.63242
PAMAJ00996	115-50115	138	3.6225
PAMAJ00963	620-50620	267	3.57868
PAMAJ00548	380-50380	44	3.54684
PAMAJ01393	898-50898	15	3.50067
PAMAJ00188	75-50075	74	3.47331
PAMAJ01608	10000097-10050097	539	3.45304
PAMAJ01138	346-50346	128	3.36702
PAMAJ00775	31316-81316	80	3.31892
PAMAJ01131	509-50509	160	3.31874
PAMAJ00168	3345-53345	68	3.25827
PAMAJ01611	1366-51366	47	3.23523
PAMAJ01584	867-50867	38	3.18718
PAMAJ00130	518-50518	22	3.18392
PAMAJ00024	658-50658	72	3.09819
PAMAJ00278	692-50692	132	3.08396
PAMAJ00912	88-50088	219	3.07875
PAMAJ00897	1600113-1650113	600	3.05598
PAMAJ01545	320-50320	118	3.02963
PAMAJ00685	226-50226	230	3.02833
PAMAJ01321	2438-52438	56	3.02106
PAMAJ00134	2186-52186	102	3.0165
PAMAJ00702	1328-51328	175	3.00926
PAMAJ00575	1952873-2002873	600	3.00258
PAMAJ00883	128-50128	162	2.99854
PAMAJ00363	3953-53953	57	2.98904
PAMAJ01404	404-50404	98	2.94611
PAMAJ00820	150147-200147	600	2.936
PAMAJ01077	26-50026	164	2.91544
PAMAJ00060	401-50401	53	2.90762
PAMAJ01122	432-50432	25	2.8754
PAMAJ01605	17101-67101	12	2.85543
PAMAJ00074	2387-52387	35	2.81305
PAMAJ00617	1583-51583	133	2.79596
PAMAJ00823	1562-51562	15	2.78808
PAMAJ00147	66-50066	224	2.7571
PAMAJ00643	965-50965	42	2.75087
PAMAJ00249	55-50055	438	2.74716
PAMAJ00589	875-50875	10	2.7448
PAMAJ01499	862-50862	53	2.7108
PAMAJ01143	1393-51393	145	2.70413
PAMAJ00706	2272-52272	102	2.69752
PAMAJ01206	1618-51618	136	2.69546
PAMAJ01241	145-50145	121	2.69464
PAMAJ01335	106-50106	114	2.68021
PAMAJ00098	1730-51730	87	2.67823
PAMAJ00590	2137-52137	144	2.67782
PAMAJ00951	1454-51454	11	2.67247
PAMAJ00950	18262-68262	17	2.66996
PAMAJ01113	6-50006	271	2.65193
PAMAJ00133	270-50270	119	2.63322
PAMAJ00103	209-50209	153	2.62413
PAMAJ01519	63-50063	37	2.62387
PAMAJ00661	412-50412	160	2.62274
PAMAJ00854	1171-51171	73	2.61387
PAMAJ01175	1519-51519	9	2.61173
PAMAJ00689	8161-58161	17	2.59897
PAMAJ00818	1323-51323	46	2.59407
PAMAJ00804	85-50085	144	2.57345
PAMAJ00583	201020-251020	600	2.57117
PAMAJ00339	337-50337	451	2.5701
PAMAJ00071	1624-51624	129	2.56521
PAMAJ00055	95-50095	23	2.53224
PAMAJ00453	1293-51293	133	2.51611
PAMAJ01276	4450081-4500081	600	2.51369
PAMAJ00395	1222-51222	133	2.51143
PAMAJ00265	1287-51287	53	2.5111
PAMAJ00288	454-50454	122	2.51009
PAMAJ00578	7180-57180	122	2.50399
PAMAJ00115	636-50636	263	2.49641
PAMAJ01268	71-50071	85	2.494
PAMAJ00887	82763-132763	33	2.49289
PAMAJ01396	276-50276	84	2.48282
PAMAJ01062	161-50161	129	2.47735
PAMAJ01064	134-50134	91	2.47659
PAMAJ00787	1938-51938	123	2.44567
PAMAJ00519	10418-60418	39	2.42751
PAMAJ01030	75-50075	441	2.42224
PAMAJ00614	100-50100	509	2.41851
PAMAJ01408	5411-55411	137	2.3953
PAMAJ00228	132-50132	149	2.36306
PAMAJ01452	6132-56132	121	2.35536
PAMAJ00230	351529-401529	600	2.34783
PAMAJ00698	4326-54326	15	2.33274
PAMAJ00977	2940-52940	80	2.32672
PAMAJ00511	38-50038	7	2.29055
PAMAJ00869	396-50396	35	2.28334
PAMAJ00975	2062-52062	16	2.28255
PAMAJ01101	3310-53310	33	2.27026
PAMAJ01454	143-50143	137	2.26123
PAMAJ01044	1648-51648	47	2.25185
PAMAJ00553	407-50407	68	2.23697
PAMAJ00107	653-50653	198	2.1654
PAMAJ00665	58-50058	568	2.15385
PAMAJ01650	315-50315	105	2.14296
PAMAJ00857	1534-51534	60	2.10957
PAMAJ01518	1594-51594	69	2.07817
PAMAJ00209	559-50559	154	2.07588
PAMAJ00976	70-50070	448	2.06398
PAMAJ01329	76-50076	341	2.06078
PAMAJ00547	148-50148	45	2.05717
PAMAJ01453	3554-53554	23	2.04799
PAMAJ00530	870-50870	90	2.03967
PAMAJ00418	10913-60913	64	2.03258
PAMAJ00571	704-50704	102	2.017
PAMAJ00628	444-50444	124	2.00684
PAMAJ00488	4910-54910	51	2.00401
PAMAJ00850	140-50140	170	1.98745
PAMAJ00309	629-50629	172	1.97882
PAMAJ00193	316-50316	124	1.96107
PAMAJ01021	1055-51055	173	1.95859
PAMAJ01324	1162-51162	83	1.94735
PAMAJ01444	4601-54601	35	1.94601
PAMAJ00948	765-50765	201	1.94513
PAMAJ01591	42-50042	405	1.9328
PAMAJ01591	1400042-1450042	600	1.9328
PAMAJ01343	1009-51009	53	1.92788
PAMAJ01392	273-50273	75	1.92687
PAMAJ01612	4730-54730	171	1.90933
PAMAJ00213	100652-150652	247	1.90651
PAMAJ01125	5372-55372	86	1.90214
PAMAJ00709	1981-51981	83	1.89855
PAMAJ00062	333-50333	73	1.89518
PAMAJ01042	161-50161	172	1.88992
PAMAJ01182	169-50169	187	1.88756
PAMAJ01561	603-50603	84	1.87047
PAMAJ01322	598-50598	14	1.86983
PAMAJ00982	776-50776	100	1.86727
PAMAJ00381	1815-51815	11	1.86524
PAMAJ00244	64-50064	314	1.85992
PAMAJ01634	16-50016	63	1.85579
PAMAJ00506	38-50038	8	1.85341
PAMAJ00989	569-50569	72	1.85165
PAMAJ00308	913-50913	152	1.8512
PAMAJ00632	2300167-2350167	600	1.84967
PAMAJ01572	1336-51336	41	1.823
PAMAJ00811	147-50147	316	1.82126
PAMAJ01632	4292-54292	108	1.81891
PAMAJ00917	17867-67867	41	1.81455
PAMAJ00739	24-50024	111	1.81396
PAMAJ01598	10-50010	18	1.79501
PAMAJ00380	1045-51045	93	1.78873
PAMAJ01576	37-50037	160	1.76615
PAMAJ01494	326-50326	15	1.76443
PAMAJ00150	1371-51371	361	1.76057
PAMAJ00238	1222-51222	187	1.73944
PAMAJ01310	1590-51590	57	1.72188
PAMAJ00904	1227-51227	30	1.68683
PAMAJ00796	1926-51926	131	1.67508
PAMAJ01147	387-50387	83	1.67045
PAMAJ01608	6200097-6250097	600	1.65871
PAMAJ00186	28485-78485	79	1.64601
PAMAJ01365	373-50373	85	1.63686
PAMAJ00120	845-50845	243	1.63116
PAMAJ00709	1801981-1851981	600	1.62407
PAMAJ00122	182-50182	369	1.61409
PAMAJ01412	1450103-1500103	600	1.60553
PAMAJ00867	1188-51188	96	1.59093
PAMAJ00165	434-50434	87	1.57282
PAMAJ00897	113-50113	213	1.54711
PAMAJ00431	3944-53944	147	1.54079
PAMAJ01412	103-50103	456	1.52693
PAMAJ00349	2432-52432	135	1.52068
PAMAJ00426	1508054-1558054	600	1.50151
PAMAJ01540	327-50327	302	1.50018
PAMAJ00582	3158-53158	78	1.48164
PAMAJ01276	6700081-6750081	520	1.46401
PAMAJ01657	1268-51268	69	1.45521
PAMAJ01464	609-50609	109	1.45479
PAMAJ01337	9200426-9250426	600	1.44222
PAMAJ00649	126-50126	142	1.42951
PAMAJ00784	4750066-4800066	600	1.42211
PAMAJ01417	272-50272	192	1.41984
PAMAJ01032	58-50058	97	1.41946
PAMAJ01471	1450-51450	294	1.41864
PAMAJ00820	147-50147	165	1.40762
PAMAJ01607	5224-55224	140	1.40424
PAMAJ00592	3025-53025	265	1.38651
PAMAJ01141	1126-51126	93	1.38301
PAMAJ01219	462-50462	36	1.36483
PAMAJ00077	101-50101	76	1.34529
PAMAJ00928	1146-51146	116	1.33938
PAMAJ00415	90-50090	423	1.32655
PAMAJ00812	22-50022	226	1.32346
PAMAJ00845	181-50181	72	1.31503
PAMAJ00373	6867-56867	299	1.3074
PAMAJ01265	46-50046	315	1.29018
PAMAJ00559	123-50123	290	1.28721
PAMAJ01652	1469-51469	62	1.27617
PAMAJ01449	1700164-1750164	595	1.26003
PAMAJ00229	126-50126	47	1.25093
PAMAJ01212	4700080-4750080	600	1.24263
PAMAJ01579	992-50992	59	1.23703
PAMAJ00955	5501069-5551069	600	1.23682
PAMAJ00505	435-50435	123	1.2356
PAMAJ01434	2611-52611	82	1.23418
PAMAJ01204	473-50473	225	1.23404
PAMAJ00146	31-50031	82	1.22011
PAMAJ01638	47-50047	336	1.21223
PAMAJ00662	184-50184	114	1.20148
PAMAJ01211	594-50594	91	1.18961
PAMAJ01301	443-50443	136	1.17565
PAMAJ01090	345-50345	179	1.17328
PAMAJ01527	1368-51368	15	1.17006
PAMAJ00225	138-50138	253	1.1664
PAMAJ01087	535-50535	269	1.16334
PAMAJ00051	27-50027	39	1.15399
PAMAJ00844	4550052-4600052	600	1.11421
PAMAJ01482	4540-54540	88	1.10826
PAMAJ00550	642-50642	353	1.09573
PAMAJ00867	2001188-2051188	592	1.09007
PAMAJ01299	3356-53356	29	1.08542
PAMAJ00603	171-50171	108	1.08206
PAMAJ01451	287-50287	45	1.07708
PAMAJ01538	6739-56739	40	1.05832
PAMAJ00832	5383-55383	122	1.05832
PAMAJ01567	3631-53631	53	1.0551
PAMAJ00481	48-50048	474	1.05227
PAMAJ01098	1085-51085	13	1.05083
PAMAJ01291	465-50465	49	1.04812
PAMAJ00949	85-50085	483	1.04656
PAMAJ00715	46-50046	37	1.04483
PAMAJ00777	1210-51210	54	1.04421
PAMAJ01076	1400028-1450028	600	1.04239
PAMAJ00760	19-50019	413	1.03052
PAMAJ00466	36-50036	179	1.03048
PAMAJ00776	1063-51063	99	1.02424
PAMAJ00166	623-50623	129	1.02358
PAMAJ00840	179-50179	495	1.02265
PAMAJ00149	821-50821	82	1.02056
PAMAJ00536	3-50003	166	1.0119
PAMAJ00668	6700090-6750090	407	0.990429
PAMAJ00293	66-50066	245	0.975576
PAMAJ01582	3364-53364	181	0.975288
PAMAJ01462	187-50187	118	0.954046
PAMAJ00269	179-50179	102	0.95288
PAMAJ00726	2037-52037	19	0.944642
PAMAJ00926	10171-60171	54	0.934364
PAMAJ01232	146-50146	111	0.925028
PAMAJ00259	198-50198	155	0.915478
PAMAJ01005	112-50112	288	0.885772
PAMAJ00440	11400050-11450050	538	0.875154
PAMAJ01457	1898-51898	165	0.867833
PAMAJ00700	300-50300	396	0.865346
PAMAJ00185	54-50054	277	0.865008
PAMAJ00725	1051307-1101307	600	0.853819
PAMAJ01298	414173-464173	503	0.848922
PAMAJ01486	179-50179	236	0.843557
PAMAJ00155	678-50678	169	0.840933
PAMAJ00901	23-50023	425	0.836087
PAMAJ00805	366-50366	116	0.823268
PAMAJ01059	124-50124	256	0.816477
PAMAJ01460	460-50460	251	0.815224
PAMAJ01563	88-50088	31	0.804574
PAMAJ00988	2184-52184	144	0.79635
PAMAJ01075	176-50176	302	0.794516
PAMAJ00032	2501-52501	173	0.789795
PAMAJ00121	496-50496	25	0.786672
PAMAJ00733	184-50184	172	0.783513
PAMAJ01233	112-50112	138	0.782599
PAMAJ00546	582-50582	144	0.777317
PAMAJ00213	652-50652	115	0.776009
PAMAJ00687	303-50303	54	0.769187
PAMAJ00344	2494-52494	131	0.765738
PAMAJ00268	1177-51177	56	0.764441
PAMAJ00993	82-50082	442	0.760841
PAMAJ01534	118-50118	245	0.753814
PAMAJ00541	105-50105	200	0.751297
PAMAJ00435	485-50485	17	0.750099
PAMAJ00987	79-50079	325	0.744349
PAMAJ01119	141-50141	535	0.743236
PAMAJ01385	240-50240	47	0.728714
PAMAJ01222	84-50084	95	0.725413
PAMAJ01280	1222-51222	238	0.721535
PAMAJ00503	1310-51310	44	0.7211
PAMAJ01304	2855-52855	81	0.720044
PAMAJ00109	2033-52033	105	0.713399
PAMAJ00128	53-50053	454	0.711461
PAMAJ00807	526-50526	195	0.709505
PAMAJ00801	530-50530	40	0.703427
PAMAJ01508	5993-55993	407	0.701476
PAMAJ00219	70-50070	145	0.697757
PAMAJ00326	2550041-2600041	600	0.696599
PAMAJ00324	1-50001	84	0.692822
PAMAJ00963	1850620-1900620	600	0.692262
PAMAJ01137	557-50557	86	0.687263
PAMAJ00529	4502939-4552939	600	0.68578
PAMAJ00528	1356-51356	29	0.685749
PAMAJ01287	53-50053	485	0.680187
PAMAJ00271	2015-52015	161	0.669089
PAMAJ01409	34-50034	219	0.661103
PAMAJ00020	85-50085	390	0.656946
PAMAJ01279	6715-56715	27	0.65534
PAMAJ00378	656-50656	46	0.64517
PAMAJ00237	99-50099	367	0.642489
PAMAJ00971	398-50398	491	0.636339
PAMAJ00548	300380-350380	110	0.636073
PAMAJ00682	38-50038	231	0.63032
PAMAJ01018	202221-252221	600	0.626389
PAMAJ00800	701342-751342	600	0.616839
PAMAJ00312	30-50030	282	0.608279
PAMAJ01395	15-50015	243	0.60778
PAMAJ00102	258-50258	167	0.605965
PAMAJ01219	700462-750462	489	0.593536
PAMAJ00191	111-50111	190	0.575662
PAMAJ01400	1015-51015	301	0.573202
PAMAJ00346	1919-51919	6	0.569688
PAMAJ00215	19846-69846	243	0.555869
PAMAJ00527	4708-54708	468	0.554269
PAMAJ00131	951614-1001614	600	0.551763
PAMAJ00917	4267867-4317867	450	0.544366
PAMAJ00739	1250024-1300024	600	0.544189
PAMAJ00925	4187-54187	375	0.531798
PAMAJ00668	7700090-7750090	597	0.530293
PAMAJ00809	887-50887	108	0.521691
PAMAJ00611	4650113-4700113	600	0.515669
PAMAJ01212	1050080-1100080	600	0.504662
PAMAJ01205	1052-51052	82	0.503948
PAMAJ00529	4252939-4302939	600	0.498749
PAMAJ01458	150014-200014	545	0.498178
PAMAJ01570	40-50040	421	0.497773
PAMAJ00481	7900048-7950048	600	0.496438
PAMAJ00514	184-50184	518	0.491942
PAMAJ00563	31-50031	383	0.491424
PAMAJ00143	95-50095	385	0.48831
PAMAJ01443	2206-52206	46	0.485401
PAMAJ01602	1450038-1500038	600	0.484504
PAMAJ00609	3880-53880	54	0.484185
PAMAJ01170	17-50017	281	0.484117
PAMAJ00340	3350105-3400105	600	0.483877
PAMAJ01474	128-50128	600	0.483763
PAMAJ00247	1611-51611	78	0.480733
PAMAJ01518	651594-701594	600	0.479578
PAMAJ01122	50432-100432	600	0.472288
PAMAJ01363	1097-51097	324	0.471731
PAMAJ00970	800346-850346	600	0.471702
PAMAJ00729	43-50043	260	0.470455
PAMAJ00712	22-50022	103	0.468867
PAMAJ00142	9171-59171	19	0.46677
PAMAJ00657	1750532-1800532	416	0.465577
PAMAJ00174	3658-53658	20	0.465441
PAMAJ00784	66-50066	427	0.460893
PAMAJ00688	7503556-7553556	600	0.459597
PAMAJ00333	35-50035	476	0.454239
PAMAJ00622	4914-54914	4	0.453305
PAMAJ00218	3601-53601	74	0.447551
PAMAJ00409	53-50053	593	0.445205
PAMAJ00120	400845-450845	260	0.439668
PAMAJ00284	1107-51107	188	0.433072
PAMAJ01276	4550081-4600081	579	0.429296
PAMAJ01341	393-50393	90	0.424089
PAMAJ00918	455-50455	228	0.421356
PAMAJ00433	2683-52683	167	0.408705
PAMAJ01214	361-50361	36	0.40612
PAMAJ00726	6302037-6352037	600	0.404846
PAMAJ01508	2405993-2455993	600	0.404302
PAMAJ01441	199-50199	94	0.39872
PAMAJ00292	162-50162	366	0.397871
PAMAJ01183	56-50056	600	0.385687
PAMAJ01408	1155411-1205411	600	0.384281
PAMAJ01134	34-50034	355	0.383398
PAMAJ01337	5100426-5150426	600	0.381858
PAMAJ01277	443-50443	52	0.380902
PAMAJ00912	2950088-3000088	542	0.375584
PAMAJ00440	50-50050	443	0.375169
PAMAJ01091	104-50104	79	0.371369
PAMAJ00751	854-50854	158	0.370656
PAMAJ00481	7200048-7250048	600	0.369909
PAMAJ01220	1634-51634	151	0.366829
PAMAJ01313	1500044-1550044	600	0.36493
PAMAJ00932	1361-51361	54	0.358261
PAMAJ01178	200-50200	404	0.357047
PAMAJ01448	2290-52290	82	0.346504
PAMAJ01472	181-50181	452	0.34334
PAMAJ00701	1008-51008	10	0.338973
PAMAJ00195	3100101-3150101	600	0.338622
PAMAJ00080	401809-451809	600	0.326581
PAMAJ00607	2156-52156	80	0.325656
PAMAJ00626	900080-950080	509	0.318321
PAMAJ00396	429-50429	192	0.31717
PAMAJ01278	3341-53341	206	0.312855
PAMAJ00145	2012-52012	168	0.309847
PAMAJ00150	1151371-1201371	600	0.305489
PAMAJ01178	1600200-1650200	600	0.293624
PAMAJ00314	5543-55543	63	0.292017
PAMAJ01295	1784-51784	17	0.289369
PAMAJ00516	1650-51650	60	0.288661
PAMAJ01177	1616-51616	163	0.28818
PAMAJ01585	2953-52953	98	0.287816
PAMAJ01194	1007-51007	27	0.285545
PAMAJ01094	2327-52327	199	0.284896
PAMAJ00695	2500072-2550072	600	0.284853
PAMAJ00668	90-50090	96	0.279827
PAMAJ00231	396-50396	27	0.27936
PAMAJ00352	1028-51028	180	0.276101
PAMAJ00414	2457-52457	152	0.271334
PAMAJ01485	2467-52467	65	0.268704
PAMAJ01076	4750028-4800028	584	0.268367
PAMAJ01329	4900076-4950076	600	0.267772
PAMAJ00905	1465-51465	439	0.266473
PAMAJ00273	3-50003	116	0.265217
PAMAJ00008	401-50401	103	0.263233
PAMAJ00113	132-50132	166	0.262342
PAMAJ00896	352131-402131	600	0.259898
PAMAJ00766	125-50125	173	0.253765
PAMAJ00212	1434-51434	44	0.248283
PAMAJ01047	1250074-1300074	600	0.246619
PAMAJ00681	3909-53909	45	0.245267
PAMAJ01108	425-50425	44	0.243278
PAMAJ00070	300-50300	149	0.241454
PAMAJ01502	1342-51342	45	0.235571
PAMAJ01608	9850097-9900097	600	0.228561
PAMAJ01088	168-50168	397	0.228235
PAMAJ00973	100677-150677	600	0.226277
PAMAJ01228	3371-53371	38	0.211664
PAMAJ00187	951108-1001108	600	0.20763
PAMAJ00340	105-50105	379	0.201116
PAMAJ00143	850095-900095	295	0.195324
PAMAJ00294	250034-300034	600	0.19251
PAMAJ01122	1400432-1450432	600	0.191693
PAMAJ01625	82-50082	80	0.190112
PAMAJ00593	24-50024	172	0.188062
PAMAJ01621	813-50813	41	0.1799
PAMAJ01401	2002-52002	97	0.179576
PAMAJ00756	111-50111	273	0.177264
PAMAJ01154	132-50132	270	0.176288
PAMAJ01067	88-50088	600	0.175277
PAMAJ00847	676-50676	33	0.174789
PAMAJ01520	104-50104	320	0.174513
PAMAJ00404	6716-56716	42	0.167047
PAMAJ00499	130-50130	60	0.166817
PAMAJ00826	113-50113	62	0.166709
PAMAJ00415	3050090-3100090	600	0.165243
PAMAJ01198	4036-54036	105	0.16491
PAMAJ01481	257-50257	169	0.16321
PAMAJ00853	1677-51677	48	0.162551
PAMAJ00016	103-50103	124	0.161478
PAMAJ01347	128-50128	570	0.161339
PAMAJ01215	38-50038	78	0.160826
PAMAJ01276	81-50081	320	0.159058
PAMAJ00294	34-50034	322	0.15821
PAMAJ01264	5606-55606	78	0.156573
PAMAJ00289	1604-51604	18	0.152816
PAMAJ00376	36-50036	223	0.152741
PAMAJ00937	102504-152504	600	0.151741
PAMAJ00630	715-50715	127	0.149726
PAMAJ00481	5700048-5750048	600	0.143491
PAMAJ01168	18-50018	33	0.143422
PAMAJ00872	497-50497	11	0.138197
PAMAJ01033	72-50072	65	0.13658
PAMAJ01649	1065-51065	22	0.134418
PAMAJ00793	143-50143	64	0.1316
PAMAJ00557	843-50843	57	0.126106
PAMAJ00808	47-50047	77	0.124858
PAMAJ01569	499-50499	105	0.116123
PAMAJ00680	231-50231	104	0.115585
PAMAJ00917	1267867-1317867	501	0.11341
PAMAJ01136	4357-54357	71	0.112204
PAMAJ00951	1201454-1251454	511	0.111022
PAMAJ01096	3736-53736	159	0.110498
PAMAJ00722	80-50080	85	0.109117
PAMAJ00963	4550620-4600620	288	0.107839
PAMAJ01549	2327-52327	357	0.106775
PAMAJ00668	9400090-9450090	600	0.105315
PAMAJ00690	50-50050	186	0.104573
PAMAJ00725	1307-51307	82	0.098614
PAMAJ01106	1398-51398	71	0.098521
PAMAJ01588	179-50179	87	0.095469
PAMAJ01187	39-50039	213	0.094566
PAMAJ01200	306-50306	48	0.093909
PAMAJ00423	379-50379	260	0.093572
PAMAJ00291	94-50094	22	0.093086
PAMAJ00184	1864-51864	64	0.091261
PAMAJ01294	1483-51483	103	0.088119
PAMAJ01057	412-50412	182	0.086244
PAMAJ01429	1252-51252	89	0.076639
PAMAJ01450	288-50288	6	0.076346
PAMAJ00583	1020-51020	74	0.07577
PAMAJ00117	1142-51142	30	0.070513
PAMAJ01311	80-50080	206	0.070348
PAMAJ00956	71-50071	87	0.069168
PAMAJ00521	2257-52257	92	0.068999
PAMAJ00267	49-50049	220	0.066453
PAMAJ00272	793-50793	172	0.065774
PAMAJ00710	53-50053	420	0.064142
PAMAJ01449	164-50164	367	0.058457
PAMAJ00962	1860-51860	6	0.058041
PAMAJ00429	22-50022	180	0.056332
PAMAJ00487	423-50423	132	0.053052
PAMAJ00257	81-50081	405	0.052623
PAMAJ01303	142-50142	216	0.050172
PAMAJ00882	31-50031	439	0.048229
PAMAJ01592	1957-51957	36	0.047861
PAMAJ01402	2582-52582	388	0.047279
PAMAJ01379	58-50058	78	0.047094
PAMAJ01283	4784-54784	17	0.046813
PAMAJ00087	333-50333	165	0.043619
PAMAJ01309	2370-52370	252	0.043183
PAMAJ00604	787-50787	405	0.042725
PAMAJ01104	57-50057	554	0.042553
PAMAJ01095	87-50087	78	0.038078
PAMAJ01045	394-50394	49	0.037724
PAMAJ01076	28-50028	317	0.036819
PAMAJ01086	1392-51392	20	0.036543
PAMAJ01290	100557-150557	600	0.03606
PAMAJ01291	650465-700465	483	0.034516
PAMAJ00195	101-50101	441	0.034118
PAMAJ00470	3695-53695	45	0.030205
PAMAJ00726	5752037-5802037	600	0.028012
PAMAJ01469	25-50025	209	0.02778
PAMAJ01531	194-50194	158	0.026172
PAMAJ00500	1924-51924	33	0.024789
PAMAJ00909	698-50698	57	0.023431
PAMAJ01082	273-50273	88	0.023087
PAMAJ01026	2593-52593	58	0.015788
PAMAJ00641	3055-53055	127	0.011089
PAMAJ00195	1950101-2000101	600	0.010289
PAMAJ01602	300038-350038	600	0.002822
PAMAJ01598	50010-100010	44	0
PAMAJ01362	2536-52536	38	0
PAMAJ01362	52536-102536	513	0
PAMAJ01362	102536-152536	600	0
PAMAJ01362	152536-202536	597	0
PAMAJ01362	202536-252536	588	0
PAMAJ01362	252536-302536	600	0
PAMAJ01362	302536-352536	600	0
PAMAJ01362	352536-402536	600	0
PAMAJ01362	402536-452536	584	0
PAMAJ01362	452536-502536	237	0
PAMAJ01362	502536-552536	289	0
PAMAJ01362	552536-602536	456	0
PAMAJ01362	602536-652536	559	0
PAMAJ01362	652536-702536	412	0
PAMAJ01362	702536-752536	367	0
PAMAJ01362	752536-802536	447	0
PAMAJ01362	802536-852536	600	0
PAMAJ01362	852536-902536	600	0
PAMAJ01362	902536-952536	600	0
PAMAJ01362	952536-1002536	600	0
PAMAJ01362	1002536-1052536	573	0
PAMAJ01362	1052536-1102536	600	0
PAMAJ01362	1102536-1152536	600	0
PAMAJ01362	1152536-1202536	600	0
PAMAJ01362	1202536-1252536	600	0
PAMAJ01362	1252536-1302536	508	0
PAMAJ01362	1302536-1352536	599	0
PAMAJ01362	1352536-1402536	600	0
PAMAJ01362	1402536-1452536	539	0
PAMAJ01362	1452536-1502536	600	0
PAMAJ01362	1502536-1552536	600	0
PAMAJ01362	1552536-1602536	480	0
PAMAJ01362	1602536-1652536	521	0
PAMAJ01362	1652536-1702536	600	0
PAMAJ01362	1702536-1752536	600	0
PAMAJ01362	1752536-1802536	600	0
PAMAJ01362	1802536-1852536	586	0
PAMAJ01362	1852536-1902536	600	0
PAMAJ01362	1902536-1952536	483	0
PAMAJ01362	1952536-2002536	600	0
PAMAJ01362	2002536-2052536	600	0
PAMAJ01362	2052536-2102536	582	0
PAMAJ01362	2102536-2152536	600	0
PAMAJ01362	2152536-2202536	600	0
PAMAJ01362	2202536-2252536	600	0
PAMAJ01362	2252536-2302536	600	0
PAMAJ01362	2302536-2352536	600	0
PAMAJ01362	2352536-2402536	600	0
PAMAJ01362	2402536-2452536	600	0
PAMAJ01362	2452536-2502536	600	0
PAMAJ01362	2502536-2552536	522	0
PAMAJ01362	2552536-2602536	475	0
PAMAJ01362	2602536-2652536	600	0
PAMAJ01362	2652536-2702536	600	0
PAMAJ01362	2702536-2752536	600	0
PAMAJ01362	2752536-2802536	600	0
PAMAJ01362	2802536-2852536	600	0
PAMAJ01362	2852536-2902536	477	0
PAMAJ01362	2902536-2952536	600	0
PAMAJ01362	2952536-3002536	600	0
PAMAJ01362	3002536-3052536	600	0
PAMAJ01362	3052536-3102536	565	0
PAMAJ01362	3102536-3152536	600	0
PAMAJ01362	3152536-3202536	498	0
PAMAJ01362	3202536-3252536	556	0
PAMAJ01362	3252536-3302536	600	0
PAMAJ01362	3302536-3352536	503	0
PAMAJ01362	3352536-3402536	600	0
PAMAJ01362	3402536-3452536	600	0
PAMAJ01362	3452536-3502536	600	0
PAMAJ01362	3502536-3552536	600	0
PAMAJ01362	3552536-3602536	600	0
PAMAJ01362	3602536-3652536	243	0
PAMAJ01362	3652536-3702536	112	0
PAMAJ01362	3702536-3752536	129	0
PAMAJ01362	3752536-3802536	414	0
PAMAJ01362	3802536-3852536	600	0
PAMAJ01362	3852536-3902536	600	0
PAMAJ01362	3902536-3952536	600	0
PAMAJ01362	3952536-4002536	600	0
PAMAJ01362	4002536-4052536	600	0
PAMAJ01362	4052536-4102536	232	0
PAMAJ01362	4102536-4152536	78	0
PAMAJ01362	4152536-4202536	64	0
PAMAJ01362	4202536-4252536	274	0
PAMAJ01362	4252536-4302536	462	0
PAMAJ01362	4302536-4352536	600	0
PAMAJ01362	4352536-4402536	600	0
PAMAJ01362	4402536-4452536	600	0
PAMAJ01362	4452536-4502536	600	0
PAMAJ01362	4502536-4552536	600	0
PAMAJ01362	4552536-4602536	600	0
PAMAJ01362	4602536-4652536	600	0
PAMAJ01362	4652536-4702536	600	0
PAMAJ01362	4702536-4752536	600	0
PAMAJ01362	4752536-4802536	600	0
PAMAJ01362	4802536-4852536	577	0
PAMAJ01362	4852536-4902536	222	0
PAMAJ01362	4902536-4952536	81	0
PAMAJ01362	4952536-5002536	600	0
PAMAJ01593	41-50041	220	0
PAMAJ01593	50041-100041	491	0
PAMAJ01190	580-50580	152	0
PAMAJ00456	685-50685	22	0
PAMAJ00456	50685-100685	117	0
PAMAJ00456	100685-150685	115	0
PAMAJ00456	150685-200685	218	0
PAMAJ00456	200685-250685	201	0
PAMAJ01401	52002-102002	247	0
PAMAJ01401	102002-152002	119	0
PAMAJ00026	962-50962	62	0
PAMAJ00026	50962-100962	128	0
PAMAJ00026	100962-150962	317	0
PAMAJ00026	150962-200962	600	0
PAMAJ00026	200962-250962	525	0
PAMAJ00026	250962-300962	314	0
PAMAJ00026	300962-350962	409	0
PAMAJ00026	350962-400962	456	0
PAMAJ00026	400962-450962	344	0
PAMAJ00026	450962-500962	294	0
PAMAJ00026	500962-550962	388	0
PAMAJ00506	50038-100038	248	0
PAMAJ00506	100038-150038	600	0
PAMAJ01214	50361-100361	162	0
PAMAJ01214	100361-150361	41	0
PAMAJ00374	1762-51762	167	0
PAMAJ00374	51762-101762	406	0
PAMAJ00374	101762-151762	293	0
PAMAJ00374	151762-201762	157	0
PAMAJ00374	201762-251762	460	0
PAMAJ00374	251762-301762	260	0
PAMAJ00374	301762-351762	256	0
PAMAJ00374	351762-401762	344	0
PAMAJ00374	401762-451762	203	0
PAMAJ00374	451762-501762	409	0
PAMAJ00374	501762-551762	311	0
PAMAJ00374	551762-601762	465	0
PAMAJ00374	601762-651762	190	0
PAMAJ00374	651762-701762	109	0
PAMAJ00753	6-50006	203	0
PAMAJ00753	50006-100006	550	0
PAMAJ00753	100006-150006	600	0
PAMAJ00753	150006-200006	600	0
PAMAJ00753	200006-250006	600	0
PAMAJ00753	250006-300006	600	0
PAMAJ00753	300006-350006	600	0
PAMAJ00753	350006-400006	600	0
PAMAJ00753	400006-450006	600	0
PAMAJ00753	450006-500006	600	0
PAMAJ00753	500006-550006	600	0
PAMAJ00753	550006-600006	600	0
PAMAJ00753	600006-650006	600	0
PAMAJ00753	650006-700006	600	0
PAMAJ00197	2243-52243	155	0
PAMAJ00197	52243-102243	261	0
PAMAJ00800	1342-51342	23	0
PAMAJ00800	51342-101342	103	0
PAMAJ00800	101342-151342	65	0
PAMAJ00800	151342-201342	342	0
PAMAJ00800	201342-251342	600	0
PAMAJ00800	251342-301342	600	0
PAMAJ00800	301342-351342	600	0
PAMAJ00800	351342-401342	600	0
PAMAJ00800	401342-451342	600	0
PAMAJ00800	451342-501342	600	0
PAMAJ00800	501342-551342	600	0
PAMAJ00800	551342-601342	600	0
PAMAJ00800	601342-651342	600	0
PAMAJ00800	651342-701342	600	0
PAMAJ00800	751342-801342	600	0
PAMAJ00800	801342-851342	600	0
PAMAJ00800	851342-901342	600	0
PAMAJ00800	901342-951342	600	0
PAMAJ00800	951342-1001342	600	0
PAMAJ00800	1001342-1051342	600	0
PAMAJ00800	1051342-1101342	600	0
PAMAJ00800	1101342-1151342	600	0
PAMAJ00800	1151342-1201342	600	0
PAMAJ00800	1201342-1251342	600	0
PAMAJ00800	1251342-1301342	600	0
PAMAJ00800	1301342-1351342	600	0
PAMAJ00800	1351342-1401342	600	0
PAMAJ00800	1401342-1451342	600	0
PAMAJ00800	1451342-1501342	600	0
PAMAJ00800	1501342-1551342	600	0
PAMAJ00800	1551342-1601342	600	0
PAMAJ00800	1601342-1651342	571	0
PAMAJ00800	1651342-1701342	600	0
PAMAJ00800	1701342-1751342	600	0
PAMAJ01161	1591-51591	69	0
PAMAJ01161	51591-101591	355	0
PAMAJ01161	101591-151591	304	0
PAMAJ01403	127-50127	228	0
PAMAJ00247	51611-101611	245	0
PAMAJ00247	101611-151611	600	0
PAMAJ00247	151611-201611	600	0
PAMAJ00247	201611-251611	109	0
PAMAJ00247	251611-301611	100	0
PAMAJ00247	301611-351611	134	0
PAMAJ00247	351611-401611	76	0
PAMAJ00247	401611-451611	600	0
PAMAJ00247	451611-501611	600	0
PAMAJ00247	501611-551611	600	0
PAMAJ00247	551611-601611	581	0
PAMAJ00247	601611-651611	600	0
PAMAJ00247	651611-701611	600	0
PAMAJ00247	701611-751611	600	0
PAMAJ00247	751611-801611	600	0
PAMAJ00247	801611-851611	600	0
PAMAJ00247	851611-901611	600	0
PAMAJ00247	901611-951611	600	0
PAMAJ00247	951611-1001611	600	0
PAMAJ00247	1001611-1051611	600	0
PAMAJ01004	191-50191	181	0
PAMAJ01004	50191-100191	308	0
PAMAJ01004	100191-150191	206	0
PAMAJ01004	150191-200191	350	0
PAMAJ01004	200191-250191	219	0
PAMAJ00660	191-50191	67	0
PAMAJ00660	50191-100191	36	0
PAMAJ01139	57-50057	38	0
PAMAJ00064	5942-55942	65	0
PAMAJ00784	50066-100066	600	0
PAMAJ00784	100066-150066	416	0
PAMAJ00784	150066-200066	437	0
PAMAJ00784	200066-250066	600	0
PAMAJ00784	250066-300066	600	0
PAMAJ00784	300066-350066	600	0
PAMAJ00784	350066-400066	600	0
PAMAJ00784	400066-450066	600	0
PAMAJ00784	450066-500066	600	0
PAMAJ00784	500066-550066	600	0
PAMAJ00784	550066-600066	600	0
PAMAJ00784	600066-650066	600	0
PAMAJ00784	650066-700066	600	0
PAMAJ00784	700066-750066	600	0
PAMAJ00784	750066-800066	600	0
PAMAJ00784	800066-850066	600	0
PAMAJ00784	850066-900066	600	0
PAMAJ00784	900066-950066	600	0
PAMAJ00784	950066-1000066	600	0
PAMAJ00784	1000066-1050066	600	0
PAMAJ00784	1050066-1100066	600	0
PAMAJ00784	1100066-1150066	600	0
PAMAJ00784	1150066-1200066	600	0
PAMAJ00784	1200066-1250066	600	0
PAMAJ00784	1250066-1300066	600	0
PAMAJ00784	1300066-1350066	600	0
PAMAJ00784	1350066-1400066	600	0
PAMAJ00784	1400066-1450066	600	0
PAMAJ00784	1450066-1500066	600	0
PAMAJ00784	1500066-1550066	600	0
PAMAJ00784	1550066-1600066	600	0
PAMAJ00784	1600066-1650066	600	0
PAMAJ00784	1650066-1700066	600	0
PAMAJ00784	1700066-1750066	600	0
PAMAJ00784	1750066-1800066	600	0
PAMAJ00784	1800066-1850066	364	0
PAMAJ00784	1850066-1900066	171	0
PAMAJ00784	1900066-1950066	600	0
PAMAJ00784	1950066-2000066	600	0
PAMAJ00784	2000066-2050066	600	0
PAMAJ00784	2050066-2100066	600	0
PAMAJ00784	2100066-2150066	600	0
PAMAJ00784	2150066-2200066	600	0
PAMAJ00784	2200066-2250066	600	0
PAMAJ00784	2250066-2300066	600	0
PAMAJ00784	2300066-2350066	600	0
PAMAJ00784	2350066-2400066	600	0
PAMAJ00784	2400066-2450066	600	0
PAMAJ00784	2450066-2500066	600	0
PAMAJ00784	2500066-2550066	600	0
PAMAJ00784	2550066-2600066	600	0
PAMAJ00784	2600066-2650066	600	0
PAMAJ00784	2650066-2700066	600	0
PAMAJ00784	2700066-2750066	600	0
PAMAJ00784	2750066-2800066	600	0
PAMAJ00784	2800066-2850066	600	0
PAMAJ00784	2850066-2900066	600	0
PAMAJ00784	2900066-2950066	587	0
PAMAJ00784	2950066-3000066	600	0
PAMAJ00784	3000066-3050066	600	0
PAMAJ00784	3050066-3100066	600	0
PAMAJ00784	3100066-3150066	600	0
PAMAJ00784	3150066-3200066	600	0
PAMAJ00784	3200066-3250066	600	0
PAMAJ00784	3250066-3300066	600	0
PAMAJ00784	3300066-3350066	466	0
PAMAJ00784	3350066-3400066	587	0
PAMAJ00784	3400066-3450066	600	0
PAMAJ00784	3450066-3500066	563	0
PAMAJ00784	3500066-3550066	590	0
PAMAJ00784	3550066-3600066	533	0
PAMAJ00784	3600066-3650066	600	0
PAMAJ00784	3650066-3700066	600	0
PAMAJ00784	3700066-3750066	600	0
PAMAJ00784	3750066-3800066	600	0
PAMAJ00784	3800066-3850066	292	0
PAMAJ00784	3850066-3900066	476	0
PAMAJ00784	3900066-3950066	600	0
PAMAJ00784	3950066-4000066	600	0
PAMAJ00784	4000066-4050066	600	0
PAMAJ00784	4050066-4100066	533	0
PAMAJ00784	4100066-4150066	600	0
PAMAJ00784	4150066-4200066	600	0
PAMAJ00784	4200066-4250066	600	0
PAMAJ00784	4250066-4300066	600	0
PAMAJ00784	4300066-4350066	600	0
PAMAJ00784	4350066-4400066	600	0
PAMAJ00784	4400066-4450066	600	0
PAMAJ00784	4450066-4500066	600	0
PAMAJ00784	4500066-4550066	600	0
PAMAJ00784	4550066-4600066	600	0
PAMAJ00784	4600066-4650066	600	0
PAMAJ00784	4650066-4700066	600	0
PAMAJ00784	4700066-4750066	600	0
PAMAJ00784	4800066-4850066	600	0
PAMAJ00784	4850066-4900066	600	0
PAMAJ00784	4900066-4950066	600	0
PAMAJ00420	444-50444	245	0
PAMAJ00420	50444-100444	296	0
PAMAJ00420	100444-150444	366	0
PAMAJ00420	150444-200444	374	0
PAMAJ00420	200444-250444	334	0
PAMAJ00420	250444-300444	280	0
PAMAJ00420	300444-350444	261	0
PAMAJ00420	350444-400444	182	0
PAMAJ00420	400444-450444	216	0
PAMAJ00488	54910-104910	600	0
PAMAJ00488	104910-154910	600	0
PAMAJ00488	154910-204910	600	0
PAMAJ00488	204910-254910	600	0
PAMAJ00488	254910-304910	600	0
PAMAJ00488	304910-354910	600	0
PAMAJ00488	354910-404910	600	0
PAMAJ00488	404910-454910	600	0
PAMAJ00488	454910-504910	600	0
PAMAJ00488	504910-554910	600	0
PAMAJ00488	554910-604910	600	0
PAMAJ00488	604910-654910	404	0
PAMAJ00488	654910-704910	600	0
PAMAJ00488	704910-754910	600	0
PAMAJ00488	754910-804910	600	0
PAMAJ00488	804910-854910	600	0
PAMAJ00488	854910-904910	600	0
PAMAJ00488	904910-954910	600	0
PAMAJ00488	954910-1004910	600	0
PAMAJ00488	1004910-1054910	600	0
PAMAJ00488	1054910-1104910	600	0
PAMAJ00488	1104910-1154910	600	0
PAMAJ00488	1154910-1204910	600	0
PAMAJ00488	1204910-1254910	600	0
PAMAJ00488	1254910-1304910	600	0
PAMAJ00488	1304910-1354910	600	0
PAMAJ00488	1354910-1404910	274	0
PAMAJ00488	1404910-1454910	184	0
PAMAJ00488	1454910-1504910	278	0
PAMAJ01388	1107-51107	119	0
PAMAJ00671	23-50023	281	0
PAMAJ00671	50023-100023	466	0
PAMAJ00671	100023-150023	379	0
PAMAJ00671	150023-200023	239	0
PAMAJ00671	200023-250023	177	0
PAMAJ00671	250023-300023	600	0
PAMAJ00671	300023-350023	600	0
PAMAJ00671	350023-400023	450	0
PAMAJ00671	400023-450023	286	0
PAMAJ00671	450023-500023	247	0
PAMAJ00401	216-50216	116	0
PAMAJ00401	50216-100216	471	0
PAMAJ00401	100216-150216	197	0
PAMAJ00401	150216-200216	300	0
PAMAJ00401	200216-250216	600	0
PAMAJ00401	250216-300216	600	0
PAMAJ00401	300216-350216	600	0
PAMAJ00401	350216-400216	600	0
PAMAJ00401	400216-450216	600	0
PAMAJ00401	450216-500216	600	0
PAMAJ00401	500216-550216	600	0
PAMAJ00401	550216-600216	600	0
PAMAJ00401	600216-650216	600	0
PAMAJ00401	650216-700216	600	0
PAMAJ00401	700216-750216	600	0
PAMAJ00401	750216-800216	600	0
PAMAJ00120	50845-100845	376	0
PAMAJ00120	100845-150845	600	0
PAMAJ00120	150845-200845	600	0
PAMAJ00120	200845-250845	600	0
PAMAJ00120	250845-300845	600	0
PAMAJ00120	300845-350845	600	0
PAMAJ00120	350845-400845	92	0
PAMAJ00120	450845-500845	366	0
PAMAJ00120	500845-550845	600	0
PAMAJ01557	56676-106676	119	0
PAMAJ01557	106676-156676	593	0
PAMAJ01557	206676-256676	600	0
PAMAJ01557	256676-306676	600	0
PAMAJ01557	306676-356676	600	0
PAMAJ01557	356676-406676	600	0
PAMAJ01557	406676-456676	600	0
PAMAJ01557	456676-506676	600	0
PAMAJ01557	506676-556676	600	0
PAMAJ01557	556676-606676	600	0
PAMAJ01557	606676-656676	600	0
PAMAJ01557	656676-706676	600	0
PAMAJ01557	706676-756676	600	0
PAMAJ01557	756676-806676	600	0
PAMAJ01557	806676-856676	600	0
PAMAJ01557	856676-906676	600	0
PAMAJ01557	906676-956676	600	0
PAMAJ01557	956676-1006676	600	0
PAMAJ01557	1006676-1056676	596	0
PAMAJ01557	1056676-1106676	600	0
PAMAJ01557	1106676-1156676	600	0
PAMAJ01557	1156676-1206676	600	0
PAMAJ01557	1206676-1256676	600	0
PAMAJ01557	1256676-1306676	600	0
PAMAJ01557	1306676-1356676	600	0
PAMAJ01557	1356676-1406676	475	0
PAMAJ01557	1406676-1456676	445	0
PAMAJ01557	1456676-1506676	600	0
PAMAJ01557	1506676-1556676	600	0
PAMAJ01557	1556676-1606676	600	0
PAMAJ01557	1606676-1656676	600	0
PAMAJ01557	1656676-1706676	581	0
PAMAJ01557	1706676-1756676	600	0
PAMAJ01557	1756676-1806676	574	0
PAMAJ01557	1806676-1856676	579	0
PAMAJ01557	1856676-1906676	593	0
PAMAJ01557	1906676-1956676	538	0
PAMAJ01557	1956676-2006676	499	0
PAMAJ01557	2006676-2056676	578	0
PAMAJ01557	2056676-2106676	600	0
PAMAJ01557	2106676-2156676	600	0
PAMAJ01557	2156676-2206676	600	0
PAMAJ01557	2206676-2256676	600	0
PAMAJ01557	2256676-2306676	600	0
PAMAJ01557	2306676-2356676	76	0
PAMAJ01557	2356676-2406676	252	0
PAMAJ01557	2406676-2456676	600	0
PAMAJ01557	2456676-2506676	600	0
PAMAJ01557	2506676-2556676	600	0
PAMAJ01557	2556676-2606676	600	0
PAMAJ01557	2606676-2656676	600	0
PAMAJ01557	2656676-2706676	600	0
PAMAJ01557	2706676-2756676	600	0
PAMAJ01557	2756676-2806676	600	0
PAMAJ01557	2806676-2856676	600	0
PAMAJ01557	2856676-2906676	386	0
PAMAJ01557	2906676-2956676	427	0
PAMAJ01557	2956676-3006676	600	0
PAMAJ01557	3006676-3056676	600	0
PAMAJ01557	3056676-3106676	575	0
PAMAJ01557	3106676-3156676	583	0
PAMAJ01557	3156676-3206676	285	0
PAMAJ01557	3206676-3256676	499	0
PAMAJ01557	3256676-3306676	356	0
PAMAJ01557	3306676-3356676	530	0
PAMAJ01557	3356676-3406676	542	0
PAMAJ01557	3406676-3456676	416	0
PAMAJ01557	3456676-3506676	600	0
PAMAJ01557	3506676-3556676	443	0
PAMAJ01557	3556676-3606676	481	0
PAMAJ01557	3606676-3656676	600	0
PAMAJ01557	3656676-3706676	600	0
PAMAJ01557	3706676-3756676	600	0
PAMAJ01557	3756676-3806676	600	0
PAMAJ01557	3806676-3856676	425	0
PAMAJ01557	3856676-3906676	471	0
PAMAJ01557	3906676-3956676	426	0
PAMAJ01557	3956676-4006676	339	0
PAMAJ01557	4006676-4056676	336	0
PAMAJ01557	4056676-4106676	337	0
PAMAJ01557	4106676-4156676	214	0
PAMAJ01557	4156676-4206676	332	0
PAMAJ01557	4206676-4256676	367	0
PAMAJ01557	4256676-4306676	355	0
PAMAJ01557	4306676-4356676	299	0
PAMAJ01557	4356676-4406676	365	0
PAMAJ01557	4406676-4456676	360	0
PAMAJ01557	4456676-4506676	404	0
PAMAJ01557	4506676-4556676	447	0
PAMAJ01557	4556676-4606676	345	0
PAMAJ01557	4606676-4656676	367	0
PAMAJ01557	4656676-4706676	273	0
PAMAJ01557	4706676-4756676	245	0
PAMAJ01557	4756676-4806676	222	0
PAMAJ01557	4806676-4856676	273	0
PAMAJ01557	4856676-4906676	263	0
PAMAJ01557	4906676-4956676	244	0
PAMAJ01557	4956676-5006676	263	0
PAMAJ01557	5006676-5056676	230	0
PAMAJ01557	5056676-5106676	229	0
PAMAJ01557	5106676-5156676	205	0
PAMAJ01557	5156676-5206676	164	0
PAMAJ01557	5206676-5256676	228	0
PAMAJ01557	5256676-5306676	228	0
PAMAJ01557	5306676-5356676	261	0
PAMAJ01557	5356676-5406676	217	0
PAMAJ01557	5406676-5456676	237	0
PAMAJ01557	5456676-5506676	254	0
PAMAJ01557	5506676-5556676	305	0
PAMAJ01557	5556676-5606676	302	0
PAMAJ01557	5606676-5656676	213	0
PAMAJ01557	5656676-5706676	170	0
PAMAJ01557	5706676-5756676	344	0
PAMAJ01557	5756676-5806676	271	0
PAMAJ01557	5806676-5856676	194	0
PAMAJ01557	5856676-5906676	198	0
PAMAJ01557	5906676-5956676	48	0
PAMAJ01557	5956676-6006676	35	0
PAMAJ01245	58-50058	103	0
PAMAJ01625	50082-100082	386	0
PAMAJ01625	100082-150082	281	0
PAMAJ01625	150082-200082	482	0
PAMAJ01625	200082-250082	462	0
PAMAJ01625	250082-300082	356	0
PAMAJ01625	300082-350082	402	0
PAMAJ01625	350082-400082	154	0
PAMAJ01625	400082-450082	600	0
PAMAJ01625	450082-500082	600	0
PAMAJ01625	500082-550082	296	0
PAMAJ01625	550082-600082	135	0
PAMAJ01625	600082-650082	247	0
PAMAJ00441	3363-53363	42	0
PAMAJ00108	3226-53226	110	0
PAMAJ00108	53226-103226	524	0
PAMAJ01303	50142-100142	325	0
PAMAJ01303	100142-150142	405	0
PAMAJ01303	150142-200142	306	0
PAMAJ01303	200142-250142	245	0
PAMAJ01303	250142-300142	202	0
PAMAJ01549	52327-102327	600	0
PAMAJ01549	102327-152327	600	0
PAMAJ01549	152327-202327	600	0
PAMAJ01128	613-50613	201	0
PAMAJ01375	1-50001	345	0
PAMAJ01375	50001-100001	444	0
PAMAJ01517	50027-100027	600	0
PAMAJ01517	100027-150027	600	0
PAMAJ01517	150027-200027	600	0
PAMAJ01517	200027-250027	600	0
PAMAJ01517	250027-300027	600	0
PAMAJ01517	300027-350027	459	0
PAMAJ01517	350027-400027	248	0
PAMAJ01517	400027-450027	79	0
PAMAJ01517	450027-500027	600	0
PAMAJ01517	500027-550027	600	0
PAMAJ01517	550027-600027	600	0
PAMAJ01517	600027-650027	600	0
PAMAJ01517	700027-750027	600	0
PAMAJ01517	750027-800027	591	0
PAMAJ01517	800027-850027	600	0
PAMAJ01517	850027-900027	600	0
PAMAJ01517	900027-950027	600	0
PAMAJ01517	950027-1000027	600	0
PAMAJ01517	1000027-1050027	600	0
PAMAJ01517	1050027-1100027	600	0
PAMAJ01517	1100027-1150027	597	0
PAMAJ01517	1150027-1200027	600	0
PAMAJ01517	1200027-1250027	600	0
PAMAJ01517	1250027-1300027	600	0
PAMAJ01517	1300027-1350027	485	0
PAMAJ01517	1350027-1400027	487	0
PAMAJ01517	1400027-1450027	544	0
PAMAJ01517	1450027-1500027	562	0
PAMAJ01517	1500027-1550027	568	0
PAMAJ01517	1550027-1600027	600	0
PAMAJ01517	1600027-1650027	597	0
PAMAJ01517	1650027-1700027	600	0
PAMAJ01517	1700027-1750027	600	0
PAMAJ01517	1750027-1800027	600	0
PAMAJ01517	1800027-1850027	600	0
PAMAJ01517	1850027-1900027	600	0
PAMAJ01517	1900027-1950027	600	0
PAMAJ01517	1950027-2000027	600	0
PAMAJ01517	2000027-2050027	600	0
PAMAJ01517	2050027-2100027	600	0
PAMAJ01517	2100027-2150027	600	0
PAMAJ01517	2150027-2200027	590	0
PAMAJ01517	2200027-2250027	600	0
PAMAJ01517	2250027-2300027	600	0
PAMAJ01517	2300027-2350027	600	0
PAMAJ01517	2350027-2400027	600	0
PAMAJ01517	2400027-2450027	600	0
PAMAJ01517	2450027-2500027	562	0
PAMAJ01517	2500027-2550027	600	0
PAMAJ01517	2550027-2600027	287	0
PAMAJ01517	2600027-2650027	600	0
PAMAJ01517	2650027-2700027	600	0
PAMAJ01517	2700027-2750027	190	0
PAMAJ01517	2750027-2800027	374	0
PAMAJ01517	2800027-2850027	427	0
PAMAJ01517	2850027-2900027	600	0
PAMAJ01517	2900027-2950027	600	0
PAMAJ01517	2950027-3000027	600	0
PAMAJ01517	3000027-3050027	600	0
PAMAJ01517	3050027-3100027	600	0
PAMAJ01517	3100027-3150027	600	0
PAMAJ01517	3150027-3200027	600	0
PAMAJ01517	3200027-3250027	600	0
PAMAJ01517	3250027-3300027	600	0
PAMAJ01517	3300027-3350027	600	0
PAMAJ01517	3350027-3400027	600	0
PAMAJ01517	3400027-3450027	600	0
PAMAJ01517	3450027-3500027	600	0
PAMAJ01517	3500027-3550027	600	0
PAMAJ01517	3550027-3600027	600	0
PAMAJ01517	3600027-3650027	592	0
PAMAJ01517	3650027-3700027	600	0
PAMAJ01517	3700027-3750027	600	0
PAMAJ01517	3750027-3800027	600	0
PAMAJ01517	3800027-3850027	600	0
PAMAJ01517	3850027-3900027	600	0
PAMAJ01517	3900027-3950027	600	0
PAMAJ01517	3950027-4000027	600	0
PAMAJ01517	4000027-4050027	600	0
PAMAJ01517	4050027-4100027	600	0
PAMAJ01517	4100027-4150027	600	0
PAMAJ01517	4150027-4200027	600	0
PAMAJ01517	4200027-4250027	600	0
PAMAJ01517	4250027-4300027	600	0
PAMAJ01517	4300027-4350027	600	0
PAMAJ01517	4350027-4400027	600	0
PAMAJ01517	4400027-4450027	600	0
PAMAJ01517	4450027-4500027	600	0
PAMAJ01517	4500027-4550027	600	0
PAMAJ01517	4550027-4600027	600	0
PAMAJ01517	4600027-4650027	600	0
PAMAJ01517	4650027-4700027	600	0
PAMAJ01517	4700027-4750027	600	0
PAMAJ01517	4750027-4800027	442	0
PAMAJ01517	4800027-4850027	600	0
PAMAJ01517	4850027-4900027	600	0
PAMAJ01517	4900027-4950027	600	0
PAMAJ01517	4950027-5000027	600	0
PAMAJ01517	5000027-5050027	600	0
PAMAJ01517	5050027-5100027	600	0
PAMAJ01517	5100027-5150027	600	0
PAMAJ01517	5150027-5200027	600	0
PAMAJ01517	5200027-5250027	600	0
PAMAJ01517	5250027-5300027	600	0
PAMAJ01517	5300027-5350027	600	0
PAMAJ01517	5350027-5400027	600	0
PAMAJ01517	5400027-5450027	600	0
PAMAJ01517	5450027-5500027	600	0
PAMAJ01517	5500027-5550027	600	0
PAMAJ01517	5550027-5600027	600	0
PAMAJ01517	5600027-5650027	600	0
PAMAJ01517	5650027-5700027	600	0
PAMAJ01517	5700027-5750027	600	0
PAMAJ01517	5750027-5800027	600	0
PAMAJ01517	5800027-5850027	600	0
PAMAJ01517	5850027-5900027	600	0
PAMAJ01517	5900027-5950027	600	0
PAMAJ01517	5950027-6000027	600	0
PAMAJ01517	6000027-6050027	600	0
PAMAJ01517	6050027-6100027	600	0
PAMAJ01517	6100027-6150027	600	0
PAMAJ01517	6150027-6200027	600	0
PAMAJ01517	6200027-6250027	600	0
PAMAJ01517	6250027-6300027	600	0
PAMAJ01517	6300027-6350027	600	0
PAMAJ01517	6350027-6400027	600	0
PAMAJ01517	6400027-6450027	600	0
PAMAJ01317	512-50512	209	0
PAMAJ01317	50512-100512	417	0
PAMAJ01317	100512-150512	311	0
PAMAJ00828	50840-100840	600	0
PAMAJ00828	100840-150840	356	0
PAMAJ00828	150840-200840	184	0
PAMAJ00163	246-50246	205	0
PAMAJ00394	140-50140	90	0
PAMAJ00394	50140-100140	314	0
PAMAJ00394	100140-150140	585	0
PAMAJ00394	150140-200140	559	0
PAMAJ00165	50434-100434	334	0
PAMAJ01074	4009-54009	39	0
PAMAJ01074	54009-104009	118	0
PAMAJ01248	1968-51968	124	0
PAMAJ01248	51968-101968	391	0
PAMAJ00426	8054-58054	344	0
PAMAJ00426	58054-108054	470	0
PAMAJ00426	108054-158054	480	0
PAMAJ00426	158054-208054	455	0
PAMAJ00426	208054-258054	600	0
PAMAJ00426	258054-308054	596	0
PAMAJ00426	308054-358054	600	0
PAMAJ00426	358054-408054	600	0
PAMAJ00426	408054-458054	600	0
PAMAJ00426	458054-508054	600	0
PAMAJ00426	508054-558054	600	0
PAMAJ00426	558054-608054	511	0
PAMAJ00426	608054-658054	436	0
PAMAJ00426	658054-708054	600	0
PAMAJ00426	708054-758054	425	0
PAMAJ00426	758054-808054	600	0
PAMAJ00426	808054-858054	600	0
PAMAJ00426	858054-908054	600	0
PAMAJ00426	908054-958054	600	0
PAMAJ00426	958054-1008054	600	0
PAMAJ00426	1008054-1058054	600	0
PAMAJ00426	1058054-1108054	600	0
PAMAJ00426	1108054-1158054	541	0
PAMAJ00426	1158054-1208054	241	0
PAMAJ00426	1208054-1258054	515	0
PAMAJ00426	1258054-1308054	600	0
PAMAJ00426	1308054-1358054	600	0
PAMAJ00426	1358054-1408054	600	0
PAMAJ00426	1408054-1458054	600	0
PAMAJ00426	1458054-1508054	600	0
PAMAJ00426	1558054-1608054	600	0
PAMAJ00426	1608054-1658054	600	0
PAMAJ00426	1708054-1758054	600	0
PAMAJ00426	1758054-1808054	600	0
PAMAJ00426	1808054-1858054	600	0
PAMAJ00426	1858054-1908054	600	0
PAMAJ00379	574-50574	49	0
PAMAJ01637	943-50943	6	0
PAMAJ01637	50943-100943	13	0
PAMAJ01637	100943-150943	70	0
PAMAJ01637	150943-200943	103	0
PAMAJ01637	200943-250943	401	0
PAMAJ01637	250943-300943	301	0
PAMAJ01637	300943-350943	539	0
PAMAJ01637	350943-400943	551	0
PAMAJ01637	400943-450943	226	0
PAMAJ01637	450943-500943	193	0
PAMAJ01637	500943-550943	135	0
PAMAJ01637	550943-600943	130	0
PAMAJ01637	600943-650943	140	0
PAMAJ01637	650943-700943	143	0
PAMAJ01637	700943-750943	192	0
PAMAJ01637	750943-800943	246	0
PAMAJ01637	800943-850943	311	0
PAMAJ01637	850943-900943	251	0
PAMAJ01637	900943-950943	189	0
PAMAJ01637	950943-1000943	423	0
PAMAJ01637	1000943-1050943	396	0
PAMAJ01637	1050943-1100943	331	0
PAMAJ01637	1100943-1150943	268	0
PAMAJ01637	1150943-1200943	352	0
PAMAJ01637	1200943-1250943	480	0
PAMAJ01637	1250943-1300943	335	0
PAMAJ01637	1300943-1350943	436	0
PAMAJ01637	1350943-1400943	421	0
PAMAJ01637	1400943-1450943	330	0
PAMAJ01637	1450943-1500943	246	0
PAMAJ01637	1500943-1550943	569	0
PAMAJ01637	1550943-1600943	312	0
PAMAJ01637	1600943-1650943	280	0
PAMAJ01637	1650943-1700943	243	0
PAMAJ01637	1700943-1750943	240	0
PAMAJ01637	1750943-1800943	518	0
PAMAJ01637	1800943-1850943	419	0
PAMAJ01637	1850943-1900943	362	0
PAMAJ01637	1900943-1950943	306	0
PAMAJ01637	1950943-2000943	423	0
PAMAJ00872	50497-100497	33	0
PAMAJ00014	1483-51483	96	0
PAMAJ00014	51483-101483	479	0
PAMAJ00014	101483-151483	303	0
PAMAJ00293	50066-100066	273	0
PAMAJ00293	100066-150066	244	0
PAMAJ00293	150066-200066	382	0
PAMAJ00293	200066-250066	235	0
PAMAJ01127	874-50874	31	0
PAMAJ01127	50874-100874	13	0
PAMAJ00739	50024-100024	167	0
PAMAJ00739	100024-150024	99	0
PAMAJ00739	150024-200024	107	0
PAMAJ00739	200024-250024	203	0
PAMAJ00739	250024-300024	308	0
PAMAJ00739	300024-350024	214	0
PAMAJ00739	350024-400024	319	0
PAMAJ00739	400024-450024	350	0
PAMAJ00739	450024-500024	232	0
PAMAJ00739	500024-550024	502	0
PAMAJ00739	550024-600024	338	0
PAMAJ00739	600024-650024	353	0
PAMAJ00739	650024-700024	584	0
PAMAJ00739	700024-750024	495	0
PAMAJ00739	750024-800024	600	0
PAMAJ00739	800024-850024	366	0
PAMAJ00739	850024-900024	581	0
PAMAJ00739	900024-950024	493	0
PAMAJ00739	950024-1000024	552	0
PAMAJ00739	1000024-1050024	395	0
PAMAJ00739	1050024-1100024	397	0
PAMAJ00739	1100024-1150024	427	0
PAMAJ00739	1150024-1200024	600	0
PAMAJ00739	1200024-1250024	600	0
PAMAJ00739	1300024-1350024	577	0
PAMAJ00739	1350024-1400024	600	0
PAMAJ00739	1400024-1450024	525	0
PAMAJ00739	1450024-1500024	509	0
PAMAJ00739	1500024-1550024	475	0
PAMAJ00739	1550024-1600024	552	0
PAMAJ00739	1600024-1650024	436	0
PAMAJ00739	1650024-1700024	420	0
PAMAJ00739	1700024-1750024	370	0
PAMAJ00739	1750024-1800024	380	0
PAMAJ00739	1800024-1850024	517	0
PAMAJ00739	1850024-1900024	497	0
PAMAJ00739	1900024-1950024	483	0
PAMAJ00739	1950024-2000024	485	0
PAMAJ00739	2000024-2050024	547	0
PAMAJ00739	2050024-2100024	360	0
PAMAJ00739	2100024-2150024	388	0
PAMAJ00739	2150024-2200024	600	0
PAMAJ00739	2200024-2250024	600	0
PAMAJ00739	2250024-2300024	600	0
PAMAJ00739	2300024-2350024	299	0
PAMAJ01060	748-50748	21	0
PAMAJ01006	304-50304	80	0
PAMAJ01006	50304-100304	600	0
PAMAJ01006	100304-150304	585	0
PAMAJ01006	150304-200304	600	0
PAMAJ01006	200304-250304	600	0
PAMAJ01006	250304-300304	600	0
PAMAJ01006	300304-350304	600	0
PAMAJ01006	350304-400304	600	0
PAMAJ01006	400304-450304	600	0
PAMAJ01006	450304-500304	600	0
PAMAJ01006	500304-550304	600	0
PAMAJ01006	550304-600304	600	0
PAMAJ01006	600304-650304	600	0
PAMAJ01006	650304-700304	600	0
PAMAJ01006	700304-750304	600	0
PAMAJ01006	750304-800304	600	0
PAMAJ01006	800304-850304	600	0
PAMAJ01006	850304-900304	600	0
PAMAJ01006	900304-950304	600	0
PAMAJ01006	950304-1000304	544	0
PAMAJ01006	1000304-1050304	583	0
PAMAJ01006	1050304-1100304	600	0
PAMAJ01006	1100304-1150304	600	0
PAMAJ01006	1150304-1200304	600	0
PAMAJ01006	1200304-1250304	600	0
PAMAJ01006	1250304-1300304	566	0
PAMAJ01006	1300304-1350304	600	0
PAMAJ01006	1350304-1400304	600	0
PAMAJ01006	1400304-1450304	505	0
PAMAJ01006	1450304-1500304	600	0
PAMAJ01006	1500304-1550304	598	0
PAMAJ01006	1550304-1600304	600	0
PAMAJ01006	1600304-1650304	600	0
PAMAJ01006	1650304-1700304	572	0
PAMAJ01006	1700304-1750304	600	0
PAMAJ01006	1750304-1800304	600	0
PAMAJ01006	1800304-1850304	600	0
PAMAJ01006	1850304-1900304	544	0
PAMAJ01006	1900304-1950304	600	0
PAMAJ01006	1950304-2000304	576	0
PAMAJ01006	2000304-2050304	600	0
PAMAJ01006	2050304-2100304	600	0
PAMAJ01006	2100304-2150304	600	0
PAMAJ01006	2150304-2200304	600	0
PAMAJ01006	2200304-2250304	600	0
PAMAJ01006	2250304-2300304	494	0
PAMAJ01006	2300304-2350304	600	0
PAMAJ01006	2350304-2400304	588	0
PAMAJ01006	2400304-2450304	600	0
PAMAJ01006	2450304-2500304	570	0
PAMAJ01006	2500304-2550304	600	0
PAMAJ01006	2550304-2600304	600	0
PAMAJ01006	2600304-2650304	569	0
PAMAJ01006	2650304-2700304	600	0
PAMAJ01006	2700304-2750304	600	0
PAMAJ01006	2750304-2800304	594	0
PAMAJ01006	2800304-2850304	600	0
PAMAJ01006	2850304-2900304	459	0
PAMAJ01006	2900304-2950304	580	0
PAMAJ01006	2950304-3000304	600	0
PAMAJ01006	3000304-3050304	560	0
PAMAJ01006	3050304-3100304	576	0
PAMAJ01006	3100304-3150304	228	0
PAMAJ01006	3150304-3200304	76	0
PAMAJ01006	3200304-3250304	600	0
PAMAJ01006	3250304-3300304	600	0
PAMAJ01006	3300304-3350304	600	0
PAMAJ01006	3350304-3400304	600	0
PAMAJ01006	3400304-3450304	600	0
PAMAJ01006	3450304-3500304	600	0
PAMAJ01006	3500304-3550304	600	0
PAMAJ00333	50035-100035	600	0
PAMAJ00333	100035-150035	600	0
PAMAJ00333	150035-200035	600	0
PAMAJ00333	200035-250035	600	0
PAMAJ00333	250035-300035	600	0
PAMAJ00333	300035-350035	600	0
PAMAJ00333	350035-400035	600	0
PAMAJ00333	400035-450035	600	0
PAMAJ00333	450035-500035	600	0
PAMAJ00333	500035-550035	600	0
PAMAJ00333	550035-600035	600	0
PAMAJ00333	600035-650035	600	0
PAMAJ00333	650035-700035	600	0
PAMAJ00333	700035-750035	600	0
PAMAJ00333	750035-800035	600	0
PAMAJ00333	800035-850035	600	0
PAMAJ00333	850035-900035	600	0
PAMAJ01007	2100-52100	60	0
PAMAJ01347	50128-100128	600	0
PAMAJ01347	100128-150128	600	0
PAMAJ01347	150128-200128	600	0
PAMAJ01347	200128-250128	600	0
PAMAJ01347	250128-300128	600	0
PAMAJ01347	300128-350128	600	0
PAMAJ01347	350128-400128	600	0
PAMAJ01347	400128-450128	600	0
PAMAJ01347	450128-500128	600	0
PAMAJ01347	500128-550128	600	0
PAMAJ01347	550128-600128	600	0
PAMAJ01347	600128-650128	600	0
PAMAJ01347	650128-700128	600	0
PAMAJ01347	700128-750128	600	0
PAMAJ01347	750128-800128	600	0
PAMAJ01347	800128-850128	328	0
PAMAJ01347	850128-900128	394	0
PAMAJ01347	900128-950128	474	0
PAMAJ00286	707-50707	81	0
PAMAJ00353	2081-52081	55	0
PAMAJ00353	52081-102081	385	0
PAMAJ00353	102081-152081	600	0
PAMAJ00353	152081-202081	571	0
PAMAJ00353	202081-252081	600	0
PAMAJ00353	252081-302081	580	0
PAMAJ00353	302081-352081	600	0
PAMAJ00353	352081-402081	600	0
PAMAJ00353	402081-452081	600	0
PAMAJ00353	452081-502081	600	0
PAMAJ00353	502081-552081	600	0
PAMAJ00353	552081-602081	600	0
PAMAJ00353	602081-652081	600	0
PAMAJ00353	652081-702081	600	0
PAMAJ00353	702081-752081	600	0
PAMAJ00353	752081-802081	585	0
PAMAJ00353	802081-852081	600	0
PAMAJ00354	51417-101417	32	0
PAMAJ00112	2795-52795	74	0
PAMAJ00112	52795-102795	188	0
PAMAJ00112	102795-152795	160	0
PAMAJ00112	152795-202795	159	0
PAMAJ00112	202795-252795	159	0
PAMAJ00112	252795-302795	116	0
PAMAJ00112	302795-352795	119	0
PAMAJ00112	352795-402795	182	0
PAMAJ00112	402795-452795	197	0
PAMAJ00112	452795-502795	150	0
PAMAJ00112	502795-552795	181	0
PAMAJ00112	552795-602795	188	0
PAMAJ00112	602795-652795	296	0
PAMAJ00112	652795-702795	190	0
PAMAJ00112	702795-752795	164	0
PAMAJ00112	752795-802795	41	0
PAMAJ00112	802795-852795	19	0
PAMAJ00112	852795-902795	35	0
PAMAJ00112	902795-952795	27	0
PAMAJ00112	952795-1002795	47	0
PAMAJ00100	50061-100061	370	0
PAMAJ00100	100061-150061	600	0
PAMAJ00100	150061-200061	600	0
PAMAJ00100	200061-250061	600	0
PAMAJ00100	250061-300061	600	0
PAMAJ00100	300061-350061	600	0
PAMAJ00100	350061-400061	484	0
PAMAJ00100	400061-450061	600	0
PAMAJ00100	450061-500061	600	0
PAMAJ00100	500061-550061	600	0
PAMAJ00100	550061-600061	600	0
PAMAJ00100	600061-650061	600	0
PAMAJ00151	585-50585	169	0
PAMAJ00151	50585-100585	599	0
PAMAJ00151	100585-150585	600	0
PAMAJ00151	150585-200585	543	0
PAMAJ00151	200585-250585	479	0
PAMAJ00151	250585-300585	560	0
PAMAJ00151	300585-350585	600	0
PAMAJ00151	350585-400585	571	0
PAMAJ00151	400585-450585	558	0
PAMAJ00151	450585-500585	574	0
PAMAJ00151	500585-550585	490	0
PAMAJ00151	550585-600585	600	0
PAMAJ00151	600585-650585	508	0
PAMAJ00151	650585-700585	454	0
PAMAJ00151	700585-750585	600	0
PAMAJ00151	750585-800585	550	0
PAMAJ00151	800585-850585	550	0
PAMAJ00151	850585-900585	600	0
PAMAJ00151	900585-950585	600	0
PAMAJ00151	950585-1000585	478	0
PAMAJ00151	1000585-1050585	63	0
PAMAJ00638	232-50232	102	0
PAMAJ00638	50232-100232	200	0
PAMAJ00630	50715-100715	278	0
PAMAJ00630	100715-150715	191	0
PAMAJ00060	50401-100401	319	0
PAMAJ00060	100401-150401	29	0
PAMAJ00115	50636-100636	600	0
PAMAJ00115	100636-150636	600	0
PAMAJ00115	150636-200636	600	0
PAMAJ00115	200636-250636	600	0
PAMAJ00115	250636-300636	600	0
PAMAJ00115	300636-350636	600	0
PAMAJ00994	681-50681	225	0
PAMAJ01467	422-50422	136	0
PAMAJ01467	50422-100422	600	0
PAMAJ01467	100422-150422	600	0
PAMAJ01467	150422-200422	468	0
PAMAJ01467	200422-250422	211	0
PAMAJ01467	250422-300422	216	0
PAMAJ01219	50462-100462	600	0
PAMAJ01219	100462-150462	600	0
PAMAJ01219	150462-200462	455	0
PAMAJ01219	200462-250462	600	0
PAMAJ01219	250462-300462	600	0
PAMAJ01219	300462-350462	600	0
PAMAJ01219	350462-400462	548	0
PAMAJ01219	400462-450462	450	0
PAMAJ01219	450462-500462	574	0
PAMAJ01219	500462-550462	492	0
PAMAJ01219	550462-600462	566	0
PAMAJ01219	600462-650462	507	0
PAMAJ01219	650462-700462	531	0
PAMAJ01023	31-50031	356	0
PAMAJ01023	50031-100031	341	0
PAMAJ01023	100031-150031	537	0
PAMAJ01023	150031-200031	278	0
PAMAJ00215	69846-119846	559	0
PAMAJ00215	119846-169846	410	0
PAMAJ00215	169846-219846	487	0
PAMAJ00215	219846-269846	547	0
PAMAJ00215	269846-319846	600	0
PAMAJ00215	319846-369846	600	0
PAMAJ00215	369846-419846	600	0
PAMAJ00215	419846-469846	600	0
PAMAJ00215	469846-519846	600	0
PAMAJ00215	519846-569846	491	0
PAMAJ00215	569846-619846	518	0
PAMAJ00215	619846-669846	558	0
PAMAJ00215	669846-719846	600	0
PAMAJ00215	719846-769846	600	0
PAMAJ00215	769846-819846	600	0
PAMAJ00215	819846-869846	571	0
PAMAJ00215	869846-919846	600	0
PAMAJ00215	919846-969846	600	0
PAMAJ00215	969846-1019846	318	0
PAMAJ00215	1019846-1069846	582	0
PAMAJ00215	1069846-1119846	600	0
PAMAJ00215	1119846-1169846	590	0
PAMAJ00215	1169846-1219846	547	0
PAMAJ00215	1219846-1269846	600	0
PAMAJ00215	1269846-1319846	600	0
PAMAJ00215	1319846-1369846	377	0
PAMAJ00215	1369846-1419846	142	0
PAMAJ00215	1419846-1469846	65	0
PAMAJ00215	1469846-1519846	108	0
PAMAJ00215	1519846-1569846	600	0
PAMAJ01370	639-50639	116	0
PAMAJ01370	50639-100639	238	0
PAMAJ01021	51055-101055	265	0
PAMAJ01021	101055-151055	82	0
PAMAJ01021	151055-201055	347	0
PAMAJ01021	201055-251055	312	0
PAMAJ01021	251055-301055	123	0
PAMAJ01021	301055-351055	188	0
PAMAJ00315	268-50268	388	0
PAMAJ00315	50268-100268	600	0
PAMAJ00315	100268-150268	600	0
PAMAJ00315	150268-200268	600	0
PAMAJ00315	200268-250268	600	0
PAMAJ00315	250268-300268	600	0
PAMAJ00258	8-50008	164	0
PAMAJ00258	50008-100008	584	0
PAMAJ00258	100008-150008	600	0
PAMAJ00258	150008-200008	600	0
PAMAJ00258	200008-250008	600	0
PAMAJ00258	250008-300008	600	0
PAMAJ00258	300008-350008	600	0
PAMAJ00258	350008-400008	600	0
PAMAJ00258	400008-450008	600	0
PAMAJ00258	450008-500008	600	0
PAMAJ00258	500008-550008	600	0
PAMAJ00258	550008-600008	600	0
PAMAJ00258	600008-650008	600	0
PAMAJ00258	650008-700008	600	0
PAMAJ00258	700008-750008	81	0
PAMAJ00323	409-50409	114	0
PAMAJ00323	50409-100409	177	0
PAMAJ00323	100409-150409	234	0
PAMAJ00323	150409-200409	206	0
PAMAJ00323	200409-250409	152	0
PAMAJ01392	50273-100273	101	0
PAMAJ01392	100273-150273	200	0
PAMAJ01392	150273-200273	191	0
PAMAJ01392	200273-250273	56	0
PAMAJ01392	250273-300273	79	0
PAMAJ01392	300273-350273	160	0
PAMAJ01392	350273-400273	142	0
PAMAJ01392	400273-450273	157	0
PAMAJ01392	450273-500273	179	0
PAMAJ01392	500273-550273	274	0
PAMAJ01392	550273-600273	124	0
PAMAJ01484	204-50204	101	0
PAMAJ00873	1640-51640	120	0
PAMAJ00873	51640-101640	392	0
PAMAJ01080	50715-100715	208	0
PAMAJ01080	100715-150715	160	0
PAMAJ01080	150715-200715	600	0
PAMAJ01080	200715-250715	600	0
PAMAJ01080	250715-300715	600	0
PAMAJ01080	300715-350715	600	0
PAMAJ01080	350715-400715	600	0
PAMAJ01080	400715-450715	600	0
PAMAJ01080	450715-500715	600	0
PAMAJ01300	50103-100103	600	0
PAMAJ01300	100103-150103	600	0
PAMAJ01325	50134-100134	247	0
PAMAJ01325	100134-150134	600	0
PAMAJ01325	150134-200134	600	0
PAMAJ01325	200134-250134	600	0
PAMAJ01325	250134-300134	600	0
PAMAJ01325	300134-350134	600	0
PAMAJ00634	723-50723	221	0
PAMAJ00880	72-50072	67	0
PAMAJ00880	50072-100072	65	0
PAMAJ00880	100072-150072	70	0
PAMAJ01182	50169-100169	249	0
PAMAJ00686	87-50087	145	0
PAMAJ00686	50087-100087	497	0
PAMAJ00365	3569-53569	123	0
PAMAJ00365	53569-103569	531	0
PAMAJ00365	103569-153569	600	0
PAMAJ00365	153569-203569	600	0
PAMAJ00365	203569-253569	600	0
PAMAJ00365	253569-303569	526	0
PAMAJ00365	303569-353569	600	0
PAMAJ00365	353569-403569	594	0
PAMAJ00365	403569-453569	410	0
PAMAJ00365	453569-503569	600	0
PAMAJ00365	503569-553569	600	0
PAMAJ00365	553569-603569	600	0
PAMAJ00365	603569-653569	584	0
PAMAJ00365	653569-703569	511	0
PAMAJ00365	703569-753569	539	0
PAMAJ00365	753569-803569	461	0
PAMAJ00365	803569-853569	378	0
PAMAJ00365	853569-903569	534	0
PAMAJ00365	903569-953569	291	0
PAMAJ00365	953569-1003569	321	0
PAMAJ00365	1003569-1053569	581	0
PAMAJ00365	1053569-1103569	251	0
PAMAJ00365	1103569-1153569	291	0
PAMAJ00365	1153569-1203569	198	0
PAMAJ00365	1203569-1253569	238	0
PAMAJ00365	1253569-1303569	137	0
PAMAJ00707	175-50175	96	0
PAMAJ00707	50175-100175	253	0
PAMAJ00298	351-50351	80	0
PAMAJ00380	51045-101045	415	0
PAMAJ00289	51604-101604	152	0
PAMAJ00289	101604-151604	310	0
PAMAJ00289	151604-201604	367	0
PAMAJ00289	201604-251604	352	0
PAMAJ00289	251604-301604	404	0
PAMAJ00289	301604-351604	296	0
PAMAJ00289	351604-401604	239	0
PAMAJ00289	401604-451604	435	0
PAMAJ00289	451604-501604	441	0
PAMAJ00289	501604-551604	430	0
PAMAJ00289	551604-601604	382	0
PAMAJ00289	601604-651604	351	0
PAMAJ00289	651604-701604	388	0
PAMAJ00289	701604-751604	600	0
PAMAJ00289	751604-801604	278	0
PAMAJ00289	801604-851604	600	0
PAMAJ00289	851604-901604	500	0
PAMAJ00289	901604-951604	526	0
PAMAJ00289	951604-1001604	353	0
PAMAJ00289	1001604-1051604	366	0
PAMAJ00289	1051604-1101604	301	0
PAMAJ00289	1101604-1151604	271	0
PAMAJ00289	1151604-1201604	99	0
PAMAJ00289	1201604-1251604	120	0
PAMAJ00289	1251604-1301604	127	0
PAMAJ00288	50454-100454	46	0
PAMAJ00143	50095-100095	581	0
PAMAJ00143	100095-150095	600	0
PAMAJ00143	150095-200095	600	0
PAMAJ00143	200095-250095	600	0
PAMAJ00143	250095-300095	600	0
PAMAJ00143	300095-350095	600	0
PAMAJ00143	350095-400095	600	0
PAMAJ00143	400095-450095	600	0
PAMAJ00143	450095-500095	600	0
PAMAJ00143	500095-550095	563	0
PAMAJ00143	550095-600095	535	0
PAMAJ00143	600095-650095	486	0
PAMAJ00143	650095-700095	527	0
PAMAJ00143	700095-750095	327	0
PAMAJ00143	750095-800095	557	0
PAMAJ00143	800095-850095	567	0
PAMAJ00143	900095-950095	600	0
PAMAJ00143	950095-1000095	600	0
PAMAJ00143	1000095-1050095	538	0
PAMAJ00143	1050095-1100095	566	0
PAMAJ00143	1100095-1150095	528	0
PAMAJ00143	1150095-1200095	600	0
PAMAJ00143	1200095-1250095	408	0
PAMAJ00143	1250095-1300095	589	0
PAMAJ00143	1300095-1350095	600	0
PAMAJ00143	1350095-1400095	600	0
PAMAJ00143	1400095-1450095	513	0
PAMAJ00143	1450095-1500095	600	0
PAMAJ00143	1500095-1550095	600	0
PAMAJ00143	1550095-1600095	593	0
PAMAJ00143	1600095-1650095	600	0
PAMAJ00143	1650095-1700095	600	0
PAMAJ00143	1700095-1750095	600	0
PAMAJ00143	1750095-1800095	509	0
PAMAJ00143	1800095-1850095	600	0
PAMAJ00143	1850095-1900095	600	0
PAMAJ00143	1900095-1950095	600	0
PAMAJ00143	1950095-2000095	600	0
PAMAJ00143	2000095-2050095	600	0
PAMAJ00143	2050095-2100095	600	0
PAMAJ00143	2100095-2150095	600	0
PAMAJ00143	2150095-2200095	600	0
PAMAJ00143	2200095-2250095	600	0
PAMAJ00143	2250095-2300095	600	0
PAMAJ00143	2300095-2350095	600	0
PAMAJ00143	2350095-2400095	585	0
PAMAJ00143	2400095-2450095	424	0
PAMAJ00143	2450095-2500095	447	0
PAMAJ00143	2500095-2550095	473	0
PAMAJ00143	2550095-2600095	513	0
PAMAJ00143	2600095-2650095	545	0
PAMAJ00143	2650095-2700095	600	0
PAMAJ00143	2700095-2750095	550	0
PAMAJ00143	2750095-2800095	600	0
PAMAJ00143	2800095-2850095	582	0
PAMAJ00143	2850095-2900095	600	0
PAMAJ00143	2900095-2950095	600	0
PAMAJ00143	2950095-3000095	600	0
PAMAJ00143	3000095-3050095	553	0
PAMAJ00143	3050095-3100095	600	0
PAMAJ00143	3100095-3150095	431	0
PAMAJ00143	3150095-3200095	483	0
PAMAJ00143	3200095-3250095	600	0
PAMAJ00143	3250095-3300095	600	0
PAMAJ00143	3300095-3350095	600	0
PAMAJ00143	3350095-3400095	600	0
PAMAJ00143	3400095-3450095	600	0
PAMAJ00143	3450095-3500095	600	0
PAMAJ00143	3500095-3550095	600	0
PAMAJ00143	3550095-3600095	600	0
PAMAJ00143	3600095-3650095	600	0
PAMAJ00143	3650095-3700095	600	0
PAMAJ00581	47-50047	290	0
PAMAJ00581	50047-100047	600	0
PAMAJ00581	100047-150047	600	0
PAMAJ00659	2768-52768	81	0
PAMAJ01040	563-50563	22	0
PAMAJ00636	263-50263	32	0
PAMAJ00636	50263-100263	516	0
PAMAJ00636	100263-150263	564	0
PAMAJ00636	150263-200263	530	0
PAMAJ00636	200263-250263	600	0
PAMAJ00636	250263-300263	600	0
PAMAJ00636	300263-350263	600	0
PAMAJ00636	350263-400263	600	0
PAMAJ00636	400263-450263	600	0
PAMAJ00636	450263-500263	600	0
PAMAJ00636	500263-550263	600	0
PAMAJ00636	550263-600263	600	0
PAMAJ00636	600263-650263	508	0
PAMAJ00636	650263-700263	600	0
PAMAJ00636	700263-750263	583	0
PAMAJ00636	750263-800263	600	0
PAMAJ00636	800263-850263	600	0
PAMAJ00636	850263-900263	429	0
PAMAJ00636	900263-950263	582	0
PAMAJ00636	950263-1000263	458	0
PAMAJ00636	1000263-1050263	600	0
PAMAJ00636	1050263-1100263	565	0
PAMAJ00636	1100263-1150263	547	0
PAMAJ00636	1150263-1200263	324	0
PAMAJ00636	1200263-1250263	536	0
PAMAJ00636	1250263-1300263	516	0
PAMAJ00636	1300263-1350263	453	0
PAMAJ00636	1350263-1400263	518	0
PAMAJ00636	1400263-1450263	487	0
PAMAJ00636	1450263-1500263	510	0
PAMAJ00636	1500263-1550263	448	0
PAMAJ00636	1550263-1600263	246	0
PAMAJ00636	1600263-1650263	134	0
PAMAJ00636	1650263-1700263	381	0
PAMAJ00636	1700263-1750263	308	0
PAMAJ00636	1750263-1800263	468	0
PAMAJ00636	1800263-1850263	365	0
PAMAJ00636	1850263-1900263	254	0
PAMAJ00636	1900263-1950263	346	0
PAMAJ00636	1950263-2000263	278	0
PAMAJ00636	2000263-2050263	414	0
PAMAJ00636	2050263-2100263	346	0
PAMAJ00636	2100263-2150263	271	0
PAMAJ00636	2150263-2200263	334	0
PAMAJ00636	2200263-2250263	331	0
PAMAJ00636	2250263-2300263	275	0
PAMAJ00636	2300263-2350263	214	0
PAMAJ00636	2350263-2400263	203	0
PAMAJ00636	2400263-2450263	208	0
PAMAJ00636	2450263-2500263	160	0
PAMAJ00636	2500263-2550263	186	0
PAMAJ00636	2550263-2600263	127	0
PAMAJ00636	2600263-2650263	160	0
PAMAJ00636	2650263-2700263	145	0
PAMAJ00636	2700263-2750263	191	0
PAMAJ00636	2750263-2800263	152	0
PAMAJ00636	2800263-2850263	145	0
PAMAJ00636	2850263-2900263	172	0
PAMAJ00636	2900263-2950263	126	0
PAMAJ00636	2950263-3000263	129	0
PAMAJ00636	3000263-3050263	132	0
PAMAJ00636	3050263-3100263	137	0
PAMAJ00636	3100263-3150263	100	0
PAMAJ00636	3150263-3200263	128	0
PAMAJ00636	3200263-3250263	154	0
PAMAJ00636	3250263-3300263	150	0
PAMAJ00636	3300263-3350263	130	0
PAMAJ00636	3350263-3400263	124	0
PAMAJ00636	3400263-3450263	157	0
PAMAJ00636	3450263-3500263	157	0
PAMAJ00636	3500263-3550263	67	0
PAMAJ00636	3550263-3600263	103	0
[truncated: 13,695 more rows]

## Sheet: Tongyeong
Scaffold	Bin	SNP	XP-CLR
PAMAJ01610	9259-59259	106	8.23099
PAMAJ00717	1900161-1950161	600	7.59676
PAMAJ00121	496-50496	25	7.13717
PAMAJ00134	2186-52186	102	6.98879
PAMAJ00284	1107-51107	188	6.5364
PAMAJ00959	33-50033	183	6.53055
PAMAJ00355	345-50345	17	6.40099
PAMAJ01559	3836-53836	19	5.96462
PAMAJ00629	125-50125	79	5.88148
PAMAJ01159	2738-52738	22	5.71451
PAMAJ01241	145-50145	121	5.68376
PAMAJ01299	3356-53356	29	5.64527
PAMAJ00614	100-50100	509	5.57585
PAMAJ01347	128-50128	570	5.54728
PAMAJ00976	70-50070	448	5.46949
PAMAJ01401	2002-52002	97	5.4028
PAMAJ01386	1577-51577	93	5.38473
PAMAJ00405	5180-55180	5	5.27146
PAMAJ01306	613-50613	17	5.17951
PAMAJ00018	95-50095	101	5.02935
PAMAJ00351	148-50148	600	5.01443
PAMAJ00109	2033-52033	105	5.00295
PAMAJ00335	134-50134	213	4.99615
PAMAJ00807	526-50526	195	4.9949
PAMAJ01517	650027-700027	600	4.99348
PAMAJ00114	289-50289	56	4.99299
PAMAJ00257	750081-800081	600	4.99061
PAMAJ01280	1222-51222	238	4.99028
PAMAJ01524	1611-51611	13	4.98845
PAMAJ01561	603-50603	84	4.98643
PAMAJ00446	176-50176	134	4.98468
PAMAJ01472	450181-500181	406	4.98082
PAMAJ00017	935-50935	154	4.9795
PAMAJ00326	2550041-2600041	600	4.97943
PAMAJ00479	56-50056	449	4.97917
PAMAJ00324	1-50001	84	4.97902
PAMAJ01534	118-50118	245	4.97672
PAMAJ01075	176-50176	302	4.97671
PAMAJ01385	240-50240	47	4.97631
PAMAJ00029	129-50129	101	4.97622
PAMAJ01416	3169-53169	99	4.97613
PAMAJ00157	119-50119	35	4.97613
PAMAJ00690	50-50050	186	4.54327
PAMAJ00205	2804-52804	94	4.52721
PAMAJ00899	3480-53480	65	4.4507
PAMAJ01422	37-50037	103	4.43828
PAMAJ01036	3223-53223	130	4.43138
PAMAJ00235	265-50265	79	4.42806
PAMAJ01089	9-50009	117	4.42452
PAMAJ01585	2953-52953	98	4.4159
PAMAJ00668	90-50090	96	4.38055
PAMAJ00103	209-50209	153	4.37811
PAMAJ00057	418-50418	160	4.37203
PAMAJ00437	70-50070	371	4.37094
PAMAJ00096	85-50085	600	4.36801
PAMAJ01195	36-50036	562	4.3621
PAMAJ00765	550520-600520	600	4.36084
PAMAJ00611	5800113-5850113	600	4.35222
PAMAJ00481	1350048-1400048	600	4.34999
PAMAJ01652	1469-51469	62	4.34081
PAMAJ01540	327-50327	302	4.33554
PAMAJ00867	5951188-6001188	600	4.33374
PAMAJ00905	1465-51465	439	4.32625
PAMAJ01228	3371-53371	38	4.29989
PAMAJ01286	141-50141	310	4.29961
PAMAJ00148	2131-52131	66	4.29435
PAMAJ01427	1551-51551	151	4.24618
PAMAJ00296	3909-53909	19	4.21965
PAMAJ00092	696-50696	73	4.08063
PAMAJ00941	210-50210	149	4.07516
PAMAJ01224	37-50037	191	4.02827
PAMAJ00841	5600044-5650044	600	3.97695
PAMAJ00286	707-50707	81	3.96885
PAMAJ01028	86-50086	69	3.95684
PAMAJ00920	27-50027	87	3.9017
PAMAJ01026	2593-52593	58	3.89341
PAMAJ01588	179-50179	87	3.8861
PAMAJ01294	1483-51483	103	3.80969
PAMAJ00908	732-50732	389	3.79613
PAMAJ00922	1550-51550	14	3.79481
PAMAJ00407	260-50260	21	3.76247
PAMAJ00207	718-50718	159	3.75326
PAMAJ00599	68-50068	129	3.74943
PAMAJ01171	487-50487	68	3.74769
PAMAJ00211	273-50273	424	3.74009
PAMAJ00696	78-50078	179	3.73341
PAMAJ01049	1850058-1900058	600	3.72202
PAMAJ01402	2582-52582	388	3.71576
PAMAJ00435	485-50485	17	3.71513
PAMAJ00833	814-50814	131	3.70864
PAMAJ01152	198-50198	19	3.70751
PAMAJ00688	4853556-4903556	600	3.69888
PAMAJ00470	3695-53695	45	3.68649
PAMAJ00188	75-50075	74	3.68465
PAMAJ00226	124-50124	87	3.67595
PAMAJ01594	710-50710	189	3.6722
PAMAJ00611	113-50113	361	3.63777
PAMAJ00611	4650113-4700113	600	3.63777
PAMAJ01309	2370-52370	252	3.63693
PAMAJ00449	1871-51871	57	3.6335
PAMAJ01609	118-50118	206	3.6123
PAMAJ01443	2206-52206	46	3.60569
PAMAJ00545	774-50774	136	3.60465
PAMAJ00250	1113-51113	34	3.6011
PAMAJ00086	217-50217	42	3.59926
PAMAJ00145	2012-52012	168	3.59766
PAMAJ01643	4244-54244	271	3.58599
PAMAJ00093	74-50074	118	3.5773
PAMAJ00257	81-50081	405	3.57304
PAMAJ00632	2550167-2600167	600	3.55696
PAMAJ00307	2560-52560	67	3.55363
PAMAJ00979	170-50170	218	3.53753
PAMAJ00367	2-50002	91	3.52859
PAMAJ00210	63-50063	392	3.49355
PAMAJ00436	198-50198	17	3.43824
PAMAJ01407	2086-52086	63	3.34936
PAMAJ01212	4700080-4750080	600	3.32148
PAMAJ01131	509-50509	160	3.32103
PAMAJ01200	306-50306	48	3.1619
PAMAJ00702	1328-51328	175	3.09866
PAMAJ01608	10000097-10050097	539	3.06604
PAMAJ01295	1784-51784	17	3.01058
PAMAJ01545	320-50320	118	2.99207
PAMAJ01321	2438-52438	56	2.95984
PAMAJ00598	33-50033	48	2.95797
PAMAJ00668	9400090-9450090	600	2.93795
PAMAJ00883	128-50128	162	2.93778
PAMAJ01584	867-50867	38	2.93647
PAMAJ00426	1658054-1708054	600	2.9328
PAMAJ00278	692-50692	132	2.90087
PAMAJ00575	1952873-2002873	600	2.88238
PAMAJ00685	226-50226	230	2.87287
PAMAJ01404	404-50404	98	2.86598
PAMAJ00258	8-50008	164	2.85143
PAMAJ01088	168-50168	397	2.85032
PAMAJ00468	902-50902	149	2.82582
PAMAJ00762	1921-51921	14	2.82248
PAMAJ01077	26-50026	164	2.81609
PAMAJ00024	658-50658	72	2.80907
PAMAJ00763	769-50769	30	2.77421
PAMAJ00589	875-50875	10	2.75494
PAMAJ01122	432-50432	25	2.7178
PAMAJ00766	125-50125	173	2.71586
PAMAJ00924	685-50685	56	2.70847
PAMAJ01094	2327-52327	199	2.70343
PAMAJ00555	1298-51298	43	2.65547
PAMAJ01151	448-50448	72	2.65544
PAMAJ00228	132-50132	149	2.62236
PAMAJ01106	1398-51398	71	2.58648
PAMAJ00277	18886-68886	45	2.58156
PAMAJ00519	10418-60418	39	2.57491
PAMAJ00951	1454-51454	11	2.57166
PAMAJ00709	1801981-1851981	600	2.56654
PAMAJ00698	4326-54326	15	2.53295
PAMAJ00279	127-50127	33	2.53167
PAMAJ01335	106-50106	114	2.52421
PAMAJ00854	1171-51171	73	2.51829
PAMAJ01101	3310-53310	33	2.51478
PAMAJ00288	454-50454	122	2.51193
PAMAJ00950	18262-68262	17	2.49399
PAMAJ00869	396-50396	35	2.48619
PAMAJ00098	1730-51730	87	2.48566
PAMAJ00172	254-50254	55	2.48514
PAMAJ01175	1519-51519	9	2.4698
PAMAJ00653	3437-53437	10	2.46605
PAMAJ00760	19-50019	413	2.46418
PAMAJ00071	1624-51624	129	2.44552
PAMAJ00453	1293-51293	133	2.43878
PAMAJ00661	412-50412	160	2.42958
PAMAJ01283	4784-54784	17	2.41737
PAMAJ01469	25-50025	209	2.41569
PAMAJ00565	102-50102	109	2.41544
PAMAJ01277	443-50443	52	2.41082
PAMAJ01006	304-50304	80	2.4084
PAMAJ00249	55-50055	438	2.38576
PAMAJ00115	636-50636	263	2.38005
PAMAJ00002	3655-53655	67	2.37511
PAMAJ01030	75-50075	441	2.37288
PAMAJ01579	992-50992	59	2.36248
PAMAJ00887	82763-132763	33	2.3608
PAMAJ00265	1287-51287	53	2.36034
PAMAJ00511	38-50038	7	2.31304
PAMAJ00133	270-50270	119	2.30764
PAMAJ01062	161-50161	129	2.25794
PAMAJ00751	854-50854	158	2.2383
PAMAJ00921	125-50125	18	2.23593
PAMAJ01478	1251-51251	94	2.23377
PAMAJ01466	3023-53023	24	2.21901
PAMAJ00925	4187-54187	375	2.21266
PAMAJ01044	1648-51648	47	2.21093
PAMAJ00977	2940-52940	80	2.18193
PAMAJ01530	2323-52323	208	2.17524
PAMAJ01086	1392-51392	20	2.16748
PAMAJ00378	656-50656	46	2.16713
PAMAJ01485	2467-52467	65	2.15448
PAMAJ00026	962-50962	62	2.14391
PAMAJ00309	629-50629	172	2.03098
PAMAJ00080	1809-51809	130	2.01199
PAMAJ01359	616-50616	93	2.00438
PAMAJ00488	4910-54910	51	1.99073
PAMAJ00579	75-50075	298	1.98212
PAMAJ01518	1594-51594	69	1.98109
PAMAJ01572	1336-51336	41	1.97695
PAMAJ00376	36-50036	223	1.96495
PAMAJ01018	2221-52221	36	1.93949
PAMAJ00062	333-50333	73	1.92277
PAMAJ01324	1162-51162	83	1.89861
PAMAJ00177	6-50006	458	1.89834
PAMAJ00982	776-50776	100	1.89772
PAMAJ00850	140-50140	170	1.88677
PAMAJ01322	598-50598	14	1.88454
PAMAJ00810	187-50187	69	1.88072
PAMAJ01439	2914-52914	67	1.8764
PAMAJ01396	276-50276	84	1.87551
PAMAJ00927	165-50165	33	1.87456
PAMAJ01182	169-50169	187	1.8728
PAMAJ00386	37-50037	196	1.87141
PAMAJ00261	114-50114	264	1.86853
PAMAJ01343	1009-51009	53	1.85976
PAMAJ01098	1085-51085	13	1.85911
PAMAJ00421	1797-51797	20	1.85775
PAMAJ00948	765-50765	201	1.85597
PAMAJ01612	4730-54730	171	1.85491
PAMAJ01311	80-50080	206	1.85316
PAMAJ01070	110-50110	131	1.85257
PAMAJ01454	143-50143	137	1.84619
PAMAJ01634	16-50016	63	1.83869
PAMAJ01650	315-50315	105	1.83054
PAMAJ00853	1677-51677	48	1.82805
PAMAJ00193	316-50316	124	1.82199
PAMAJ00709	1981-51981	83	1.81865
PAMAJ00547	148-50148	45	1.81652
PAMAJ00857	1534-51534	60	1.8091
PAMAJ01207	139-50139	390	1.80843
PAMAJ00784	4750066-4800066	600	1.80404
PAMAJ00725	1307-51307	82	1.80218
PAMAJ00256	1161-51161	91	1.79257
PAMAJ00108	3226-53226	110	1.79052
PAMAJ00680	231-50231	104	1.78537
PAMAJ00180	49-50049	259	1.78456
PAMAJ00530	870-50870	90	1.7697
PAMAJ00917	17867-67867	41	1.76927
PAMAJ01598	10-50010	18	1.75194
PAMAJ00739	24-50024	111	1.74764
PAMAJ01592	1957-51957	36	1.74749
PAMAJ00701	1008-51008	10	1.74595
PAMAJ00165	434-50434	87	1.72903
PAMAJ00811	147-50147	316	1.70751
PAMAJ01337	5100426-5150426	600	1.6901
PAMAJ00381	1815-51815	11	1.6685
PAMAJ00804	85-50085	144	1.65857
PAMAJ00818	1323-51323	46	1.64628
PAMAJ00122	182-50182	369	1.63847
PAMAJ01220	1634-51634	151	1.63786
PAMAJ01136	4357-54357	71	1.60487
PAMAJ00186	28485-78485	79	1.52698
PAMAJ00085	1029-51029	15	1.51778
PAMAJ01004	191-50191	181	1.51711
PAMAJ01057	412-50412	182	1.51037
PAMAJ01625	82-50082	80	1.50917
PAMAJ00349	2432-52432	135	1.49709
PAMAJ01563	88-50088	31	1.48668
PAMAJ01403	127-50127	228	1.47583
PAMAJ01096	3736-53736	159	1.47523
PAMAJ00600	73-50073	125	1.46115
PAMAJ01276	6700081-6750081	520	1.44897
PAMAJ00897	113-50113	213	1.44787
PAMAJ00834	103-50103	169	1.44148
PAMAJ01607	5224-55224	140	1.43684
PAMAJ00426	1508054-1558054	600	1.43002
PAMAJ01557	156676-206676	600	1.41927
PAMAJ01325	134-50134	90	1.38147
PAMAJ00344	2494-52494	131	1.36414
PAMAJ00051	27-50027	39	1.36343
PAMAJ01471	1450-51450	294	1.36017
PAMAJ00820	147-50147	165	1.35449
PAMAJ00902	34-50034	352	1.33033
PAMAJ00867	1188-51188	96	1.32512
PAMAJ00069	617-50617	65	1.31251
PAMAJ00077	101-50101	76	1.27673
PAMAJ00916	140-50140	278	1.26497
PAMAJ00225	138-50138	253	1.25419
PAMAJ01519	63-50063	37	1.25164
PAMAJ00270	334-50334	173	1.2369
PAMAJ01138	346-50346	128	1.2365
PAMAJ01434	2611-52611	82	1.23411
PAMAJ00559	123-50123	290	1.22825
PAMAJ01251	213-50213	431	1.2203
PAMAJ00649	126-50126	142	1.21172
PAMAJ00113	132-50132	166	1.20995
PAMAJ00952	50-50050	22	1.19778
PAMAJ00620	1781-51781	148	1.19265
PAMAJ01449	1700164-1750164	595	1.19109
PAMAJ01211	594-50594	91	1.19102
PAMAJ00415	3050090-3100090	600	1.18206
PAMAJ00404	6716-56716	42	1.1665
PAMAJ00832	5383-55383	122	1.15453
PAMAJ01194	1007-51007	27	1.14378
PAMAJ00662	184-50184	114	1.14161
PAMAJ01299	203356-253356	526	1.13985
PAMAJ00496	1532-51532	102	1.13814
PAMAJ00955	5501069-5551069	600	1.10137
PAMAJ01076	1400028-1450028	600	1.10112
PAMAJ00847	676-50676	33	1.09504
PAMAJ00860	89-50089	260	1.08761
PAMAJ00844	4550052-4600052	600	1.08008
PAMAJ00777	1210-51210	54	1.04438
PAMAJ00550	642-50642	353	1.04414
PAMAJ00529	2939-52939	48	1.02871
PAMAJ00904	1227-51227	30	1.02759
PAMAJ01555	1580-51580	216	1.02035
PAMAJ01291	465-50465	49	1.00552
PAMAJ00190	461-50461	418	0.997702
PAMAJ00014	1483-51483	96	0.992862
PAMAJ00149	821-50821	82	0.992605
PAMAJ01377	12-50012	454	0.975234
PAMAJ01451	287-50287	45	0.971253
PAMAJ01301	443-50443	136	0.961894
PAMAJ01657	1268-51268	69	0.955971
PAMAJ00293	66-50066	245	0.933349
PAMAJ00536	3-50003	166	0.926063
PAMAJ00271	2015-52015	161	0.922537
PAMAJ01232	146-50146	111	0.908619
PAMAJ00368	612-50612	155	0.900549
PAMAJ00726	2037-52037	19	0.89863
PAMAJ00835	3808-53808	27	0.897018
PAMAJ01569	499-50499	105	0.891103
PAMAJ00268	1177-51177	56	0.886707
PAMAJ00426	8054-58054	344	0.867726
PAMAJ01621	813-50813	41	0.866973
PAMAJ00710	53-50053	420	0.866454
PAMAJ01183	56-50056	600	0.851701
PAMAJ00212	1434-51434	44	0.847675
PAMAJ00420	444-50444	245	0.834672
PAMAJ00773	3706-53706	35	0.816243
PAMAJ01531	194-50194	158	0.802292
PAMAJ01147	387-50387	83	0.789601
PAMAJ01486	179-50179	236	0.786437
PAMAJ00440	11400050-11450050	538	0.783012
PAMAJ00209	559-50559	154	0.756901
PAMAJ01222	84-50084	95	0.74765
PAMAJ01304	2855-52855	81	0.742471
PAMAJ01298	414173-464173	503	0.741402
PAMAJ00700	300-50300	396	0.730717
PAMAJ01119	141-50141	535	0.726759
PAMAJ01095	87-50087	78	0.717155
PAMAJ00805	366-50366	116	0.711338
PAMAJ00508	35-50035	164	0.710678
PAMAJ00625	1800082-1850082	600	0.70648
PAMAJ00599	150068-200068	600	0.697307
PAMAJ01521	175-50175	109	0.696172
PAMAJ00416	550071-600071	600	0.694917
PAMAJ00915	88-50088	263	0.684359
PAMAJ00987	79-50079	325	0.680857
PAMAJ00537	84-50084	133	0.679308
PAMAJ00529	4502939-4552939	600	0.677818
PAMAJ00681	3909-53909	45	0.677584
PAMAJ00989	569-50569	72	0.676525
PAMAJ00733	184-50184	172	0.661864
PAMAJ00238	1222-51222	187	0.65364
PAMAJ00674	120-50120	160	0.65091
PAMAJ01018	202221-252221	600	0.646497
PAMAJ01357	244-50244	173	0.640693
PAMAJ01067	88-50088	600	0.636853
PAMAJ00429	22-50022	180	0.634614
PAMAJ00128	53-50053	454	0.620627
PAMAJ00305	4448-54448	127	0.618337
PAMAJ01608	6200097-6250097	600	0.617436
PAMAJ00563	31-50031	383	0.596277
PAMAJ00940	1228-51228	84	0.589931
PAMAJ00143	1250095-1300095	589	0.589703
PAMAJ01487	67-50067	38	0.580658
PAMAJ01512	606-50606	154	0.576062
PAMAJ01369	542-50542	155	0.575289
PAMAJ01554	2561-52561	108	0.562826
PAMAJ00237	99-50099	367	0.555497
PAMAJ01400	1015-51015	301	0.551732
PAMAJ00971	398-50398	491	0.551164
PAMAJ01010	1200002-1250002	459	0.540169
PAMAJ00527	4708-54708	468	0.539204
PAMAJ00665	58-50058	568	0.533206
PAMAJ00988	2184-52184	144	0.532438
PAMAJ00340	6000105-6050105	600	0.531387
PAMAJ00917	4267867-4317867	450	0.53078
PAMAJ00150	1371-51371	361	0.52926
PAMAJ01576	37-50037	160	0.528355
PAMAJ01417	272-50272	192	0.527702
PAMAJ00739	1250024-1300024	600	0.524293
PAMAJ00326	41-50041	258	0.52259
PAMAJ00191	111-50111	190	0.520666
PAMAJ01337	5500426-5550426	600	0.519881
PAMAJ00195	101-50101	441	0.514114
PAMAJ00668	7700090-7750090	597	0.502857
PAMAJ00529	4252939-4302939	600	0.492959
PAMAJ00919	931-50931	206	0.489653
PAMAJ00522	31-50031	179	0.486975
PAMAJ01242	93-50093	88	0.484161
PAMAJ00131	951614-1001614	600	0.483073
PAMAJ01178	1600200-1650200	600	0.47631
PAMAJ01047	74-50074	54	0.476257
PAMAJ00611	450113-500113	600	0.469718
PAMAJ00340	3350105-3400105	600	0.469634
PAMAJ01059	124-50124	256	0.466978
PAMAJ01388	1107-51107	119	0.466921
PAMAJ00756	111-50111	273	0.465516
PAMAJ00521	2257-52257	92	0.461948
PAMAJ00514	184-50184	518	0.461606
PAMAJ00632	167-50167	177	0.461524
PAMAJ01080	715-50715	66	0.460855
PAMAJ00414	2457-52457	152	0.45908
PAMAJ00162	220-50220	108	0.458776
PAMAJ01518	651594-701594	600	0.457174
PAMAJ01122	50432-100432	600	0.45651
PAMAJ00218	3601-53601	74	0.449873
PAMAJ00542	58-50058	481	0.446617
PAMAJ00784	66-50066	427	0.443616
PAMAJ00143	95-50095	385	0.439436
PAMAJ00432	7625-57625	46	0.437704
PAMAJ00242	52-50052	39	0.423639
PAMAJ01281	3256-53256	32	0.422613
PAMAJ00775	31316-81316	80	0.421376
PAMAJ00729	43-50043	260	0.416243
PAMAJ01276	4550081-4600081	579	0.413229
PAMAJ00409	53-50053	593	0.411933
PAMAJ01212	80-50080	389	0.409004
PAMAJ00742	644-50644	75	0.407753
PAMAJ00970	346-50346	321	0.407317
PAMAJ00781	10566-60566	57	0.398037
PAMAJ00243	1368-51368	81	0.39153
PAMAJ00726	6302037-6352037	600	0.385127
PAMAJ01345	141-50141	48	0.37377
PAMAJ01091	104-50104	79	0.363968
PAMAJ01313	1500044-1550044	600	0.363598
PAMAJ00267	1800049-1850049	600	0.360986
PAMAJ00147	66-50066	224	0.360713
PAMAJ00260	1-50001	353	0.354783
PAMAJ00798	617-50617	125	0.35024
PAMAJ01169	44-50044	72	0.349476
PAMAJ00897	1600113-1650113	600	0.345481
PAMAJ00917	10867867-10917867	600	0.343153
PAMAJ01313	44-50044	391	0.342785
PAMAJ01472	181-50181	452	0.339636
PAMAJ00769	779-50779	110	0.32206
PAMAJ00060	401-50401	53	0.321765
PAMAJ00195	3100101-3150101	600	0.321321
PAMAJ00912	2950088-3000088	542	0.318044
PAMAJ00067	1333-51333	33	0.31648
PAMAJ01206	1618-51618	136	0.309321
PAMAJ01251	1450213-1500213	600	0.309123
PAMAJ00787	1938-51938	123	0.304222
PAMAJ00481	7200048-7250048	600	0.299321
PAMAJ01418	1793-51793	76	0.29393
PAMAJ00150	1151371-1201371	600	0.293193
PAMAJ00080	401809-451809	600	0.284809
PAMAJ01282	74-50074	144	0.284009
PAMAJ01040	563-50563	22	0.273767
PAMAJ00841	44-50044	331	0.271564
PAMAJ00010	3958-53958	163	0.269931
PAMAJ00441	3363-53363	42	0.262409
PAMAJ00695	2500072-2550072	600	0.262344
PAMAJ01473	587-50587	135	0.261432
PAMAJ00156	1066-51066	600	0.259118
PAMAJ01608	9850097-9900097	600	0.251341
PAMAJ01076	4750028-4800028	584	0.246281
PAMAJ00469	174-50174	136	0.23966
PAMAJ00481	7900048-7950048	600	0.234634
PAMAJ00604	787-50787	405	0.233946
PAMAJ00416	71-50071	279	0.231738
PAMAJ00768	2-50002	600	0.231568
PAMAJ00823	1562-51562	15	0.231061
PAMAJ00632	2300167-2350167	600	0.230762
PAMAJ01591	42-50042	405	0.22898
PAMAJ00019	363-50363	156	0.224125
PAMAJ00187	951108-1001108	600	0.221524
PAMAJ01298	14173-64173	40	0.221041
PAMAJ01632	4292-54292	108	0.218077
PAMAJ00912	88-50088	219	0.215669
PAMAJ00415	90-50090	423	0.207401
PAMAJ00909	698-50698	57	0.201489
PAMAJ00696	450078-500078	600	0.195746
PAMAJ00570	465-50465	68	0.193008
PAMAJ01450	288-50288	6	0.192907
PAMAJ01412	103-50103	456	0.187889
PAMAJ00973	100677-150677	600	0.186765
PAMAJ00603	171-50171	108	0.185052
PAMAJ00692	4112-54112	94	0.18197
PAMAJ00294	250034-300034	600	0.179208
PAMAJ00143	850095-900095	295	0.175775
PAMAJ01456	5417-55417	223	0.168569
PAMAJ00398	111-50111	122	0.166999
PAMAJ00518	695-50695	128	0.165658
PAMAJ01538	6739-56739	40	0.164265
PAMAJ01602	38-50038	398	0.163102
PAMAJ00820	150147-200147	600	0.162762
PAMAJ00715	46-50046	37	0.162514
PAMAJ00844	52-50052	111	0.157761
PAMAJ00168	203345-253345	279	0.156191
PAMAJ01290	557-50557	397	0.155504
PAMAJ00413	368-50368	186	0.155072
PAMAJ01005	112-50112	288	0.154727
PAMAJ00553	407-50407	68	0.154627
PAMAJ00499	130-50130	60	0.153175
PAMAJ00937	102504-152504	600	0.147095
PAMAJ01021	1055-51055	173	0.144937
PAMAJ00722	80-50080	85	0.138423
PAMAJ00951	1201454-1251454	511	0.13833
PAMAJ00431	3944-53944	147	0.136191
PAMAJ00630	715-50715	127	0.135284
PAMAJ01197	8257-58257	28	0.132103
PAMAJ01363	1097-51097	324	0.129518
PAMAJ00361	6520-56520	58	0.12612
PAMAJ01276	4450081-4500081	600	0.121722
PAMAJ01453	3554-53554	23	0.117655
PAMAJ01048	3851-53851	83	0.115409
PAMAJ01270	1490-51490	45	0.114312
PAMAJ01253	450-50450	50	0.113813
PAMAJ01032	58-50058	97	0.11235
PAMAJ00581	47-50047	290	0.11115
PAMAJ00686	87-50087	145	0.109889
PAMAJ00689	8161-58161	17	0.103946
PAMAJ00184	1864-51864	64	0.099596
PAMAJ00928	1146-51146	116	0.09613
PAMAJ00032	2501-52501	173	0.095743
PAMAJ00433	2683-52683	167	0.094072
PAMAJ01608	97-50097	322	0.092198
PAMAJ01605	17101-67101	12	0.082458
PAMAJ01087	535-50535	269	0.081304
PAMAJ00695	72-50072	383	0.080569
PAMAJ01185	407-50407	109	0.079301
PAMAJ00466	36-50036	179	0.078356
PAMAJ01474	128-50128	600	0.078202
PAMAJ00730	765-50765	129	0.075683
PAMAJ01374	162-50162	126	0.069149
PAMAJ00956	71-50071	87	0.068258
PAMAJ00041	184-50184	206	0.0664
PAMAJ01205	1052-51052	82	0.061491
PAMAJ00401	216-50216	116	0.057827
PAMAJ01629	3741-53741	38	0.056786
PAMAJ00628	444-50444	124	0.053365
PAMAJ00528	1356-51356	29	0.05293
PAMAJ01458	150014-200014	545	0.046782
PAMAJ01392	273-50273	75	0.04581
PAMAJ01409	34-50034	219	0.044038
PAMAJ01189	6767-56767	25	0.040859
PAMAJ01204	473-50473	225	0.038589
PAMAJ00491	15643-65643	10	0.03606
PAMAJ00422	34-50034	167	0.035315
PAMAJ00070	300-50300	149	0.03491
PAMAJ01508	5993-55993	407	0.033425
PAMAJ00272	793-50793	172	0.032573
PAMAJ00481	5700048-5750048	600	0.030515
PAMAJ00343	345-50345	74	0.03008
PAMAJ00713	1700448-1750448	530	0.028613
PAMAJ01268	71-50071	85	0.027765
PAMAJ01212	1050080-1100080	600	0.026974
PAMAJ00500	1924-51924	33	0.0245
PAMAJ01368	6851-56851	70	0.023505
PAMAJ00867	4401188-4451188	600	0.021883
PAMAJ01501	475-50475	6	0.020923
PAMAJ01219	700462-750462	489	0.018474
PAMAJ01047	1250074-1300074	600	0.017296
PAMAJ00902	3850034-3900034	600	0.017096
PAMAJ01279	6715-56715	27	0.016942
PAMAJ01310	1590-51590	57	0.016282
PAMAJ00304	10651803-10701803	600	0.016081
PAMAJ00580	114-50114	198	0.015029
PAMAJ00336	670-50670	91	0.013935
PAMAJ00269	179-50179	102	0.013264
PAMAJ01523	572-50572	52	0.012781
PAMAJ00120	845-50845	243	0.012484
PAMAJ01030	900075-950075	600	0.011892
PAMAJ01276	81-50081	320	0.01122
PAMAJ01291	1250465-1300465	214	0.010557
PAMAJ01582	3364-53364	181	0.008666
PAMAJ01323	183-50183	148	0.007761
PAMAJ00583	1020-51020	74	0.007458
PAMAJ00487	423-50423	132	0.007455
PAMAJ00973	677-50677	576	0.005025
PAMAJ00215	19846-69846	243	0.001946
PAMAJ00726	2252037-2302037	501	0.001942
PAMAJ01649	1065-51065	22	0.000928
PAMAJ01598	50010-100010	44	0
PAMAJ01362	2536-52536	38	0
PAMAJ01362	52536-102536	513	0
PAMAJ01362	102536-152536	600	0
PAMAJ01362	152536-202536	597	0
PAMAJ01362	202536-252536	588	0
PAMAJ01362	252536-302536	600	0
PAMAJ01362	302536-352536	600	0
PAMAJ01362	352536-402536	600	0
PAMAJ01362	402536-452536	584	0
PAMAJ01362	452536-502536	237	0
PAMAJ01362	502536-552536	289	0
PAMAJ01362	552536-602536	456	0
PAMAJ01362	602536-652536	559	0
PAMAJ01362	652536-702536	412	0
PAMAJ01362	702536-752536	367	0
PAMAJ01362	752536-802536	447	0
PAMAJ01362	802536-852536	600	0
PAMAJ01362	852536-902536	600	0
PAMAJ01362	902536-952536	600	0
PAMAJ01362	952536-1002536	600	0
PAMAJ01362	1002536-1052536	573	0
PAMAJ01362	1052536-1102536	600	0
PAMAJ01362	1102536-1152536	600	0
PAMAJ01362	1152536-1202536	600	0
PAMAJ01362	1202536-1252536	600	0
PAMAJ01362	1252536-1302536	508	0
PAMAJ01362	1302536-1352536	599	0
PAMAJ01362	1352536-1402536	600	0
PAMAJ01362	1402536-1452536	539	0
PAMAJ01362	1452536-1502536	600	0
PAMAJ01362	1502536-1552536	600	0
PAMAJ01362	1552536-1602536	480	0
PAMAJ01362	1602536-1652536	521	0
PAMAJ01362	1652536-1702536	600	0
PAMAJ01362	1702536-1752536	600	0
PAMAJ01362	1752536-1802536	600	0
PAMAJ01362	1802536-1852536	586	0
PAMAJ01362	1852536-1902536	600	0
PAMAJ01362	1902536-1952536	483	0
PAMAJ01362	1952536-2002536	600	0
PAMAJ01362	2002536-2052536	600	0
PAMAJ01362	2052536-2102536	582	0
PAMAJ01362	2102536-2152536	600	0
PAMAJ01362	2152536-2202536	600	0
PAMAJ01362	2202536-2252536	600	0
PAMAJ01362	2252536-2302536	600	0
PAMAJ01362	2302536-2352536	600	0
PAMAJ01362	2352536-2402536	600	0
PAMAJ01362	2402536-2452536	600	0
PAMAJ01362	2452536-2502536	600	0
PAMAJ01362	2502536-2552536	522	0
PAMAJ01362	2552536-2602536	475	0
PAMAJ01362	2602536-2652536	600	0
PAMAJ01362	2652536-2702536	600	0
PAMAJ01362	2702536-2752536	600	0
PAMAJ01362	2752536-2802536	600	0
PAMAJ01362	2802536-2852536	600	0
PAMAJ01362	2852536-2902536	477	0
PAMAJ01362	2902536-2952536	600	0
PAMAJ01362	2952536-3002536	600	0
PAMAJ01362	3002536-3052536	600	0
PAMAJ01362	3052536-3102536	565	0
PAMAJ01362	3102536-3152536	600	0
PAMAJ01362	3152536-3202536	498	0
PAMAJ01362	3202536-3252536	556	0
PAMAJ01362	3252536-3302536	600	0
PAMAJ01362	3302536-3352536	503	0
PAMAJ01362	3352536-3402536	600	0
PAMAJ01362	3402536-3452536	600	0
PAMAJ01362	3452536-3502536	600	0
PAMAJ01362	3502536-3552536	600	0
PAMAJ01362	3552536-3602536	600	0
PAMAJ01362	3602536-3652536	243	0
PAMAJ01362	3652536-3702536	112	0
PAMAJ01362	3702536-3752536	129	0
PAMAJ01362	3752536-3802536	414	0
PAMAJ01362	3802536-3852536	600	0
PAMAJ01362	3852536-3902536	600	0
PAMAJ01362	3902536-3952536	600	0
PAMAJ01362	3952536-4002536	600	0
PAMAJ01362	4002536-4052536	600	0
PAMAJ01362	4052536-4102536	232	0
PAMAJ01362	4102536-4152536	78	0
PAMAJ01362	4152536-4202536	64	0
PAMAJ01362	4202536-4252536	274	0
PAMAJ01362	4252536-4302536	462	0
PAMAJ01362	4302536-4352536	600	0
PAMAJ01362	4352536-4402536	600	0
PAMAJ01362	4402536-4452536	600	0
PAMAJ01362	4452536-4502536	600	0
PAMAJ01362	4502536-4552536	600	0
PAMAJ01362	4552536-4602536	600	0
PAMAJ01362	4602536-4652536	600	0
PAMAJ01362	4652536-4702536	600	0
PAMAJ01362	4702536-4752536	600	0
PAMAJ01362	4752536-4802536	600	0
PAMAJ01362	4802536-4852536	577	0
PAMAJ01362	4852536-4902536	222	0
PAMAJ01362	4902536-4952536	81	0
PAMAJ01362	4952536-5002536	600	0
PAMAJ01593	41-50041	220	0
PAMAJ01593	50041-100041	491	0
PAMAJ01190	580-50580	152	0
PAMAJ00456	685-50685	22	0
PAMAJ00456	50685-100685	117	0
PAMAJ00456	100685-150685	115	0
PAMAJ00456	150685-200685	218	0
PAMAJ00456	200685-250685	201	0
PAMAJ01401	52002-102002	247	0
PAMAJ01401	102002-152002	119	0
PAMAJ00026	50962-100962	128	0
PAMAJ00026	100962-150962	317	0
PAMAJ00026	150962-200962	600	0
PAMAJ00026	200962-250962	525	0
PAMAJ00026	250962-300962	314	0
PAMAJ00026	300962-350962	409	0
PAMAJ00026	350962-400962	456	0
PAMAJ00026	400962-450962	344	0
PAMAJ00026	450962-500962	294	0
PAMAJ00026	500962-550962	388	0
PAMAJ00506	38-50038	8	0
PAMAJ00506	50038-100038	248	0
PAMAJ00506	100038-150038	600	0
PAMAJ01214	361-50361	36	0
PAMAJ01214	50361-100361	162	0
PAMAJ01214	100361-150361	41	0
PAMAJ00374	1762-51762	167	0
PAMAJ00374	51762-101762	406	0
PAMAJ00374	101762-151762	293	0
PAMAJ00374	151762-201762	157	0
PAMAJ00374	201762-251762	460	0
PAMAJ00374	251762-301762	260	0
PAMAJ00374	301762-351762	256	0
PAMAJ00374	351762-401762	344	0
PAMAJ00374	401762-451762	203	0
PAMAJ00374	451762-501762	409	0
PAMAJ00374	501762-551762	311	0
PAMAJ00374	551762-601762	465	0
PAMAJ00374	601762-651762	190	0
PAMAJ00374	651762-701762	109	0
PAMAJ00753	6-50006	203	0
PAMAJ00753	50006-100006	550	0
PAMAJ00753	100006-150006	600	0
PAMAJ00753	150006-200006	600	0
PAMAJ00753	200006-250006	600	0
PAMAJ00753	250006-300006	600	0
PAMAJ00753	300006-350006	600	0
PAMAJ00753	350006-400006	600	0
PAMAJ00753	400006-450006	600	0
PAMAJ00753	450006-500006	600	0
PAMAJ00753	500006-550006	600	0
PAMAJ00753	550006-600006	600	0
PAMAJ00753	600006-650006	600	0
PAMAJ00753	650006-700006	600	0
PAMAJ00197	2243-52243	155	0
PAMAJ00197	52243-102243	261	0
PAMAJ00800	1342-51342	23	0
PAMAJ00800	51342-101342	103	0
PAMAJ00800	101342-151342	65	0
PAMAJ00800	151342-201342	342	0
PAMAJ00800	201342-251342	600	0
PAMAJ00800	251342-301342	600	0
PAMAJ00800	301342-351342	600	0
PAMAJ00800	351342-401342	600	0
PAMAJ00800	401342-451342	600	0
PAMAJ00800	451342-501342	600	0
PAMAJ00800	501342-551342	600	0
PAMAJ00800	551342-601342	600	0
PAMAJ00800	601342-651342	600	0
PAMAJ00800	651342-701342	600	0
PAMAJ00800	701342-751342	600	0
PAMAJ00800	751342-801342	600	0
PAMAJ00800	801342-851342	600	0
PAMAJ00800	851342-901342	600	0
PAMAJ00800	901342-951342	600	0
PAMAJ00800	951342-1001342	600	0
PAMAJ00800	1001342-1051342	600	0
PAMAJ00800	1051342-1101342	600	0
PAMAJ00800	1101342-1151342	600	0
PAMAJ00800	1151342-1201342	600	0
PAMAJ00800	1201342-1251342	600	0
PAMAJ00800	1251342-1301342	600	0
PAMAJ00800	1301342-1351342	600	0
PAMAJ00800	1351342-1401342	600	0
PAMAJ00800	1401342-1451342	600	0
PAMAJ00800	1451342-1501342	600	0
PAMAJ00800	1501342-1551342	600	0
PAMAJ00800	1551342-1601342	600	0
PAMAJ00800	1601342-1651342	571	0
PAMAJ00800	1651342-1701342	600	0
PAMAJ00800	1701342-1751342	600	0
PAMAJ01161	1591-51591	69	0
PAMAJ01161	51591-101591	355	0
PAMAJ01161	101591-151591	304	0
PAMAJ00247	1611-51611	78	0
PAMAJ00247	51611-101611	245	0
PAMAJ00247	101611-151611	600	0
PAMAJ00247	151611-201611	600	0
PAMAJ00247	201611-251611	109	0
PAMAJ00247	251611-301611	100	0
PAMAJ00247	301611-351611	134	0
PAMAJ00247	351611-401611	76	0
PAMAJ00247	401611-451611	600	0
PAMAJ00247	451611-501611	600	0
PAMAJ00247	501611-551611	600	0
PAMAJ00247	551611-601611	581	0
PAMAJ00247	601611-651611	600	0
PAMAJ00247	651611-701611	600	0
PAMAJ00247	701611-751611	600	0
PAMAJ00247	751611-801611	600	0
PAMAJ00247	801611-851611	600	0
PAMAJ00247	851611-901611	600	0
PAMAJ00247	901611-951611	600	0
PAMAJ00247	951611-1001611	600	0
PAMAJ00247	1001611-1051611	600	0
PAMAJ01004	50191-100191	308	0
PAMAJ01004	100191-150191	206	0
PAMAJ01004	150191-200191	350	0
PAMAJ01004	200191-250191	219	0
PAMAJ00660	191-50191	67	0
PAMAJ00660	50191-100191	36	0
PAMAJ01139	57-50057	38	0
PAMAJ00064	5942-55942	65	0
PAMAJ00784	50066-100066	600	0
PAMAJ00784	100066-150066	416	0
PAMAJ00784	150066-200066	437	0
PAMAJ00784	200066-250066	600	0
PAMAJ00784	250066-300066	600	0
PAMAJ00784	300066-350066	600	0
PAMAJ00784	350066-400066	600	0
PAMAJ00784	400066-450066	600	0
PAMAJ00784	450066-500066	600	0
PAMAJ00784	500066-550066	600	0
PAMAJ00784	550066-600066	600	0
PAMAJ00784	600066-650066	600	0
PAMAJ00784	650066-700066	600	0
PAMAJ00784	700066-750066	600	0
PAMAJ00784	750066-800066	600	0
PAMAJ00784	800066-850066	600	0
PAMAJ00784	850066-900066	600	0
PAMAJ00784	900066-950066	600	0
PAMAJ00784	950066-1000066	600	0
PAMAJ00784	1000066-1050066	600	0
PAMAJ00784	1050066-1100066	600	0
PAMAJ00784	1100066-1150066	600	0
PAMAJ00784	1150066-1200066	600	0
PAMAJ00784	1200066-1250066	600	0
PAMAJ00784	1250066-1300066	600	0
PAMAJ00784	1300066-1350066	600	0
PAMAJ00784	1350066-1400066	600	0
PAMAJ00784	1400066-1450066	600	0
PAMAJ00784	1450066-1500066	600	0
PAMAJ00784	1500066-1550066	600	0
PAMAJ00784	1550066-1600066	600	0
PAMAJ00784	1600066-1650066	600	0
PAMAJ00784	1650066-1700066	600	0
PAMAJ00784	1700066-1750066	600	0
PAMAJ00784	1750066-1800066	600	0
PAMAJ00784	1800066-1850066	364	0
PAMAJ00784	1850066-1900066	171	0
PAMAJ00784	1900066-1950066	600	0
PAMAJ00784	1950066-2000066	600	0
PAMAJ00784	2000066-2050066	600	0
PAMAJ00784	2050066-2100066	600	0
PAMAJ00784	2100066-2150066	600	0
PAMAJ00784	2150066-2200066	600	0
PAMAJ00784	2200066-2250066	600	0
PAMAJ00784	2250066-2300066	600	0
PAMAJ00784	2300066-2350066	600	0
PAMAJ00784	2350066-2400066	600	0
PAMAJ00784	2400066-2450066	600	0
PAMAJ00784	2450066-2500066	600	0
PAMAJ00784	2500066-2550066	600	0
PAMAJ00784	2550066-2600066	600	0
PAMAJ00784	2600066-2650066	600	0
PAMAJ00784	2650066-2700066	600	0
PAMAJ00784	2700066-2750066	600	0
PAMAJ00784	2750066-2800066	600	0
PAMAJ00784	2800066-2850066	600	0
PAMAJ00784	2850066-2900066	600	0
PAMAJ00784	2900066-2950066	587	0
PAMAJ00784	2950066-3000066	600	0
PAMAJ00784	3000066-3050066	600	0
PAMAJ00784	3050066-3100066	600	0
PAMAJ00784	3100066-3150066	600	0
PAMAJ00784	3150066-3200066	600	0
PAMAJ00784	3200066-3250066	600	0
PAMAJ00784	3250066-3300066	600	0
PAMAJ00784	3300066-3350066	466	0
PAMAJ00784	3350066-3400066	587	0
PAMAJ00784	3400066-3450066	600	0
PAMAJ00784	3450066-3500066	563	0
PAMAJ00784	3500066-3550066	590	0
PAMAJ00784	3550066-3600066	533	0
PAMAJ00784	3600066-3650066	600	0
PAMAJ00784	3650066-3700066	600	0
PAMAJ00784	3700066-3750066	600	0
PAMAJ00784	3750066-3800066	600	0
PAMAJ00784	3800066-3850066	292	0
PAMAJ00784	3850066-3900066	476	0
PAMAJ00784	3900066-3950066	600	0
PAMAJ00784	3950066-4000066	600	0
PAMAJ00784	4000066-4050066	600	0
PAMAJ00784	4050066-4100066	533	0
PAMAJ00784	4100066-4150066	600	0
PAMAJ00784	4150066-4200066	600	0
PAMAJ00784	4200066-4250066	600	0
PAMAJ00784	4250066-4300066	600	0
PAMAJ00784	4300066-4350066	600	0
PAMAJ00784	4350066-4400066	600	0
PAMAJ00784	4400066-4450066	600	0
PAMAJ00784	4450066-4500066	600	0
PAMAJ00784	4500066-4550066	600	0
PAMAJ00784	4550066-4600066	600	0
PAMAJ00784	4600066-4650066	600	0
PAMAJ00784	4650066-4700066	600	0
PAMAJ00784	4700066-4750066	600	0
PAMAJ00784	4800066-4850066	600	0
PAMAJ00784	4850066-4900066	600	0
PAMAJ00784	4900066-4950066	600	0
PAMAJ00420	50444-100444	296	0
PAMAJ00420	100444-150444	366	0
PAMAJ00420	150444-200444	374	0
PAMAJ00420	200444-250444	334	0
PAMAJ00420	250444-300444	280	0
PAMAJ00420	300444-350444	261	0
PAMAJ00420	350444-400444	182	0
PAMAJ00420	400444-450444	216	0
PAMAJ00488	54910-104910	600	0
PAMAJ00488	104910-154910	600	0
PAMAJ00488	154910-204910	600	0
PAMAJ00488	204910-254910	600	0
PAMAJ00488	254910-304910	600	0
PAMAJ00488	304910-354910	600	0
PAMAJ00488	354910-404910	600	0
PAMAJ00488	404910-454910	600	0
PAMAJ00488	454910-504910	600	0
PAMAJ00488	504910-554910	600	0
PAMAJ00488	554910-604910	600	0
PAMAJ00488	604910-654910	404	0
PAMAJ00488	654910-704910	600	0
PAMAJ00488	704910-754910	600	0
PAMAJ00488	754910-804910	600	0
PAMAJ00488	804910-854910	600	0
PAMAJ00488	854910-904910	600	0
PAMAJ00488	904910-954910	600	0
PAMAJ00488	954910-1004910	600	0
PAMAJ00488	1004910-1054910	600	0
PAMAJ00488	1054910-1104910	600	0
PAMAJ00488	1104910-1154910	600	0
PAMAJ00488	1154910-1204910	600	0
PAMAJ00488	1204910-1254910	600	0
PAMAJ00488	1254910-1304910	600	0
PAMAJ00488	1304910-1354910	600	0
PAMAJ00488	1354910-1404910	274	0
PAMAJ00488	1404910-1454910	184	0
PAMAJ00488	1454910-1504910	278	0
PAMAJ00671	23-50023	281	0
PAMAJ00671	50023-100023	466	0
PAMAJ00671	100023-150023	379	0
PAMAJ00671	150023-200023	239	0
PAMAJ00671	200023-250023	177	0
PAMAJ00671	250023-300023	600	0
PAMAJ00671	300023-350023	600	0
PAMAJ00671	350023-400023	450	0
PAMAJ00671	400023-450023	286	0
PAMAJ00671	450023-500023	247	0
PAMAJ00401	50216-100216	471	0
PAMAJ00401	100216-150216	197	0
PAMAJ00401	150216-200216	300	0
PAMAJ00401	200216-250216	600	0
PAMAJ00401	250216-300216	600	0
PAMAJ00401	300216-350216	600	0
PAMAJ00401	350216-400216	600	0
PAMAJ00401	400216-450216	600	0
PAMAJ00401	450216-500216	600	0
PAMAJ00401	500216-550216	600	0
PAMAJ00401	550216-600216	600	0
PAMAJ00401	600216-650216	600	0
PAMAJ00401	650216-700216	600	0
PAMAJ00401	700216-750216	600	0
PAMAJ00401	750216-800216	600	0
PAMAJ00801	530-50530	40	0
PAMAJ00120	50845-100845	376	0
PAMAJ00120	100845-150845	600	0
PAMAJ00120	150845-200845	600	0
PAMAJ00120	200845-250845	600	0
PAMAJ00120	250845-300845	600	0
PAMAJ00120	300845-350845	600	0
PAMAJ00120	350845-400845	92	0
PAMAJ00120	400845-450845	260	0
PAMAJ00120	450845-500845	366	0
PAMAJ00120	500845-550845	600	0
PAMAJ01557	6676-56676	60	0
PAMAJ01557	56676-106676	119	0
PAMAJ01557	106676-156676	593	0
PAMAJ01557	206676-256676	600	0
PAMAJ01557	256676-306676	600	0
PAMAJ01557	306676-356676	600	0
PAMAJ01557	356676-406676	600	0
PAMAJ01557	406676-456676	600	0
PAMAJ01557	456676-506676	600	0
PAMAJ01557	506676-556676	600	0
PAMAJ01557	556676-606676	600	0
PAMAJ01557	606676-656676	600	0
PAMAJ01557	656676-706676	600	0
PAMAJ01557	706676-756676	600	0
PAMAJ01557	756676-806676	600	0
PAMAJ01557	806676-856676	600	0
PAMAJ01557	856676-906676	600	0
PAMAJ01557	906676-956676	600	0
PAMAJ01557	956676-1006676	600	0
PAMAJ01557	1006676-1056676	596	0
PAMAJ01557	1056676-1106676	600	0
PAMAJ01557	1106676-1156676	600	0
PAMAJ01557	1156676-1206676	600	0
PAMAJ01557	1206676-1256676	600	0
PAMAJ01557	1256676-1306676	600	0
PAMAJ01557	1306676-1356676	600	0
PAMAJ01557	1356676-1406676	475	0
PAMAJ01557	1406676-1456676	445	0
PAMAJ01557	1456676-1506676	600	0
PAMAJ01557	1506676-1556676	600	0
PAMAJ01557	1556676-1606676	600	0
PAMAJ01557	1606676-1656676	600	0
PAMAJ01557	1656676-1706676	581	0
PAMAJ01557	1706676-1756676	600	0
PAMAJ01557	1756676-1806676	574	0
PAMAJ01557	1806676-1856676	579	0
PAMAJ01557	1856676-1906676	593	0
PAMAJ01557	1906676-1956676	538	0
PAMAJ01557	1956676-2006676	499	0
PAMAJ01557	2006676-2056676	578	0
PAMAJ01557	2056676-2106676	600	0
PAMAJ01557	2106676-2156676	600	0
PAMAJ01557	2156676-2206676	600	0
PAMAJ01557	2206676-2256676	600	0
PAMAJ01557	2256676-2306676	600	0
PAMAJ01557	2306676-2356676	76	0
PAMAJ01557	2356676-2406676	252	0
PAMAJ01557	2406676-2456676	600	0
PAMAJ01557	2456676-2506676	600	0
PAMAJ01557	2506676-2556676	600	0
PAMAJ01557	2556676-2606676	600	0
PAMAJ01557	2606676-2656676	600	0
PAMAJ01557	2656676-2706676	600	0
PAMAJ01557	2706676-2756676	600	0
PAMAJ01557	2756676-2806676	600	0
PAMAJ01557	2806676-2856676	600	0
PAMAJ01557	2856676-2906676	386	0
PAMAJ01557	2906676-2956676	427	0
PAMAJ01557	2956676-3006676	600	0
PAMAJ01557	3006676-3056676	600	0
PAMAJ01557	3056676-3106676	575	0
PAMAJ01557	3106676-3156676	583	0
PAMAJ01557	3156676-3206676	285	0
PAMAJ01557	3206676-3256676	499	0
PAMAJ01557	3256676-3306676	356	0
PAMAJ01557	3306676-3356676	530	0
PAMAJ01557	3356676-3406676	542	0
PAMAJ01557	3406676-3456676	416	0
PAMAJ01557	3456676-3506676	600	0
PAMAJ01557	3506676-3556676	443	0
PAMAJ01557	3556676-3606676	481	0
PAMAJ01557	3606676-3656676	600	0
PAMAJ01557	3656676-3706676	600	0
PAMAJ01557	3706676-3756676	600	0
PAMAJ01557	3756676-3806676	600	0
PAMAJ01557	3806676-3856676	425	0
PAMAJ01557	3856676-3906676	471	0
PAMAJ01557	3906676-3956676	426	0
PAMAJ01557	3956676-4006676	339	0
PAMAJ01557	4006676-4056676	336	0
PAMAJ01557	4056676-4106676	337	0
PAMAJ01557	4106676-4156676	214	0
PAMAJ01557	4156676-4206676	332	0
PAMAJ01557	4206676-4256676	367	0
PAMAJ01557	4256676-4306676	355	0
PAMAJ01557	4306676-4356676	299	0
PAMAJ01557	4356676-4406676	365	0
PAMAJ01557	4406676-4456676	360	0
PAMAJ01557	4456676-4506676	404	0
PAMAJ01557	4506676-4556676	447	0
PAMAJ01557	4556676-4606676	345	0
PAMAJ01557	4606676-4656676	367	0
PAMAJ01557	4656676-4706676	273	0
PAMAJ01557	4706676-4756676	245	0
PAMAJ01557	4756676-4806676	222	0
PAMAJ01557	4806676-4856676	273	0
PAMAJ01557	4856676-4906676	263	0
PAMAJ01557	4906676-4956676	244	0
PAMAJ01557	4956676-5006676	263	0
PAMAJ01557	5006676-5056676	230	0
PAMAJ01557	5056676-5106676	229	0
PAMAJ01557	5106676-5156676	205	0
PAMAJ01557	5156676-5206676	164	0
PAMAJ01557	5206676-5256676	228	0
PAMAJ01557	5256676-5306676	228	0
PAMAJ01557	5306676-5356676	261	0
PAMAJ01557	5356676-5406676	217	0
PAMAJ01557	5406676-5456676	237	0
PAMAJ01557	5456676-5506676	254	0
PAMAJ01557	5506676-5556676	305	0
PAMAJ01557	5556676-5606676	302	0
PAMAJ01557	5606676-5656676	213	0
PAMAJ01557	5656676-5706676	170	0
PAMAJ01557	5706676-5756676	344	0
PAMAJ01557	5756676-5806676	271	0
PAMAJ01557	5806676-5856676	194	0
PAMAJ01557	5856676-5906676	198	0
PAMAJ01557	5906676-5956676	48	0
PAMAJ01557	5956676-6006676	35	0
PAMAJ01245	58-50058	103	0
PAMAJ01625	50082-100082	386	0
PAMAJ01625	100082-150082	281	0
PAMAJ01625	150082-200082	482	0
PAMAJ01625	200082-250082	462	0
PAMAJ01625	250082-300082	356	0
PAMAJ01625	300082-350082	402	0
PAMAJ01625	350082-400082	154	0
PAMAJ01625	400082-450082	600	0
PAMAJ01625	450082-500082	600	0
PAMAJ01625	500082-550082	296	0
PAMAJ01625	550082-600082	135	0
PAMAJ01625	600082-650082	247	0
PAMAJ00108	53226-103226	524	0
PAMAJ01303	142-50142	216	0
PAMAJ01303	50142-100142	325	0
PAMAJ01303	100142-150142	405	0
PAMAJ01303	150142-200142	306	0
PAMAJ01303	200142-250142	245	0
PAMAJ01303	250142-300142	202	0
PAMAJ01549	2327-52327	357	0
PAMAJ01549	52327-102327	600	0
PAMAJ01549	102327-152327	600	0
PAMAJ01549	152327-202327	600	0
PAMAJ01128	613-50613	201	0
PAMAJ01379	58-50058	78	0
PAMAJ01375	1-50001	345	0
PAMAJ01375	50001-100001	444	0
PAMAJ01517	27-50027	413	0
PAMAJ01517	50027-100027	600	0
PAMAJ01517	100027-150027	600	0
PAMAJ01517	150027-200027	600	0
PAMAJ01517	200027-250027	600	0
PAMAJ01517	250027-300027	600	0
PAMAJ01517	300027-350027	459	0
PAMAJ01517	350027-400027	248	0
PAMAJ01517	400027-450027	79	0
PAMAJ01517	450027-500027	600	0
PAMAJ01517	500027-550027	600	0
PAMAJ01517	550027-600027	600	0
PAMAJ01517	600027-650027	600	0
PAMAJ01517	700027-750027	600	0
PAMAJ01517	750027-800027	591	0
PAMAJ01517	800027-850027	600	0
PAMAJ01517	850027-900027	600	0
PAMAJ01517	900027-950027	600	0
PAMAJ01517	950027-1000027	600	0
PAMAJ01517	1000027-1050027	600	0
PAMAJ01517	1050027-1100027	600	0
PAMAJ01517	1100027-1150027	597	0
PAMAJ01517	1150027-1200027	600	0
PAMAJ01517	1200027-1250027	600	0
PAMAJ01517	1250027-1300027	600	0
PAMAJ01517	1300027-1350027	485	0
PAMAJ01517	1350027-1400027	487	0
PAMAJ01517	1400027-1450027	544	0
PAMAJ01517	1450027-1500027	562	0
PAMAJ01517	1500027-1550027	568	0
PAMAJ01517	1550027-1600027	600	0
PAMAJ01517	1600027-1650027	597	0
PAMAJ01517	1650027-1700027	600	0
PAMAJ01517	1700027-1750027	600	0
PAMAJ01517	1750027-1800027	600	0
PAMAJ01517	1800027-1850027	600	0
PAMAJ01517	1850027-1900027	600	0
PAMAJ01517	1900027-1950027	600	0
PAMAJ01517	1950027-2000027	600	0
PAMAJ01517	2000027-2050027	600	0
PAMAJ01517	2050027-2100027	600	0
PAMAJ01517	2100027-2150027	600	0
PAMAJ01517	2150027-2200027	590	0
PAMAJ01517	2200027-2250027	600	0
PAMAJ01517	2250027-2300027	600	0
PAMAJ01517	2300027-2350027	600	0
PAMAJ01517	2350027-2400027	600	0
PAMAJ01517	2400027-2450027	600	0
PAMAJ01517	2450027-2500027	562	0
PAMAJ01517	2500027-2550027	600	0
PAMAJ01517	2550027-2600027	287	0
PAMAJ01517	2600027-2650027	600	0
PAMAJ01517	2650027-2700027	600	0
PAMAJ01517	2700027-2750027	190	0
PAMAJ01517	2750027-2800027	374	0
PAMAJ01517	2800027-2850027	427	0
PAMAJ01517	2850027-2900027	600	0
PAMAJ01517	2900027-2950027	600	0
PAMAJ01517	2950027-3000027	600	0
PAMAJ01517	3000027-3050027	600	0
PAMAJ01517	3050027-3100027	600	0
PAMAJ01517	3100027-3150027	600	0
PAMAJ01517	3150027-3200027	600	0
PAMAJ01517	3200027-3250027	600	0
PAMAJ01517	3250027-3300027	600	0
PAMAJ01517	3300027-3350027	600	0
PAMAJ01517	3350027-3400027	600	0
PAMAJ01517	3400027-3450027	600	0
PAMAJ01517	3450027-3500027	600	0
PAMAJ01517	3500027-3550027	600	0
PAMAJ01517	3550027-3600027	600	0
PAMAJ01517	3600027-3650027	592	0
PAMAJ01517	3650027-3700027	600	0
PAMAJ01517	3700027-3750027	600	0
PAMAJ01517	3750027-3800027	600	0
PAMAJ01517	3800027-3850027	600	0
PAMAJ01517	3850027-3900027	600	0
PAMAJ01517	3900027-3950027	600	0
PAMAJ01517	3950027-4000027	600	0
PAMAJ01517	4000027-4050027	600	0
PAMAJ01517	4050027-4100027	600	0
PAMAJ01517	4100027-4150027	600	0
PAMAJ01517	4150027-4200027	600	0
PAMAJ01517	4200027-4250027	600	0
PAMAJ01517	4250027-4300027	600	0
PAMAJ01517	4300027-4350027	600	0
PAMAJ01517	4350027-4400027	600	0
PAMAJ01517	4400027-4450027	600	0
PAMAJ01517	4450027-4500027	600	0
PAMAJ01517	4500027-4550027	600	0
PAMAJ01517	4550027-4600027	600	0
PAMAJ01517	4600027-4650027	600	0
PAMAJ01517	4650027-4700027	600	0
PAMAJ01517	4700027-4750027	600	0
PAMAJ01517	4750027-4800027	442	0
PAMAJ01517	4800027-4850027	600	0
PAMAJ01517	4850027-4900027	600	0
PAMAJ01517	4900027-4950027	600	0
PAMAJ01517	4950027-5000027	600	0
PAMAJ01517	5000027-5050027	600	0
PAMAJ01517	5050027-5100027	600	0
PAMAJ01517	5100027-5150027	600	0
PAMAJ01517	5150027-5200027	600	0
PAMAJ01517	5200027-5250027	600	0
PAMAJ01517	5250027-5300027	600	0
PAMAJ01517	5300027-5350027	600	0
PAMAJ01517	5350027-5400027	600	0
PAMAJ01517	5400027-5450027	600	0
PAMAJ01517	5450027-5500027	600	0
PAMAJ01517	5500027-5550027	600	0
PAMAJ01517	5550027-5600027	600	0
PAMAJ01517	5600027-5650027	600	0
PAMAJ01517	5650027-5700027	600	0
PAMAJ01517	5700027-5750027	600	0
PAMAJ01517	5750027-5800027	600	0
PAMAJ01517	5800027-5850027	600	0
PAMAJ01517	5850027-5900027	600	0
PAMAJ01517	5900027-5950027	600	0
PAMAJ01517	5950027-6000027	600	0
PAMAJ01517	6000027-6050027	600	0
PAMAJ01517	6050027-6100027	600	0
PAMAJ01517	6100027-6150027	600	0
PAMAJ01517	6150027-6200027	600	0
PAMAJ01517	6200027-6250027	600	0
PAMAJ01517	6250027-6300027	600	0
PAMAJ01517	6300027-6350027	600	0
PAMAJ01517	6350027-6400027	600	0
PAMAJ01517	6400027-6450027	600	0
PAMAJ01317	512-50512	209	0
PAMAJ01317	50512-100512	417	0
PAMAJ01317	100512-150512	311	0
PAMAJ00828	840-50840	220	0
PAMAJ00828	50840-100840	600	0
PAMAJ00828	100840-150840	356	0
PAMAJ00828	150840-200840	184	0
PAMAJ00163	246-50246	205	0
PAMAJ00394	140-50140	90	0
PAMAJ00394	50140-100140	314	0
PAMAJ00394	100140-150140	585	0
PAMAJ00394	150140-200140	559	0
PAMAJ00165	50434-100434	334	0
PAMAJ01074	4009-54009	39	0
PAMAJ01074	54009-104009	118	0
PAMAJ01248	1968-51968	124	0
PAMAJ01248	51968-101968	391	0
PAMAJ00426	58054-108054	470	0
PAMAJ00426	108054-158054	480	0
PAMAJ00426	158054-208054	455	0
PAMAJ00426	208054-258054	600	0
PAMAJ00426	258054-308054	596	0
PAMAJ00426	308054-358054	600	0
PAMAJ00426	358054-408054	600	0
PAMAJ00426	408054-458054	600	0
PAMAJ00426	458054-508054	600	0
PAMAJ00426	508054-558054	600	0
PAMAJ00426	558054-608054	511	0
PAMAJ00426	608054-658054	436	0
PAMAJ00426	658054-708054	600	0
PAMAJ00426	708054-758054	425	0
PAMAJ00426	758054-808054	600	0
PAMAJ00426	808054-858054	600	0
PAMAJ00426	858054-908054	600	0
PAMAJ00426	908054-958054	600	0
PAMAJ00426	958054-1008054	600	0
PAMAJ00426	1008054-1058054	600	0
PAMAJ00426	1058054-1108054	600	0
PAMAJ00426	1108054-1158054	541	0
PAMAJ00426	1158054-1208054	241	0
PAMAJ00426	1208054-1258054	515	0
PAMAJ00426	1258054-1308054	600	0
PAMAJ00426	1308054-1358054	600	0
PAMAJ00426	1358054-1408054	600	0
PAMAJ00426	1408054-1458054	600	0
PAMAJ00426	1458054-1508054	600	0
PAMAJ00426	1558054-1608054	600	0
PAMAJ00426	1608054-1658054	600	0
PAMAJ00426	1708054-1758054	600	0
PAMAJ00426	1758054-1808054	600	0
PAMAJ00426	1808054-1858054	600	0
PAMAJ00426	1858054-1908054	600	0
PAMAJ00379	574-50574	49	0
PAMAJ01637	943-50943	6	0
PAMAJ01637	50943-100943	13	0
PAMAJ01637	100943-150943	70	0
PAMAJ01637	150943-200943	103	0
PAMAJ01637	200943-250943	401	0
PAMAJ01637	250943-300943	301	0
PAMAJ01637	300943-350943	539	0
PAMAJ01637	350943-400943	551	0
PAMAJ01637	400943-450943	226	0
PAMAJ01637	450943-500943	193	0
PAMAJ01637	500943-550943	135	0
PAMAJ01637	550943-600943	130	0
PAMAJ01637	600943-650943	140	0
PAMAJ01637	650943-700943	143	0
PAMAJ01637	700943-750943	192	0
PAMAJ01637	750943-800943	246	0
PAMAJ01637	800943-850943	311	0
PAMAJ01637	850943-900943	251	0
PAMAJ01637	900943-950943	189	0
PAMAJ01637	950943-1000943	423	0
PAMAJ01637	1000943-1050943	396	0
PAMAJ01637	1050943-1100943	331	0
PAMAJ01637	1100943-1150943	268	0
PAMAJ01637	1150943-1200943	352	0
PAMAJ01637	1200943-1250943	480	0
PAMAJ01637	1250943-1300943	335	0
PAMAJ01637	1300943-1350943	436	0
PAMAJ01637	1350943-1400943	421	0
PAMAJ01637	1400943-1450943	330	0
PAMAJ01637	1450943-1500943	246	0
PAMAJ01637	1500943-1550943	569	0
PAMAJ01637	1550943-1600943	312	0
PAMAJ01637	1600943-1650943	280	0
PAMAJ01637	1650943-1700943	243	0
PAMAJ01637	1700943-1750943	240	0
PAMAJ01637	1750943-1800943	518	0
PAMAJ01637	1800943-1850943	419	0
PAMAJ01637	1850943-1900943	362	0
PAMAJ01637	1900943-1950943	306	0
PAMAJ01637	1950943-2000943	423	0
PAMAJ00872	497-50497	11	0
PAMAJ00872	50497-100497	33	0
PAMAJ00014	51483-101483	479	0
PAMAJ00014	101483-151483	303	0
PAMAJ00373	6867-56867	299	0
PAMAJ00293	50066-100066	273	0
PAMAJ00293	100066-150066	244	0
PAMAJ00293	150066-200066	382	0
PAMAJ00293	200066-250066	235	0
PAMAJ01127	874-50874	31	0
PAMAJ01127	50874-100874	13	0
PAMAJ00739	50024-100024	167	0
PAMAJ00739	100024-150024	99	0
PAMAJ00739	150024-200024	107	0
PAMAJ00739	200024-250024	203	0
PAMAJ00739	250024-300024	308	0
PAMAJ00739	300024-350024	214	0
PAMAJ00739	350024-400024	319	0
PAMAJ00739	400024-450024	350	0
PAMAJ00739	450024-500024	232	0
PAMAJ00739	500024-550024	502	0
PAMAJ00739	550024-600024	338	0
PAMAJ00739	600024-650024	353	0
PAMAJ00739	650024-700024	584	0
PAMAJ00739	700024-750024	495	0
PAMAJ00739	750024-800024	600	0
PAMAJ00739	800024-850024	366	0
PAMAJ00739	850024-900024	581	0
PAMAJ00739	900024-950024	493	0
PAMAJ00739	950024-1000024	552	0
PAMAJ00739	1000024-1050024	395	0
PAMAJ00739	1050024-1100024	397	0
PAMAJ00739	1100024-1150024	427	0
PAMAJ00739	1150024-1200024	600	0
PAMAJ00739	1200024-1250024	600	0
PAMAJ00739	1300024-1350024	577	0
PAMAJ00739	1350024-1400024	600	0
PAMAJ00739	1400024-1450024	525	0
PAMAJ00739	1450024-1500024	509	0
PAMAJ00739	1500024-1550024	475	0
PAMAJ00739	1550024-1600024	552	0
PAMAJ00739	1600024-1650024	436	0
PAMAJ00739	1650024-1700024	420	0
PAMAJ00739	1700024-1750024	370	0
PAMAJ00739	1750024-1800024	380	0
PAMAJ00739	1800024-1850024	517	0
PAMAJ00739	1850024-1900024	497	0
PAMAJ00739	1900024-1950024	483	0
PAMAJ00739	1950024-2000024	485	0
PAMAJ00739	2000024-2050024	547	0
PAMAJ00739	2050024-2100024	360	0
PAMAJ00739	2100024-2150024	388	0
PAMAJ00739	2150024-2200024	600	0
PAMAJ00739	2200024-2250024	600	0
PAMAJ00739	2250024-2300024	600	0
PAMAJ00739	2300024-2350024	299	0
PAMAJ01060	748-50748	21	0
PAMAJ01006	50304-100304	600	0
PAMAJ01006	100304-150304	585	0
PAMAJ01006	150304-200304	600	0
PAMAJ01006	200304-250304	600	0
PAMAJ01006	250304-300304	600	0
PAMAJ01006	300304-350304	600	0
PAMAJ01006	350304-400304	600	0
PAMAJ01006	400304-450304	600	0
PAMAJ01006	450304-500304	600	0
PAMAJ01006	500304-550304	600	0
PAMAJ01006	550304-600304	600	0
PAMAJ01006	600304-650304	600	0
PAMAJ01006	650304-700304	600	0
PAMAJ01006	700304-750304	600	0
PAMAJ01006	750304-800304	600	0
PAMAJ01006	800304-850304	600	0
PAMAJ01006	850304-900304	600	0
PAMAJ01006	900304-950304	600	0
PAMAJ01006	950304-1000304	544	0
PAMAJ01006	1000304-1050304	583	0
PAMAJ01006	1050304-1100304	600	0
PAMAJ01006	1100304-1150304	600	0
PAMAJ01006	1150304-1200304	600	0
PAMAJ01006	1200304-1250304	600	0
PAMAJ01006	1250304-1300304	566	0
PAMAJ01006	1300304-1350304	600	0
PAMAJ01006	1350304-1400304	600	0
PAMAJ01006	1400304-1450304	505	0
PAMAJ01006	1450304-1500304	600	0
PAMAJ01006	1500304-1550304	598	0
PAMAJ01006	1550304-1600304	600	0
PAMAJ01006	1600304-1650304	600	0
PAMAJ01006	1650304-1700304	572	0
PAMAJ01006	1700304-1750304	600	0
PAMAJ01006	1750304-1800304	600	0
PAMAJ01006	1800304-1850304	600	0
PAMAJ01006	1850304-1900304	544	0
PAMAJ01006	1900304-1950304	600	0
PAMAJ01006	1950304-2000304	576	0
PAMAJ01006	2000304-2050304	600	0
PAMAJ01006	2050304-2100304	600	0
PAMAJ01006	2100304-2150304	600	0
PAMAJ01006	2150304-2200304	600	0
PAMAJ01006	2200304-2250304	600	0
PAMAJ01006	2250304-2300304	494	0
PAMAJ01006	2300304-2350304	600	0
PAMAJ01006	2350304-2400304	588	0
PAMAJ01006	2400304-2450304	600	0
PAMAJ01006	2450304-2500304	570	0
PAMAJ01006	2500304-2550304	600	0
PAMAJ01006	2550304-2600304	600	0
PAMAJ01006	2600304-2650304	569	0
PAMAJ01006	2650304-2700304	600	0
PAMAJ01006	2700304-2750304	600	0
PAMAJ01006	2750304-2800304	594	0
PAMAJ01006	2800304-2850304	600	0
PAMAJ01006	2850304-2900304	459	0
PAMAJ01006	2900304-2950304	580	0
PAMAJ01006	2950304-3000304	600	0
PAMAJ01006	3000304-3050304	560	0
PAMAJ01006	3050304-3100304	576	0
PAMAJ01006	3100304-3150304	228	0
PAMAJ01006	3150304-3200304	76	0
PAMAJ01006	3200304-3250304	600	0
PAMAJ01006	3250304-3300304	600	0
PAMAJ01006	3300304-3350304	600	0
PAMAJ01006	3350304-3400304	600	0
PAMAJ01006	3400304-3450304	600	0
PAMAJ01006	3450304-3500304	600	0
PAMAJ01006	3500304-3550304	600	0
PAMAJ00333	35-50035	476	0
PAMAJ00333	50035-100035	600	0
PAMAJ00333	100035-150035	600	0
PAMAJ00333	150035-200035	600	0
PAMAJ00333	200035-250035	600	0
PAMAJ00333	250035-300035	600	0
PAMAJ00333	300035-350035	600	0
PAMAJ00333	350035-400035	600	0
PAMAJ00333	400035-450035	600	0
PAMAJ00333	450035-500035	600	0
PAMAJ00333	500035-550035	600	0
PAMAJ00333	550035-600035	600	0
PAMAJ00333	600035-650035	600	0
PAMAJ00333	650035-700035	600	0
PAMAJ00333	700035-750035	600	0
PAMAJ00333	750035-800035	600	0
PAMAJ00333	800035-850035	600	0
PAMAJ00333	850035-900035	600	0
PAMAJ01007	2100-52100	60	0
PAMAJ01347	50128-100128	600	0
PAMAJ01347	100128-150128	600	0
PAMAJ01347	150128-200128	600	0
PAMAJ01347	200128-250128	600	0
PAMAJ01347	250128-300128	600	0
PAMAJ01347	300128-350128	600	0
PAMAJ01347	350128-400128	600	0
PAMAJ01347	400128-450128	600	0
PAMAJ01347	450128-500128	600	0
PAMAJ01347	500128-550128	600	0
PAMAJ01347	550128-600128	600	0
PAMAJ01347	600128-650128	600	0
PAMAJ01347	650128-700128	600	0
PAMAJ01347	700128-750128	600	0
PAMAJ01347	750128-800128	600	0
PAMAJ01347	800128-850128	328	0
PAMAJ01347	850128-900128	394	0
PAMAJ01347	900128-950128	474	0
PAMAJ00353	2081-52081	55	0
PAMAJ00353	52081-102081	385	0
PAMAJ00353	102081-152081	600	0
PAMAJ00353	152081-202081	571	0
PAMAJ00353	202081-252081	600	0
PAMAJ00353	252081-302081	580	0
PAMAJ00353	302081-352081	600	0
PAMAJ00353	352081-402081	600	0
PAMAJ00353	402081-452081	600	0
PAMAJ00353	452081-502081	600	0
PAMAJ00353	502081-552081	600	0
PAMAJ00353	552081-602081	600	0
PAMAJ00353	602081-652081	600	0
PAMAJ00353	652081-702081	600	0
PAMAJ00353	702081-752081	600	0
PAMAJ00353	752081-802081	585	0
PAMAJ00353	802081-852081	600	0
PAMAJ00354	1417-51417	32	0
PAMAJ00354	51417-101417	32	0
PAMAJ00112	2795-52795	74	0
PAMAJ00112	52795-102795	188	0
PAMAJ00112	102795-152795	160	0
PAMAJ00112	152795-202795	159	0
PAMAJ00112	202795-252795	159	0
PAMAJ00112	252795-302795	116	0
PAMAJ00112	302795-352795	119	0
PAMAJ00112	352795-402795	182	0
PAMAJ00112	402795-452795	197	0
PAMAJ00112	452795-502795	150	0
PAMAJ00112	502795-552795	181	0
PAMAJ00112	552795-602795	188	0
PAMAJ00112	602795-652795	296	0
PAMAJ00112	652795-702795	190	0
PAMAJ00112	702795-752795	164	0
PAMAJ00112	752795-802795	41	0
PAMAJ00112	802795-852795	19	0
PAMAJ00112	852795-902795	35	0
PAMAJ00112	902795-952795	27	0
PAMAJ00112	952795-1002795	47	0
PAMAJ00100	61-50061	150	0
PAMAJ00100	50061-100061	370	0
PAMAJ00100	100061-150061	600	0
PAMAJ00100	150061-200061	600	0
PAMAJ00100	200061-250061	600	0
PAMAJ00100	250061-300061	600	0
PAMAJ00100	300061-350061	600	0
PAMAJ00100	350061-400061	484	0
PAMAJ00100	400061-450061	600	0
PAMAJ00100	450061-500061	600	0
PAMAJ00100	500061-550061	600	0
PAMAJ00100	550061-600061	600	0
PAMAJ00100	600061-650061	600	0
PAMAJ00151	585-50585	169	0
PAMAJ00151	50585-100585	599	0
PAMAJ00151	100585-150585	600	0
PAMAJ00151	150585-200585	543	0
PAMAJ00151	200585-250585	479	0
PAMAJ00151	250585-300585	560	0
PAMAJ00151	300585-350585	600	0
PAMAJ00151	350585-400585	571	0
PAMAJ00151	400585-450585	558	0
PAMAJ00151	450585-500585	574	0
PAMAJ00151	500585-550585	490	0
PAMAJ00151	550585-600585	600	0
PAMAJ00151	600585-650585	508	0
PAMAJ00151	650585-700585	454	0
PAMAJ00151	700585-750585	600	0
PAMAJ00151	750585-800585	550	0
PAMAJ00151	800585-850585	550	0
PAMAJ00151	850585-900585	600	0
PAMAJ00151	900585-950585	600	0
PAMAJ00151	950585-1000585	478	0
PAMAJ00151	1000585-1050585	63	0
PAMAJ00638	232-50232	102	0
PAMAJ00638	50232-100232	200	0
PAMAJ00630	50715-100715	278	0
PAMAJ00630	100715-150715	191	0
PAMAJ00060	50401-100401	319	0
PAMAJ00060	100401-150401	29	0
PAMAJ00115	50636-100636	600	0
PAMAJ00115	100636-150636	600	0
PAMAJ00115	150636-200636	600	0
PAMAJ00115	200636-250636	600	0
PAMAJ00115	250636-300636	600	0
PAMAJ00115	300636-350636	600	0
PAMAJ00994	681-50681	225	0
PAMAJ01467	422-50422	136	0
PAMAJ01467	50422-100422	600	0
PAMAJ01467	100422-150422	600	0
PAMAJ01467	150422-200422	468	0
PAMAJ01467	200422-250422	211	0
PAMAJ01467	250422-300422	216	0
PAMAJ01219	462-50462	36	0
PAMAJ01219	50462-100462	600	0
PAMAJ01219	100462-150462	600	0
PAMAJ01219	150462-200462	455	0
PAMAJ01219	200462-250462	600	0
PAMAJ01219	250462-300462	600	0
PAMAJ01219	300462-350462	600	0
PAMAJ01219	350462-400462	548	0
PAMAJ01219	400462-450462	450	0
PAMAJ01219	450462-500462	574	0
PAMAJ01219	500462-550462	492	0
PAMAJ01219	550462-600462	566	0
PAMAJ01219	600462-650462	507	0
PAMAJ01219	650462-700462	531	0
PAMAJ01023	31-50031	356	0
PAMAJ01023	50031-100031	341	0
PAMAJ01023	100031-150031	537	0
PAMAJ01023	150031-200031	278	0
PAMAJ00215	69846-119846	559	0
PAMAJ00215	119846-169846	410	0
PAMAJ00215	169846-219846	487	0
PAMAJ00215	219846-269846	547	0
PAMAJ00215	269846-319846	600	0
PAMAJ00215	319846-369846	600	0
PAMAJ00215	369846-419846	600	0
PAMAJ00215	419846-469846	600	0
PAMAJ00215	469846-519846	600	0
PAMAJ00215	519846-569846	491	0
PAMAJ00215	569846-619846	518	0
PAMAJ00215	619846-669846	558	0
PAMAJ00215	669846-719846	600	0
PAMAJ00215	719846-769846	600	0
PAMAJ00215	769846-819846	600	0
PAMAJ00215	819846-869846	571	0
PAMAJ00215	869846-919846	600	0
PAMAJ00215	919846-969846	600	0
PAMAJ00215	969846-1019846	318	0
PAMAJ00215	1019846-1069846	582	0
PAMAJ00215	1069846-1119846	600	0
PAMAJ00215	1119846-1169846	590	0
PAMAJ00215	1169846-1219846	547	0
PAMAJ00215	1219846-1269846	600	0
PAMAJ00215	1269846-1319846	600	0
PAMAJ00215	1319846-1369846	377	0
PAMAJ00215	1369846-1419846	142	0
PAMAJ00215	1419846-1469846	65	0
PAMAJ00215	1469846-1519846	108	0
PAMAJ00215	1519846-1569846	600	0
PAMAJ01370	639-50639	116	0
PAMAJ01370	50639-100639	238	0
PAMAJ01021	51055-101055	265	0
PAMAJ01021	101055-151055	82	0
PAMAJ01021	151055-201055	347	0
PAMAJ01021	201055-251055	312	0
PAMAJ01021	251055-301055	123	0
PAMAJ01021	301055-351055	188	0
PAMAJ00315	268-50268	388	0
PAMAJ00315	50268-100268	600	0
PAMAJ00315	100268-150268	600	0
PAMAJ00315	150268-200268	600	0
PAMAJ00315	200268-250268	600	0
PAMAJ00315	250268-300268	600	0
PAMAJ00258	50008-100008	584	0
PAMAJ00258	100008-150008	600	0
PAMAJ00258	150008-200008	600	0
PAMAJ00258	200008-250008	600	0
PAMAJ00258	250008-300008	600	0
PAMAJ00258	300008-350008	600	0
PAMAJ00258	350008-400008	600	0
PAMAJ00258	400008-450008	600	0
PAMAJ00258	450008-500008	600	0
PAMAJ00258	500008-550008	600	0
PAMAJ00258	550008-600008	600	0
PAMAJ00258	600008-650008	600	0
PAMAJ00258	650008-700008	600	0
PAMAJ00258	700008-750008	81	0
PAMAJ01274	35-50035	299	0
PAMAJ00323	409-50409	114	0
PAMAJ00323	50409-100409	177	0
PAMAJ00323	100409-150409	234	0
PAMAJ00323	150409-200409	206	0
PAMAJ00323	200409-250409	152	0
PAMAJ01392	50273-100273	101	0
PAMAJ01392	100273-150273	200	0
PAMAJ01392	150273-200273	191	0
PAMAJ01392	200273-250273	56	0
PAMAJ01392	250273-300273	79	0
PAMAJ01392	300273-350273	160	0
PAMAJ01392	350273-400273	142	0
PAMAJ01392	400273-450273	157	0
PAMAJ01392	450273-500273	179	0
PAMAJ01392	500273-550273	274	0
PAMAJ01392	550273-600273	124	0
PAMAJ01484	204-50204	101	0
PAMAJ00873	1640-51640	120	0
PAMAJ00873	51640-101640	392	0
PAMAJ01080	50715-100715	208	0
PAMAJ01080	100715-150715	160	0
PAMAJ01080	150715-200715	600	0
PAMAJ01080	200715-250715	600	0
PAMAJ01080	250715-300715	600	0
PAMAJ01080	300715-350715	600	0
PAMAJ01080	350715-400715	600	0
PAMAJ01080	400715-450715	600	0
PAMAJ01080	450715-500715	600	0
PAMAJ01300	103-50103	537	0
PAMAJ01300	50103-100103	600	0
PAMAJ01300	100103-150103	600	0
PAMAJ01325	50134-100134	247	0
PAMAJ01325	100134-150134	600	0
PAMAJ01325	150134-200134	600	0
PAMAJ01325	200134-250134	600	0
PAMAJ01325	250134-300134	600	0
PAMAJ01325	300134-350134	600	0
PAMAJ00634	723-50723	221	0
PAMAJ00880	72-50072	67	0
PAMAJ00880	50072-100072	65	0
PAMAJ00880	100072-150072	70	0
PAMAJ01182	50169-100169	249	0
PAMAJ00686	50087-100087	497	0
PAMAJ00365	3569-53569	123	0
PAMAJ00365	53569-103569	531	0
PAMAJ00365	103569-153569	600	0
PAMAJ00365	153569-203569	600	0
PAMAJ00365	203569-253569	600	0
PAMAJ00365	253569-303569	526	0
PAMAJ00365	303569-353569	600	0
PAMAJ00365	353569-403569	594	0
PAMAJ00365	403569-453569	410	0
PAMAJ00365	453569-503569	600	0
PAMAJ00365	503569-553569	600	0
PAMAJ00365	553569-603569	600	0
PAMAJ00365	603569-653569	584	0
PAMAJ00365	653569-703569	511	0
PAMAJ00365	703569-753569	539	0
PAMAJ00365	753569-803569	461	0
PAMAJ00365	803569-853569	378	0
PAMAJ00365	853569-903569	534	0
PAMAJ00365	903569-953569	291	0
PAMAJ00365	953569-1003569	321	0
PAMAJ00365	1003569-1053569	581	0
PAMAJ00365	1053569-1103569	251	0
PAMAJ00365	1103569-1153569	291	0
PAMAJ00365	1153569-1203569	198	0
PAMAJ00365	1203569-1253569	238	0
PAMAJ00365	1253569-1303569	137	0
PAMAJ00707	175-50175	96	0
PAMAJ00707	50175-100175	253	0
PAMAJ00298	351-50351	80	0
PAMAJ00380	1045-51045	93	0
PAMAJ00380	51045-101045	415	0
PAMAJ00289	1604-51604	18	0
PAMAJ00289	51604-101604	152	0
PAMAJ00289	101604-151604	310	0
PAMAJ00289	151604-201604	367	0
PAMAJ00289	201604-251604	352	0
PAMAJ00289	251604-301604	404	0
PAMAJ00289	301604-351604	296	0
PAMAJ00289	351604-401604	239	0
PAMAJ00289	401604-451604	435	0
PAMAJ00289	451604-501604	441	0
PAMAJ00289	501604-551604	430	0
PAMAJ00289	551604-601604	382	0
PAMAJ00289	601604-651604	351	0
PAMAJ00289	651604-701604	388	0
PAMAJ00289	701604-751604	600	0
PAMAJ00289	751604-801604	278	0
PAMAJ00289	801604-851604	600	0
PAMAJ00289	851604-901604	500	0
PAMAJ00289	901604-951604	526	0
PAMAJ00289	951604-1001604	353	0
PAMAJ00289	1001604-1051604	366	0
PAMAJ00289	1051604-1101604	301	0
PAMAJ00289	1101604-1151604	271	0
PAMAJ00289	1151604-1201604	99	0
PAMAJ00289	1201604-1251604	120	0
PAMAJ00289	1251604-1301604	127	0
PAMAJ00102	258-50258	167	0
PAMAJ00288	50454-100454	46	0
PAMAJ00143	50095-100095	581	0
PAMAJ00143	100095-150095	600	0
PAMAJ00143	150095-200095	600	0
PAMAJ00143	200095-250095	600	0
PAMAJ00143	250095-300095	600	0
PAMAJ00143	300095-350095	600	0
PAMAJ00143	350095-400095	600	0
PAMAJ00143	400095-450095	600	0
PAMAJ00143	450095-500095	600	0
PAMAJ00143	500095-550095	563	0
PAMAJ00143	550095-600095	535	0
PAMAJ00143	600095-650095	486	0
PAMAJ00143	650095-700095	527	0
PAMAJ00143	700095-750095	327	0
PAMAJ00143	750095-800095	557	0
PAMAJ00143	800095-850095	567	0
PAMAJ00143	900095-950095	600	0
PAMAJ00143	950095-1000095	600	0
PAMAJ00143	1000095-1050095	538	0
PAMAJ00143	1050095-1100095	566	0
PAMAJ00143	1100095-1150095	528	0
PAMAJ00143	1150095-1200095	600	0
PAMAJ00143	1200095-1250095	408	0
PAMAJ00143	1300095-1350095	600	0
PAMAJ00143	1350095-1400095	600	0
PAMAJ00143	1400095-1450095	513	0
PAMAJ00143	1450095-1500095	600	0
PAMAJ00143	1500095-1550095	600	0
PAMAJ00143	1550095-1600095	593	0
PAMAJ00143	1600095-1650095	600	0
PAMAJ00143	1650095-1700095	600	0
PAMAJ00143	1700095-1750095	600	0
PAMAJ00143	1750095-1800095	509	0
PAMAJ00143	1800095-1850095	600	0
PAMAJ00143	1850095-1900095	600	0
PAMAJ00143	1900095-1950095	600	0
PAMAJ00143	1950095-2000095	600	0
PAMAJ00143	2000095-2050095	600	0
PAMAJ00143	2050095-2100095	600	0
PAMAJ00143	2100095-2150095	600	0
PAMAJ00143	2150095-2200095	600	0
PAMAJ00143	2200095-2250095	600	0
PAMAJ00143	2250095-2300095	600	0
PAMAJ00143	2300095-2350095	600	0
PAMAJ00143	2350095-2400095	585	0
PAMAJ00143	2400095-2450095	424	0
PAMAJ00143	2450095-2500095	447	0
PAMAJ00143	2500095-2550095	473	0
PAMAJ00143	2550095-2600095	513	0
PAMAJ00143	2600095-2650095	545	0
PAMAJ00143	2650095-2700095	600	0
PAMAJ00143	2700095-2750095	550	0
PAMAJ00143	2750095-2800095	600	0
PAMAJ00143	2800095-2850095	582	0
PAMAJ00143	2850095-2900095	600	0
PAMAJ00143	2900095-2950095	600	0
PAMAJ00143	2950095-3000095	600	0
PAMAJ00143	3000095-3050095	553	0
PAMAJ00143	3050095-3100095	600	0
PAMAJ00143	3100095-3150095	431	0
PAMAJ00143	3150095-3200095	483	0
PAMAJ00143	3200095-3250095	600	0
PAMAJ00143	3250095-3300095	600	0
PAMAJ00143	3300095-3350095	600	0
PAMAJ00143	3350095-3400095	600	0
PAMAJ00143	3400095-3450095	600	0
PAMAJ00143	3450095-3500095	600	0
PAMAJ00143	3500095-3550095	600	0
PAMAJ00143	3550095-3600095	600	0
PAMAJ00143	3600095-3650095	600	0
PAMAJ00143	3650095-3700095	600	0
PAMAJ00581	50047-100047	600	0
PAMAJ00581	100047-150047	600	0
PAMAJ00659	2768-52768	81	0
PAMAJ00636	263-50263	32	0
PAMAJ00636	50263-100263	516	0
PAMAJ00636	100263-150263	564	0
PAMAJ00636	150263-200263	530	0
PAMAJ00636	200263-250263	600	0
PAMAJ00636	250263-300263	600	0
PAMAJ00636	300263-350263	600	0
PAMAJ00636	350263-400263	600	0
PAMAJ00636	400263-450263	600	0
PAMAJ00636	450263-500263	600	0
PAMAJ00636	500263-550263	600	0
PAMAJ00636	550263-600263	600	0
PAMAJ00636	600263-650263	508	0
PAMAJ00636	650263-700263	600	0
PAMAJ00636	700263-750263	583	0
PAMAJ00636	750263-800263	600	0
PAMAJ00636	800263-850263	600	0
PAMAJ00636	850263-900263	429	0
PAMAJ00636	900263-950263	582	0
PAMAJ00636	950263-1000263	458	0
PAMAJ00636	1000263-1050263	600	0
PAMAJ00636	1050263-1100263	565	0
PAMAJ00636	1100263-1150263	547	0
PAMAJ00636	1150263-1200263	324	0
PAMAJ00636	1200263-1250263	536	0
PAMAJ00636	1250263-1300263	516	0
PAMAJ00636	1300263-1350263	453	0
PAMAJ00636	1350263-1400263	518	0
PAMAJ00636	1400263-1450263	487	0
PAMAJ00636	1450263-1500263	510	0
PAMAJ00636	1500263-1550263	448	0
PAMAJ00636	1550263-1600263	246	0
PAMAJ00636	1600263-1650263	134	0
PAMAJ00636	1650263-1700263	381	0
PAMAJ00636	1700263-1750263	308	0
PAMAJ00636	1750263-1800263	468	0
PAMAJ00636	1800263-1850263	365	0
PAMAJ00636	1850263-1900263	254	0
PAMAJ00636	1900263-1950263	346	0
PAMAJ00636	1950263-2000263	278	0
PAMAJ00636	2000263-2050263	414	0
PAMAJ00636	2050263-2100263	346	0
PAMAJ00636	2100263-2150263	271	0
PAMAJ00636	2150263-2200263	334	0
PAMAJ00636	2200263-2250263	331	0
PAMAJ00636	2250263-2300263	275	0
PAMAJ00636	2300263-2350263	214	0
PAMAJ00636	2350263-2400263	203	0
PAMAJ00636	2400263-2450263	208	0
PAMAJ00636	2450263-2500263	160	0
PAMAJ00636	2500263-2550263	186	0
PAMAJ00636	2550263-2600263	127	0
PAMAJ00636	2600263-2650263	160	0
PAMAJ00636	2650263-2700263	145	0
PAMAJ00636	2700263-2750263	191	0
PAMAJ00636	2750263-2800263	152	0
PAMAJ00636	2800263-2850263	145	0
PAMAJ00636	2850263-2900263	172	0
PAMAJ00636	2900263-2950263	126	0
PAMAJ00636	2950263-3000263	129	0
PAMAJ00636	3000263-3050263	132	0
PAMAJ00636	3050263-3100263	137	0
PAMAJ00636	3100263-3150263	100	0
PAMAJ00636	3150263-3200263	128	0
PAMAJ00636	3200263-3250263	154	0
PAMAJ00636	3250263-3300263	150	0
PAMAJ00636	3300263-3350263	130	0
PAMAJ00636	3350263-3400263	124	0
PAMAJ00636	3400263-3450263	157	0
PAMAJ00636	3450263-3500263	157	0
PAMAJ00636	3500263-3550263	67	0
PAMAJ00636	3550263-3600263	103	0
PAMAJ00636	3600263-3650263	156	0
PAMAJ00636	3650263-3700263	118	0
PAMAJ00636	3700263-3750263	104	0
PAMAJ00636	3750263-3800263	153	0
PAMAJ00636	3800263-3850263	137	0
PAMAJ00636	3850263-3900263	194	0
PAMAJ00636	3900263-3950263	171	0
PAMAJ00636	3950263-4000263	147	0
PAMAJ00636	4000263-4050263	179	0
PAMAJ00636	4050263-4100263	200	0
PAMAJ00636	4100263-4150263	111	0
PAMAJ00636	4150263-4200263	174	0
PAMAJ00636	4200263-4250263	97	0
PAMAJ00636	4250263-4300263	46	0
PAMAJ01134	34-50034	355	0
PAMAJ01134	50034-100034	600	0
PAMAJ01134	100034-150034	600	0
PAMAJ01134	150034-200034	600	0
PAMAJ00883	50128-100128	142	0
PAMAJ00490	1280-51280	2	0
PAMAJ01337	426-50426	399	0
PAMAJ01337	50426-100426	600	0
PAMAJ01337	100426-150426	600	0
PAMAJ01337	150426-200426	600	0
PAMAJ01337	200426-250426	600	0
PAMAJ01337	250426-300426	600	0
PAMAJ01337	300426-350426	600	0
PAMAJ01337	350426-400426	600	0
PAMAJ01337	400426-450426	600	0
PAMAJ01337	450426-500426	600	0
PAMAJ01337	500426-550426	600	0
PAMAJ01337	550426-600426	600	0
PAMAJ01337	600426-650426	600	0
PAMAJ01337	650426-700426	600	0
PAMAJ01337	700426-750426	600	0
PAMAJ01337	750426-800426	563	0
PAMAJ01337	800426-850426	600	0
PAMAJ01337	850426-900426	508	0
PAMAJ01337	900426-950426	459	0
PAMAJ01337	950426-1000426	600	0
PAMAJ01337	1000426-1050426	600	0
PAMAJ01337	1050426-1100426	456	0
PAMAJ01337	1100426-1150426	600	0
PAMAJ01337	1150426-1200426	493	0
PAMAJ01337	1200426-1250426	304	0
PAMAJ01337	1250426-1300426	600	0
PAMAJ01337	1300426-1350426	600	0
PAMAJ01337	1350426-1400426	600	0
PAMAJ01337	1400426-1450426	600	0
PAMAJ01337	1450426-1500426	600	0
PAMAJ01337	1500426-1550426	600	0
PAMAJ01337	1550426-1600426	600	0
PAMAJ01337	1600426-1650426	600	0
PAMAJ01337	1650426-1700426	534	0
PAMAJ01337	1700426-1750426	600	0
PAMAJ01337	1750426-1800426	600	0
PAMAJ01337	1800426-1850426	517	0
PAMAJ01337	1850426-1900426	600	0
PAMAJ01337	1900426-1950426	573	0
PAMAJ01337	1950426-2000426	491	0
PAMAJ01337	2000426-2050426	600	0
PAMAJ01337	2050426-2100426	600	0
PAMAJ01337	2100426-2150426	366	0
PAMAJ01337	2150426-2200426	396	0
PAMAJ01337	2200426-2250426	600	0
PAMAJ01337	2250426-2300426	600	0
PAMAJ01337	2300426-2350426	564	0
PAMAJ01337	2350426-2400426	410	0
PAMAJ01337	2400426-2450426	554	0
PAMAJ01337	2450426-2500426	600	0
PAMAJ01337	2500426-2550426	600	0
PAMAJ01337	2550426-2600426	600	0
PAMAJ01337	2600426-2650426	464	0
PAMAJ01337	2650426-2700426	436	0
PAMAJ01337	2700426-2750426	600	0
[truncated: 13,695 more rows]
