# Supplementary material for: Whole genome sequencing reveals the impact of recent artificial selection on red sea bream reared in fish farms
Source: Sci Rep. 2019 Apr 24;9:6487. doi: 10.1038/s41598-019-42988-z (PMC6482192; doi:10.1038/s41598-019-42988-z)
Supplement: Supplementary file 4 — S5-2 [file 41598_2019_42988_MOESM4_ESM.xlsx]

## Sheet: Ehime
Scaffold	Bin	XP-EHH	Z-score	P-value
PAMAJ00001	0-37290	1.63581	-0.243693	0.596266
PAMAJ00002	0-50000	1.63581	-0.243693	0.596266
PAMAJ00002	50000-89631	1.36656	-0.635812	0.73755
PAMAJ00003	0-50000	1.57832	-0.327418	0.628324
PAMAJ00003	50000-100000	1.50354	-0.436322	0.668699
PAMAJ00003	100000-150000	1.81926	0.0234723	0.490637
PAMAJ00003	150000-200000	1.65254	-0.219328	0.586803
PAMAJ00003	200000-250000	1.21541	-0.855937	0.803984
PAMAJ00003	250000-300000	1.56757	-0.343073	0.634228
PAMAJ00003	300000-350000	2.13542	0.483908	0.314226
PAMAJ00003	350000-400000	1.10637	-1.01474	0.844884
PAMAJ00003	400000-450000	2.0288	0.328633	0.371216
PAMAJ00003	450000-500000	1.16303	-0.93222	0.824389
PAMAJ00003	500000-550000	1.78197	-0.0308345	0.512299
PAMAJ00003	550000-600000	1.82365	0.0298657	0.488087
PAMAJ00003	600000-650000	2.12697	0.471602	0.318605
PAMAJ00003	650000-700000	1.4902	-0.45575	0.675715
PAMAJ00003	700000-750000	1.2036	-0.873136	0.808706
PAMAJ00003	750000-800000	1.09465	-1.0318	0.848918
PAMAJ00003	800000-850000	1.71605	-0.126836	0.550465
PAMAJ00003	850000-900000	0.906187	-1.30627	0.90427
PAMAJ00003	900000-950000	1.25556	-0.797465	0.787409
PAMAJ00003	950000-1000000	1.44118	-0.52714	0.700952
PAMAJ00003	1000000-1050000	1.60215	-0.292713	0.615129
PAMAJ00003	1050000-1100000	1.39533	-0.593913	0.723715
PAMAJ00003	1100000-1150000	1.85807	0.0799928	0.468121
PAMAJ00003	1150000-1200000	1.55897	-0.355598	0.638929
PAMAJ00003	1200000-1250000	0.912289	-1.29738	0.90275
PAMAJ00003	1250000-1300000	1.29399	-0.741498	0.770804
PAMAJ00003	1300000-1350000	1.34209	-0.671448	0.749032
PAMAJ00003	1350000-1400000	1.51541	-0.419036	0.662405
PAMAJ00003	1400000-1450000	0.992315	-1.18084	0.881167
PAMAJ00003	1450000-1500000	1.41187	-0.569825	0.715602
PAMAJ00003	1500000-1550000	1.15093	-0.949842	0.828904
PAMAJ00003	1550000-1600000	0.922545	-1.28245	0.900157
PAMAJ00003	1600000-1650000	1.0495	-1.09756	0.863801
PAMAJ00003	1650000-1700000	2.33043	0.767908	0.221271
PAMAJ00003	1700000-1750000	1.53599	-0.389064	0.651386
PAMAJ00003	1750000-1800000	1.31342	-0.713201	0.762139
PAMAJ00003	1800000-1850000	1.01294	-1.1508	0.875093
PAMAJ00003	1850000-1900000	1.16666	-0.926933	0.823019
PAMAJ00003	1900000-1950000	1.33414	-0.683026	0.752705
PAMAJ00003	1950000-2000000	1.38813	-0.604398	0.727211
PAMAJ00003	2000000-2050000	1.78751	-0.0227664	0.509082
PAMAJ00003	2050000-2100000	1.55374	-0.363214	0.641778
PAMAJ00003	2100000-2141609	1.28139	-0.759848	0.776327
PAMAJ00004	0-50000	1.28946	-0.748095	0.772799
PAMAJ00005	0-18380	1.28946	-0.748095	0.772799
PAMAJ00008	50000-100000	3.22046	2.06409	0.0195045
PAMAJ00008	100000-119536	0.742826	-1.54418	0.938727
PAMAJ00009	0-7956	1.27404	-0.770552	0.779514
PAMAJ00010	0-50000	1.63591	-0.243547	0.596209
PAMAJ00010	50000-57828	0.451285	-1.96876	0.97551
PAMAJ00011	0-50000	0.876617	-1.34933	0.911385
PAMAJ00012	0-6103	1.36175	-0.642817	0.739828
PAMAJ00013	0-5531	1.36175	-0.642817	0.739828
PAMAJ00014	0-50000	1.36175	-0.642817	0.739828
PAMAJ00014	50000-100000	1.28038	-0.761319	0.776767
PAMAJ00014	100000-150000	1.75755	-0.0663982	0.52647
PAMAJ00014	150000-186298	-0.0838003	-2.74803	0.997002
PAMAJ00015	0-50000	1.70069	-0.149206	0.559304
PAMAJ00015	50000-100000	1.79105	-0.0176109	0.507025
PAMAJ00015	100000-150000	1.52543	-0.404443	0.657057
PAMAJ00015	150000-200000	1.64181	-0.234955	0.592878
PAMAJ00015	200000-250000	1.65429	-0.21678	0.58581
PAMAJ00015	250000-300000	1.36573	-0.63702	0.737944
PAMAJ00015	300000-350000	1.73455	-0.099894	0.539786
PAMAJ00015	350000-400000	1.99514	0.279613	0.389887
PAMAJ00015	400000-450000	2.08058	0.404042	0.343091
PAMAJ00015	450000-500000	1.95132	0.215796	0.414573
PAMAJ00015	500000-538309	1.90209	0.144101	0.44271
PAMAJ00016	0-50000	1.97874	0.255729	0.39908
PAMAJ00016	50000-100000	1.42816	-0.546101	0.707502
PAMAJ00016	100000-109141	1.09027	-1.03818	0.850408
PAMAJ00017	0-50000	2.63644	1.21356	0.112458
PAMAJ00017	50000-100000	2.23998	0.636183	0.262329
PAMAJ00017	100000-150000	2.34963	0.79587	0.213054
PAMAJ00017	150000-200000	2.58534	1.13914	0.127322
PAMAJ00017	200000-250000	2.4459	0.936072	0.174618
PAMAJ00017	250000-300000	3.60815	2.6287	0.0042856
PAMAJ00017	300000-350000	2.91006	1.61205	0.0534761
PAMAJ00017	350000-400000	3.09326	1.87885	0.0301328
PAMAJ00017	400000-450000	3.50956	2.48512	0.0064754
PAMAJ00017	450000-500000	3.72711	2.80195	0.00253977
PAMAJ00017	500000-550000	2.95213	1.67331	0.0471328
PAMAJ00017	550000-600000	2.00612	0.295604	0.383766
PAMAJ00017	600000-650000	1.98331	0.262384	0.396513
PAMAJ00017	650000-700000	2.42764	0.909479	0.181549
PAMAJ00017	700000-750000	3.11627	1.91236	0.0279152
PAMAJ00017	750000-800000	2.96936	1.69841	0.0447156
PAMAJ00017	800000-817533	1.69987	-0.1504	0.559775
PAMAJ00018	0-50000	1.69987	-0.1504	0.559775
PAMAJ00018	50000-92590	1.08597	-1.04445	0.85186
PAMAJ00019	0-50000	2.02571	0.324133	0.372919
PAMAJ00019	50000-100000	2.0189	0.314216	0.376679
PAMAJ00019	100000-122545	1.00491	-1.1625	0.877483
PAMAJ00020	0-50000	1.35763	-0.648817	0.741772
PAMAJ00020	50000-100000	1.80023	-0.00424175	0.501692
PAMAJ00020	100000-150000	1.79216	-0.0159944	0.506381
PAMAJ00020	150000-200000	1.9932	0.276788	0.390972
PAMAJ00020	200000-250000	1.7827	-0.0297713	0.511875
PAMAJ00020	250000-300000	2.30899	0.736684	0.230657
PAMAJ00020	300000-350000	1.67825	-0.181886	0.572164
PAMAJ00020	350000-400000	2.32705	0.762986	0.222736
PAMAJ00020	400000-450000	2.10671	0.442097	0.32921
PAMAJ00020	450000-500000	2.40879	0.882027	0.188881
PAMAJ00020	500000-550000	1.90384	0.146649	0.441704
PAMAJ00020	550000-600000	1.91182	0.158271	0.437122
PAMAJ00020	600000-650000	1.69167	-0.162342	0.564482
PAMAJ00020	650000-700000	2.02911	0.329085	0.371046
PAMAJ00020	700000-750000	1.81928	0.0235015	0.490625
PAMAJ00020	750000-800000	1.67092	-0.192561	0.576348
PAMAJ00020	800000-850000	1.66454	-0.201852	0.579984
PAMAJ00020	850000-900000	1.37915	-0.617476	0.73154
PAMAJ00020	900000-950000	2.17925	0.547739	0.291935
PAMAJ00020	950000-1000000	1.64125	-0.23577	0.593195
PAMAJ00020	1000000-1050000	1.6795	-0.180065	0.571449
PAMAJ00020	1050000-1100000	1.65827	-0.210983	0.58355
PAMAJ00020	1100000-1150000	1.51204	-0.423944	0.664197
PAMAJ00020	1150000-1200000	1.65681	-0.21311	0.584379
PAMAJ00020	1200000-1250000	1.33337	-0.684147	0.753059
PAMAJ00020	1250000-1300000	1.83957	0.0530506	0.478846
PAMAJ00020	1300000-1350000	1.63954	-0.238261	0.594161
PAMAJ00020	1350000-1400000	1.55207	-0.365646	0.642686
PAMAJ00020	1400000-1450000	2.23136	0.623629	0.266436
PAMAJ00020	1450000-1500000	1.74606	-0.0831315	0.533127
PAMAJ00020	1500000-1550000	1.77856	-0.0358006	0.514279
PAMAJ00020	1550000-1600000	1.36284	-0.641229	0.739313
PAMAJ00020	1600000-1650000	1.98965	0.271618	0.392958
PAMAJ00020	1650000-1700000	1.88616	0.120901	0.451885
PAMAJ00020	1700000-1750000	1.65012	-0.222853	0.588175
PAMAJ00020	1750000-1800000	1.42282	-0.553878	0.710169
PAMAJ00020	1800000-1850000	1.9369	0.194796	0.422776
PAMAJ00020	1850000-1900000	1.23847	-0.822354	0.794562
PAMAJ00020	1900000-1950000	1.25134	-0.803611	0.789189
PAMAJ00020	1950000-2000000	1.26205	-0.788013	0.784656
PAMAJ00020	2000000-2050000	1.07709	-1.05738	0.85483
PAMAJ00020	2050000-2100000	1.27817	-0.764537	0.777726
PAMAJ00020	2100000-2150000	1.89667	0.136207	0.445829
PAMAJ00020	2150000-2200000	1.65975	-0.208828	0.582709
PAMAJ00020	2200000-2250000	1.77849	-0.0359025	0.51432
PAMAJ00020	2250000-2300000	1.79208	-0.0161109	0.506427
PAMAJ00020	2300000-2350000	2.02125	0.317638	0.37538
PAMAJ00020	2350000-2400000	2.23997	0.636168	0.262333
PAMAJ00020	2400000-2450000	1.14714	-0.955361	0.830302
PAMAJ00020	2450000-2500000	2.546	1.08185	0.139659
PAMAJ00020	2500000-2550000	1.66841	-0.196216	0.577779
PAMAJ00020	2550000-2600000	1.72166	-0.118666	0.54723
PAMAJ00020	2600000-2650000	1.41175	-0.57	0.715661
PAMAJ00020	2650000-2700000	1.5968	-0.300504	0.618104
PAMAJ00020	2700000-2750000	1.08905	-1.03996	0.850821
PAMAJ00020	2750000-2800000	1.38248	-0.612627	0.729938
PAMAJ00020	2800000-2850000	2.00766	0.297846	0.38291
PAMAJ00020	2850000-2900000	1.55497	-0.361423	0.641108
PAMAJ00020	2900000-2950000	1.95854	0.226311	0.41048
PAMAJ00020	2950000-3000000	1.24728	-0.809523	0.790893
PAMAJ00020	3000000-3050000	1.48167	-0.468173	0.680169
PAMAJ00020	3050000-3100000	1.32976	-0.689405	0.754716
PAMAJ00020	3100000-3150000	1.48465	-0.463833	0.678616
PAMAJ00020	3150000-3200000	1.65641	-0.213692	0.584606
PAMAJ00020	3200000-3250000	1.89956	0.140416	0.444166
PAMAJ00020	3250000-3300000	1.29555	-0.739226	0.770115
PAMAJ00020	3300000-3350000	2.16594	0.528355	0.298626
PAMAJ00020	3350000-3400000	2.09287	0.421941	0.336534
PAMAJ00020	3400000-3450000	1.59946	-0.296631	0.616626
PAMAJ00020	3450000-3500000	1.27778	-0.765105	0.777896
PAMAJ00020	3500000-3550000	1.76806	-0.0510921	0.520374
PAMAJ00020	3550000-3600000	1.31802	-0.706502	0.760062
PAMAJ00020	3600000-3650000	1.6363	-0.242979	0.595989
PAMAJ00020	3650000-3700000	1.2197	-0.849689	0.802251
PAMAJ00020	3700000-3750000	1.32603	-0.694837	0.756421
PAMAJ00020	3750000-3800000	1.7843	-0.0274412	0.510946
PAMAJ00020	3800000-3850000	2.01813	0.313094	0.377105
PAMAJ00020	3850000-3900000	2.05413	0.365522	0.357361
PAMAJ00022	0-50000	2.05413	0.365522	0.357361
PAMAJ00022	50000-100000	2.5868	1.14127	0.126879
PAMAJ00022	100000-150000	1.7503	-0.0769567	0.530671
PAMAJ00022	150000-200000	2.13377	0.481505	0.315079
PAMAJ00022	200000-250000	1.74661	-0.0823306	0.532808
PAMAJ00022	250000-300000	1.68509	-0.171924	0.568252
PAMAJ00022	300000-350000	1.34761	-0.663409	0.746466
PAMAJ00022	350000-400000	2.08699	0.413378	0.339665
PAMAJ00022	400000-450000	1.71503	-0.128322	0.551053
PAMAJ00022	450000-500000	1.77243	-0.0447279	0.517838
PAMAJ00022	500000-550000	0.853819	-1.38254	0.916596
PAMAJ00022	550000-600000	1.18581	-0.899045	0.815686
PAMAJ00022	600000-650000	0.968608	-1.21536	0.887886
PAMAJ00022	650000-700000	1.20833	-0.866248	0.806823
PAMAJ00022	700000-750000	1.33268	-0.685152	0.753376
PAMAJ00022	750000-800000	1.07465	-1.06093	0.855639
PAMAJ00022	800000-850000	1.09104	-1.03706	0.850146
PAMAJ00022	850000-877822	1.6141	-0.27531	0.608461
PAMAJ00023	0-10379	1.6141	-0.27531	0.608461
PAMAJ00024	0-50000	1.6141	-0.27531	0.608461
PAMAJ00024	50000-100000	2.44637	0.936756	0.174442
PAMAJ00024	100000-150000	1.64547	-0.229625	0.590808
PAMAJ00024	150000-200000	2.19163	0.565769	0.285776
PAMAJ00024	200000-250000	1.54592	-0.374603	0.646022
PAMAJ00024	250000-300000	1.66173	-0.205944	0.581583
PAMAJ00024	300000-350000	1.19527	-0.885268	0.811994
PAMAJ00024	350000-400000	1.55579	-0.360229	0.640662
PAMAJ00024	400000-450000	1.61088	-0.279999	0.610261
PAMAJ00024	450000-500000	1.53645	-0.388394	0.651138
PAMAJ00024	500000-550000	1.36013	-0.645176	0.740593
PAMAJ00024	550000-600000	1.75787	-0.0659322	0.526284
PAMAJ00024	600000-650000	1.27981	-0.762149	0.777014
PAMAJ00024	650000-700000	1.83072	0.040162	0.483982
PAMAJ00024	700000-750000	1.25803	-0.793868	0.786364
PAMAJ00024	750000-800000	2.24687	0.646217	0.259069
PAMAJ00024	800000-850000	2.07897	0.401698	0.343953
PAMAJ00024	850000-900000	1.26402	-0.785144	0.783816
PAMAJ00024	900000-950000	1.43628	-0.534276	0.703425
PAMAJ00024	950000-1000000	1.60033	-0.295364	0.616142
PAMAJ00024	1000000-1050000	1.5715	-0.33735	0.632073
PAMAJ00024	1050000-1100000	1.09584	-1.03007	0.848512
PAMAJ00024	1100000-1150000	1.70757	-0.139186	0.555348
PAMAJ00024	1150000-1200000	1.35266	-0.656055	0.744106
PAMAJ00024	1200000-1250000	1.42238	-0.554519	0.710388
PAMAJ00024	1250000-1284488	0.955235	-1.23484	0.891555
PAMAJ00025	0-14960	1.72345	-0.116059	0.546197
PAMAJ00026	0-50000	1.72345	-0.116059	0.546197
PAMAJ00026	50000-100000	1.55599	-0.359938	0.640553
PAMAJ00026	100000-150000	2.66853	1.2603	0.103781
PAMAJ00026	150000-200000	2.02908	0.329041	0.371062
PAMAJ00026	200000-250000	1.94293	0.203578	0.419342
PAMAJ00026	250000-300000	1.33388	-0.683405	0.752824
PAMAJ00026	300000-350000	2.2371	0.631988	0.263697
PAMAJ00026	350000-400000	1.94892	0.212301	0.415936
PAMAJ00026	400000-450000	2.08055	0.403999	0.343107
PAMAJ00026	450000-500000	2.18508	0.55623	0.289027
PAMAJ00026	500000-550000	1.2099	-0.863961	0.806195
PAMAJ00027	0-50000	1.99253	0.275812	0.391346
PAMAJ00027	50000-81535	1.32911	-0.690351	0.755013
PAMAJ00028	0-50000	1.76806	-0.0510921	0.520374
PAMAJ00028	50000-95239	1.25685	-0.795586	0.786864
PAMAJ00029	0-50000	1.75092	-0.0760537	0.530312
PAMAJ00029	50000-68344	1.63577	-0.243751	0.596288
PAMAJ00030	0-31618	1.80711	0.00577785	0.497695
PAMAJ00031	0-50000	1.9027	0.144989	0.44236
PAMAJ00031	50000-100000	1.57063	-0.338617	0.632551
PAMAJ00031	100000-150000	1.53301	-0.393404	0.65299
PAMAJ00031	150000-200000	1.92667	0.179898	0.428617
PAMAJ00031	200000-250000	1.70604	-0.141414	0.556229
PAMAJ00031	250000-300000	1.35548	-0.651948	0.742783
PAMAJ00031	300000-350000	1.94578	0.207728	0.417721
PAMAJ00031	350000-400000	1.72102	-0.119598	0.547599
PAMAJ00031	400000-450000	1.76755	-0.0518349	0.52067
PAMAJ00031	450000-500000	1.47843	-0.472891	0.681855
PAMAJ00031	500000-550000	1.27142	-0.774367	0.780643
PAMAJ00031	550000-600000	1.58028	-0.324563	0.627244
PAMAJ00031	600000-650000	2.38894	0.853119	0.196797
PAMAJ00031	650000-700000	2.04122	0.346721	0.3644
PAMAJ00031	700000-750000	1.78634	-0.0244703	0.509761
PAMAJ00031	750000-800000	1.5855	-0.316961	0.624363
PAMAJ00031	800000-850000	1.42003	-0.557941	0.711558
PAMAJ00031	850000-900000	1.20837	-0.86619	0.806807
PAMAJ00031	900000-950000	0.890444	-1.3292	0.908109
PAMAJ00031	950000-1000000	1.29379	-0.741789	0.770892
PAMAJ00031	1000000-1050000	1.63325	-0.247421	0.597709
PAMAJ00031	1050000-1074099	0.999691	-1.1701	0.879019
PAMAJ00032	0-50000	1.41298	-0.568208	0.715053
PAMAJ00032	50000-73375	1.24795	-0.808548	0.790612
PAMAJ00033	0-50000	3.53751	2.52582	0.00577137
PAMAJ00033	50000-100000	3.64794	2.68665	0.00360866
PAMAJ00033	100000-150000	4.26121	3.57978	0.000171945
PAMAJ00033	150000-200000	2.49554	1.00836	0.15664
PAMAJ00033	200000-250000	2.38484	0.847148	0.198456
PAMAJ00033	250000-286189	2.61883	1.18792	0.117433
PAMAJ00034	0-50000	2.61883	1.18792	0.117433
PAMAJ00034	50000-65452	1.27238	-0.772969	0.78023
PAMAJ00035	0-22760	2.06147	0.376212	0.35338
PAMAJ00036	0-50000	2.06147	0.376212	0.35338
PAMAJ00037	0-43262	2.33797	0.778889	0.218023
PAMAJ00038	0-50000	2.33797	0.778889	0.218023
PAMAJ00038	50000-100000	0.855144	-1.38061	0.9163
PAMAJ00038	100000-150000	1.86621	0.0918474	0.46341
PAMAJ00038	150000-200000	1.57387	-0.333898	0.630772
PAMAJ00038	200000-250000	1.55318	-0.36403	0.642082
PAMAJ00038	250000-300000	1.79525	-0.0114943	0.504585
PAMAJ00038	300000-350000	1.75404	-0.07151	0.528504
PAMAJ00038	350000-400000	1.70245	-0.146642	0.558293
PAMAJ00038	400000-450000	2.43767	0.924086	0.177721
PAMAJ00038	450000-500000	1.06528	-1.07458	0.858718
PAMAJ00038	500000-550000	2.06314	0.378644	0.352476
PAMAJ00038	550000-600000	2.30517	0.731121	0.232353
PAMAJ00038	600000-650000	1.56527	-0.346423	0.635487
PAMAJ00038	650000-700000	2.01649	0.310706	0.378012
PAMAJ00038	700000-750000	1.35286	-0.655763	0.744012
PAMAJ00038	750000-800000	1.6491	-0.224338	0.588753
PAMAJ00038	800000-850000	1.85666	0.0779394	0.468938
PAMAJ00038	850000-900000	1.53624	-0.3887	0.651251
PAMAJ00038	900000-950000	2.53241	1.06206	0.144104
PAMAJ00038	950000-1000000	1.73631	-0.0973308	0.538768
PAMAJ00038	1000000-1050000	1.74086	-0.0907045	0.536136
PAMAJ00038	1050000-1100000	1.90398	0.146853	0.441624
PAMAJ00038	1100000-1150000	1.32342	-0.698638	0.757611
PAMAJ00038	1150000-1200000	1.48004	-0.470546	0.681018
PAMAJ00038	1200000-1250000	1.45158	-0.511994	0.695672
PAMAJ00038	1250000-1300000	1.12031	-0.994435	0.839994
PAMAJ00038	1300000-1350000	1.68223	-0.17609	0.569888
PAMAJ00038	1350000-1400000	1.76499	-0.0555631	0.522155
PAMAJ00038	1400000-1450000	2.82871	1.49357	0.0676438
PAMAJ00038	1450000-1500000	1.67894	-0.180881	0.571769
PAMAJ00038	1500000-1550000	1.53867	-0.385161	0.649941
PAMAJ00038	1550000-1600000	1.69403	-0.158905	0.563128
PAMAJ00038	1600000-1650000	1.52268	-0.408448	0.658528
PAMAJ00038	1650000-1700000	1.87159	0.0996825	0.460298
PAMAJ00038	1700000-1750000	1.47669	-0.475425	0.682758
PAMAJ00038	1750000-1800000	1.62595	-0.258052	0.601817
PAMAJ00038	1800000-1850000	1.15169	-0.948735	0.828622
PAMAJ00038	1850000-1900000	2.13985	0.49036	0.31194
PAMAJ00038	1900000-1950000	1.27328	-0.771659	0.779842
PAMAJ00038	1950000-2000000	1.65752	-0.212076	0.583976
PAMAJ00038	2000000-2050000	1.31187	-0.715459	0.762837
PAMAJ00038	2050000-2100000	1.42852	-0.545577	0.707322
PAMAJ00038	2100000-2150000	1.23947	-0.820897	0.794148
PAMAJ00038	2150000-2200000	1.04734	-1.1007	0.864487
PAMAJ00038	2200000-2250000	1.41133	-0.570611	0.715868
PAMAJ00039	0-20760	1.41133	-0.570611	0.715868
PAMAJ00040	0-50000	1.41133	-0.570611	0.715868
PAMAJ00041	0-50000	1.54367	-0.37788	0.64724
PAMAJ00041	50000-66307	1.22304	-0.844825	0.800896
PAMAJ00042	0-15457	1.22304	-0.844825	0.800896
PAMAJ00043	0-32797	1.53633	-0.388569	0.651203
PAMAJ00044	0-50000	1.53633	-0.388569	0.651203
PAMAJ00044	50000-100000	2.13147	0.478155	0.31627
PAMAJ00044	100000-150000	2.17647	0.543691	0.293327
PAMAJ00044	150000-156693	1.63787	-0.240693	0.595103
PAMAJ00045	0-50000	1.63787	-0.240693	0.595103
PAMAJ00045	50000-100000	2.28026	0.694844	0.243577
PAMAJ00045	100000-150000	1.83057	0.0399435	0.484069
PAMAJ00045	150000-200000	1.35294	-0.655647	0.743974
PAMAJ00045	200000-250000	1.26034	-0.790504	0.785383
PAMAJ00045	250000-300000	1.64433	-0.231285	0.591453
PAMAJ00045	300000-350000	2.02679	0.325706	0.372323
PAMAJ00046	0-49140	2.0805	0.403926	0.343134
PAMAJ00047	0-44536	3.28428	2.15704	0.0155014
PAMAJ00048	0-24941	3.28428	2.15704	0.0155014
PAMAJ00049	0-50000	3.28428	2.15704	0.0155014
PAMAJ00049	50000-100000	1.30518	-0.725202	0.765836
PAMAJ00049	100000-125895	1.31166	-0.715764	0.762932
PAMAJ00050	0-38834	1.31166	-0.715764	0.762932
PAMAJ00051	0-50000	2.21783	0.603925	0.272947
PAMAJ00051	50000-100000	2.05942	0.373226	0.35449
PAMAJ00051	100000-150000	2.3225	0.75636	0.224717
PAMAJ00051	150000-200000	2.66711	1.25823	0.104155
PAMAJ00051	200000-250000	2.47604	0.979966	0.163552
PAMAJ00051	250000-300000	2.66628	1.25702	0.104373
PAMAJ00051	300000-350000	2.41771	0.895017	0.185389
PAMAJ00051	350000-400000	3.19615	2.02869	0.021245
PAMAJ00051	400000-450000	3.02414	1.77818	0.0376868
PAMAJ00052	0-18177	3.02414	1.77818	0.0376868
PAMAJ00053	0-13042	3.02414	1.77818	0.0376868
PAMAJ00054	0-50000	3.02414	1.77818	0.0376868
PAMAJ00054	50000-100000	1.47887	-0.47225	0.681626
PAMAJ00054	100000-150000	0.706428	-1.59719	0.944888
PAMAJ00054	150000-200000	1.40341	-0.582146	0.719766
PAMAJ00054	200000-217270	0.671942	-1.64741	0.950263
PAMAJ00055	0-50000	0.671942	-1.64741	0.950263
PAMAJ00056	0-50000	0.943483	-1.25195	0.894707
PAMAJ00056	50000-100000	1.18657	-0.897938	0.815391
PAMAJ00056	100000-150000	1.58683	-0.315024	0.623628
PAMAJ00056	150000-200000	1.51798	-0.415293	0.661036
PAMAJ00056	200000-250000	0.933972	-1.26581	0.897209
PAMAJ00056	250000-300000	0.220263	-2.30521	0.989422
PAMAJ00056	300000-350000	0.459093	-1.95739	0.974849
PAMAJ00056	350000-400000	0.589512	-1.76746	0.961424
PAMAJ00056	400000-450000	0.227877	-2.29412	0.989108
PAMAJ00056	450000-500000	0.184805	-2.35685	0.990785
PAMAJ00056	500000-550000	1.25578	-0.797145	0.787316
PAMAJ00056	550000-600000	0.162496	-2.38933	0.991561
PAMAJ00056	600000-650000	0.36622	-2.09264	0.98181
PAMAJ00056	650000-685330	0.334388	-2.139	0.983782
PAMAJ00057	0-50000	1.57014	-0.33933	0.63282
PAMAJ00057	50000-67317	0.549847	-1.82522	0.966016
PAMAJ00058	0-29542	0.549847	-1.82522	0.966016
PAMAJ00060	50000-100000	2.49206	1.0033	0.157859
PAMAJ00060	100000-150000	0.732148	-1.55973	0.940588
PAMAJ00060	150000-199842	0.947223	-1.24651	0.893711
PAMAJ00061	0-32368	0.947223	-1.24651	0.893711
PAMAJ00062	0-50000	1.8329	0.0433368	0.482717
PAMAJ00062	50000-100000	1.51044	-0.426274	0.665046
PAMAJ00062	100000-150000	1.48983	-0.456289	0.675909
PAMAJ00062	150000-157874	1.2185	-0.851437	0.802737
PAMAJ00063	0-45696	1.2185	-0.851437	0.802737
PAMAJ00064	0-50000	1.2185	-0.851437	0.802737
PAMAJ00065	0-18827	1.2185	-0.851437	0.802737
PAMAJ00066	0-25785	1.7962	-0.0101108	0.504034
PAMAJ00067	0-50000	1.7962	-0.0101108	0.504034
PAMAJ00067	50000-100000	1.85604	0.0770364	0.469297
PAMAJ00067	100000-150000	1.34709	-0.664166	0.746708
PAMAJ00067	150000-200000	2.67134	1.26439	0.103045
PAMAJ00067	200000-247090	0.935903	-1.26299	0.896704
PAMAJ00068	0-50000	0.935903	-1.26299	0.896704
PAMAJ00068	50000-100000	1.41416	-0.56649	0.71447
PAMAJ00068	100000-138845	1.37643	-0.621437	0.732844
PAMAJ00069	0-50000	1.40264	-0.583267	0.720143
PAMAJ00069	50000-100000	1.40314	-0.582539	0.719898
PAMAJ00070	0-50000	1.56079	-0.352947	0.637936
PAMAJ00070	50000-100000	1.29091	-0.745983	0.772161
PAMAJ00070	100000-150000	1.85224	0.0715024	0.471499
PAMAJ00070	150000-200000	2.1563	0.514316	0.303515
PAMAJ00070	200000-250000	1.14244	-0.962206	0.832027
PAMAJ00070	250000-300000	1.47876	-0.472411	0.681683
PAMAJ00070	300000-331885	0.807131	-1.45053	0.926544
PAMAJ00071	0-50000	1.11688	-0.99943	0.841207
PAMAJ00071	50000-73867	1.39871	-0.58899	0.722066
PAMAJ00072	0-9365	1.39871	-0.58899	0.722066
PAMAJ00073	0-2478	1.39871	-0.58899	0.722066
PAMAJ00074	0-50000	1.63768	-0.240969	0.595211
PAMAJ00074	50000-100000	1.38612	-0.607326	0.728183
PAMAJ00075	0-50000	1.53191	-0.395006	0.653581
PAMAJ00075	50000-81938	1.51089	-0.425618	0.664807
PAMAJ00076	0-50000	2.01488	0.308361	0.378904
PAMAJ00076	50000-100000	1.69452	-0.158191	0.562847
PAMAJ00076	100000-150000	1.55493	-0.361481	0.64113
PAMAJ00076	150000-200000	1.7946	-0.0124409	0.504963
PAMAJ00076	200000-250000	1.89676	0.136338	0.445777
PAMAJ00076	250000-300000	1.7832	-0.0290432	0.511585
PAMAJ00076	300000-350000	1.57093	-0.33818	0.632386
PAMAJ00076	350000-400000	1.60509	-0.288431	0.613492
PAMAJ00076	400000-450000	1.40419	-0.58101	0.719383
PAMAJ00076	450000-500000	1.7227	-0.117152	0.54663
PAMAJ00076	500000-550000	1.24566	-0.811883	0.791571
PAMAJ00076	550000-600000	1.30572	-0.724415	0.765595
PAMAJ00076	600000-610838	1.06904	-1.0691	0.857488
PAMAJ00077	0-50000	1.08902	-1.04	0.850831
PAMAJ00077	50000-57075	0.842833	-1.39853	0.919024
PAMAJ00078	0-50000	0.976698	-1.20358	0.885624
PAMAJ00079	0-46038	1.7235	-0.115987	0.546168
PAMAJ00080	0-50000	2.69856	1.30403	0.0961117
PAMAJ00080	50000-100000	1.57027	-0.339141	0.632748
PAMAJ00080	100000-150000	1.88864	0.124513	0.450455
PAMAJ00080	150000-200000	1.46201	-0.496804	0.690336
PAMAJ00080	200000-250000	1.39809	-0.589893	0.722369
PAMAJ00080	250000-300000	1.6308	-0.250989	0.599089
PAMAJ00080	300000-350000	1.66015	-0.208245	0.582481
PAMAJ00080	350000-400000	1.57706	-0.329253	0.629018
PAMAJ00080	400000-450000	1.52125	-0.410531	0.659292
PAMAJ00080	450000-500000	1.4134	-0.567597	0.714846
PAMAJ00080	500000-550000	1.22119	-0.847519	0.801647
PAMAJ00080	550000-600000	1.01759	-1.14403	0.873694
PAMAJ00080	600000-650000	1.14882	-0.952914	0.829683
PAMAJ00080	650000-700000	0.973046	-1.2089	0.886649
PAMAJ00080	700000-750000	1.49519	-0.448483	0.673098
PAMAJ00080	750000-800000	1.74445	-0.0854762	0.534059
PAMAJ00080	800000-849482	0.774773	-1.49765	0.932888
PAMAJ00081	0-50000	1.80864	0.00800605	0.496806
PAMAJ00081	50000-100000	1.71284	-0.131511	0.552314
PAMAJ00081	100000-110344	0.836547	-1.40769	0.920388
PAMAJ00083	0-50000	1.30557	-0.724634	0.765662
PAMAJ00083	50000-100000	2.07878	0.401421	0.344055
PAMAJ00083	100000-150000	2.09928	0.431276	0.333134
PAMAJ00083	150000-200000	1.67363	-0.188614	0.574802
PAMAJ00083	200000-250000	1.37152	-0.628588	0.735191
PAMAJ00083	250000-300000	1.85608	0.0770947	0.469274
PAMAJ00083	300000-350000	1.13201	-0.977395	0.835813
PAMAJ00083	350000-400000	1.5488	-0.370409	0.644461
PAMAJ00084	0-50000	1.5488	-0.370409	0.644461
PAMAJ00084	50000-66410	1.22513	-0.841781	0.800045
PAMAJ00085	0-50000	1.22513	-0.841781	0.800045
PAMAJ00085	50000-100000	1.31552	-0.710143	0.761192
PAMAJ00086	0-50000	1.33639	-0.679749	0.751668
PAMAJ00086	50000-100000	2.1259	0.470044	0.319162
PAMAJ00086	100000-146272	1.23256	-0.830961	0.797002
PAMAJ00087	0-50000	1.93925	0.198218	0.421437
PAMAJ00087	50000-100000	1.5912	-0.30866	0.62121
PAMAJ00087	100000-150000	1.96626	0.237554	0.406114
PAMAJ00087	150000-200000	1.72153	-0.118855	0.547305
PAMAJ00087	200000-250000	1.69869	-0.152118	0.560453
PAMAJ00087	250000-300000	1.40278	-0.583063	0.720075
PAMAJ00087	300000-350000	1.86635	0.0920513	0.463329
PAMAJ00087	350000-400000	1.57222	-0.336301	0.631678
PAMAJ00087	400000-450000	2.08838	0.415402	0.338924
PAMAJ00087	450000-500000	2.77702	1.41829	0.0780525
PAMAJ00087	500000-550000	1.94662	0.208951	0.417243
PAMAJ00087	550000-600000	1.96277	0.232471	0.408086
PAMAJ00087	600000-650000	2.01687	0.311259	0.377802
PAMAJ00087	650000-700000	1.82985	0.038895	0.484487
PAMAJ00087	700000-750000	0.699476	-1.60731	0.946007
PAMAJ00087	750000-800000	1.76627	-0.053699	0.521412
PAMAJ00087	800000-850000	2.26206	0.668339	0.251959
PAMAJ00087	850000-900000	1.74883	-0.0790975	0.531522
PAMAJ00087	900000-950000	1.68174	-0.176803	0.570168
PAMAJ00087	950000-1000000	2.01705	0.311521	0.377702
PAMAJ00087	1000000-1050000	2.32926	0.766204	0.221777
PAMAJ00087	1050000-1100000	1.04276	-1.10737	0.865934
PAMAJ00087	1100000-1150000	0.630551	-1.70769	0.956153
PAMAJ00087	1150000-1200000	1.26978	-0.776756	0.781349
PAMAJ00088	0-35425	1.26978	-0.776756	0.781349
PAMAJ00089	0-50000	2.83184	1.49813	0.0670497
PAMAJ00089	50000-100000	2.35453	0.803006	0.210986
PAMAJ00089	100000-150000	2.10809	0.444106	0.328483
PAMAJ00089	150000-200000	2.31702	0.748379	0.227116
PAMAJ00089	200000-250000	3.13674	1.94217	0.0260584
PAMAJ00089	250000-300000	2.12608	0.470306	0.319068
PAMAJ00089	300000-346932	1.81401	0.0158266	0.493686
PAMAJ00090	0-10079	1.81401	0.0158266	0.493686
PAMAJ00091	0-50000	1.93006	0.184835	0.426679
PAMAJ00091	50000-100000	1.18421	-0.901375	0.816305
PAMAJ00091	100000-132897	1.37051	-0.630059	0.735672
PAMAJ00092	0-50000	1.57	-0.339534	0.632896
PAMAJ00092	50000-72380	0.685921	-1.62705	0.948137
PAMAJ00093	0-50000	1.54328	-0.378448	0.647451
PAMAJ00093	50000-93626	1.95904	0.227039	0.410197
PAMAJ00094	0-50000	1.95904	0.227039	0.410197
PAMAJ00094	50000-100000	0.842955	-1.39836	0.918997
PAMAJ00094	100000-150000	0.795993	-1.46675	0.928778
PAMAJ00094	150000-200000	0.84097	-1.40125	0.91943
PAMAJ00094	200000-250000	0.797507	-1.46454	0.928477
PAMAJ00094	250000-300000	0.747541	-1.53731	0.937892
PAMAJ00094	300000-350000	1.00371	-1.16424	0.877837
PAMAJ00094	350000-400000	0.653135	-1.6748	0.953013
PAMAJ00094	400000-450000	1.00205	-1.16666	0.878326
PAMAJ00094	450000-500000	0.791036	-1.47397	0.929755
PAMAJ00094	500000-550000	0.984286	-1.19253	0.883474
PAMAJ00094	550000-600000	1.05627	-1.0877	0.861636
PAMAJ00094	600000-650000	0.60871	-1.7395	0.959026
PAMAJ00094	650000-700000	1.66848	-0.196114	0.57774
PAMAJ00094	700000-750000	1.78285	-0.0295529	0.511788
PAMAJ00094	750000-800000	1.09282	-1.03447	0.849542
PAMAJ00094	800000-850000	0.833761	-1.41175	0.920988
PAMAJ00094	850000-900000	1.06974	-1.06808	0.857258
PAMAJ00094	900000-950000	0.812469	-1.44275	0.925455
PAMAJ00094	950000-1000000	0.499554	-1.89846	0.971183
PAMAJ00094	1000000-1050000	0.98071	-1.19774	0.884491
PAMAJ00094	1050000-1100000	1.20867	-0.865753	0.806687
PAMAJ00094	1100000-1150000	0.434847	-1.9927	0.976853
PAMAJ00094	1150000-1200000	0.347145	-2.12042	0.983015
PAMAJ00094	1200000-1250000	0.207842	-2.3233	0.989918
PAMAJ00095	0-50000	1.36809	-0.633583	0.736824
PAMAJ00095	50000-100000	2.26425	0.671528	0.250942
PAMAJ00095	100000-150000	1.25259	-0.80179	0.788663
PAMAJ00095	150000-200000	2.07293	0.392901	0.347196
PAMAJ00095	200000-233378	1.88141	0.113984	0.454625
PAMAJ00096	0-50000	1.91142	0.157688	0.437351
PAMAJ00096	50000-100000	1.67553	-0.185847	0.573718
PAMAJ00096	100000-150000	3.04343	1.80628	0.0354376
PAMAJ00096	150000-200000	2.18309	0.553332	0.290018
PAMAJ00096	200000-250000	1.67027	-0.193507	0.576719
PAMAJ00096	250000-300000	1.99572	0.280458	0.389563
PAMAJ00096	300000-350000	2.30454	0.730204	0.232633
PAMAJ00096	350000-400000	1.66818	-0.196551	0.577911
PAMAJ00096	400000-450000	1.85762	0.0793374	0.468382
PAMAJ00096	450000-500000	1.90679	0.150946	0.440009
PAMAJ00096	500000-550000	1.73144	-0.104423	0.541583
PAMAJ00096	550000-600000	1.88021	0.112236	0.455318
PAMAJ00096	600000-650000	1.87062	0.0982698	0.460859
PAMAJ00096	650000-700000	2.02315	0.320405	0.374331
PAMAJ00096	700000-750000	2.12307	0.465922	0.320636
PAMAJ00096	750000-800000	2.42743	0.909173	0.181629
PAMAJ00096	800000-850000	2.99806	1.7402	0.0409117
PAMAJ00096	850000-900000	2.96169	1.68724	0.045779
PAMAJ00096	900000-950000	2.73832	1.36193	0.0866094
PAMAJ00096	950000-1000000	2.65274	1.2373	0.107988
PAMAJ00097	0-31692	2.65274	1.2373	0.107988
PAMAJ00098	0-50000	2.65274	1.2373	0.107988
PAMAJ00098	50000-100000	1.88258	0.115688	0.45395
PAMAJ00099	0-50000	1.88258	0.115688	0.45395
PAMAJ00100	0-50000	1.88258	0.115688	0.45395
PAMAJ00100	50000-100000	2.73441	1.35624	0.0875115
PAMAJ00100	100000-150000	2.14806	0.502316	0.307723
PAMAJ00100	150000-200000	2.15418	0.511229	0.304595
PAMAJ00100	200000-250000	2.28247	0.698062	0.242569
PAMAJ00100	250000-300000	2.1771	0.544608	0.293012
PAMAJ00100	300000-350000	2.52512	1.05144	0.146528
PAMAJ00100	350000-400000	2.93299	1.64544	0.0499397
PAMAJ00100	400000-450000	2.57218	1.11998	0.131362
PAMAJ00100	450000-500000	1.90707	0.151353	0.439849
PAMAJ00100	500000-550000	2.10196	0.435179	0.331716
PAMAJ00100	550000-600000	1.4723	-0.481818	0.685033
PAMAJ00100	600000-650000	2.18625	0.557934	0.288445
PAMAJ00100	650000-696791	1.24816	-0.808242	0.790524
PAMAJ00101	0-50000	1.24816	-0.808242	0.790524
PAMAJ00102	0-50000	1.24816	-0.808242	0.790524
PAMAJ00102	50000-84381	0.044309	-2.56145	0.994788
PAMAJ00103	0-50000	3.55508	2.55141	0.00536437
PAMAJ00103	50000-100000	3.04094	1.80265	0.0357216
PAMAJ00103	100000-150000	2.25421	0.656906	0.255621
PAMAJ00103	150000-200000	2.22481	0.61409	0.269578
PAMAJ00103	200000-250000	2.58701	1.14158	0.126815
PAMAJ00103	250000-300000	2.49407	1.00622	0.157154
PAMAJ00103	300000-350000	2.94213	1.65875	0.0485831
PAMAJ00103	350000-379111	2.86281	1.54323	0.0613871
PAMAJ00104	0-50000	2.86281	1.54323	0.0613871
PAMAJ00104	50000-100000	1.31379	-0.712662	0.761973
PAMAJ00104	100000-150000	1.70864	-0.137628	0.554733
PAMAJ00104	150000-200000	2.91873	1.62467	0.0521163
PAMAJ00104	200000-250000	1.41226	-0.569257	0.715409
PAMAJ00104	250000-300000	1.71952	-0.121783	0.548464
PAMAJ00104	300000-350000	1.79583	-0.0106496	0.504249
PAMAJ00104	350000-400000	1.19879	-0.880141	0.810609
PAMAJ00104	400000-450000	1.678	-0.18225	0.572307
PAMAJ00104	450000-500000	1.59784	-0.29899	0.617526
PAMAJ00104	500000-550000	1.6461	-0.228707	0.590452
PAMAJ00104	550000-600000	2.67644	1.27182	0.101719
PAMAJ00104	600000-650000	1.45105	-0.512766	0.695942
PAMAJ00104	650000-700000	1.48125	-0.468784	0.680388
PAMAJ00104	700000-750000	2.52083	1.04519	0.147966
PAMAJ00104	750000-800000	1.57613	-0.330607	0.629529
PAMAJ00104	800000-850000	1.67589	-0.185323	0.573512
PAMAJ00104	850000-900000	1.24265	-0.816266	0.792826
PAMAJ00104	900000-950000	1.911	0.157077	0.437592
PAMAJ00104	950000-1000000	2.27113	0.681547	0.247763
PAMAJ00104	1000000-1050000	1.38589	-0.607661	0.728294
PAMAJ00104	1050000-1100000	2.17855	0.54672	0.292286
PAMAJ00104	1100000-1150000	1.52542	-0.404458	0.657062
PAMAJ00104	1150000-1200000	2.77828	1.42013	0.0777851
PAMAJ00104	1200000-1250000	1.58097	-0.323558	0.626864
PAMAJ00104	1250000-1300000	1.91274	0.159611	0.436594
PAMAJ00104	1300000-1350000	1.76523	-0.0552136	0.522016
PAMAJ00104	1350000-1400000	1.52634	-0.403118	0.656569
PAMAJ00104	1400000-1450000	1.18744	-0.896671	0.815053
PAMAJ00104	1450000-1500000	1.31118	-0.716464	0.763147
PAMAJ00104	1500000-1550000	1.15222	-0.947963	0.828426
PAMAJ00104	1550000-1600000	1.03565	-1.11773	0.868158
PAMAJ00104	1600000-1650000	1.03675	-1.11613	0.867816
PAMAJ00104	1650000-1700000	1.36973	-0.631195	0.736043
PAMAJ00104	1700000-1750000	1.20433	-0.872073	0.808416
PAMAJ00104	1750000-1800000	1.17785	-0.910637	0.818757
PAMAJ00104	1800000-1850000	1.23552	-0.82665	0.795782
PAMAJ00104	1850000-1900000	1.13171	-0.977832	0.835921
PAMAJ00104	1900000-1950000	2.05853	0.37193	0.354972
PAMAJ00104	1950000-2000000	1.57999	-0.324985	0.627404
PAMAJ00104	2000000-2050000	1.31941	-0.704478	0.759432
PAMAJ00104	2050000-2100000	1.76029	-0.0624079	0.524881
PAMAJ00104	2100000-2150000	1.40649	-0.57766	0.718253
PAMAJ00104	2150000-2200000	1.46696	-0.489595	0.68779
PAMAJ00104	2200000-2250000	1.65723	-0.212498	0.584141
PAMAJ00104	2250000-2300000	1.5766	-0.329922	0.629271
PAMAJ00104	2300000-2350000	1.79828	-0.00708161	0.502825
PAMAJ00104	2350000-2400000	1.9519	0.216641	0.414244
PAMAJ00104	2400000-2450000	1.78505	-0.026349	0.51051
PAMAJ00104	2450000-2500000	2.05445	0.365988	0.357187
PAMAJ00104	2500000-2550000	1.70856	-0.137744	0.554779
PAMAJ00104	2550000-2600000	1.85229	0.0715752	0.47147
PAMAJ00104	2600000-2650000	1.48104	-0.46909	0.680497
PAMAJ00104	2650000-2700000	2.20991	0.592391	0.276795
PAMAJ00104	2700000-2750000	2.02749	0.326725	0.371938
PAMAJ00104	2750000-2800000	2.28808	0.706232	0.240022
PAMAJ00104	2800000-2850000	1.1983	-0.880855	0.810802
PAMAJ00104	2850000-2900000	2.15166	0.507559	0.305881
PAMAJ00104	2900000-2950000	1.91765	0.166761	0.433779
PAMAJ00104	2950000-3000000	1.84106	0.0552205	0.477981
PAMAJ00104	3000000-3050000	2.32116	0.754408	0.225302
PAMAJ00104	3050000-3100000	2.1168	0.456791	0.323911
PAMAJ00104	3100000-3150000	1.65501	-0.215731	0.585401
PAMAJ00104	3150000-3200000	2.57308	1.12129	0.131083
PAMAJ00104	3200000-3250000	1.50877	-0.428706	0.665931
PAMAJ00104	3250000-3300000	1.61508	-0.273883	0.607913
PAMAJ00104	3300000-3350000	2.01987	0.315628	0.376142
PAMAJ00104	3350000-3400000	1.79348	-0.014072	0.505614
PAMAJ00104	3400000-3450000	2.02431	0.322094	0.373691
PAMAJ00104	3450000-3500000	2.58176	1.13393	0.128412
PAMAJ00104	3500000-3550000	1.3104	-0.717599	0.763498
PAMAJ00104	3550000-3600000	3.27746	2.1471	0.0158925
PAMAJ00104	3600000-3650000	2.17548	0.542249	0.293824
PAMAJ00104	3650000-3700000	1.94554	0.207379	0.417857
PAMAJ00104	3700000-3750000	1.92083	0.171393	0.431958
PAMAJ00104	3750000-3800000	1.21599	-0.855092	0.80375
PAMAJ00104	3800000-3850000	1.25845	-0.793256	0.786186
PAMAJ00104	3850000-3900000	2.0066	0.296303	0.3835
PAMAJ00104	3900000-3950000	1.60802	-0.284164	0.611858
PAMAJ00104	3950000-4000000	2.17914	0.547579	0.291991
PAMAJ00104	4000000-4050000	2.11806	0.458626	0.323251
PAMAJ00104	4050000-4100000	1.61999	-0.266732	0.605162
PAMAJ00104	4100000-4144736	1.24815	-0.808256	0.790529
PAMAJ00105	0-50000	1.24815	-0.808256	0.790529
PAMAJ00106	0-15351	1.24815	-0.808256	0.790529
PAMAJ00107	0-50000	1.84022	0.0539972	0.478469
PAMAJ00107	50000-94344	1.43871	-0.530737	0.702199
PAMAJ00108	0-50000	2.47189	0.973922	0.165048
PAMAJ00108	50000-100000	1.54128	-0.38136	0.648532
PAMAJ00108	100000-111999	1.14884	-0.952885	0.829676
PAMAJ00109	0-50000	1.79889	-0.00619324	0.502471
PAMAJ00109	50000-100000	2.65218	1.23648	0.108139
PAMAJ00109	100000-150000	2.05128	0.361372	0.358911
PAMAJ00109	150000-167123	1.22049	-0.848539	0.801931
PAMAJ00110	0-27652	1.22049	-0.848539	0.801931
PAMAJ00111	0-50000	1.33777	-0.677739	0.751032
PAMAJ00111	50000-78636	1.33738	-0.678307	0.751212
PAMAJ00112	0-50000	1.33738	-0.678307	0.751212
PAMAJ00112	50000-100000	1.60173	-0.293325	0.615363
PAMAJ00112	100000-150000	1.49558	-0.447915	0.672893
PAMAJ00112	150000-200000	1.59814	-0.298553	0.617359
PAMAJ00112	200000-250000	1.27148	-0.77428	0.780617
PAMAJ00112	250000-300000	1.17561	-0.913899	0.819615
PAMAJ00112	300000-350000	1.4108	-0.571383	0.71613
PAMAJ00112	350000-400000	1.1504	-0.950613	0.8291
PAMAJ00112	400000-450000	1.58637	-0.315694	0.623883
PAMAJ00112	450000-500000	1.23961	-0.820694	0.79409
PAMAJ00112	500000-550000	1.24038	-0.819572	0.79377
PAMAJ00112	550000-600000	1.19766	-0.881787	0.811054
PAMAJ00112	600000-650000	1.36462	-0.638637	0.73847
PAMAJ00112	650000-700000	1.4107	-0.571529	0.716179
PAMAJ00112	700000-750000	1.31471	-0.711323	0.761558
PAMAJ00112	750000-800000	1.25633	-0.796344	0.787084
PAMAJ00112	800000-850000	0.605122	-1.74472	0.959483
PAMAJ00112	850000-900000	0.782179	-1.48687	0.931475
PAMAJ00112	900000-950000	0.813348	-1.44147	0.925275
PAMAJ00112	950000-1000000	0.231517	-2.28882	0.988955
PAMAJ00112	1000000-1026393	0.879991	-1.34442	0.910594
PAMAJ00113	0-50000	2.57803	1.1285	0.129555
PAMAJ00113	50000-100000	2.17915	0.547594	0.291985
PAMAJ00113	100000-150000	2.03093	0.331735	0.370045
PAMAJ00113	150000-200000	2.08202	0.40614	0.34232
PAMAJ00113	200000-250000	2.06603	0.382853	0.350914
PAMAJ00113	250000-300000	2.38943	0.853832	0.196599
PAMAJ00113	300000-350000	2.08008	0.403314	0.343359
PAMAJ00113	350000-400000	1.93103	0.186247	0.426125
PAMAJ00113	400000-450000	2.16934	0.533307	0.296911
PAMAJ00113	450000-500000	2.06118	0.375789	0.353537
PAMAJ00113	500000-550000	2.11148	0.449043	0.3267
PAMAJ00113	550000-600000	1.8215	0.0267345	0.489336
PAMAJ00113	600000-605258	1.72501	-0.113787	0.545297
PAMAJ00114	0-50000	1.72501	-0.113787	0.545297
PAMAJ00114	50000-77033	0.815862	-1.43781	0.924757
PAMAJ00115	0-50000	1.69737	-0.154041	0.561211
PAMAJ00115	50000-100000	1.59677	-0.300548	0.61812
PAMAJ00115	100000-150000	1.80806	0.00716137	0.497143
PAMAJ00115	150000-200000	1.29949	-0.733488	0.76837
PAMAJ00115	200000-250000	1.90886	0.15396	0.438821
PAMAJ00115	250000-300000	1.7339	-0.100841	0.540162
PAMAJ00115	300000-350000	1.91557	0.163732	0.434971
PAMAJ00115	350000-397986	1.89867	0.13912	0.444678
PAMAJ00116	0-50000	2.00589	0.295269	0.383894
PAMAJ00116	50000-91292	1.65651	-0.213547	0.58455
PAMAJ00117	0-50000	1.85956	0.0821627	0.467259
PAMAJ00117	50000-100000	2.23896	0.634697	0.262813
PAMAJ00117	100000-150000	1.53254	-0.394089	0.653242
PAMAJ00117	150000-174691	0.809823	-1.44661	0.925997
PAMAJ00118	0-38365	0.809823	-1.44661	0.925997
PAMAJ00119	0-23887	1.54108	-0.381652	0.64864
PAMAJ00120	0-50000	4.14306	3.40771	0.000327554
PAMAJ00120	50000-100000	4.25799	3.57509	0.000175057
PAMAJ00120	100000-150000	3.1421	1.94997	0.0255896
PAMAJ00120	150000-200000	3.39383	2.31658	0.0102634
PAMAJ00120	200000-250000	3.18024	2.00552	0.0224538
PAMAJ00120	250000-300000	2.81141	1.46838	0.0710009
PAMAJ00120	300000-350000	2.68422	1.28315	0.0997205
PAMAJ00120	350000-400000	2.43859	0.925426	0.177372
PAMAJ00120	400000-450000	2.92209	1.62956	0.0515968
PAMAJ00120	450000-500000	2.43456	0.919557	0.178902
PAMAJ00120	500000-550000	3.50931	2.48476	0.00648203
PAMAJ00121	0-50000	3.50931	2.48476	0.00648203
PAMAJ00122	0-50000	3.50931	2.48476	0.00648203
PAMAJ00122	50000-100000	0.999294	-1.17067	0.879135
PAMAJ00122	100000-150000	1.21935	-0.850199	0.802393
PAMAJ00122	150000-157624	0.932388	-1.26811	0.897621
PAMAJ00123	0-50000	1.78231	-0.0303393	0.512102
PAMAJ00123	50000-100000	1.35485	-0.652865	0.743078
PAMAJ00123	100000-150000	1.43196	-0.540567	0.705597
PAMAJ00123	150000-200000	1.56265	-0.350238	0.63692
PAMAJ00123	200000-250000	1.54156	-0.380953	0.648381
PAMAJ00123	250000-300000	1.71626	-0.12653	0.550344
PAMAJ00123	300000-350000	1.40565	-0.578883	0.718666
PAMAJ00123	350000-390838	1.20517	-0.87085	0.808082
PAMAJ00124	0-50000	1.81264	0.0138314	0.494482
PAMAJ00125	0-50000	1.81264	0.0138314	0.494482
PAMAJ00125	50000-100000	1.65503	-0.215702	0.58539
PAMAJ00125	100000-150000	2.98253	1.71759	0.0429361
PAMAJ00125	150000-159544	1.28334	-0.757008	0.775477
PAMAJ00126	0-38602	1.28334	-0.757008	0.775477
PAMAJ00127	0-24444	1.28334	-0.757008	0.775477
PAMAJ00128	0-50000	2.52324	1.0487	0.147157
PAMAJ00128	50000-100000	2.57998	1.13134	0.128957
PAMAJ00128	100000-150000	2.21136	0.594502	0.276088
PAMAJ00128	150000-200000	2.07775	0.399921	0.344607
PAMAJ00128	200000-250000	1.74162	-0.0895977	0.535697
PAMAJ00128	250000-300000	1.44028	-0.52845	0.701407
PAMAJ00128	300000-350000	2.12533	0.469214	0.319459
PAMAJ00128	350000-400000	2.10549	0.44032	0.329853
PAMAJ00128	400000-450000	3.52113	2.50197	0.00617524
PAMAJ00128	450000-500000	2.13621	0.485058	0.313817
PAMAJ00128	500000-550000	1.9244	0.176592	0.429915
PAMAJ00128	550000-600000	2.1361	0.484898	0.313874
PAMAJ00128	600000-650000	2.06991	0.388503	0.348822
PAMAJ00128	650000-700000	1.28144	-0.759775	0.776305
PAMAJ00128	700000-750000	1.59156	-0.308136	0.62101
PAMAJ00128	750000-800000	2.50071	1.01589	0.15484
PAMAJ00128	800000-850000	1.82391	0.0302443	0.487936
PAMAJ00128	850000-900000	2.00544	0.294613	0.384145
PAMAJ00128	900000-950000	2.68548	1.28498	0.0993995
PAMAJ00128	950000-1000000	1.48193	-0.467794	0.680034
PAMAJ00128	1000000-1050000	1.89001	0.126508	0.449665
PAMAJ00128	1050000-1100000	1.94385	0.204917	0.418818
PAMAJ00128	1100000-1150000	2.40633	0.878444	0.189851
PAMAJ00128	1150000-1200000	1.8987	0.139164	0.44466
PAMAJ00128	1200000-1250000	2.71198	1.32357	0.0928223
PAMAJ00128	1250000-1300000	2.50836	1.02703	0.152202
PAMAJ00128	1300000-1350000	1.68916	-0.165997	0.56592
PAMAJ00128	1350000-1400000	1.93161	0.187092	0.425794
PAMAJ00128	1400000-1450000	1.66718	-0.198007	0.57848
PAMAJ00128	1450000-1500000	2.04336	0.349838	0.36323
PAMAJ00128	1500000-1550000	1.57796	-0.327942	0.628522
PAMAJ00128	1550000-1600000	1.43189	-0.540669	0.705632
PAMAJ00128	1600000-1650000	1.42073	-0.556922	0.71121
PAMAJ00128	1650000-1700000	2.04733	0.355619	0.361063
PAMAJ00128	1700000-1750000	1.5874	-0.314194	0.623313
PAMAJ00128	1750000-1800000	2.54409	1.07907	0.140278
PAMAJ00128	1800000-1850000	2.00544	0.294613	0.384145
PAMAJ00128	1850000-1900000	1.67679	-0.184012	0.572998
PAMAJ00128	1900000-1950000	2.39721	0.865162	0.193475
PAMAJ00128	1950000-2000000	1.24563	-0.811926	0.791583
PAMAJ00128	2000000-2050000	1.76766	-0.0516747	0.520606
PAMAJ00128	2050000-2100000	1.87105	0.0988961	0.46061
PAMAJ00128	2100000-2150000	2.24049	0.636925	0.262087
PAMAJ00128	2150000-2200000	1.76779	-0.0514853	0.520531
PAMAJ00128	2200000-2250000	1.16651	-0.927152	0.823076
PAMAJ00128	2250000-2300000	1.65602	-0.21426	0.584828
PAMAJ00128	2300000-2350000	1.76395	-0.0570777	0.522758
PAMAJ00128	2350000-2400000	1.80283	-0.000455274	0.500182
PAMAJ00128	2400000-2450000	1.82267	0.0284385	0.488656
PAMAJ00128	2450000-2500000	1.85704	0.0784928	0.468718
PAMAJ00128	2500000-2550000	1.11794	-0.997886	0.840833
PAMAJ00128	2550000-2600000	1.6898	-0.165065	0.565554
PAMAJ00128	2600000-2650000	1.29576	-0.73892	0.770022
PAMAJ00128	2650000-2700000	2.31239	0.741636	0.229154
PAMAJ00128	2700000-2750000	1.31358	-0.712968	0.762067
PAMAJ00128	2750000-2800000	2.27015	0.68012	0.248214
PAMAJ00128	2800000-2850000	2.28481	0.70147	0.241505
PAMAJ00128	2850000-2900000	1.77637	-0.03899	0.515551
PAMAJ00128	2900000-2950000	1.3624	-0.64187	0.739521
PAMAJ00128	2950000-2987151	1.12945	-0.981124	0.836734
PAMAJ00129	0-3507	1.12945	-0.981124	0.836734
PAMAJ00130	0-50000	1.46234	-0.496324	0.690167
PAMAJ00130	50000-100000	0.940564	-1.25621	0.895479
PAMAJ00130	100000-150000	0.868229	-1.36155	0.91333
PAMAJ00130	150000-185876	1.04003	-1.11135	0.866791
PAMAJ00131	0-50000	1.12994	-0.98041	0.836558
PAMAJ00131	50000-100000	1.84421	0.059808	0.476154
PAMAJ00131	100000-150000	1.30043	-0.732119	0.767952
PAMAJ00131	150000-200000	1.97564	0.251214	0.400824
PAMAJ00131	200000-250000	2.0617	0.376547	0.353255
PAMAJ00131	250000-300000	1.95194	0.216699	0.414221
PAMAJ00131	300000-350000	2.35694	0.806516	0.209973
PAMAJ00131	350000-400000	1.8128	0.0140644	0.494389
PAMAJ00131	400000-450000	1.58908	-0.311747	0.622384
PAMAJ00131	450000-500000	1.78478	-0.0267422	0.510667
PAMAJ00131	500000-550000	2.00419	0.292793	0.38484
PAMAJ00131	550000-600000	2.58458	1.13804	0.127553
PAMAJ00131	600000-650000	1.74756	-0.080947	0.532258
PAMAJ00131	650000-700000	1.44952	-0.514994	0.696721
PAMAJ00131	700000-750000	2.0574	0.370285	0.355585
PAMAJ00131	750000-800000	1.95029	0.214296	0.415158
PAMAJ00131	800000-850000	2.27551	0.687926	0.24575
PAMAJ00131	850000-900000	1.72918	-0.107715	0.542889
PAMAJ00131	900000-950000	1.42865	-0.545388	0.707257
PAMAJ00131	950000-1000000	1.65119	-0.221294	0.587568
PAMAJ00131	1000000-1050000	1.38369	-0.610864	0.729355
PAMAJ00131	1050000-1100000	1.81187	0.01271	0.49493
PAMAJ00131	1100000-1150000	1.805	0.00270498	0.498921
PAMAJ00131	1150000-1200000	1.25454	-0.79895	0.78784
PAMAJ00131	1200000-1250000	2.29264	0.712873	0.237962
PAMAJ00131	1250000-1300000	1.87334	0.102231	0.459287
PAMAJ00131	1300000-1350000	1.45444	-0.507829	0.694213
PAMAJ00131	1350000-1400000	1.72881	-0.108253	0.543103
PAMAJ00131	1400000-1450000	2.51289	1.03363	0.150654
PAMAJ00131	1450000-1500000	1.52602	-0.403584	0.656741
PAMAJ00131	1500000-1550000	1.77314	-0.0436939	0.517426
PAMAJ00131	1550000-1600000	1.81687	0.0199917	0.492025
PAMAJ00131	1600000-1614044	1.92067	0.17116	0.432049
PAMAJ00132	0-43480	1.92067	0.17116	0.432049
PAMAJ00133	0-50000	1.92067	0.17116	0.432049
PAMAJ00133	50000-100000	1.11344	-1.00444	0.842417
PAMAJ00133	100000-150000	0.866628	-1.36388	0.913698
PAMAJ00133	150000-200000	1.22633	-0.840034	0.799555
PAMAJ00133	200000-250000	0.921722	-1.28365	0.900367
PAMAJ00133	250000-258616	0.780538	-1.48926	0.93179
PAMAJ00134	0-50000	0.925774	-1.27774	0.89933
PAMAJ00134	50000-100000	1.72521	-0.113496	0.545181
PAMAJ00134	100000-150000	1.26187	-0.788275	0.784732
PAMAJ00134	150000-200000	1.13173	-0.977803	0.835914
PAMAJ00134	200000-250000	1.76494	-0.0556359	0.522184
PAMAJ00134	250000-300000	2.09044	0.418402	0.337827
PAMAJ00134	300000-350000	1.52754	-0.40137	0.655926
PAMAJ00134	350000-400000	1.0008	-1.16848	0.878694
PAMAJ00134	400000-450000	1.12745	-0.984036	0.837451
PAMAJ00134	450000-500000	1.92194	0.173009	0.431322
PAMAJ00134	500000-550000	1.44926	-0.515372	0.696854
PAMAJ00134	550000-600000	1.17237	-0.918618	0.820852
PAMAJ00134	600000-650000	1.4914	-0.454002	0.675086
PAMAJ00134	650000-700000	1.39046	-0.601005	0.726082
PAMAJ00134	700000-750000	1.52339	-0.407414	0.658148
PAMAJ00134	750000-800000	1.14556	-0.957662	0.830883
PAMAJ00134	800000-850000	1.60183	-0.293179	0.615307
PAMAJ00134	850000-900000	1.68346	-0.174298	0.569184
PAMAJ00134	900000-950000	1.63498	-0.244901	0.596734
PAMAJ00134	950000-1000000	1.3027	-0.728813	0.766942
PAMAJ00134	1000000-1050000	1.79171	-0.0166497	0.506642
PAMAJ00134	1050000-1100000	2.64765	1.22989	0.10937
PAMAJ00134	1100000-1150000	1.64897	-0.224527	0.588826
PAMAJ00134	1150000-1200000	2.48035	0.986242	0.162007
PAMAJ00134	1200000-1250000	2.23216	0.624794	0.266053
PAMAJ00134	1250000-1300000	1.94593	0.207947	0.417635
PAMAJ00134	1300000-1350000	2.61645	1.18445	0.118118
PAMAJ00134	1350000-1400000	1.75569	-0.069107	0.527548
PAMAJ00134	1400000-1450000	2.05692	0.369585	0.355846
PAMAJ00134	1450000-1500000	1.98855	0.270016	0.393574
PAMAJ00134	1500000-1550000	2.06142	0.376139	0.353407
PAMAJ00134	1550000-1600000	1.94114	0.200971	0.420361
PAMAJ00134	1600000-1650000	2.05047	0.360192	0.359352
PAMAJ00134	1650000-1700000	2.34155	0.784103	0.21649
PAMAJ00134	1700000-1750000	1.92812	0.182009	0.427788
PAMAJ00134	1750000-1800000	2.01204	0.304225	0.380478
PAMAJ00134	1800000-1850000	2.14162	0.492937	0.311028
PAMAJ00134	1850000-1900000	2.15286	0.509306	0.305269
PAMAJ00134	1900000-1950000	1.59386	-0.304786	0.619735
PAMAJ00134	1950000-2000000	2.09406	0.423674	0.335902
PAMAJ00134	2000000-2050000	2.30889	0.736539	0.230701
PAMAJ00134	2050000-2100000	2.06079	0.375221	0.353748
PAMAJ00134	2100000-2150000	2.03859	0.342891	0.36584
PAMAJ00134	2150000-2200000	1.91479	0.162596	0.435418
PAMAJ00134	2200000-2250000	2.0757	0.396935	0.345708
PAMAJ00134	2250000-2300000	2.21098	0.593949	0.276273
PAMAJ00134	2300000-2350000	2.22895	0.620119	0.26759
PAMAJ00134	2350000-2400000	2.74661	1.37401	0.0847198
PAMAJ00134	2400000-2450000	2.03196	0.333235	0.369478
PAMAJ00134	2450000-2500000	2.09303	0.422174	0.336449
PAMAJ00134	2500000-2550000	1.88883	0.12479	0.450345
PAMAJ00134	2550000-2600000	1.79301	-0.0147565	0.505887
PAMAJ00134	2600000-2650000	2.96304	1.6892	0.0455904
PAMAJ00134	2650000-2700000	3.1347	1.9392	0.0262387
PAMAJ00134	2700000-2750000	3.26925	2.13515	0.0163745
PAMAJ00134	2750000-2800000	2.30133	0.725529	0.234064
PAMAJ00134	2800000-2850000	2.27251	0.683557	0.247127
PAMAJ00134	2850000-2900000	2.52964	1.05803	0.145022
PAMAJ00134	2900000-2950000	3.1071	1.899	0.0287821
PAMAJ00134	2950000-3000000	3.11908	1.91645	0.027654
PAMAJ00134	3000000-3050000	2.66687	1.25788	0.104218
PAMAJ00134	3050000-3100000	2.51734	1.04011	0.149144
PAMAJ00134	3100000-3150000	2.75284	1.38308	0.0833202
PAMAJ00134	3150000-3200000	2.57901	1.12992	0.129254
PAMAJ00134	3200000-3250000	3.64291	2.67932	0.00368857
PAMAJ00134	3250000-3300000	3.59918	2.61564	0.00445307
PAMAJ00134	3300000-3350000	3.24517	2.10008	0.017861
PAMAJ00134	3350000-3400000	2.86674	1.54896	0.0606961
PAMAJ00134	3400000-3450000	2.79714	1.4476	0.0738651
PAMAJ00134	3450000-3500000	3.26091	2.123	0.0168769
PAMAJ00134	3500000-3550000	3.07976	1.85919	0.0315004
PAMAJ00134	3550000-3600000	2.95809	1.68199	0.0462851
PAMAJ00134	3600000-3650000	3.17857	2.00309	0.022584
PAMAJ00134	3650000-3700000	3.04077	1.8024	0.035741
PAMAJ00134	3700000-3750000	3.22107	2.06498	0.0194624
PAMAJ00134	3750000-3800000	3.42189	2.35744	0.00920066
PAMAJ00134	3800000-3850000	3.1028	1.89274	0.0291963
PAMAJ00134	3850000-3900000	2.92524	1.63415	0.0511134
PAMAJ00134	3900000-3948427	3.13709	1.94268	0.0260276
PAMAJ00135	0-18832	3.13709	1.94268	0.0260276
PAMAJ00136	0-50000	3.13709	1.94268	0.0260276
PAMAJ00136	50000-100000	1.19233	-0.889549	0.813146
PAMAJ00136	100000-150000	0.91628	-1.29157	0.901747
PAMAJ00136	150000-200000	1.66889	-0.195517	0.577506
PAMAJ00136	200000-250000	1.84386	0.0592982	0.476357
PAMAJ00136	250000-300000	1.82344	0.0295598	0.488209
PAMAJ00136	300000-350000	1.88255	0.115644	0.453967
PAMAJ00136	350000-400000	1.85945	0.0820025	0.467322
PAMAJ00136	400000-450000	2.77519	1.41563	0.0784421
PAMAJ00136	450000-500000	1.96879	0.241238	0.404685
PAMAJ00136	500000-550000	2.35958	0.810361	0.208867
PAMAJ00136	550000-600000	2.93817	1.65298	0.0491672
PAMAJ00136	600000-650000	3.21727	2.05945	0.0197257
PAMAJ00136	650000-700000	2.94344	1.66066	0.0483911
PAMAJ00136	700000-750000	3.04384	1.80687	0.035391
PAMAJ00136	750000-800000	3.19216	2.02288	0.0215429
PAMAJ00136	800000-850000	2.28662	0.704106	0.240683
PAMAJ00136	850000-900000	2.08225	0.406474	0.342197
PAMAJ00136	900000-950000	2.36174	0.813506	0.207964
PAMAJ00136	950000-1000000	2.01215	0.304385	0.380417
PAMAJ00136	1000000-1050000	1.81846	0.0223073	0.491101
PAMAJ00136	1050000-1100000	2.04444	0.35141	0.36264
PAMAJ00136	1100000-1150000	1.96844	0.240729	0.404883
PAMAJ00136	1150000-1200000	1.84896	0.0667256	0.4734
PAMAJ00136	1200000-1250000	1.54136	-0.381244	0.648489
PAMAJ00136	1250000-1300000	2.08032	0.403664	0.34323
PAMAJ00136	1300000-1350000	2.0633	0.378877	0.35239
PAMAJ00136	1350000-1400000	1.83128	0.0409775	0.483657
PAMAJ00136	1400000-1450000	1.594	-0.304582	0.619658
PAMAJ00136	1450000-1500000	1.71373	-0.130215	0.551802
PAMAJ00136	1500000-1550000	1.66173	-0.205944	0.581583
PAMAJ00136	1550000-1600000	2.39921	0.868075	0.192677
PAMAJ00136	1600000-1650000	2.20427	0.584177	0.279551
PAMAJ00136	1650000-1700000	1.31755	-0.707187	0.760275
PAMAJ00136	1700000-1750000	1.80821	0.00737982	0.497056
PAMAJ00136	1750000-1800000	1.43352	-0.538295	0.704813
PAMAJ00136	1800000-1850000	1.07815	-1.05583	0.854478
PAMAJ00136	1850000-1900000	1.49458	-0.449371	0.673418
PAMAJ00136	1900000-1950000	1.13839	-0.968104	0.833504
PAMAJ00136	1950000-2000000	1.90889	0.154004	0.438803
PAMAJ00136	2000000-2050000	1.57151	-0.337335	0.632068
PAMAJ00136	2050000-2100000	1.50881	-0.428648	0.66591
PAMAJ00136	2100000-2150000	1.60873	-0.28313	0.611462
PAMAJ00136	2150000-2200000	1.44889	-0.515911	0.697042
PAMAJ00136	2200000-2250000	2.27134	0.681853	0.247666
PAMAJ00136	2250000-2300000	1.58956	-0.311048	0.622118
PAMAJ00136	2300000-2350000	1.97602	0.251768	0.40061
PAMAJ00136	2350000-2400000	2.41079	0.88494	0.188095
PAMAJ00136	2400000-2450000	1.62141	-0.264664	0.604366
PAMAJ00136	2450000-2500000	2.05239	0.362988	0.358307
PAMAJ00136	2500000-2550000	2.01596	0.309934	0.378306
PAMAJ00136	2550000-2600000	1.60991	-0.281412	0.610803
PAMAJ00136	2600000-2650000	1.57168	-0.337088	0.631975
PAMAJ00136	2650000-2700000	1.60928	-0.282329	0.611155
PAMAJ00136	2700000-2750000	1.98358	0.262778	0.396361
PAMAJ00136	2750000-2800000	1.93088	0.186029	0.426211
PAMAJ00136	2800000-2850000	2.09795	0.429339	0.333838
PAMAJ00136	2850000-2900000	1.83272	0.0430746	0.482821
PAMAJ00136	2900000-2950000	2.43817	0.924814	0.177531
PAMAJ00136	2950000-3000000	1.82808	0.0363172	0.485515
PAMAJ00136	3000000-3010981	0.683197	-1.63102	0.948557
PAMAJ00137	0-50000	0.845501	-1.39465	0.918439
PAMAJ00137	50000-100000	1.6406	-0.236717	0.593562
PAMAJ00137	100000-150000	1.23266	-0.830815	0.796961
PAMAJ00137	150000-200000	1.92131	0.172092	0.431683
PAMAJ00137	200000-250000	1.36713	-0.634981	0.73728
PAMAJ00137	250000-300000	1.85639	0.0775462	0.469095
PAMAJ00137	300000-350000	1.86263	0.0866337	0.465481
PAMAJ00137	350000-400000	1.66829	-0.196391	0.577848
PAMAJ00137	400000-450000	2.14519	0.498136	0.309194
PAMAJ00137	450000-500000	2.22137	0.60908	0.271236
PAMAJ00137	500000-550000	2.85477	1.53152	0.0628199
PAMAJ00137	550000-600000	2.2024	0.581453	0.280467
PAMAJ00137	600000-650000	2.43624	0.922003	0.178263
PAMAJ00137	650000-700000	2.45046	0.942712	0.172914
PAMAJ00137	700000-750000	1.87029	0.0977892	0.46105
PAMAJ00137	750000-800000	2.2254	0.614949	0.269294
PAMAJ00137	800000-850000	2.67602	1.2712	0.101828
PAMAJ00137	850000-900000	2.06158	0.376372	0.35332
PAMAJ00137	900000-950000	2.77178	1.41066	0.079172
PAMAJ00137	950000-1000000	2.29272	0.71299	0.237926
PAMAJ00137	1000000-1050000	2.34709	0.792171	0.214131
PAMAJ00137	1050000-1100000	2.63291	1.20842	0.113443
PAMAJ00137	1100000-1150000	1.94506	0.20668	0.41813
PAMAJ00137	1150000-1200000	1.95596	0.222554	0.411941
PAMAJ00137	1200000-1250000	1.75034	-0.0768984	0.530648
PAMAJ00137	1250000-1300000	1.62715	-0.256305	0.601142
PAMAJ00137	1300000-1350000	1.5851	-0.317544	0.624584
PAMAJ00137	1350000-1400000	1.60233	-0.292451	0.615029
PAMAJ00137	1400000-1450000	1.47485	-0.478105	0.683712
PAMAJ00137	1450000-1500000	1.89321	0.131168	0.447821
PAMAJ00137	1500000-1537013	1.49453	-0.449444	0.673444
PAMAJ00138	0-50000	1.49453	-0.449444	0.673444
PAMAJ00139	0-50000	1.49453	-0.449444	0.673444
PAMAJ00140	0-12638	1.49453	-0.449444	0.673444
PAMAJ00141	0-32159	1.49453	-0.449444	0.673444
PAMAJ00142	0-50000	1.49453	-0.449444	0.673444
PAMAJ00142	50000-100000	0.0984811	-2.48256	0.993478
PAMAJ00142	100000-150000	0.479302	-1.92796	0.97307
PAMAJ00143	0-50000	3.89706	3.04945	0.0011463
PAMAJ00143	50000-100000	2.80955	1.46567	0.0713693
PAMAJ00143	100000-150000	3.51795	2.49734	0.00625648
PAMAJ00143	150000-200000	3.14234	1.95032	0.0255688
PAMAJ00143	200000-250000	3.52442	2.50676	0.00609216
PAMAJ00143	250000-300000	3.64726	2.68566	0.00361937
PAMAJ00143	300000-350000	3.64993	2.68955	0.00357747
PAMAJ00143	350000-400000	3.63035	2.66103	0.0038951
PAMAJ00143	400000-450000	2.7672	1.40399	0.0801605
PAMAJ00143	450000-500000	2.48063	0.98665	0.161907
PAMAJ00143	500000-550000	2.66796	1.25947	0.103931
PAMAJ00143	550000-600000	3.12288	1.92198	0.027304
PAMAJ00143	600000-650000	2.69586	1.3001	0.0967838
PAMAJ00143	650000-700000	2.50545	1.0228	0.153202
PAMAJ00143	700000-750000	2.92641	1.63586	0.0509348
PAMAJ00143	750000-800000	3.40059	2.32642	0.00999802
PAMAJ00143	800000-850000	1.81203	0.012943	0.494837
PAMAJ00143	850000-900000	3.14096	1.94831	0.0256887
PAMAJ00143	900000-950000	3.27668	2.14597	0.0159378
PAMAJ00143	950000-1000000	3.54618	2.53845	0.00556723
PAMAJ00143	1000000-1050000	2.98764	1.72503	0.0422612
PAMAJ00143	1050000-1100000	3.19089	2.02103	0.0216384
PAMAJ00143	1100000-1150000	3.30732	2.19059	0.0142408
PAMAJ00143	1150000-1200000	3.53348	2.51995	0.00586849
PAMAJ00143	1200000-1250000	2.99114	1.73012	0.041804
PAMAJ00143	1250000-1300000	3.17487	1.9977	0.0228747
PAMAJ00143	1300000-1350000	2.59953	1.15981	0.123063
PAMAJ00143	1350000-1400000	3.14145	1.94903	0.0256461
PAMAJ00143	1400000-1450000	3.25652	2.11661	0.0171466
PAMAJ00143	1450000-1500000	3.05306	1.8203	0.0343566
PAMAJ00143	1500000-1550000	3.53397	2.52067	0.00585661
PAMAJ00143	1550000-1600000	3.64237	2.67854	0.00369725
PAMAJ00143	1600000-1650000	4.19928	3.48958	0.000241886
PAMAJ00143	1650000-1700000	3.22711	2.07378	0.01905
PAMAJ00143	1700000-1750000	4.1148	3.36655	0.00038057
PAMAJ00143	1750000-1800000	3.98754	3.18122	0.000733283
PAMAJ00143	1800000-1850000	2.79818	1.44911	0.0736534
PAMAJ00143	1850000-1900000	4.22546	3.52771	0.000209585
PAMAJ00143	1900000-1950000	3.71092	2.77837	0.00273164
PAMAJ00143	1950000-2000000	3.10737	1.89939	0.0287563
PAMAJ00143	2000000-2050000	3.22748	2.07432	0.019025
PAMAJ00143	2050000-2100000	4.09002	3.33046	0.000433506
PAMAJ00143	2100000-2150000	3.20662	2.04394	0.0204799
PAMAJ00143	2150000-2200000	3.32913	2.22235	0.0131298
PAMAJ00143	2200000-2250000	3.14906	1.96011	0.0249915
PAMAJ00143	2250000-2300000	3.9872	3.18072	0.000734537
PAMAJ00143	2300000-2350000	2.94231	1.65901	0.0485567
PAMAJ00143	2350000-2400000	2.74058	1.36523	0.0860912
PAMAJ00143	2400000-2450000	2.83837	1.50764	0.0658233
PAMAJ00143	2450000-2500000	2.67843	1.27471	0.101205
PAMAJ00143	2500000-2550000	2.53195	1.06139	0.144256
PAMAJ00143	2550000-2600000	3.01191	1.76037	0.0391723
PAMAJ00143	2600000-2650000	2.56026	1.10262	0.135096
PAMAJ00143	2650000-2700000	3.21967	2.06294	0.0195591
PAMAJ00143	2700000-2750000	3.47743	2.43833	0.00737771
PAMAJ00143	2750000-2800000	3.38949	2.31026	0.010437
PAMAJ00143	2800000-2850000	3.10097	1.89007	0.029374
PAMAJ00143	2850000-2900000	3.55573	2.55236	0.00534982
PAMAJ00143	2900000-2950000	4.33889	3.6929	0.000110854
PAMAJ00143	2950000-3000000	3.71966	2.7911	0.0026265
PAMAJ00143	3000000-3050000	3.48198	2.44495	0.00724354
PAMAJ00143	3050000-3100000	3.69433	2.75421	0.00294173
PAMAJ00143	3100000-3150000	3.54523	2.53707	0.00558928
PAMAJ00143	3150000-3200000	3.09686	1.88409	0.0297765
PAMAJ00143	3200000-3250000	4.25167	3.56588	0.000181317
PAMAJ00143	3250000-3300000	3.72921	2.805	0.0025158
PAMAJ00143	3300000-3350000	3.51971	2.4999	0.0062114
PAMAJ00143	3350000-3400000	4.38315	3.75736	8.58573e-05
PAMAJ00143	3400000-3450000	3.29042	2.16598	0.0151565
PAMAJ00143	3450000-3500000	3.4448	2.39081	0.0084057
PAMAJ00143	3500000-3550000	4.05194	3.27501	0.000528296
PAMAJ00143	3550000-3600000	3.86899	3.00857	0.0013124
PAMAJ00143	3600000-3650000	4.33107	3.68151	0.000115926
PAMAJ00143	3650000-3700000	3.84839	2.97857	0.00144798
PAMAJ00143	3700000-3716113	1.21843	-0.851539	0.802765
PAMAJ00144	0-21207	1.21843	-0.851539	0.802765
PAMAJ00145	0-50000	2.85699	1.53476	0.0624217
PAMAJ00145	50000-100000	2.44441	0.933902	0.175177
PAMAJ00145	100000-150000	1.95076	0.214981	0.414891
PAMAJ00145	150000-200000	1.84334	0.058541	0.476659
PAMAJ00145	200000-250000	1.97423	0.249161	0.401618
PAMAJ00145	250000-300000	2.02077	0.316939	0.375645
PAMAJ00145	300000-350000	2.27468	0.686717	0.24613
PAMAJ00145	350000-393134	2.21923	0.605964	0.272269
PAMAJ00146	0-50000	2.39797	0.866269	0.193171
PAMAJ00146	50000-100000	1.92402	0.176038	0.430132
PAMAJ00146	100000-124852	2.05701	0.369717	0.355797
PAMAJ00147	0-50000	2.73285	1.35397	0.0878734
PAMAJ00147	50000-100000	1.69534	-0.156997	0.562376
PAMAJ00147	100000-150000	0.621943	-1.72023	0.957304
PAMAJ00147	150000-191236	0.349308	-2.11727	0.982882
PAMAJ00148	0-50000	2.45667	0.951756	0.17061
PAMAJ00148	50000-100000	2.26213	0.66844	0.251926
PAMAJ00148	100000-150000	2.83926	1.50894	0.0656575
PAMAJ00148	150000-200000	2.13429	0.482262	0.31481
PAMAJ00148	200000-250000	1.63137	-0.250159	0.598768
PAMAJ00148	250000-300000	2.05999	0.374056	0.354181
PAMAJ00148	300000-350000	1.73243	-0.102981	0.541011
PAMAJ00148	350000-400000	1.79578	-0.0107225	0.504278
PAMAJ00148	400000-450000	1.51482	-0.419895	0.662719
PAMAJ00148	450000-500000	1.97554	0.251069	0.40088
PAMAJ00148	500000-550000	2.10603	0.441106	0.329568
PAMAJ00148	550000-600000	2.46459	0.96329	0.167701
PAMAJ00148	600000-650000	1.55367	-0.363316	0.641816
PAMAJ00148	650000-700000	1.91611	0.164519	0.434661
PAMAJ00148	700000-750000	2.44739	0.938241	0.17406
PAMAJ00148	750000-800000	1.8811	0.113532	0.454804
PAMAJ00148	800000-850000	1.5143	-0.420652	0.662995
PAMAJ00148	850000-900000	1.55408	-0.362719	0.641593
PAMAJ00148	900000-950000	2.31696	0.748291	0.227142
PAMAJ00148	950000-1000000	1.33826	-0.677026	0.750805
PAMAJ00148	1000000-1050000	1.87779	0.108712	0.456716
PAMAJ00148	1050000-1100000	1.93069	0.185752	0.42632
PAMAJ00148	1100000-1150000	1.85141	0.0702936	0.47198
PAMAJ00148	1150000-1200000	1.39353	-0.596534	0.724591
PAMAJ00148	1200000-1250000	1.84736	0.0643954	0.474328
PAMAJ00148	1250000-1300000	2.82644	1.49027	0.0680771
PAMAJ00148	1300000-1350000	2.1996	0.577376	0.281843
PAMAJ00148	1350000-1400000	1.10646	-1.0146	0.844853
PAMAJ00148	1400000-1450000	0.912678	-1.29682	0.902653
PAMAJ00148	1450000-1500000	1.90816	0.152941	0.439223
PAMAJ00148	1500000-1550000	2.14183	0.493243	0.31092
PAMAJ00148	1550000-1600000	1.81485	0.0170499	0.493198
PAMAJ00148	1600000-1650000	1.85124	0.070046	0.472079
PAMAJ00148	1650000-1700000	1.91905	0.1688	0.432977
PAMAJ00148	1700000-1750000	2.29641	0.718364	0.236267
PAMAJ00148	1750000-1800000	1.17812	-0.910244	0.818653
PAMAJ00148	1800000-1850000	2.2417	0.638687	0.261513
PAMAJ00148	1850000-1900000	1.72929	-0.107554	0.542825
PAMAJ00148	1900000-1950000	1.46121	-0.497969	0.690747
PAMAJ00148	1950000-2000000	1.56832	-0.341981	0.633817
PAMAJ00148	2000000-2050000	1.61659	-0.271684	0.607067
PAMAJ00148	2050000-2100000	0.919202	-1.28732	0.901008
PAMAJ00148	2100000-2150000	0.885173	-1.33687	0.909368
PAMAJ00148	2150000-2200000	2.27128	0.681766	0.247693
PAMAJ00148	2200000-2250000	1.53387	-0.392152	0.652527
PAMAJ00148	2250000-2300000	1.6973	-0.154143	0.561251
PAMAJ00148	2300000-2350000	2.00233	0.290084	0.385876
PAMAJ00148	2350000-2400000	1.78882	-0.0208586	0.508321
PAMAJ00148	2400000-2450000	2.15988	0.51953	0.301696
PAMAJ00148	2450000-2500000	1.63736	-0.241435	0.595391
PAMAJ00148	2500000-2550000	1.56842	-0.341835	0.633763
PAMAJ00148	2550000-2600000	2.28586	0.702999	0.241028
PAMAJ00148	2600000-2650000	1.94196	0.202165	0.419894
PAMAJ00148	2650000-2700000	1.86116	0.0844929	0.466332
PAMAJ00148	2700000-2750000	1.51402	-0.42106	0.663144
PAMAJ00148	2750000-2800000	1.38928	-0.602724	0.726654
PAMAJ00148	2800000-2850000	1.92511	0.177626	0.429508
PAMAJ00148	2850000-2900000	2.01218	0.304429	0.380401
PAMAJ00148	2900000-2950000	1.76233	-0.0594369	0.523698
PAMAJ00148	2950000-3000000	1.79564	-0.0109263	0.504359
PAMAJ00148	3000000-3050000	1.78483	-0.0266693	0.510638
PAMAJ00148	3050000-3100000	1.68242	-0.175813	0.56978
PAMAJ00148	3100000-3150000	1.79539	-0.0112904	0.504504
PAMAJ00148	3150000-3200000	2.3476	0.792914	0.213914
PAMAJ00148	3200000-3250000	1.62688	-0.256698	0.601294
PAMAJ00148	3250000-3266575	1.00766	-1.15849	0.876668
PAMAJ00149	0-50000	1.63565	-0.243926	0.596356
PAMAJ00149	50000-100000	1.35844	-0.647637	0.74139
PAMAJ00149	100000-150000	1.7013	-0.148317	0.558954
PAMAJ00149	150000-200000	2.35448	0.802933	0.211007
PAMAJ00149	200000-250000	0.608471	-1.73984	0.959057
PAMAJ00149	250000-300000	1.31145	-0.71607	0.763026
PAMAJ00150	0-50000	2.57428	1.12304	0.130711
PAMAJ00150	50000-100000	1.43974	-0.529237	0.701679
PAMAJ00150	100000-150000	1.90473	0.147945	0.441193
PAMAJ00150	150000-200000	1.82061	0.0254384	0.489853
PAMAJ00150	200000-250000	1.99142	0.274195	0.391967
PAMAJ00150	250000-300000	1.96475	0.235355	0.406967
PAMAJ00150	300000-350000	2.2094	0.591648	0.277043
PAMAJ00150	350000-400000	1.37101	-0.629331	0.735434
PAMAJ00150	400000-450000	1.50396	-0.435711	0.668477
PAMAJ00150	450000-500000	1.93244	0.188301	0.425321
PAMAJ00150	500000-550000	1.26722	-0.780484	0.782447
PAMAJ00150	550000-600000	1.41846	-0.560228	0.712338
PAMAJ00150	600000-650000	2.0678	0.38543	0.349959
PAMAJ00150	650000-700000	1.53525	-0.390142	0.651784
PAMAJ00150	700000-750000	1.49215	-0.45291	0.674693
PAMAJ00150	750000-800000	1.31907	-0.704973	0.759586
PAMAJ00150	800000-850000	1.58796	-0.313378	0.623003
PAMAJ00150	850000-900000	1.83243	0.0426523	0.482989
PAMAJ00150	900000-950000	1.5997	-0.296281	0.616492
PAMAJ00150	950000-1000000	1.91945	0.169383	0.432748
PAMAJ00150	1000000-1050000	1.76861	-0.0502911	0.520055
PAMAJ00150	1050000-1100000	2.13576	0.484403	0.31405
PAMAJ00150	1100000-1150000	1.71866	-0.123035	0.54896
PAMAJ00150	1150000-1200000	2.01296	0.305565	0.379968
PAMAJ00150	1200000-1250000	2.33543	0.77519	0.219114
PAMAJ00150	1250000-1300000	1.73178	-0.103928	0.541387
PAMAJ00150	1300000-1350000	1.92546	0.178135	0.429308
PAMAJ00150	1350000-1400000	1.97517	0.25053	0.401089
PAMAJ00150	1400000-1450000	2.5548	1.09467	0.136831
PAMAJ00150	1450000-1500000	1.98149	0.259734	0.397535
PAMAJ00150	1500000-1550000	1.89373	0.131926	0.447521
PAMAJ00150	1550000-1600000	1.88054	0.112717	0.455128
PAMAJ00150	1600000-1650000	1.67384	-0.188308	0.574682
PAMAJ00150	1650000-1700000	2.38444	0.846565	0.198619
PAMAJ00150	1700000-1750000	1.80563	0.00362247	0.498555
PAMAJ00150	1750000-1800000	2.34019	0.782122	0.217071
PAMAJ00150	1800000-1850000	1.3769	-0.620753	0.732619
PAMAJ00150	1850000-1900000	1.70102	-0.148725	0.559115
PAMAJ00150	1900000-1950000	1.29991	-0.732876	0.768183
PAMAJ00150	1950000-2000000	1.6958	-0.156327	0.562112
PAMAJ00150	2000000-2050000	1.50956	-0.427555	0.665513
PAMAJ00150	2050000-2100000	2.27515	0.687402	0.245915
PAMAJ00150	2100000-2150000	1.82127	0.0263996	0.489469
PAMAJ00150	2150000-2200000	1.87217	0.100527	0.459963
PAMAJ00150	2200000-2250000	1.59737	-0.299674	0.617787
PAMAJ00150	2250000-2300000	1.81012	0.0101614	0.495946
PAMAJ00150	2300000-2350000	1.51844	-0.414623	0.660791
PAMAJ00150	2350000-2400000	1.72227	-0.117778	0.546878
PAMAJ00150	2400000-2450000	1.81711	0.0203412	0.491886
PAMAJ00150	2450000-2500000	1.22001	-0.849238	0.802126
PAMAJ00150	2500000-2550000	1.79365	-0.0138245	0.505515
PAMAJ00150	2550000-2600000	1.55655	-0.359122	0.640248
PAMAJ00150	2600000-2650000	1.23755	-0.823694	0.794943
PAMAJ00150	2650000-2700000	1.52046	-0.411681	0.659713
PAMAJ00150	2700000-2750000	1.04306	-1.10694	0.865839
PAMAJ00150	2750000-2800000	1.53093	-0.396433	0.654107
PAMAJ00150	2800000-2850000	1.47304	-0.480741	0.68465
PAMAJ00150	2850000-2900000	1.36695	-0.635244	0.737365
PAMAJ00150	2900000-2950000	1.15014	-0.950992	0.829196
PAMAJ00150	2950000-3000000	1.20948	-0.864573	0.806363
PAMAJ00150	3000000-3050000	1.49374	-0.450595	0.673859
PAMAJ00150	3050000-3100000	1.81798	0.0216082	0.49138
PAMAJ00150	3100000-3150000	1.4699	-0.485314	0.686273
PAMAJ00150	3150000-3200000	1.19293	-0.888675	0.812911
PAMAJ00150	3200000-3250000	1.95156	0.216146	0.414437
PAMAJ00150	3250000-3300000	1.83167	0.0415455	0.483431
PAMAJ00150	3300000-3350000	2.11223	0.450135	0.326306
PAMAJ00150	3350000-3400000	1.94293	0.203578	0.419342
PAMAJ00150	3400000-3450000	1.36683	-0.635418	0.737422
PAMAJ00150	3450000-3500000	1.40558	-0.578985	0.7187
PAMAJ00150	3500000-3550000	1.65284	-0.218891	0.586633
PAMAJ00150	3550000-3600000	1.31982	-0.703881	0.759246
PAMAJ00150	3600000-3650000	1.39112	-0.600044	0.725762
PAMAJ00150	3650000-3700000	1.50602	-0.432711	0.667388
PAMAJ00150	3700000-3750000	2.23324	0.626367	0.265537
PAMAJ00150	3750000-3800000	1.28731	-0.751226	0.773742
PAMAJ00150	3800000-3850000	1.42725	-0.547426	0.707957
PAMAJ00150	3850000-3900000	1.29492	-0.740144	0.770394
PAMAJ00150	3900000-3950000	1.24123	-0.818334	0.793417
PAMAJ00150	3950000-4000000	1.18849	-0.895142	0.814644
PAMAJ00150	4000000-4050000	1.11403	-1.00358	0.84221
PAMAJ00150	4050000-4100000	1.43911	-0.530154	0.701998
PAMAJ00150	4100000-4150000	1.15308	-0.94671	0.828107
PAMAJ00150	4150000-4200000	1.13879	-0.967521	0.833358
PAMAJ00150	4200000-4250000	0.771219	-1.50283	0.933558
PAMAJ00150	4250000-4300000	2.04523	0.352561	0.362209
PAMAJ00150	4300000-4350000	1.16704	-0.92638	0.822876
PAMAJ00150	4350000-4400000	1.10688	-1.01399	0.844707
PAMAJ00150	4400000-4450000	1.54022	-0.382904	0.649105
PAMAJ00150	4450000-4500000	1.13664	-0.970653	0.834139
PAMAJ00150	4500000-4550000	0.889239	-1.33095	0.908398
PAMAJ00150	4550000-4600000	0.617708	-1.72639	0.957862
PAMAJ00150	4600000-4650000	1.34	-0.674492	0.750001
PAMAJ00150	4650000-4700000	1.55692	-0.358583	0.640047
PAMAJ00150	4700000-4750000	1.18835	-0.895345	0.814699
PAMAJ00150	4750000-4800000	1.30345	-0.727721	0.766608
PAMAJ00150	4800000-4850000	1.42713	-0.547601	0.708017
PAMAJ00150	4850000-4900000	1.23008	-0.834572	0.798021
PAMAJ00150	4900000-4950000	1.26336	-0.786106	0.784097
PAMAJ00150	4950000-5000000	1.13182	-0.977672	0.835882
PAMAJ00150	5000000-5050000	1.44116	-0.527169	0.700962
PAMAJ00150	5050000-5100000	1.58613	-0.316044	0.624015
PAMAJ00150	5100000-5150000	1.68573	-0.170992	0.567885
PAMAJ00150	5150000-5200000	1.89852	0.138902	0.444764
PAMAJ00150	5200000-5250000	1.74804	-0.080248	0.53198
PAMAJ00150	5250000-5300000	1.24818	-0.808213	0.790516
PAMAJ00150	5300000-5350000	2.12267	0.46534	0.320844
PAMAJ00150	5350000-5400000	1.4547	-0.50745	0.69408
PAMAJ00150	5400000-5450000	1.49264	-0.452197	0.674436
PAMAJ00150	5450000-5500000	1.3761	-0.621918	0.733002
PAMAJ00150	5500000-5550000	1.35129	-0.65805	0.744747
PAMAJ00150	5550000-5600000	1.66897	-0.195401	0.57746
PAMAJ00150	5600000-5650000	1.8915	0.128678	0.448806
PAMAJ00150	5650000-5700000	2.10755	0.44332	0.328767
PAMAJ00150	5700000-5750000	1.76051	-0.0620875	0.524753
PAMAJ00150	5750000-5800000	1.44907	-0.515649	0.69695
PAMAJ00150	5800000-5850000	1.81036	0.0105109	0.495807
PAMAJ00150	5850000-5889293	1.67344	-0.188891	0.574911
PAMAJ00151	0-50000	1.67344	-0.188891	0.574911
PAMAJ00151	50000-100000	1.24713	-0.809742	0.790956
PAMAJ00151	100000-150000	1.16105	-0.935103	0.825132
PAMAJ00151	150000-200000	0.978535	-1.20091	0.885106
PAMAJ00151	200000-250000	0.959302	-1.22892	0.890448
PAMAJ00151	250000-300000	2.06217	0.377231	0.353001
PAMAJ00151	300000-350000	1.73762	-0.095423	0.538011
PAMAJ00151	350000-400000	2.1487	0.503248	0.307395
PAMAJ00151	400000-450000	1.96148	0.230593	0.408816
PAMAJ00151	450000-500000	1.54807	-0.371472	0.644857
PAMAJ00151	500000-550000	1.50284	-0.437342	0.669068
PAMAJ00151	550000-600000	1.3308	-0.68789	0.754239
PAMAJ00151	600000-650000	0.790732	-1.47441	0.929815
PAMAJ00151	650000-700000	1.60232	-0.292465	0.615035
PAMAJ00151	700000-750000	1.98701	0.267773	0.394437
PAMAJ00151	750000-800000	1.78112	-0.0320724	0.512793
PAMAJ00151	800000-850000	1.39549	-0.59368	0.723637
PAMAJ00151	850000-900000	1.46733	-0.489056	0.687599
PAMAJ00151	900000-950000	1.27816	-0.764552	0.777731
PAMAJ00151	950000-1000000	1.68558	-0.171211	0.567971
PAMAJ00151	1000000-1050000	1.19095	-0.891559	0.813685
PAMAJ00152	0-50000	1.19095	-0.891559	0.813685
PAMAJ00152	50000-100000	1.23071	-0.833655	0.797762
PAMAJ00152	100000-150000	0.832427	-1.41369	0.921273
PAMAJ00152	150000-200000	1.43557	-0.53531	0.703782
PAMAJ00152	200000-250000	2.40759	0.880279	0.189354
PAMAJ00152	250000-300000	1.02063	-1.1396	0.872774
PAMAJ00152	300000-350000	0.63406	-1.70258	0.955677
PAMAJ00152	350000-400000	1.79988	-0.00475147	0.501896
PAMAJ00152	400000-450000	1.5485	-0.370846	0.644624
PAMAJ00152	450000-500000	1.72098	-0.119656	0.547622
PAMAJ00152	500000-550000	1.74896	-0.0789082	0.531447
PAMAJ00152	550000-600000	1.75747	-0.0665147	0.526516
PAMAJ00152	600000-650000	1.13532	-0.972575	0.834618
PAMAJ00152	650000-700000	1.19533	-0.88518	0.81197
PAMAJ00152	700000-750000	1.35592	-0.651307	0.742576
PAMAJ00152	750000-800000	1.6575	-0.212105	0.583987
PAMAJ00152	800000-850000	1.3996	-0.587694	0.721631
PAMAJ00152	850000-900000	1.67742	-0.183095	0.572638
PAMAJ00152	900000-950000	1.8024	-0.0010815	0.500431
PAMAJ00152	950000-1000000	1.93997	0.199267	0.421027
PAMAJ00152	1000000-1050000	1.27489	-0.769314	0.779147
PAMAJ00152	1050000-1100000	1.26459	-0.784314	0.783572
PAMAJ00152	1100000-1150000	1.68778	-0.168007	0.566711
PAMAJ00152	1150000-1200000	2.12793	0.473	0.318107
PAMAJ00152	1200000-1250000	1.77572	-0.0399366	0.515928
PAMAJ00152	1250000-1300000	1.29351	-0.742197	0.771016
PAMAJ00152	1300000-1350000	1.54514	-0.375739	0.646444
PAMAJ00152	1350000-1400000	2.03481	0.337386	0.367913
PAMAJ00152	1400000-1450000	1.6464	-0.22827	0.590282
PAMAJ00152	1450000-1500000	1.78834	-0.0215576	0.5086
PAMAJ00152	1500000-1550000	1.39131	-0.599767	0.725669
PAMAJ00152	1550000-1600000	1.59845	-0.298101	0.617187
PAMAJ00152	1600000-1650000	1.69969	-0.150662	0.559879
PAMAJ00152	1650000-1700000	1.34271	-0.670545	0.748745
PAMAJ00152	1700000-1750000	1.92584	0.178689	0.429091
PAMAJ00152	1750000-1800000	2.50772	1.0261	0.152422
PAMAJ00152	1800000-1850000	2.20168	0.580405	0.280821
PAMAJ00152	1850000-1900000	1.18472	-0.900632	0.816108
PAMAJ00152	1900000-1950000	0.962362	-1.22446	0.889611
PAMAJ00152	1950000-2000000	1.39439	-0.595282	0.724172
PAMAJ00152	2000000-2050000	2.17163	0.536642	0.295757
PAMAJ00152	2050000-2100000	1.08938	-1.03948	0.850709
PAMAJ00152	2100000-2150000	1.51457	-0.420259	0.662852
PAMAJ00152	2150000-2200000	1.61877	-0.268509	0.605846
PAMAJ00152	2200000-2226325	0.595186	-1.75919	0.960728
PAMAJ00153	0-50000	1.50682	-0.431546	0.666964
PAMAJ00153	50000-100000	1.87436	0.103717	0.458697
PAMAJ00153	100000-150000	1.92272	0.174145	0.430876
PAMAJ00153	150000-200000	2.39549	0.862658	0.194163
PAMAJ00153	200000-250000	1.91427	0.161839	0.435716
PAMAJ00153	250000-300000	2.11938	0.460548	0.322561
PAMAJ00153	300000-350000	1.57739	-0.328772	0.628836
PAMAJ00153	350000-400000	2.27843	0.692179	0.244413
PAMAJ00153	400000-450000	2.9317	1.64356	0.0501335
PAMAJ00153	450000-500000	1.87303	0.10178	0.459466
PAMAJ00153	500000-509786	1.24016	-0.819893	0.793861
PAMAJ00154	0-50000	1.24016	-0.819893	0.793861
PAMAJ00154	50000-55431	1.72367	-0.115739	0.54607
PAMAJ00155	0-50000	1.97766	0.254156	0.399687
PAMAJ00155	50000-100000	1.48027	-0.470211	0.680898
PAMAJ00155	100000-150000	1.96141	0.230491	0.408855
PAMAJ00155	150000-200000	1.52181	-0.409715	0.658993
PAMAJ00155	200000-250000	2.11639	0.456194	0.324125
PAMAJ00155	250000-300000	1.75203	-0.0744372	0.529669
PAMAJ00155	300000-350000	1.98367	0.262909	0.39631
PAMAJ00155	350000-400000	1.24308	-0.81564	0.792647
PAMAJ00155	400000-450000	2.15345	0.510166	0.304968
PAMAJ00155	450000-500000	2.36543	0.81888	0.206427
PAMAJ00155	500000-550000	1.51165	-0.424512	0.664404
PAMAJ00155	550000-600000	1.97548	0.250981	0.400914
PAMAJ00155	600000-650000	2.01095	0.302638	0.381083
PAMAJ00155	650000-700000	1.64468	-0.230775	0.591255
PAMAJ00155	700000-750000	2.32608	0.761573	0.223157
PAMAJ00155	750000-800000	1.94944	0.213058	0.415641
PAMAJ00155	800000-850000	1.86712	0.0931727	0.462883
PAMAJ00155	850000-900000	1.08052	-1.05238	0.853688
PAMAJ00155	900000-950000	2.16968	0.533802	0.296739
PAMAJ00155	950000-1000000	1.79857	-0.00665927	0.502657
PAMAJ00155	1000000-1050000	0.888055	-1.33268	0.908681
PAMAJ00155	1050000-1100000	1.53574	-0.389428	0.65152
PAMAJ00155	1100000-1150000	1.87501	0.104663	0.458322
PAMAJ00155	1150000-1157361	1.69979	-0.150516	0.559821
PAMAJ00156	0-50000	1.86823	0.0947892	0.462241
PAMAJ00156	50000-100000	1.33658	-0.679473	0.751581
PAMAJ00156	100000-150000	1.82275	0.028555	0.48861
PAMAJ00156	150000-200000	1.53056	-0.396972	0.654306
PAMAJ00156	200000-250000	1.74416	-0.0858986	0.534226
PAMAJ00156	250000-300000	1.62036	-0.266193	0.604955
PAMAJ00156	300000-350000	2.04423	0.351105	0.362755
PAMAJ00156	350000-400000	1.75055	-0.0765926	0.530526
PAMAJ00156	400000-450000	1.93218	0.187922	0.425469
PAMAJ00156	450000-500000	1.93724	0.195291	0.422583
PAMAJ00156	500000-550000	1.722	-0.118171	0.547034
PAMAJ00156	550000-600000	2.17089	0.535564	0.29613
PAMAJ00156	600000-650000	1.89704	0.136746	0.445616
PAMAJ00156	650000-700000	1.51566	-0.418672	0.662272
PAMAJ00156	700000-750000	1.49772	-0.444798	0.671767
PAMAJ00156	750000-800000	1.99179	0.274734	0.39176
PAMAJ00156	800000-850000	1.55745	-0.357811	0.639758
PAMAJ00156	850000-900000	1.674	-0.188075	0.574591
PAMAJ00156	900000-950000	1.76675	-0.0529999	0.521134
PAMAJ00156	950000-1000000	1.46051	-0.498989	0.691106
PAMAJ00156	1000000-1050000	1.47997	-0.470648	0.681054
PAMAJ00156	1050000-1086997	1.20845	-0.866073	0.806775
PAMAJ00157	0-50000	1.49964	-0.442002	0.670756
PAMAJ00157	50000-100000	0.657639	-1.66824	0.952366
PAMAJ00157	100000-150000	1.10084	-1.02279	0.846796
PAMAJ00157	150000-200000	1.45599	-0.505571	0.693421
PAMAJ00157	200000-250000	1.6704	-0.193318	0.576645
PAMAJ00157	250000-300000	1.66934	-0.194862	0.577249
PAMAJ00157	300000-350000	1.85355	0.0734102	0.47074
PAMAJ00157	350000-371659	0.937006	-1.26139	0.896415
PAMAJ00158	0-14261	1.55678	-0.358787	0.640123
PAMAJ00159	0-26046	1.55678	-0.358787	0.640123
PAMAJ00160	0-50000	1.55678	-0.358787	0.640123
PAMAJ00161	0-50000	1.81794	0.02155	0.491403
PAMAJ00161	50000-78220	0.62441	-1.71663	0.956977
PAMAJ00162	0-50000	2.18379	0.554351	0.289669
PAMAJ00162	50000-58575	1.02936	-1.12689	0.870105
PAMAJ00163	0-50000	1.72111	-0.119467	0.547547
PAMAJ00163	50000-78483	1.67442	-0.187464	0.574351
PAMAJ00164	0-22697	1.67442	-0.187464	0.574351
PAMAJ00165	0-50000	2.19433	0.569701	0.28444
PAMAJ00165	50000-100000	1.92953	0.184063	0.426982
PAMAJ00165	100000-111262	2.53364	1.06385	0.143698
PAMAJ00166	0-50000	2.53364	1.06385	0.143698
PAMAJ00166	50000-100000	2.56517	1.10977	0.133549
PAMAJ00167	0-39360	2.56517	1.10977	0.133549
PAMAJ00168	0-50000	2.56517	1.10977	0.133549
PAMAJ00168	50000-100000	1.07061	-1.06681	0.856972
PAMAJ00168	100000-150000	1.46347	-0.494678	0.689586
PAMAJ00168	150000-200000	0.864554	-1.3669	0.914172
PAMAJ00168	200000-250000	1.17382	-0.916506	0.820299
PAMAJ00168	250000-300000	1.11664	-0.999779	0.841291
PAMAJ00168	300000-350000	1.28311	-0.757343	0.775578
PAMAJ00168	350000-400000	1.34799	-0.662856	0.746289
PAMAJ00168	400000-450000	1.35818	-0.648016	0.741513
PAMAJ00168	450000-468781	1.27255	-0.772722	0.780156
PAMAJ00169	0-50000	1.27255	-0.772722	0.780156
PAMAJ00169	50000-100000	1.76342	-0.0578495	0.523066
PAMAJ00169	100000-150000	1.53634	-0.388555	0.651197
PAMAJ00169	150000-200000	1.39281	-0.597583	0.724941
PAMAJ00169	200000-250000	1.45591	-0.505688	0.693462
PAMAJ00169	250000-300000	1.74169	-0.0894957	0.535656
PAMAJ00169	300000-350000	2.40751	0.880163	0.189386
PAMAJ00169	350000-400000	2.60585	1.16901	0.121199
PAMAJ00169	400000-450000	2.38833	0.85223	0.197043
PAMAJ00169	450000-500000	1.48213	-0.467503	0.67993
PAMAJ00169	500000-550000	1.41548	-0.564568	0.713816
PAMAJ00169	550000-600000	1.27359	-0.771207	0.779708
PAMAJ00169	600000-650000	1.68671	-0.169565	0.567324
PAMAJ00169	650000-700000	1.83658	0.0486961	0.480581
PAMAJ00172	50000-100000	1.70242	-0.146686	0.55831
PAMAJ00172	100000-150000	1.67207	-0.190886	0.575693
PAMAJ00172	150000-152774	0.674507	-1.64367	0.949878
PAMAJ00173	0-30478	0.674507	-1.64367	0.949878
PAMAJ00174	0-50000	1.47635	-0.47592	0.682934
PAMAJ00174	50000-100000	2.43553	0.920969	0.178533
PAMAJ00174	100000-150000	1.67	-0.193901	0.576873
PAMAJ00174	150000-200000	1.85472	0.0751141	0.470062
PAMAJ00174	200000-250000	2.11494	0.454082	0.324885
PAMAJ00174	250000-300000	2.5196	1.0434	0.148381
PAMAJ00174	300000-350000	2.18088	0.550113	0.291121
PAMAJ00174	350000-400000	3.16405	1.98194	0.023743
PAMAJ00174	400000-450000	3.29217	2.16853	0.0150593
PAMAJ00174	450000-500000	2.81312	1.47087	0.0706634
PAMAJ00174	500000-550000	2.21259	0.596293	0.27549
PAMAJ00174	550000-600000	3.03422	1.79286	0.0364973
PAMAJ00174	600000-650000	3.90119	3.05546	0.00112356
PAMAJ00174	650000-700000	3.66251	2.70787	0.00338587
PAMAJ00174	700000-750000	3.60395	2.62258	0.0043633
PAMAJ00174	750000-800000	3.22735	2.07413	0.0190338
PAMAJ00174	800000-850000	2.91998	1.62649	0.0519225
PAMAJ00174	850000-900000	4.60169	4.07563	2.29451e-05
PAMAJ00174	900000-950000	3.0111	1.75919	0.0392723
PAMAJ00174	950000-1000000	2.49112	1.00193	0.158189
PAMAJ00174	1000000-1050000	3.55043	2.54464	0.00546953
PAMAJ00174	1050000-1100000	1.43979	-0.529164	0.701654
PAMAJ00174	1100000-1150000	3.00661	1.75265	0.0398307
PAMAJ00174	1150000-1200000	3.29822	2.17734	0.0147277
PAMAJ00174	1200000-1215106	2.8996	1.59681	0.0551538
PAMAJ00175	0-10752	2.8996	1.59681	0.0551538
PAMAJ00177	50000-100000	1.38596	-0.607559	0.72826
PAMAJ00177	100000-150000	1.46554	-0.491663	0.688521
PAMAJ00177	150000-200000	1.2445	-0.813572	0.792055
PAMAJ00177	200000-250000	1.05066	-1.09587	0.863432
PAMAJ00177	250000-300000	1.86506	0.0901726	0.464075
PAMAJ00177	300000-350000	1.6455	-0.229581	0.590791
PAMAJ00177	350000-400000	1.29402	-0.741454	0.770791
PAMAJ00177	400000-450000	1.56819	-0.34217	0.633889
PAMAJ00178	0-31230	1.56819	-0.34217	0.633889
PAMAJ00180	0-50000	1.56819	-0.34217	0.633889
PAMAJ00180	50000-100000	1.05507	-1.08945	0.862021
PAMAJ00180	100000-150000	1.16687	-0.926628	0.82294
PAMAJ00180	150000-200000	2.36694	0.821079	0.205801
PAMAJ00180	200000-250000	1.51456	-0.420274	0.662857
PAMAJ00180	250000-300000	2.3104	0.738738	0.230033
PAMAJ00180	300000-350000	1.92791	0.181703	0.427908
PAMAJ00180	350000-400000	0.967105	-1.21755	0.888303
PAMAJ00180	400000-450000	1.7237	-0.115695	0.546053
PAMAJ00180	450000-500000	2.12853	0.473874	0.317795
PAMAJ00180	500000-550000	1.43248	-0.53981	0.705336
PAMAJ00180	550000-600000	1.67663	-0.184245	0.573089
PAMAJ00180	600000-650000	1.05552	-1.08879	0.861877
PAMAJ00180	650000-700000	1.61423	-0.27512	0.608388
PAMAJ00180	700000-750000	1.49066	-0.45508	0.675474
PAMAJ00180	750000-800000	1.79259	-0.0153682	0.506131
PAMAJ00180	800000-850000	1.37183	-0.628137	0.735043
PAMAJ00180	850000-900000	1.173	-0.9177	0.820612
PAMAJ00180	900000-950000	1.51494	-0.41972	0.662655
PAMAJ00180	950000-1000000	1.29672	-0.737522	0.769598
PAMAJ00180	1000000-1050000	1.3444	-0.668084	0.74796
PAMAJ00180	1050000-1100000	1.62639	-0.257411	0.601569
PAMAJ00180	1100000-1150000	1.15683	-0.941249	0.826711
PAMAJ00180	1150000-1200000	1.15391	-0.945502	0.827799
PAMAJ00180	1200000-1250000	1.19297	-0.888617	0.812896
PAMAJ00180	1250000-1300000	1.75668	-0.0676652	0.526974
PAMAJ00180	1300000-1350000	1.16079	-0.935482	0.82523
PAMAJ00180	1350000-1400000	1.67574	-0.185541	0.573598
PAMAJ00180	1400000-1450000	1.6465	-0.228124	0.590225
PAMAJ00180	1450000-1500000	2.08828	0.415256	0.338977
PAMAJ00180	1500000-1550000	1.53682	-0.387856	0.650939
PAMAJ00180	1550000-1600000	1.35658	-0.650346	0.742266
PAMAJ00180	1600000-1650000	1.82928	0.0380648	0.484818
PAMAJ00180	1650000-1700000	1.61057	-0.280451	0.610434
PAMAJ00180	1700000-1750000	1.77438	-0.0418881	0.516706
PAMAJ00180	1750000-1800000	2.05165	0.361911	0.358709
PAMAJ00180	1800000-1850000	0.561399	-1.8084	0.964728
PAMAJ00180	1850000-1900000	1.21653	-0.854306	0.803532
PAMAJ00180	1900000-1950000	1.1706	-0.921195	0.821526
PAMAJ00180	1950000-2000000	1.33125	-0.687235	0.754033
PAMAJ00180	2000000-2050000	1.19188	-0.890205	0.813322
PAMAJ00180	2050000-2100000	1.8265	0.0340162	0.486432
PAMAJ00180	2100000-2150000	1.18377	-0.902015	0.816476
PAMAJ00180	2150000-2200000	1.64295	-0.233294	0.592234
PAMAJ00180	2200000-2250000	1.1337	-0.974934	0.835204
PAMAJ00180	2250000-2300000	1.39442	-0.595238	0.724158
PAMAJ00180	2300000-2350000	0.958646	-1.22987	0.890627
PAMAJ00180	2350000-2400000	1.46709	-0.489406	0.687723
PAMAJ00180	2400000-2450000	1.25391	-0.799868	0.788106
PAMAJ00180	2450000-2500000	2.09197	0.42063	0.337013
PAMAJ00180	2500000-2550000	2.01577	0.309657	0.378411
PAMAJ00180	2550000-2600000	0.867036	-1.36329	0.913604
PAMAJ00180	2600000-2650000	1.06822	-1.0703	0.857757
PAMAJ00180	2650000-2700000	0.612678	-1.73372	0.958516
PAMAJ00180	2700000-2750000	1.22252	-0.845582	0.801107
PAMAJ00180	2750000-2800000	1.5068	-0.431575	0.666975
PAMAJ00180	2800000-2850000	1.69856	-0.152308	0.560528
PAMAJ00180	2850000-2900000	1.29464	-0.740551	0.770517
PAMAJ00180	2900000-2950000	1.32081	-0.702439	0.758797
PAMAJ00180	2950000-3000000	1.43366	-0.538091	0.704743
PAMAJ00180	3000000-3050000	1.18461	-0.900792	0.816151
PAMAJ00180	3050000-3100000	1.6186	-0.268756	0.605941
PAMAJ00180	3100000-3150000	1.18438	-0.901127	0.81624
PAMAJ00180	3150000-3200000	1.96494	0.235632	0.406859
PAMAJ00180	3200000-3250000	1.74638	-0.0826655	0.532941
PAMAJ00180	3250000-3300000	1.66753	-0.197498	0.578281
PAMAJ00180	3300000-3350000	1.06677	-1.07241	0.858231
PAMAJ00180	3350000-3400000	2.06867	0.386697	0.34949
PAMAJ00180	3400000-3450000	1.68252	-0.175667	0.569722
PAMAJ00180	3450000-3500000	1.07546	-1.05975	0.855371
PAMAJ00180	3500000-3550000	2.03274	0.334371	0.36905
PAMAJ00180	3550000-3600000	1.69228	-0.161453	0.564132
PAMAJ00180	3600000-3650000	1.53257	-0.394045	0.653226
PAMAJ00180	3650000-3700000	1.98211	0.260637	0.397186
PAMAJ00180	3700000-3750000	1.78931	-0.020145	0.508036
PAMAJ00180	3750000-3800000	1.51287	-0.422735	0.663756
PAMAJ00180	3800000-3850000	1.1513	-0.949303	0.828767
PAMAJ00180	3850000-3900000	2.144	0.496403	0.309805
PAMAJ00180	3900000-3950000	1.8689	0.0957649	0.461854
PAMAJ00180	3950000-4000000	1.96348	0.233505	0.407685
PAMAJ00180	4000000-4050000	1.60406	-0.289931	0.614066
PAMAJ00180	4050000-4100000	2.00358	0.291904	0.38518
PAMAJ00180	4100000-4150000	2.00381	0.292239	0.385052
PAMAJ00180	4150000-4200000	1.90262	0.144873	0.442406
PAMAJ00180	4200000-4250000	1.71929	-0.122118	0.548597
PAMAJ00180	4250000-4300000	1.96057	0.229267	0.409331
PAMAJ00180	4300000-4350000	2.32124	0.754525	0.225267
PAMAJ00180	4350000-4400000	1.81841	0.0222345	0.49113
PAMAJ00180	4400000-4450000	1.75206	-0.0743935	0.529651
PAMAJ00180	4450000-4500000	2.3793	0.839079	0.200712
PAMAJ00180	4500000-4550000	1.47674	-0.475352	0.682732
PAMAJ00180	4550000-4600000	1.79884	-0.00626606	0.5025
PAMAJ00180	4600000-4650000	1.15411	-0.94521	0.827724
PAMAJ00181	0-50000	2.00534	0.294468	0.3842
PAMAJ00181	50000-100000	1.99388	0.277778	0.390591
PAMAJ00181	100000-150000	2.98104	1.71542	0.0431345
PAMAJ00181	150000-200000	2.22651	0.616566	0.268761
PAMAJ00181	200000-250000	1.69579	-0.156342	0.562118
PAMAJ00181	250000-300000	2.54964	1.08715	0.138485
PAMAJ00181	300000-350000	1.60773	-0.284587	0.61202
PAMAJ00181	350000-380526	0.942155	-1.25389	0.895059
PAMAJ00182	0-40105	1.40094	-0.585743	0.720976
PAMAJ00183	0-1524	1.40094	-0.585743	0.720976
PAMAJ00184	0-50000	1.40094	-0.585743	0.720976
PAMAJ00184	50000-60742	-0.079838	-2.74225	0.996949
PAMAJ00185	0-50000	1.7583	-0.065306	0.526035
PAMAJ00185	50000-100000	2.27225	0.683179	0.247247
PAMAJ00185	100000-150000	1.87354	0.102522	0.459171
PAMAJ00185	150000-200000	1.82715	0.0349628	0.486055
PAMAJ00185	200000-226553	1.09728	-1.02797	0.848019
PAMAJ00186	0-50000	1.09728	-1.02797	0.848019
PAMAJ00186	50000-100000	0.585229	-1.77369	0.961943
PAMAJ00186	100000-150000	0.280703	-2.21719	0.986695
PAMAJ00186	150000-200000	0.222835	-2.30146	0.989317
PAMAJ00186	200000-250000	1.48576	-0.462216	0.678037
PAMAJ00186	250000-300000	0.693857	-1.61549	0.946898
PAMAJ00187	0-50000	1.71354	-0.130492	0.551911
PAMAJ00187	50000-100000	1.31378	-0.712677	0.761977
PAMAJ00187	100000-150000	1.71249	-0.132021	0.552516
PAMAJ00187	150000-200000	1.43182	-0.540771	0.705667
PAMAJ00187	200000-250000	1.97643	0.252365	0.40038
PAMAJ00187	250000-300000	1.61736	-0.270562	0.606636
PAMAJ00187	300000-350000	1.52457	-0.405696	0.657517
PAMAJ00187	350000-400000	1.42826	-0.545956	0.707452
PAMAJ00187	400000-450000	1.53152	-0.395574	0.65379
PAMAJ00187	450000-500000	1.98123	0.259355	0.397681
PAMAJ00187	500000-550000	1.37404	-0.624918	0.733988
PAMAJ00187	550000-600000	1.46535	-0.49194	0.688619
PAMAJ00187	600000-650000	1.57726	-0.328961	0.628908
PAMAJ00187	650000-700000	1.45068	-0.513304	0.696131
PAMAJ00187	700000-750000	1.53142	-0.39572	0.653844
PAMAJ00187	750000-800000	1.88199	0.114828	0.454291
PAMAJ00187	800000-850000	1.35048	-0.659229	0.745126
PAMAJ00187	850000-900000	1.20095	-0.876996	0.809755
PAMAJ00187	900000-950000	1.02295	-1.13622	0.872069
PAMAJ00187	950000-1000000	1.25673	-0.795761	0.786915
PAMAJ00187	1000000-1050000	1.99678	0.282001	0.388971
PAMAJ00187	1050000-1100000	1.4459	-0.520266	0.698561
PAMAJ00187	1100000-1150000	1.42806	-0.546247	0.707552
PAMAJ00187	1150000-1200000	1.30365	-0.72743	0.766519
PAMAJ00187	1200000-1250000	1.27524	-0.768804	0.778995
PAMAJ00187	1250000-1300000	1.45244	-0.510741	0.695234
PAMAJ00187	1300000-1350000	1.65947	-0.209236	0.582868
PAMAJ00187	1350000-1400000	1.43256	-0.539693	0.705296
PAMAJ00187	1400000-1450000	1.77251	-0.0446114	0.517791
PAMAJ00187	1450000-1500000	1.76157	-0.0605438	0.524139
PAMAJ00187	1500000-1550000	1.51269	-0.422997	0.663851
PAMAJ00187	1550000-1600000	2.47166	0.973587	0.165131
PAMAJ00187	1600000-1650000	1.82581	0.0330114	0.486833
PAMAJ00187	1650000-1700000	1.72885	-0.108195	0.54308
PAMAJ00187	1700000-1750000	1.66787	-0.197003	0.578087
PAMAJ00187	1750000-1800000	1.97513	0.250472	0.401111
PAMAJ00187	1800000-1850000	1.76958	-0.0488785	0.519492
PAMAJ00187	1850000-1900000	1.59793	-0.298859	0.617476
PAMAJ00187	1900000-1950000	2.05844	0.371799	0.355021
PAMAJ00187	1950000-2000000	2.28114	0.696125	0.243175
PAMAJ00187	2000000-2050000	1.587	-0.314777	0.623534
PAMAJ00187	2050000-2100000	2.05629	0.368668	0.356188
PAMAJ00187	2100000-2150000	1.80594	0.00407394	0.498375
PAMAJ00187	2150000-2200000	2.01606	0.31008	0.37825
PAMAJ00187	2200000-2250000	1.98835	0.269724	0.393686
PAMAJ00187	2250000-2300000	1.33858	-0.67656	0.750657
PAMAJ00187	2300000-2350000	1.05847	-1.08449	0.860927
PAMAJ00187	2350000-2400000	2.42649	0.907804	0.181991
PAMAJ00187	2400000-2450000	2.24473	0.6431	0.26008
PAMAJ00187	2450000-2500000	2.11772	0.458131	0.323429
PAMAJ00187	2500000-2550000	2.41593	0.892425	0.186083
PAMAJ00187	2550000-2600000	1.53591	-0.389181	0.651429
PAMAJ00187	2600000-2650000	2.09878	0.430548	0.333399
PAMAJ00187	2650000-2700000	1.40049	-0.586398	0.721196
PAMAJ00187	2700000-2750000	2.0844	0.409606	0.341048
PAMAJ00187	2750000-2800000	1.93787	0.196209	0.422223
PAMAJ00187	2800000-2822486	1.46578	-0.491314	0.688398
PAMAJ00188	0-50000	2.28765	0.705606	0.240217
PAMAJ00189	0-11650	1.27557	-0.768324	0.778853
PAMAJ00190	0-50000	2.43132	0.914838	0.180138
PAMAJ00190	50000-100000	2.48669	0.995476	0.159753
PAMAJ00190	100000-150000	2.75617	1.38793	0.0825793
PAMAJ00190	150000-200000	2.36297	0.815298	0.207451
PAMAJ00190	200000-228275	2.5844	1.13777	0.127607
PAMAJ00191	0-50000	2.5844	1.13777	0.127607
PAMAJ00191	50000-80885	1.10275	-1.02001	0.846138
PAMAJ00192	0-34711	1.10275	-1.02001	0.846138
PAMAJ00193	0-50000	2.18507	0.556215	0.289032
PAMAJ00193	50000-100000	0.473675	-1.93615	0.973576
PAMAJ00193	100000-150000	0.762656	-1.5153	0.935152
PAMAJ00193	150000-200000	1.77518	-0.040723	0.516242
PAMAJ00193	200000-250000	2.3927	0.858594	0.195282
PAMAJ00193	250000-300000	2.06088	0.375353	0.353699
PAMAJ00193	300000-350000	2.63388	1.20983	0.113171
PAMAJ00193	350000-379225	0.795149	-1.46798	0.928945
PAMAJ00195	0-50000	1.64474	-0.230688	0.591221
PAMAJ00195	50000-100000	1.67323	-0.189197	0.575031
PAMAJ00195	100000-150000	1.64276	-0.233571	0.592341
PAMAJ00195	150000-200000	1.79933	-0.00555245	0.502215
PAMAJ00195	200000-250000	1.80065	-0.00363009	0.501448
PAMAJ00195	250000-300000	1.6613	-0.206571	0.581827
PAMAJ00195	300000-350000	1.629	-0.25361	0.600102
PAMAJ00195	350000-400000	1.50373	-0.436046	0.668598
PAMAJ00195	400000-450000	2.08151	0.405397	0.342593
PAMAJ00195	450000-500000	1.59296	-0.306097	0.620235
PAMAJ00195	500000-550000	1.7628	-0.0587525	0.523425
PAMAJ00195	550000-600000	1.45251	-0.510639	0.695198
PAMAJ00195	600000-650000	1.38282	-0.612132	0.729775
PAMAJ00195	650000-700000	1.69051	-0.164031	0.565147
PAMAJ00195	700000-750000	2.14176	0.493141	0.310956
PAMAJ00195	750000-800000	1.79311	-0.0146109	0.505829
PAMAJ00195	800000-850000	1.87785	0.108799	0.456681
PAMAJ00195	850000-900000	1.41079	-0.571398	0.716135
PAMAJ00195	900000-950000	1.44011	-0.528698	0.701492
PAMAJ00195	950000-1000000	1.68756	-0.168327	0.566837
PAMAJ00195	1000000-1050000	1.31563	-0.709983	0.761143
PAMAJ00195	1050000-1100000	1.44958	-0.514906	0.696691
PAMAJ00195	1100000-1150000	1.16188	-0.933895	0.824821
PAMAJ00195	1150000-1200000	2.06889	0.387018	0.349372
PAMAJ00195	1200000-1250000	2.03045	0.331036	0.370309
PAMAJ00195	1250000-1300000	2.00854	0.299128	0.382421
PAMAJ00195	1300000-1350000	1.91624	0.164708	0.434587
PAMAJ00195	1350000-1400000	2.31771	0.749384	0.226813
PAMAJ00195	1400000-1450000	1.67096	-0.192502	0.576326
PAMAJ00195	1450000-1500000	1.69392	-0.159065	0.563191
PAMAJ00195	1500000-1550000	0.964673	-1.22109	0.888975
PAMAJ00195	1550000-1600000	1.32975	-0.689419	0.75472
PAMAJ00195	1600000-1650000	1.18332	-0.902671	0.81665
PAMAJ00195	1650000-1700000	1.60015	-0.295626	0.616242
PAMAJ00195	1700000-1750000	1.48041	-0.470008	0.680825
PAMAJ00195	1750000-1800000	1.38753	-0.605272	0.727501
PAMAJ00195	1800000-1850000	2.38966	0.854167	0.196506
PAMAJ00195	1850000-1900000	1.56077	-0.352976	0.637947
PAMAJ00195	1900000-1950000	1.34174	-0.671958	0.749195
PAMAJ00195	1950000-2000000	1.26702	-0.780775	0.782533
PAMAJ00195	2000000-2050000	1.54954	-0.369331	0.644059
PAMAJ00195	2050000-2100000	1.28145	-0.75976	0.776301
PAMAJ00195	2100000-2150000	1.40008	-0.586995	0.721397
PAMAJ00195	2150000-2200000	1.38933	-0.602651	0.726629
PAMAJ00195	2200000-2250000	1.56912	-0.340816	0.633379
PAMAJ00195	2250000-2300000	1.01774	-1.14381	0.873649
PAMAJ00195	2300000-2350000	1.91856	0.168087	0.433258
PAMAJ00195	2350000-2400000	1.82876	0.0373076	0.48512
PAMAJ00195	2400000-2450000	2.15528	0.512831	0.304035
PAMAJ00195	2450000-2500000	2.20295	0.582254	0.280198
PAMAJ00195	2500000-2550000	1.49753	-0.445075	0.671867
PAMAJ00195	2550000-2600000	1.33268	-0.685152	0.753376
PAMAJ00195	2600000-2650000	1.64638	-0.228299	0.590293
PAMAJ00195	2650000-2700000	1.75072	-0.076345	0.530428
PAMAJ00195	2700000-2750000	1.76111	-0.0612137	0.524405
PAMAJ00195	2750000-2800000	1.24099	-0.818684	0.793517
PAMAJ00195	2800000-2850000	1.99567	0.280385	0.389591
PAMAJ00195	2850000-2900000	2.15095	0.506525	0.306244
PAMAJ00195	2900000-2950000	1.77341	-0.0433007	0.517269
PAMAJ00195	2950000-3000000	1.80819	0.00735069	0.497068
PAMAJ00195	3000000-3050000	2.03334	0.335245	0.36872
PAMAJ00195	3050000-3100000	1.83252	0.0427834	0.482937
PAMAJ00195	3100000-3150000	1.71232	-0.132268	0.552614
PAMAJ00195	3150000-3200000	1.819	0.0230937	0.490788
PAMAJ00195	3200000-3250000	1.29881	-0.734478	0.768671
PAMAJ00195	3250000-3300000	1.39587	-0.593126	0.723452
PAMAJ00195	3300000-3350000	2.0435	0.350041	0.363154
PAMAJ00195	3350000-3400000	2.08732	0.413858	0.339489
PAMAJ00195	3400000-3450000	2.02988	0.330206	0.370622
PAMAJ00195	3450000-3500000	1.94039	0.199878	0.420788
PAMAJ00195	3500000-3550000	1.48228	-0.467284	0.679852
PAMAJ00195	3550000-3600000	2.19141	0.565448	0.285884
PAMAJ00195	3600000-3650000	1.74979	-0.0776994	0.530966
PAMAJ00195	3650000-3700000	2.51423	1.03558	0.150198
PAMAJ00195	3700000-3750000	1.97953	0.25688	0.398636
PAMAJ00195	3750000-3800000	1.57578	-0.331117	0.629722
PAMAJ00195	3800000-3850000	1.31005	-0.718109	0.763655
PAMAJ00195	3850000-3900000	1.53087	-0.396521	0.65414
PAMAJ00195	3900000-3950000	2.17249	0.537894	0.295325
PAMAJ00195	3950000-4000000	1.75201	-0.0744663	0.52968
PAMAJ00195	4000000-4050000	2.39712	0.865031	0.193511
PAMAJ00195	4050000-4100000	2.16673	0.529506	0.298227
PAMAJ00195	4100000-4150000	1.28107	-0.760314	0.776466
PAMAJ00195	4150000-4200000	1.6035	-0.290747	0.614378
PAMAJ00195	4200000-4250000	1.46938	-0.486071	0.686542
PAMAJ00195	4250000-4300000	1.52632	-0.403147	0.65658
PAMAJ00195	4300000-4350000	1.85079	0.0693907	0.472339
PAMAJ00195	4350000-4400000	1.67072	-0.192852	0.576463
PAMAJ00195	4400000-4450000	2.48327	0.990495	0.160966
PAMAJ00195	4450000-4463171	1.45507	-0.506911	0.693891
PAMAJ00196	0-18919	1.71506	-0.128278	0.551036
PAMAJ00197	0-50000	1.71506	-0.128278	0.551036
PAMAJ00197	50000-100000	1.23274	-0.830699	0.796928
PAMAJ00197	100000-112999	1.30799	-0.721109	0.764579
PAMAJ00198	0-50000	2.24372	0.641629	0.260557
PAMAJ00198	50000-60770	1.30482	-0.725726	0.765997
PAMAJ00199	0-22624	1.30482	-0.725726	0.765997
PAMAJ00200	0-50000	1.30482	-0.725726	0.765997
PAMAJ00201	0-10530	1.30482	-0.725726	0.765997
PAMAJ00202	0-3249	1.30482	-0.725726	0.765997
PAMAJ00203	0-18458	1.30482	-0.725726	0.765997
PAMAJ00205	0-50000	1.89079	0.127644	0.449215
PAMAJ00205	50000-100000	-0.403862	-3.21414	0.999346
PAMAJ00206	0-50000	1.99155	0.274385	0.391894
PAMAJ00206	50000-77551	2.05443	0.365959	0.357198
PAMAJ00207	0-50000	2.05443	0.365959	0.357198
PAMAJ00207	50000-100000	1.75498	-0.070141	0.527959
PAMAJ00207	100000-150000	1.89657	0.136062	0.445886
PAMAJ00207	150000-200000	2.79797	1.4488	0.0736961
PAMAJ00207	200000-250000	1.49266	-0.452167	0.674426
PAMAJ00207	250000-300000	1.51348	-0.421846	0.663431
PAMAJ00207	300000-350000	2.38155	0.842356	0.199794
PAMAJ00207	350000-400000	2.1939	0.569075	0.284653
PAMAJ00207	400000-450000	2.2199	0.606939	0.271946
PAMAJ00207	450000-500000	1.49406	-0.450129	0.673691
PAMAJ00207	500000-550000	1.90403	0.146926	0.441595
PAMAJ00207	550000-600000	1.573	-0.335165	0.63125
PAMAJ00207	600000-626043	2.04479	0.35192	0.362449
PAMAJ00208	0-24916	2.04479	0.35192	0.362449
PAMAJ00209	0-50000	2.04479	0.35192	0.362449
PAMAJ00209	50000-100000	0.462957	-1.95176	0.974517
PAMAJ00210	0-50000	1.27957	-0.762498	0.777119
PAMAJ00210	50000-100000	1.81693	0.0200791	0.49199
PAMAJ00210	100000-150000	2.13511	0.483456	0.314386
PAMAJ00210	150000-200000	1.66288	-0.20427	0.580929
PAMAJ00210	200000-250000	1.34453	-0.667895	0.7479
PAMAJ00210	250000-300000	1.91202	0.158562	0.437007
PAMAJ00210	300000-350000	1.99009	0.272258	0.392712
PAMAJ00210	350000-400000	2.11934	0.46049	0.322582
PAMAJ00210	400000-450000	2.25991	0.665207	0.252959
PAMAJ00210	450000-500000	1.93643	0.194111	0.423044
PAMAJ00210	500000-550000	1.09415	-1.03253	0.849089
PAMAJ00210	550000-600000	2.03028	0.330789	0.370402
PAMAJ00210	600000-650000	1.83777	0.0504292	0.47989
PAMAJ00210	650000-700000	1.74588	-0.0833937	0.533231
PAMAJ00210	700000-750000	2.30022	0.723912	0.23456
PAMAJ00210	750000-800000	1.56968	-0.34	0.633072
PAMAJ00210	800000-850000	1.73606	-0.0976949	0.538913
PAMAJ00210	850000-900000	1.94113	0.200956	0.420366
PAMAJ00210	900000-950000	1.83537	0.0469339	0.481283
PAMAJ00210	950000-1000000	1.83228	0.0424339	0.483076
PAMAJ00210	1000000-1050000	1.92994	0.18466	0.426748
PAMAJ00210	1050000-1100000	2.23716	0.632076	0.263669
PAMAJ00210	1100000-1150000	1.90409	0.147013	0.441561
PAMAJ00210	1150000-1200000	2.1252	0.469024	0.319526
PAMAJ00210	1200000-1250000	1.62843	-0.25444	0.600422
PAMAJ00210	1250000-1300000	1.66638	-0.199172	0.578936
PAMAJ00210	1300000-1350000	1.52295	-0.408055	0.658383
PAMAJ00210	1350000-1400000	2.20267	0.581847	0.280335
PAMAJ00210	1400000-1450000	2.1034	0.437276	0.330956
PAMAJ00210	1450000-1500000	1.83928	0.0526282	0.479014
PAMAJ00210	1500000-1550000	1.76016	-0.0625972	0.524956
PAMAJ00210	1550000-1600000	2.21699	0.602701	0.273354
PAMAJ00210	1600000-1650000	1.99796	0.28372	0.388313
PAMAJ00210	1650000-1700000	1.96231	0.231801	0.408346
PAMAJ00210	1700000-1738904	0.749714	-1.53415	0.937503
PAMAJ00211	0-50000	1.63872	-0.239455	0.594624
PAMAJ00211	50000-100000	1.78036	-0.0331792	0.513234
PAMAJ00211	100000-150000	1.41906	-0.559354	0.71204
PAMAJ00211	150000-200000	1.44814	-0.517004	0.697423
PAMAJ00211	200000-250000	1.17964	-0.90803	0.818069
PAMAJ00211	250000-300000	1.29212	-0.744221	0.771629
PAMAJ00211	300000-350000	1.2226	-0.845466	0.801075
PAMAJ00211	350000-386276	1.14488	-0.958652	0.831133
PAMAJ00212	0-50000	1.14488	-0.958652	0.831133
PAMAJ00212	50000-86336	1.56823	-0.342112	0.633867
PAMAJ00213	0-50000	1.56823	-0.342112	0.633867
PAMAJ00213	50000-100000	1.4322	-0.540218	0.705477
PAMAJ00213	100000-150000	1.84758	0.0647158	0.4742
PAMAJ00213	150000-200000	2.16245	0.523273	0.300392
PAMAJ00213	200000-250000	2.01865	0.313851	0.376817
PAMAJ00213	250000-300000	1.52871	-0.399666	0.655299
PAMAJ00213	300000-350000	1.9475	0.210233	0.416743
PAMAJ00213	350000-400000	1.56986	-0.339738	0.632973
PAMAJ00213	400000-450000	1.58516	-0.317456	0.624551
PAMAJ00213	450000-500000	1.93124	0.186553	0.426006
PAMAJ00213	500000-514236	0.803225	-1.45622	0.927334
PAMAJ00214	0-50000	1.37158	-0.628501	0.735162
PAMAJ00214	50000-56068	0.537921	-1.84259	0.967306
PAMAJ00215	0-50000	1.75776	-0.0660924	0.526348
PAMAJ00215	50000-100000	1.67416	-0.187842	0.5745
PAMAJ00215	100000-150000	1.01454	-1.14847	0.874613
PAMAJ00215	150000-200000	0.919006	-1.2876	0.901058
PAMAJ00215	200000-250000	2.00624	0.295778	0.3837
PAMAJ00215	250000-300000	2.10634	0.441558	0.329405
PAMAJ00215	300000-350000	1.68638	-0.170046	0.567513
PAMAJ00215	350000-400000	1.73675	-0.09669	0.538514
PAMAJ00215	400000-450000	2.48626	0.994849	0.159905
PAMAJ00215	450000-500000	2.37783	0.836939	0.201314
PAMAJ00215	500000-550000	1.97303	0.247413	0.402294
PAMAJ00215	550000-600000	2.41295	0.888085	0.187247
PAMAJ00215	600000-650000	1.89526	0.134154	0.44664
PAMAJ00215	650000-700000	2.09346	0.4228	0.336221
PAMAJ00215	700000-750000	1.97478	0.249962	0.401308
PAMAJ00215	750000-800000	2.55856	1.10014	0.135635
PAMAJ00215	800000-850000	1.79294	-0.0148584	0.505927
PAMAJ00215	850000-900000	2.12796	0.473044	0.318091
PAMAJ00215	900000-950000	2.38579	0.848531	0.198071
PAMAJ00215	950000-1000000	1.80003	-0.00453302	0.501808
PAMAJ00215	1000000-1050000	1.65717	-0.212585	0.584175
PAMAJ00215	1050000-1100000	1.76007	-0.0627283	0.525009
PAMAJ00215	1100000-1150000	1.72749	-0.110176	0.543865
PAMAJ00215	1150000-1200000	2.0715	0.390819	0.347966
PAMAJ00215	1200000-1250000	1.80446	0.00191856	0.499235
PAMAJ00215	1250000-1300000	1.77052	-0.0475095	0.518946
PAMAJ00215	1300000-1350000	1.25318	-0.800931	0.788414
PAMAJ00215	1350000-1400000	1.12987	-0.980512	0.836583
PAMAJ00215	1400000-1450000	1.24546	-0.812174	0.791654
PAMAJ00215	1450000-1500000	1.69953	-0.150895	0.559971
PAMAJ00215	1500000-1550000	1.94611	0.208209	0.417533
PAMAJ00215	1550000-1600000	1.67354	-0.188745	0.574854
PAMAJ00216	0-12528	1.76753	-0.051864	0.520681
PAMAJ00217	0-44412	1.76753	-0.051864	0.520681
PAMAJ00218	0-50000	1.76753	-0.051864	0.520681
PAMAJ00218	50000-78192	0.0972919	-2.48429	0.99351
PAMAJ00219	0-50000	1.28984	-0.747542	0.772632
PAMAJ00219	50000-100000	1.25153	-0.803334	0.789109
PAMAJ00219	100000-150000	2.00358	0.291904	0.38518
PAMAJ00219	150000-200000	1.64979	-0.223333	0.588362
PAMAJ00219	200000-250000	1.9744	0.249409	0.401522
PAMAJ00219	250000-300000	1.88239	0.115411	0.45406
PAMAJ00219	300000-350000	2.26392	0.671047	0.251095
PAMAJ00219	350000-400000	2.41936	0.89742	0.184747
PAMAJ00219	400000-450000	2.34853	0.794268	0.21352
PAMAJ00219	450000-500000	2.0376	0.341449	0.366383
PAMAJ00219	500000-550000	1.58268	-0.321068	0.625921
PAMAJ00219	550000-600000	2.30175	0.726141	0.233876
PAMAJ00219	600000-650000	1.84421	0.059808	0.476154
PAMAJ00219	650000-700000	2.11429	0.453136	0.325226
PAMAJ00219	700000-750000	1.85921	0.081653	0.467461
PAMAJ00219	750000-800000	2.08312	0.407742	0.341732
PAMAJ00219	800000-850000	2.05814	0.371362	0.355184
PAMAJ00219	850000-900000	1.68751	-0.1684	0.566866
PAMAJ00219	900000-950000	1.67407	-0.187973	0.574551
PAMAJ00219	950000-1000000	1.8842	0.118047	0.453015
PAMAJ00219	1000000-1050000	1.52465	-0.405579	0.657474
PAMAJ00219	1050000-1100000	-0.210268	-2.9322	0.998317
PAMAJ00219	1100000-1150000	1.84912	0.0669586	0.473307
PAMAJ00219	1150000-1200000	0.468997	-1.94297	0.97399
PAMAJ00219	1200000-1250000	1.55781	-0.357287	0.639562
PAMAJ00219	1250000-1300000	2.09004	0.417819	0.33804
PAMAJ00219	1300000-1350000	1.66012	-0.208289	0.582498
PAMAJ00219	1350000-1398226	2.5578	1.09904	0.135876
PAMAJ00220	0-33869	2.5578	1.09904	0.135876
PAMAJ00221	0-9903	2.5578	1.09904	0.135876
PAMAJ00222	0-50000	2.5578	1.09904	0.135876
PAMAJ00222	50000-100000	1.41803	-0.560854	0.712551
PAMAJ00222	100000-150000	1.35235	-0.656506	0.744251
PAMAJ00222	150000-200000	1.15535	-0.943405	0.827263
PAMAJ00223	0-50000	1.15535	-0.943405	0.827263
PAMAJ00223	50000-100000	1.89253	0.130178	0.448213
PAMAJ00223	100000-118827	0.873841	-1.35338	0.912032
PAMAJ00224	0-50000	0.873841	-1.35338	0.912032
PAMAJ00224	50000-100000	0.146925	-2.41201	0.992068
PAMAJ00225	0-50000	1.55258	-0.364904	0.642408
PAMAJ00225	50000-100000	1.0894	-1.03945	0.850702
PAMAJ00225	100000-150000	1.38436	-0.609889	0.729032
PAMAJ00225	150000-200000	1.35939	-0.646253	0.740942
PAMAJ00225	200000-250000	1.67801	-0.182235	0.572301
PAMAJ00225	250000-300000	1.38047	-0.615554	0.730906
PAMAJ00225	300000-350000	2.02836	0.327992	0.371459
PAMAJ00225	350000-400000	2.07046	0.389304	0.348526
PAMAJ00225	400000-450000	1.80563	0.00362247	0.498555
PAMAJ00225	450000-500000	1.79658	-0.00955738	0.503813
PAMAJ00225	500000-550000	1.78714	-0.0233052	0.509297
PAMAJ00225	550000-600000	2.48029	0.986155	0.162029
PAMAJ00225	600000-650000	2.32252	0.756389	0.224708
[truncated: 15,014 more rows]

## Sheet: Nagasaki
Scaffold	Bin	XP-EHH	Z-score	P-value
PAMAJ00001	0-37290	1.50804	-0.291549	0.614684
PAMAJ00002	0-50000	1.50804	-0.291549	0.614684
PAMAJ00002	50000-89631	1.68134	-0.0512331	0.52043
PAMAJ00003	0-50000	2.07302	0.49191	0.311391
PAMAJ00003	50000-100000	2.04933	0.459059	0.323096
PAMAJ00003	100000-150000	1.65597	-0.0864138	0.534431
PAMAJ00003	150000-200000	1.59957	-0.164624	0.56538
PAMAJ00003	200000-250000	2.10417	0.535106	0.296288
PAMAJ00003	250000-300000	2.20276	0.671821	0.250849
PAMAJ00003	300000-350000	2.16239	0.61584	0.269
PAMAJ00003	350000-400000	1.09152	-0.869138	0.807614
PAMAJ00003	400000-450000	2.14997	0.598617	0.274714
PAMAJ00003	450000-500000	1.59256	-0.174345	0.569203
PAMAJ00003	500000-550000	1.93648	0.30257	0.381109
PAMAJ00003	550000-600000	1.81855	0.139036	0.444711
PAMAJ00003	600000-650000	2.07983	0.501354	0.308061
PAMAJ00003	650000-700000	1.23637	-0.668274	0.748021
PAMAJ00003	700000-750000	1.18989	-0.732728	0.768138
PAMAJ00003	750000-800000	0.904841	-1.12801	0.870341
PAMAJ00003	800000-850000	1.44851	-0.374099	0.645835
PAMAJ00003	850000-900000	1.1646	-0.767797	0.778696
PAMAJ00003	900000-950000	1.3393	-0.525541	0.700396
PAMAJ00003	950000-1000000	1.47791	-0.33333	0.630557
PAMAJ00003	1000000-1050000	1.04398	-0.935061	0.825122
PAMAJ00003	1050000-1100000	1.25865	-0.637378	0.738061
PAMAJ00003	1100000-1150000	1.69979	-0.0256485	0.510231
PAMAJ00003	1150000-1200000	1.1836	-0.74145	0.77079
PAMAJ00003	1200000-1250000	1.20739	-0.70846	0.76067
PAMAJ00003	1250000-1300000	1.23269	-0.673377	0.749646
PAMAJ00003	1300000-1350000	1.19388	-0.727195	0.766447
PAMAJ00003	1350000-1400000	0.981273	-1.02202	0.846614
PAMAJ00003	1400000-1450000	1.05651	-0.917686	0.820608
PAMAJ00003	1450000-1500000	1.04444	-0.934423	0.824957
PAMAJ00003	1500000-1550000	1.23342	-0.672365	0.749324
PAMAJ00003	1550000-1600000	1.01057	-0.981391	0.8368
PAMAJ00003	1600000-1650000	0.75295	-1.33863	0.909655
PAMAJ00003	1650000-1700000	1.47104	-0.342856	0.634147
PAMAJ00003	1700000-1750000	1.16888	-0.761862	0.776929
PAMAJ00003	1750000-1800000	1.11241	-0.840169	0.799593
PAMAJ00003	1800000-1850000	1.0509	-0.925465	0.822638
PAMAJ00003	1850000-1900000	1.23593	-0.668884	0.748215
PAMAJ00003	1900000-1950000	0.609813	-1.53712	0.937868
PAMAJ00003	1950000-2000000	1.12991	-0.815902	0.792722
PAMAJ00003	2000000-2050000	1.53435	-0.255064	0.600663
PAMAJ00003	2050000-2100000	1.63902	-0.109918	0.543763
PAMAJ00003	2100000-2141609	1.53888	-0.248783	0.598236
PAMAJ00004	0-50000	1.53888	-0.248783	0.598236
PAMAJ00005	0-18380	1.53888	-0.248783	0.598236
PAMAJ00008	50000-100000	1.67791	-0.0559895	0.522325
PAMAJ00008	100000-119536	0.295752	-1.97263	0.975731
PAMAJ00009	0-7956	0.776019	-1.30664	0.904333
PAMAJ00010	0-50000	1.18469	-0.739939	0.770331
PAMAJ00010	50000-57828	0.402438	-1.82469	0.965976
PAMAJ00011	0-50000	0.532398	-1.64447	0.949961
PAMAJ00011	50000-91721	0.57186	-1.58975	0.944055
PAMAJ00012	0-6103	1.30432	-0.574047	0.717032
PAMAJ00013	0-5531	1.30432	-0.574047	0.717032
PAMAJ00014	0-50000	1.49647	-0.307593	0.620804
PAMAJ00014	50000-100000	2.00954	0.403882	0.34315
PAMAJ00014	100000-150000	1.65054	-0.0939435	0.537423
PAMAJ00014	150000-186298	0.262818	-2.0183	0.97822
PAMAJ00015	0-50000	1.91565	0.273685	0.392163
PAMAJ00015	50000-100000	1.2501	-0.649234	0.741907
PAMAJ00015	100000-150000	1.6798	-0.0533687	0.521281
PAMAJ00015	150000-200000	1.81099	0.128553	0.448856
PAMAJ00015	200000-250000	1.28637	-0.598939	0.725393
PAMAJ00015	250000-300000	1.6163	-0.141424	0.556233
PAMAJ00015	300000-350000	1.66208	-0.077941	0.531063
PAMAJ00015	350000-400000	1.91355	0.270773	0.393283
PAMAJ00015	400000-450000	1.49454	-0.310269	0.621822
PAMAJ00015	450000-500000	1.78481	0.0922489	0.46325
PAMAJ00015	500000-538309	1.86901	0.209009	0.417221
PAMAJ00016	0-50000	1.86901	0.209009	0.417221
PAMAJ00016	50000-100000	1.83816	0.166229	0.433988
PAMAJ00016	100000-109141	1.00988	-0.982348	0.837036
PAMAJ00017	0-50000	1.77242	0.0750677	0.47008
PAMAJ00017	50000-100000	1.92795	0.290741	0.385625
PAMAJ00017	100000-150000	1.54537	-0.239783	0.594751
PAMAJ00017	150000-200000	1.81697	0.136845	0.445577
PAMAJ00017	200000-250000	2.15568	0.606535	0.27208
PAMAJ00017	250000-300000	1.49274	-0.312765	0.62277
PAMAJ00017	300000-350000	1.78767	0.0962149	0.461675
PAMAJ00017	350000-400000	1.33654	-0.529368	0.701725
PAMAJ00017	400000-450000	1.47731	-0.334162	0.630871
PAMAJ00017	450000-500000	1.38797	-0.45805	0.676542
PAMAJ00017	500000-550000	1.35549	-0.50309	0.692549
PAMAJ00017	550000-600000	1.07501	-0.892032	0.813812
PAMAJ00017	600000-650000	0.95551	-1.05774	0.854914
PAMAJ00017	650000-700000	1.46259	-0.354574	0.638546
PAMAJ00017	700000-750000	1.47495	-0.337434	0.632105
PAMAJ00017	750000-800000	1.86389	0.201909	0.419994
PAMAJ00017	800000-817533	0.671308	-1.45185	0.926728
PAMAJ00018	0-50000	1.51137	-0.286931	0.612917
PAMAJ00018	50000-92590	0.746698	-1.3473	0.911059
PAMAJ00019	0-50000	1.266	-0.627186	0.734731
PAMAJ00019	50000-100000	1.97083	0.350203	0.363093
PAMAJ00019	100000-122545	0.762032	-1.32604	0.907587
PAMAJ00020	0-50000	2.21989	0.695575	0.243347
PAMAJ00020	50000-100000	2.27265	0.768737	0.221025
PAMAJ00020	100000-150000	2.89339	1.62952	0.0516016
PAMAJ00020	150000-200000	2.9062	1.64728	0.04975
PAMAJ00020	200000-250000	2.41295	0.963292	0.167701
PAMAJ00020	250000-300000	1.85792	0.193631	0.423233
PAMAJ00020	300000-350000	1.67356	-0.0620217	0.524727
PAMAJ00020	350000-400000	1.77593	0.079935	0.468144
PAMAJ00020	400000-450000	1.55203	-0.230548	0.591167
PAMAJ00020	450000-500000	1.71781	-0.000660127	0.500263
PAMAJ00020	500000-550000	1.66014	-0.0806312	0.532132
PAMAJ00020	550000-600000	1.57755	-0.195159	0.577366
PAMAJ00020	600000-650000	1.51254	-0.285308	0.612296
PAMAJ00020	650000-700000	1.79972	0.112925	0.455045
PAMAJ00020	700000-750000	1.62907	-0.123716	0.54923
PAMAJ00020	750000-800000	1.72163	0.00463707	0.49815
PAMAJ00020	800000-850000	1.48474	-0.323859	0.626977
PAMAJ00020	850000-900000	1.61124	-0.148441	0.559003
PAMAJ00020	900000-950000	1.6417	-0.106202	0.542289
PAMAJ00020	950000-1000000	1.66896	-0.0684005	0.527267
PAMAJ00020	1000000-1050000	2.13696	0.580576	0.280763
PAMAJ00020	1050000-1100000	1.52977	-0.261416	0.603114
PAMAJ00020	1100000-1150000	1.85635	0.191454	0.424085
PAMAJ00020	1150000-1200000	2.38241	0.920942	0.17854
PAMAJ00020	1200000-1250000	1.66355	-0.0759026	0.530252
PAMAJ00020	1250000-1300000	1.25582	-0.641302	0.739337
PAMAJ00020	1300000-1350000	1.37443	-0.476826	0.683257
PAMAJ00020	1350000-1400000	1.93264	0.297245	0.38314
PAMAJ00020	1400000-1450000	1.36373	-0.491663	0.688521
PAMAJ00020	1450000-1500000	1.6327	-0.118682	0.547236
PAMAJ00020	1500000-1550000	1.74531	0.0374742	0.485053
PAMAJ00020	1550000-1600000	1.89084	0.239281	0.405444
PAMAJ00020	1600000-1650000	1.3973	-0.445112	0.671881
PAMAJ00020	1650000-1700000	1.43627	-0.391072	0.652128
PAMAJ00020	1700000-1750000	1.84392	0.174217	0.430848
PAMAJ00020	1750000-1800000	1.14945	-0.788806	0.784887
PAMAJ00020	1800000-1850000	1.72893	0.01476	0.494112
PAMAJ00020	1850000-1900000	1.61373	-0.144988	0.55764
PAMAJ00020	1900000-1950000	1.71025	-0.0111436	0.504446
PAMAJ00020	1950000-2000000	1.31978	-0.552609	0.709734
PAMAJ00020	2000000-2050000	1.20108	-0.71721	0.763378
PAMAJ00020	2050000-2100000	1.69167	-0.0369085	0.514721
PAMAJ00020	2100000-2150000	1.50242	-0.299342	0.61766
PAMAJ00020	2150000-2200000	2.24233	0.726693	0.233707
PAMAJ00020	2200000-2250000	1.55688	-0.223822	0.588552
PAMAJ00020	2250000-2300000	1.43674	-0.39042	0.651887
PAMAJ00020	2300000-2350000	1.98805	0.374082	0.354172
PAMAJ00020	2350000-2400000	2.20413	0.673721	0.250244
PAMAJ00020	2400000-2450000	1.60898	-0.151575	0.560239
PAMAJ00020	2450000-2500000	1.4542	-0.366209	0.642895
PAMAJ00020	2500000-2550000	1.56734	-0.209317	0.5829
PAMAJ00020	2550000-2600000	1.75996	0.0577893	0.476958
PAMAJ00020	2600000-2650000	1.23507	-0.670076	0.748595
PAMAJ00020	2650000-2700000	1.42944	-0.400543	0.655622
PAMAJ00020	2700000-2750000	0.939933	-1.07934	0.859783
PAMAJ00020	2750000-2800000	1.68949	-0.0399315	0.515926
PAMAJ00020	2800000-2850000	2.07549	0.495335	0.310182
PAMAJ00020	2850000-2900000	1.71397	-0.00598506	0.502388
PAMAJ00020	2900000-2950000	1.43652	-0.390725	0.652
PAMAJ00020	2950000-3000000	1.21592	-0.696632	0.756983
PAMAJ00020	3000000-3050000	1.78683	0.09505	0.462138
PAMAJ00020	3050000-3100000	1.93327	0.298119	0.382806
PAMAJ00020	3100000-3150000	2.06263	0.477502	0.316502
PAMAJ00020	3150000-3200000	1.57619	-0.197045	0.578104
PAMAJ00020	3200000-3250000	1.3156	-0.558405	0.711716
PAMAJ00020	3250000-3300000	1.50725	-0.292644	0.615103
PAMAJ00020	3300000-3350000	1.74812	0.0413708	0.4835
PAMAJ00020	3350000-3400000	1.43465	-0.393319	0.652958
PAMAJ00020	3400000-3450000	1.51447	-0.282632	0.611271
PAMAJ00020	3450000-3500000	1.70709	-0.0155256	0.506194
PAMAJ00020	3500000-3550000	1.60601	-0.155693	0.561863
PAMAJ00020	3550000-3600000	1.53488	-0.254329	0.600379
PAMAJ00020	3600000-3650000	1.12059	-0.828826	0.796399
PAMAJ00020	3650000-3700000	1.89359	0.243094	0.403966
PAMAJ00020	3700000-3750000	1.478	-0.333205	0.63051
PAMAJ00020	3750000-3800000	2.05033	0.460446	0.322598
PAMAJ00020	3800000-3850000	2.0695	0.487029	0.313119
PAMAJ00020	3850000-3900000	1.78371	0.0907235	0.463856
PAMAJ00022	0-50000	1.93198	0.29633	0.383489
PAMAJ00022	50000-100000	1.88055	0.225012	0.410985
PAMAJ00022	100000-150000	1.76795	0.0688691	0.472547
PAMAJ00022	150000-200000	1.92391	0.285139	0.387769
PAMAJ00022	200000-250000	2.17023	0.626711	0.265424
PAMAJ00022	250000-300000	1.68997	-0.0392659	0.515661
PAMAJ00022	300000-350000	1.40796	-0.43033	0.666522
PAMAJ00022	350000-400000	2.52758	1.12225	0.130878
PAMAJ00022	400000-450000	1.76016	0.0580667	0.476848
PAMAJ00022	450000-500000	1.7994	0.112481	0.455221
PAMAJ00022	500000-550000	1.12943	-0.816568	0.792912
PAMAJ00022	550000-600000	2.36531	0.897229	0.184798
PAMAJ00022	600000-650000	1.50776	-0.291937	0.614833
PAMAJ00022	650000-700000	1.23409	-0.671435	0.749028
PAMAJ00022	700000-750000	1.60206	-0.161171	0.564021
PAMAJ00022	750000-800000	1.32418	-0.546508	0.707641
PAMAJ00022	800000-850000	1.48564	-0.322611	0.626505
PAMAJ00022	850000-877822	1.81131	0.128996	0.44868
PAMAJ00023	0-10379	1.81131	0.128996	0.44868
PAMAJ00024	0-50000	2.28736	0.789136	0.215016
PAMAJ00024	50000-100000	2.54437	1.14553	0.125994
PAMAJ00024	100000-150000	2.76033	1.445	0.0742284
PAMAJ00024	150000-200000	3.02529	1.81242	0.0349603
PAMAJ00024	200000-250000	2.4951	1.07721	0.140693
PAMAJ00024	250000-300000	2.24134	0.72532	0.234128
PAMAJ00024	300000-350000	2.0928	0.519339	0.301762
PAMAJ00024	350000-400000	2.06601	0.482189	0.314836
PAMAJ00024	400000-450000	2.33722	0.858277	0.19537
PAMAJ00024	450000-500000	2.92624	1.67507	0.0469601
PAMAJ00024	500000-550000	1.76401	0.0634055	0.474722
PAMAJ00024	550000-600000	2.32409	0.840069	0.200435
PAMAJ00024	600000-650000	2.37428	0.909668	0.181499
PAMAJ00024	650000-700000	2.21489	0.688642	0.245524
PAMAJ00024	700000-750000	2.05038	0.460515	0.322573
PAMAJ00024	750000-800000	2.4313	0.988738	0.161396
PAMAJ00024	800000-850000	2.41024	0.959534	0.168645
PAMAJ00024	850000-900000	1.94948	0.320597	0.374258
PAMAJ00024	900000-950000	1.82167	0.143363	0.443002
PAMAJ00024	950000-1000000	1.72192	0.00503922	0.49799
PAMAJ00024	1000000-1050000	2.01836	0.416113	0.338664
PAMAJ00024	1050000-1100000	3.1209	1.94501	0.0258871
PAMAJ00024	1100000-1150000	2.2815	0.78101	0.217398
PAMAJ00024	1150000-1200000	2.04429	0.45207	0.325609
PAMAJ00024	1200000-1250000	2.299	0.805277	0.21033
PAMAJ00024	1250000-1284488	1.46999	-0.344313	0.634694
PAMAJ00025	0-14960	1.46999	-0.344313	0.634694
PAMAJ00026	0-50000	1.46999	-0.344313	0.634694
PAMAJ00026	50000-100000	1.4994	-0.30353	0.619257
PAMAJ00026	100000-150000	1.88229	0.227425	0.410047
PAMAJ00026	150000-200000	1.52778	-0.264175	0.604177
PAMAJ00026	200000-250000	1.95376	0.326532	0.372011
PAMAJ00026	250000-300000	1.36282	-0.492925	0.688967
PAMAJ00026	300000-350000	1.19973	-0.719083	0.763955
PAMAJ00026	350000-400000	1.99416	0.382555	0.351025
PAMAJ00026	400000-450000	1.43239	-0.396453	0.654114
PAMAJ00026	450000-500000	1.5715	-0.203548	0.580647
PAMAJ00026	500000-550000	1.10804	-0.846229	0.801288
PAMAJ00027	0-50000	1.44743	-0.375597	0.646392
PAMAJ00027	50000-81535	1.15896	-0.775618	0.781013
PAMAJ00028	0-50000	1.46069	-0.357209	0.639532
PAMAJ00028	50000-95239	1.03956	-0.941191	0.826696
PAMAJ00029	0-50000	1.9895	0.376093	0.353424
PAMAJ00029	50000-68344	2.65889	1.30434	0.0960593
PAMAJ00030	0-31618	2.87859	1.609	0.0538087
PAMAJ00031	0-50000	2.87859	1.609	0.0538087
PAMAJ00031	50000-100000	1.74725	0.0401644	0.483981
PAMAJ00031	100000-150000	2.07028	0.488111	0.312736
PAMAJ00031	150000-200000	2.76966	1.45794	0.0724283
PAMAJ00031	200000-250000	1.53726	-0.251029	0.599104
PAMAJ00031	250000-300000	1.2244	-0.684873	0.753288
PAMAJ00031	300000-350000	1.91204	0.268679	0.394088
PAMAJ00031	350000-400000	1.34703	-0.514821	0.696661
PAMAJ00031	400000-450000	1.80787	0.124226	0.450568
PAMAJ00031	450000-500000	1.36431	-0.490859	0.688237
PAMAJ00031	500000-550000	1.39152	-0.453127	0.674771
PAMAJ00031	550000-600000	1.16581	-0.766119	0.778197
PAMAJ00031	600000-650000	1.89638	0.246963	0.402468
PAMAJ00031	650000-700000	2.08707	0.511393	0.304538
PAMAJ00031	700000-750000	2.49	1.07014	0.142279
PAMAJ00031	750000-800000	1.68519	-0.0458943	0.518303
PAMAJ00031	800000-850000	1.81294	0.131257	0.447786
PAMAJ00031	850000-900000	1.38754	-0.458646	0.676756
PAMAJ00031	900000-950000	1.95933	0.334256	0.369093
PAMAJ00031	950000-1000000	1.62658	-0.127169	0.550597
PAMAJ00031	1000000-1050000	2.34013	0.862312	0.194258
PAMAJ00031	1050000-1074099	1.36899	-0.484369	0.685938
PAMAJ00032	0-50000	2.0422	0.449172	0.326654
PAMAJ00032	50000-73375	1.64547	-0.100974	0.540215
PAMAJ00033	0-50000	1.64547	-0.100974	0.540215
PAMAJ00033	50000-100000	1.4036	-0.436376	0.668718
PAMAJ00033	100000-150000	1.35221	-0.507638	0.694146
PAMAJ00033	150000-200000	1.49627	-0.30787	0.620909
PAMAJ00033	200000-250000	1.51563	-0.281023	0.610654
PAMAJ00033	250000-286189	1.76286	0.0618108	0.475357
PAMAJ00034	0-50000	1.85256	0.186198	0.426145
PAMAJ00034	50000-65452	0.972717	-1.03388	0.849404
PAMAJ00035	0-22760	2.59094	1.21011	0.113118
PAMAJ00036	0-50000	2.59094	1.21011	0.113118
PAMAJ00036	50000-56014	0.125577	-2.20861	0.986399
PAMAJ00037	0-43262	1.81499	0.1341	0.446662
PAMAJ00038	0-50000	2.74456	1.42314	0.0773484
PAMAJ00038	50000-100000	0.622531	-1.51949	0.93568
PAMAJ00038	100000-150000	2.07797	0.498774	0.308969
PAMAJ00038	150000-200000	1.25118	-0.647737	0.741422
PAMAJ00038	200000-250000	1.39827	-0.443767	0.671394
PAMAJ00038	250000-300000	1.54379	-0.241974	0.5956
PAMAJ00038	300000-350000	1.60181	-0.161518	0.564157
PAMAJ00038	350000-400000	1.58458	-0.18541	0.573546
PAMAJ00038	400000-450000	1.60919	-0.151284	0.560124
PAMAJ00038	450000-500000	1.17674	-0.750963	0.773662
PAMAJ00038	500000-550000	2.19877	0.666288	0.252614
PAMAJ00038	550000-600000	1.51741	-0.278555	0.609707
PAMAJ00038	600000-650000	1.46039	-0.357625	0.639688
PAMAJ00038	650000-700000	1.6466	-0.0994072	0.539592
PAMAJ00038	700000-750000	1.53415	-0.255342	0.60077
PAMAJ00038	750000-800000	1.16683	-0.764705	0.777776
PAMAJ00038	800000-850000	1.59332	-0.173291	0.568789
PAMAJ00038	850000-900000	0.956607	-1.05622	0.854567
PAMAJ00038	900000-950000	2.26847	0.762941	0.222749
PAMAJ00038	950000-1000000	1.28683	-0.598301	0.72518
PAMAJ00038	1000000-1050000	1.76522	0.0650834	0.474054
PAMAJ00038	1050000-1100000	1.05104	-0.925271	0.822588
PAMAJ00038	1100000-1150000	1.28611	-0.599299	0.725513
PAMAJ00038	1150000-1200000	1.04111	-0.939041	0.826145
PAMAJ00038	1200000-1250000	1.51237	-0.285544	0.612386
PAMAJ00038	1250000-1300000	1.14461	-0.795518	0.786844
PAMAJ00038	1300000-1350000	1.6126	-0.146555	0.558258
PAMAJ00038	1350000-1400000	1.93986	0.307257	0.379324
PAMAJ00038	1400000-1450000	3.46474	2.42181	0.0077217
PAMAJ00038	1450000-1500000	0.928626	-1.09502	0.863247
PAMAJ00038	1500000-1550000	1.4367	-0.390476	0.651908
PAMAJ00038	1550000-1600000	1.6922	-0.0361736	0.514428
PAMAJ00038	1600000-1650000	1.56524	-0.212229	0.584036
PAMAJ00038	1650000-1700000	2.00819	0.40201	0.343838
PAMAJ00038	1700000-1750000	1.2055	-0.711081	0.761483
PAMAJ00038	1750000-1800000	1.5405	-0.246536	0.597366
PAMAJ00038	1800000-1850000	1.46436	-0.35212	0.637626
PAMAJ00038	1850000-1900000	1.51992	-0.275075	0.608371
PAMAJ00038	1900000-1950000	1.5245	-0.268723	0.605929
PAMAJ00038	1950000-2000000	1.2049	-0.711913	0.761741
PAMAJ00038	2000000-2050000	1.18969	-0.733005	0.768222
PAMAJ00038	2050000-2100000	1.33111	-0.536898	0.704331
PAMAJ00038	2100000-2150000	0.969975	-1.03768	0.850291
PAMAJ00038	2150000-2200000	1.09126	-0.869498	0.807713
PAMAJ00038	2200000-2250000	1.16975	-0.760656	0.776569
PAMAJ00039	0-20760	1.16975	-0.760656	0.776569
PAMAJ00040	0-50000	1.16975	-0.760656	0.776569
PAMAJ00041	0-50000	1.26661	-0.62634	0.734454
PAMAJ00041	50000-66307	0.74084	-1.35543	0.912359
PAMAJ00042	0-15457	0.74084	-1.35543	0.912359
PAMAJ00043	0-32797	1.76332	0.0624487	0.475103
PAMAJ00044	0-50000	1.76332	0.0624487	0.475103
PAMAJ00044	50000-100000	1.22122	-0.689282	0.754677
PAMAJ00044	100000-150000	1.73271	0.0200017	0.492021
PAMAJ00044	150000-156693	1.34027	-0.524195	0.699929
PAMAJ00045	0-50000	1.51904	-0.276295	0.608839
PAMAJ00045	50000-100000	2.06455	0.480165	0.315555
PAMAJ00045	100000-150000	1.86852	0.20833	0.417486
PAMAJ00045	150000-200000	1.76282	0.0617553	0.475379
PAMAJ00045	200000-250000	1.49141	-0.314609	0.623471
PAMAJ00045	250000-300000	1.51301	-0.284657	0.612046
PAMAJ00045	300000-350000	1.27747	-0.61128	0.729493
PAMAJ00046	0-49140	1.65174	-0.0922795	0.536762
PAMAJ00047	0-44536	1.65174	-0.0922795	0.536762
PAMAJ00048	0-24941	2.28764	0.789524	0.214903
PAMAJ00049	0-50000	2.28764	0.789524	0.214903
PAMAJ00049	50000-100000	1.57368	-0.200525	0.579465
PAMAJ00049	100000-125895	1.88946	0.237367	0.406186
PAMAJ00050	0-38834	1.88946	0.237367	0.406186
PAMAJ00051	0-50000	1.88946	0.237367	0.406186
PAMAJ00051	50000-100000	1.14765	-0.791302	0.785616
PAMAJ00051	100000-150000	1.47067	-0.34337	0.63434
PAMAJ00051	150000-200000	1.83283	0.158838	0.436898
PAMAJ00051	200000-250000	1.7919	0.102081	0.459346
PAMAJ00051	250000-300000	1.90141	0.253938	0.399772
PAMAJ00051	300000-350000	1.8192	0.139938	0.444355
PAMAJ00051	350000-400000	1.82143	0.14303	0.443133
PAMAJ00051	400000-450000	1.54527	-0.239922	0.594804
PAMAJ00052	0-18177	1.54527	-0.239922	0.594804
PAMAJ00053	0-13042	1.62557	-0.128569	0.551151
PAMAJ00054	0-50000	2.95606	1.71642	0.0430423
PAMAJ00054	50000-100000	1.64275	-0.104746	0.541711
PAMAJ00054	100000-150000	1.48388	-0.325051	0.627429
PAMAJ00054	150000-200000	2.0487	0.458186	0.32341
PAMAJ00054	200000-217270	1.53897	-0.248658	0.598187
PAMAJ00055	0-50000	1.53897	-0.248658	0.598187
PAMAJ00056	0-50000	1.53897	-0.248658	0.598187
PAMAJ00056	50000-100000	0.930048	-1.09305	0.862814
PAMAJ00056	100000-150000	1.02959	-0.955016	0.830215
PAMAJ00056	150000-200000	1.124	-0.824097	0.795058
PAMAJ00056	200000-250000	0.460869	-1.74366	0.959391
PAMAJ00056	250000-300000	0.230038	-2.06376	0.98048
PAMAJ00056	300000-350000	0.365051	-1.87653	0.969709
PAMAJ00056	350000-400000	-0.0632301	-2.47043	0.993252
PAMAJ00056	400000-450000	0.234968	-2.05692	0.980153
PAMAJ00056	450000-500000	-0.407075	-2.94724	0.998397
PAMAJ00056	500000-550000	0.630267	-1.50876	0.93432
PAMAJ00056	550000-600000	0.0692722	-2.28669	0.988893
PAMAJ00056	600000-650000	0.450236	-1.75841	0.960661
PAMAJ00056	650000-685330	0.305955	-1.95848	0.974913
PAMAJ00057	0-50000	1.9283	0.291227	0.385439
PAMAJ00057	50000-67317	0.886949	-1.15282	0.875507
PAMAJ00058	0-29542	0.886949	-1.15282	0.875507
PAMAJ00060	50000-100000	3.16659	2.00837	0.0223022
PAMAJ00060	100000-150000	1.39161	-0.453002	0.674726
PAMAJ00060	150000-199842	1.02551	-0.960674	0.831642
PAMAJ00061	0-32368	1.02551	-0.960674	0.831642
PAMAJ00062	0-50000	1.02551	-0.960674	0.831642
PAMAJ00062	50000-100000	1.51522	-0.281592	0.610872
PAMAJ00062	100000-150000	1.43396	-0.394275	0.653311
PAMAJ00062	150000-157874	0.76415	-1.3231	0.907099
PAMAJ00063	0-45696	0.76415	-1.3231	0.907099
PAMAJ00064	0-50000	0.821799	-1.24316	0.893096
PAMAJ00065	0-18827	0.821799	-1.24316	0.893096
PAMAJ00066	0-25785	1.62611	-0.127821	0.550855
PAMAJ00067	0-50000	1.62611	-0.127821	0.550855
PAMAJ00067	50000-100000	1.15524	-0.780777	0.782533
PAMAJ00067	100000-150000	1.13571	-0.807859	0.790414
PAMAJ00067	150000-200000	2.64638	1.28699	0.099049
PAMAJ00067	200000-247090	1.29635	-0.585099	0.72076
PAMAJ00068	0-50000	1.29635	-0.585099	0.72076
PAMAJ00068	50000-100000	1.74732	0.0402614	0.483942
PAMAJ00068	100000-138845	1.08914	-0.872438	0.808515
PAMAJ00069	0-50000	1.09765	-0.860637	0.805281
PAMAJ00069	50000-100000	1.21034	-0.70437	0.759399
PAMAJ00070	0-50000	1.47222	-0.34122	0.633531
PAMAJ00070	50000-100000	2.56036	1.16771	0.121463
PAMAJ00070	100000-150000	1.66444	-0.0746684	0.529761
PAMAJ00070	150000-200000	1.12813	-0.81837	0.793427
PAMAJ00070	200000-250000	1.80421	0.119151	0.452578
PAMAJ00070	250000-300000	2.21567	0.689723	0.245184
PAMAJ00070	300000-331885	1.21238	-0.701541	0.758517
PAMAJ00071	0-50000	1.25075	-0.648333	0.741615
PAMAJ00071	50000-73867	-0.113459	-2.54008	0.994459
PAMAJ00072	0-9365	-0.113459	-2.54008	0.994459
PAMAJ00073	0-2478	-0.113459	-2.54008	0.994459
PAMAJ00074	0-50000	1.5114	-0.286889	0.612901
PAMAJ00074	50000-100000	0.636425	-1.50022	0.933221
PAMAJ00075	0-50000	1.53027	-0.260722	0.602847
PAMAJ00075	50000-81938	0.894905	-1.14178	0.873228
PAMAJ00076	0-50000	1.09073	-0.870233	0.807913
PAMAJ00076	50000-100000	1.49233	-0.313334	0.622986
PAMAJ00076	100000-150000	1.10217	-0.854369	0.80355
PAMAJ00076	150000-200000	1.76154	0.0599803	0.476086
PAMAJ00076	200000-250000	1.51443	-0.282688	0.611292
PAMAJ00076	250000-300000	1.61796	-0.139122	0.555323
PAMAJ00076	300000-350000	1.13889	-0.803449	0.789143
PAMAJ00076	350000-400000	1.12938	-0.816637	0.792932
PAMAJ00076	400000-450000	1.48479	-0.323789	0.626951
PAMAJ00076	450000-500000	1.46796	-0.347128	0.635752
PAMAJ00076	500000-550000	1.49837	-0.304958	0.619801
PAMAJ00076	550000-600000	1.61303	-0.145959	0.558023
PAMAJ00076	600000-610838	0.766452	-1.31991	0.906567
PAMAJ00077	0-50000	1.62083	-0.135142	0.55375
PAMAJ00077	50000-57075	1.51464	-0.282396	0.61118
PAMAJ00078	0-50000	1.51464	-0.282396	0.61118
PAMAJ00079	0-46038	1.51464	-0.282396	0.61118
PAMAJ00080	0-50000	2.2047	0.674511	0.249993
PAMAJ00080	50000-100000	1.45708	-0.362215	0.641404
PAMAJ00080	100000-150000	1.55436	-0.227317	0.589911
PAMAJ00080	150000-200000	1.5636	-0.214503	0.584923
PAMAJ00080	200000-250000	1.91615	0.274378	0.391897
PAMAJ00080	250000-300000	1.78631	0.0943289	0.462424
PAMAJ00080	300000-350000	1.81514	0.134308	0.44658
PAMAJ00080	350000-400000	1.8805	0.224942	0.411012
PAMAJ00080	400000-450000	1.95774	0.332051	0.369925
PAMAJ00080	450000-500000	1.2456	-0.655475	0.743919
PAMAJ00080	500000-550000	1.68611	-0.0446186	0.517794
PAMAJ00080	550000-600000	2.00807	0.401844	0.343899
PAMAJ00080	600000-650000	1.64592	-0.10035	0.539967
PAMAJ00080	650000-700000	1.36775	-0.486089	0.686548
PAMAJ00080	700000-750000	1.63369	-0.117309	0.546693
PAMAJ00080	750000-800000	1.50389	-0.297303	0.616883
PAMAJ00080	800000-849482	0.755504	-1.33509	0.909077
PAMAJ00081	0-50000	1.9028	0.255866	0.399027
PAMAJ00081	50000-100000	1.73725	0.0262974	0.48951
PAMAJ00081	100000-110344	0.748946	-1.34419	0.910556
PAMAJ00083	0-50000	1.54107	-0.245746	0.59706
PAMAJ00083	50000-100000	1.94833	0.319002	0.374862
PAMAJ00083	100000-150000	2.5255	1.11936	0.131492
PAMAJ00083	150000-200000	2.15821	0.610043	0.270917
PAMAJ00083	200000-250000	1.11865	-0.831516	0.797159
PAMAJ00083	250000-300000	1.67235	-0.0636996	0.525395
PAMAJ00083	300000-350000	1.4431	-0.381601	0.648621
PAMAJ00083	350000-400000	1.70067	-0.0244282	0.509744
PAMAJ00084	0-50000	1.72319	0.00680033	0.497287
PAMAJ00084	50000-66410	0.952846	-1.06144	0.855754
PAMAJ00085	0-50000	0.952846	-1.06144	0.855754
PAMAJ00085	50000-100000	0.733357	-1.3658	0.914
PAMAJ00085	100000-107176	0.192297	-2.11609	0.982831
PAMAJ00086	0-50000	1.42222	-0.410555	0.659301
PAMAJ00086	50000-100000	1.63223	-0.119334	0.547495
PAMAJ00086	100000-146272	1.36924	-0.484023	0.685815
PAMAJ00087	0-50000	2.07027	0.488097	0.312741
PAMAJ00087	50000-100000	1.87453	0.216664	0.414235
PAMAJ00087	100000-150000	1.91921	0.278622	0.390268
PAMAJ00087	150000-200000	1.97795	0.360076	0.359395
PAMAJ00087	200000-250000	2.02063	0.419261	0.337513
PAMAJ00087	250000-300000	2.3276	0.844937	0.199073
PAMAJ00087	300000-350000	1.96052	0.335906	0.368471
PAMAJ00087	350000-400000	2.41563	0.967008	0.16677
PAMAJ00087	400000-450000	2.6434	1.28286	0.0997711
PAMAJ00087	450000-500000	1.94217	0.31046	0.378105
PAMAJ00087	500000-550000	2.15311	0.602971	0.273264
PAMAJ00087	550000-600000	2.14564	0.592612	0.27672
PAMAJ00087	600000-650000	3.10462	1.92243	0.0272757
PAMAJ00087	650000-700000	1.88854	0.236091	0.406681
PAMAJ00087	700000-750000	1.43448	-0.393554	0.653045
PAMAJ00087	750000-800000	2.49616	1.07868	0.140365
PAMAJ00087	800000-850000	1.96027	0.33556	0.368602
PAMAJ00087	850000-900000	1.5655	-0.211869	0.583895
PAMAJ00087	900000-950000	1.99546	0.384358	0.350357
PAMAJ00087	950000-1000000	1.48598	-0.322139	0.626326
PAMAJ00087	1000000-1050000	1.92912	0.292364	0.385004
PAMAJ00087	1050000-1100000	1.12071	-0.82866	0.796352
PAMAJ00087	1100000-1150000	0.803954	-1.26791	0.897584
PAMAJ00087	1150000-1200000	1.683	-0.0489312	0.519513
PAMAJ00088	0-35425	1.683	-0.0489312	0.519513
PAMAJ00089	0-50000	2.08528	0.508911	0.305407
PAMAJ00089	50000-100000	1.54744	-0.236912	0.593638
PAMAJ00089	100000-150000	1.88305	0.228478	0.409637
PAMAJ00089	150000-200000	1.63432	-0.116436	0.546346
PAMAJ00089	200000-250000	2.95811	1.71927	0.042783
PAMAJ00089	250000-300000	1.51068	-0.287888	0.613284
PAMAJ00089	300000-346932	1.60837	-0.152421	0.560572
PAMAJ00090	0-10079	1.60837	-0.152421	0.560572
PAMAJ00091	0-50000	1.87402	0.215957	0.414511
PAMAJ00091	50000-100000	1.26648	-0.62652	0.734513
PAMAJ00091	100000-132897	1.46638	-0.349319	0.636575
PAMAJ00092	0-50000	1.46638	-0.349319	0.636575
PAMAJ00092	50000-72380	1.17141	-0.758354	0.77588
PAMAJ00093	0-50000	2.04163	0.448382	0.326939
PAMAJ00093	50000-93626	1.41709	-0.417669	0.661905
PAMAJ00094	0-50000	1.41709	-0.417669	0.661905
PAMAJ00094	50000-100000	0.567413	-1.59592	0.944746
PAMAJ00094	100000-150000	-0.0787466	-2.49195	0.993648
PAMAJ00094	150000-200000	0.633507	-1.50426	0.933743
PAMAJ00094	200000-250000	-0.0677272	-2.47667	0.993369
PAMAJ00094	250000-300000	1.25378	-0.644131	0.740255
PAMAJ00094	300000-350000	1.15052	-0.787322	0.784453
PAMAJ00094	350000-400000	-0.293872	-2.79026	0.997367
PAMAJ00094	400000-450000	-0.118985	-2.54775	0.994579
PAMAJ00094	450000-500000	0.0922313	-2.25485	0.987929
PAMAJ00094	500000-550000	0.0501802	-2.31317	0.989643
PAMAJ00094	550000-600000	0.174467	-2.14082	0.983856
PAMAJ00094	600000-650000	-0.000114041	-2.38291	0.991412
PAMAJ00094	650000-700000	0.855135	-1.19693	0.884334
PAMAJ00094	700000-750000	1.53889	-0.248769	0.59823
PAMAJ00094	750000-800000	1.11424	-0.837632	0.798881
PAMAJ00094	800000-850000	0.0819629	-2.26909	0.988369
PAMAJ00094	850000-900000	0.881156	-1.16085	0.877148
PAMAJ00094	900000-950000	0.755033	-1.33574	0.909184
PAMAJ00094	950000-1000000	-0.130969	-2.56437	0.994832
PAMAJ00094	1000000-1050000	0.431119	-1.78492	0.962863
PAMAJ00094	1050000-1100000	1.22901	-0.67848	0.751266
PAMAJ00094	1100000-1150000	0.168554	-2.14902	0.984183
PAMAJ00094	1150000-1200000	0.0272506	-2.34496	0.990485
PAMAJ00094	1200000-1250000	0.113812	-2.22493	0.986957
PAMAJ00095	0-50000	1.42727	-0.403552	0.656729
PAMAJ00095	50000-100000	2.04084	0.447286	0.327334
PAMAJ00095	100000-150000	1.24587	-0.6551	0.743798
PAMAJ00095	150000-200000	1.40554	-0.433685	0.667742
PAMAJ00095	200000-233378	1.40421	-0.43553	0.668411
PAMAJ00096	0-50000	2.64383	1.28345	0.0996666
PAMAJ00096	50000-100000	3.16469	2.00573	0.0224425
PAMAJ00096	100000-150000	3.24241	2.11351	0.0172788
PAMAJ00096	150000-200000	2.46707	1.03834	0.149556
PAMAJ00096	200000-250000	3.09401	1.90772	0.0282138
PAMAJ00096	250000-300000	3.49486	2.46358	0.0068779
PAMAJ00096	300000-350000	3.51166	2.48687	0.00644354
PAMAJ00096	350000-400000	2.89137	1.62672	0.0518986
PAMAJ00096	400000-450000	3.0207	1.80606	0.0354545
PAMAJ00096	450000-500000	3.25545	2.13159	0.0165204
PAMAJ00096	500000-550000	3.76416	2.83702	0.00227686
PAMAJ00096	550000-600000	2.79599	1.49445	0.0675285
PAMAJ00096	600000-650000	3.21253	2.07207	0.0191294
PAMAJ00096	650000-700000	3.35991	2.27644	0.0114098
PAMAJ00096	700000-750000	2.65303	1.29621	0.0974514
PAMAJ00096	750000-800000	2.98999	1.76347	0.0389103
PAMAJ00096	800000-850000	3.42892	2.37214	0.00884272
PAMAJ00096	850000-900000	3.24211	2.11309	0.0172966
PAMAJ00096	900000-950000	3.01743	1.80153	0.0358101
PAMAJ00096	950000-1000000	3.08348	1.89312	0.0291712
PAMAJ00097	0-31692	3.08348	1.89312	0.0291712
PAMAJ00098	0-50000	3.08348	1.89312	0.0291712
PAMAJ00098	50000-100000	1.69669	-0.0299473	0.511945
PAMAJ00099	0-50000	1.69669	-0.0299473	0.511945
PAMAJ00100	0-50000	1.8177	0.137858	0.445177
PAMAJ00100	50000-100000	1.18732	-0.736291	0.769223
PAMAJ00100	100000-150000	1.62876	-0.124146	0.5494
PAMAJ00100	150000-200000	1.8025	0.11678	0.453517
PAMAJ00100	200000-250000	1.71208	-0.00860593	0.503433
PAMAJ00100	250000-300000	1.70049	-0.0246778	0.509844
PAMAJ00100	300000-350000	1.85668	0.191911	0.423906
PAMAJ00100	350000-400000	1.8421	0.171693	0.431839
PAMAJ00100	400000-450000	1.85434	0.188666	0.425177
PAMAJ00100	450000-500000	1.36002	-0.496808	0.690338
PAMAJ00100	500000-550000	1.64161	-0.106327	0.542338
PAMAJ00100	550000-600000	1.35667	-0.501454	0.691974
PAMAJ00100	600000-650000	1.55354	-0.228454	0.590353
PAMAJ00100	650000-696791	1.26904	-0.62297	0.733348
PAMAJ00101	0-50000	1.5785	-0.193842	0.57685
PAMAJ00102	0-50000	1.5785	-0.193842	0.57685
PAMAJ00102	50000-84381	1.19543	-0.725045	0.765788
PAMAJ00103	0-50000	2.89606	1.63322	0.0512112
PAMAJ00103	50000-100000	4.32389	3.6132	0.000151223
PAMAJ00103	100000-150000	3.05968	1.86011	0.0314348
PAMAJ00103	150000-200000	2.83005	1.54168	0.0615751
PAMAJ00103	200000-250000	3.13829	1.96912	0.0244695
PAMAJ00103	250000-300000	2.33414	0.854006	0.196551
PAMAJ00103	300000-350000	3.40472	2.33858	0.00967857
PAMAJ00103	350000-379111	2.86327	1.58775	0.0561713
PAMAJ00104	0-50000	2.86327	1.58775	0.0561713
PAMAJ00104	50000-100000	2.40305	0.949563	0.171167
PAMAJ00104	100000-150000	1.4373	-0.389644	0.6516
PAMAJ00104	150000-200000	1.37605	-0.474579	0.682457
PAMAJ00104	200000-250000	1.25902	-0.636865	0.737894
PAMAJ00104	250000-300000	2.15876	0.610806	0.270664
PAMAJ00104	300000-350000	1.68534	-0.0456863	0.51822
PAMAJ00104	350000-400000	1.54454	-0.240934	0.595197
PAMAJ00104	400000-450000	1.2373	-0.666984	0.747609
PAMAJ00104	450000-500000	1.62713	-0.126406	0.550295
PAMAJ00104	500000-550000	1.27388	-0.616259	0.731138
PAMAJ00104	550000-600000	1.48253	-0.326923	0.628137
PAMAJ00104	600000-650000	1.15477	-0.781429	0.782725
PAMAJ00104	650000-700000	1.15918	-0.775313	0.780923
PAMAJ00104	700000-750000	1.37704	-0.473206	0.681967
PAMAJ00104	750000-800000	1.34597	-0.516291	0.697175
PAMAJ00104	800000-850000	1.84835	0.18036	0.428435
PAMAJ00104	850000-900000	1.32106	-0.550834	0.709126
PAMAJ00104	900000-950000	1.50354	-0.297789	0.617068
PAMAJ00104	950000-1000000	2.14578	0.592807	0.276655
PAMAJ00104	1000000-1050000	0.954706	-1.05886	0.855168
PAMAJ00104	1050000-1100000	1.97594	0.357289	0.360438
PAMAJ00104	1100000-1150000	1.21703	-0.695093	0.756501
PAMAJ00104	1150000-1200000	1.12723	-0.819618	0.793783
PAMAJ00104	1200000-1250000	1.45732	-0.361882	0.64128
PAMAJ00104	1250000-1300000	1.40254	-0.437846	0.669251
PAMAJ00104	1300000-1350000	1.82643	0.149963	0.440397
PAMAJ00104	1350000-1400000	1.27559	-0.613887	0.730355
PAMAJ00104	1400000-1450000	1.39549	-0.447622	0.672787
PAMAJ00104	1450000-1500000	1.4663	-0.349429	0.636617
PAMAJ00104	1500000-1550000	0.90654	-1.12565	0.869843
PAMAJ00104	1550000-1600000	0.96677	-1.04213	0.851324
PAMAJ00104	1600000-1650000	1.10621	-0.848767	0.801994
PAMAJ00104	1650000-1700000	1.36185	-0.49427	0.689442
PAMAJ00104	1700000-1750000	0.869931	-1.17642	0.880286
PAMAJ00104	1750000-1800000	1.28773	-0.597053	0.724764
PAMAJ00104	1800000-1850000	1.83488	0.161681	0.435779
PAMAJ00104	1850000-1900000	0.777316	-1.30484	0.904027
PAMAJ00104	1900000-1950000	1.15833	-0.776492	0.781271
PAMAJ00104	1950000-2000000	1.76837	0.0694515	0.472315
PAMAJ00104	2000000-2050000	0.941207	-1.07758	0.859389
PAMAJ00104	2050000-2100000	1.28611	-0.599299	0.725513
PAMAJ00104	2100000-2150000	0.937439	-1.0828	0.860552
PAMAJ00104	2150000-2200000	1.28115	-0.606177	0.727801
PAMAJ00104	2200000-2250000	1.12094	-0.828341	0.796261
PAMAJ00104	2250000-2300000	1.35995	-0.496905	0.690372
PAMAJ00104	2300000-2350000	1.52458	-0.268612	0.605886
PAMAJ00104	2350000-2400000	1.3469	-0.515002	0.696724
PAMAJ00104	2400000-2450000	1.31106	-0.564701	0.713861
PAMAJ00104	2450000-2500000	1.37362	-0.477949	0.683657
PAMAJ00104	2500000-2550000	1.8734	0.215097	0.414846
PAMAJ00104	2550000-2600000	1.97549	0.356665	0.360671
PAMAJ00104	2600000-2650000	1.76073	0.0588571	0.476533
PAMAJ00104	2650000-2700000	1.4683	-0.346656	0.635575
PAMAJ00104	2700000-2750000	1.78682	0.0950362	0.462143
PAMAJ00104	2750000-2800000	1.41331	-0.422911	0.66382
PAMAJ00104	2800000-2850000	1.49673	-0.307232	0.620667
PAMAJ00104	2850000-2900000	1.27306	-0.617396	0.731513
PAMAJ00104	2900000-2950000	2.10207	0.532194	0.297296
PAMAJ00104	2950000-3000000	1.60251	-0.160547	0.563775
PAMAJ00104	3000000-3050000	1.58759	-0.181236	0.571909
PAMAJ00104	3050000-3100000	1.55666	-0.224127	0.588671
PAMAJ00104	3100000-3150000	1.61253	-0.146652	0.558297
PAMAJ00104	3150000-3200000	2.45132	1.0165	0.154696
PAMAJ00104	3200000-3250000	1.61844	-0.138457	0.55506
PAMAJ00104	3250000-3300000	1.87219	0.213419	0.4155
PAMAJ00104	3300000-3350000	1.97683	0.358523	0.359976
PAMAJ00104	3350000-3400000	1.19541	-0.725073	0.765796
PAMAJ00104	3400000-3450000	1.57696	-0.195977	0.577686
PAMAJ00104	3450000-3500000	2.73106	1.40442	0.0800976
PAMAJ00104	3500000-3550000	0.701189	-1.41041	0.920791
PAMAJ00104	3550000-3600000	1.3171	-0.556325	0.711006
PAMAJ00104	3600000-3650000	1.86528	0.203837	0.419241
PAMAJ00104	3650000-3700000	1.95556	0.329028	0.371067
PAMAJ00104	3700000-3750000	1.74604	0.0384865	0.48465
PAMAJ00104	3750000-3800000	1.23628	-0.668399	0.74806
PAMAJ00104	3800000-3850000	1.18532	-0.739065	0.770066
PAMAJ00104	3850000-3900000	2.13186	0.573504	0.283152
PAMAJ00104	3900000-3950000	2.04604	0.454497	0.324736
PAMAJ00104	3950000-4000000	1.38358	-0.464137	0.678725
PAMAJ00104	4000000-4050000	1.83852	0.166729	0.433792
PAMAJ00104	4050000-4100000	1.99304	0.381002	0.351601
PAMAJ00104	4100000-4144736	1.69566	-0.0313756	0.512515
PAMAJ00105	0-50000	1.69566	-0.0313756	0.512515
PAMAJ00106	0-15351	1.69566	-0.0313756	0.512515
PAMAJ00107	0-50000	1.89291	0.242151	0.404331
PAMAJ00107	50000-94344	1.17222	-0.757231	0.775544
PAMAJ00108	0-50000	1.43318	-0.395357	0.65371
PAMAJ00108	50000-100000	1.47045	-0.343675	0.634455
PAMAJ00108	100000-111999	0.928769	-1.09482	0.863203
PAMAJ00109	0-50000	1.41794	-0.41649	0.661474
PAMAJ00109	50000-100000	1.50629	-0.293975	0.615612
PAMAJ00109	100000-150000	1.22949	-0.677814	0.751055
PAMAJ00109	150000-167123	0.854261	-1.19814	0.88457
PAMAJ00110	0-27652	0.854261	-1.19814	0.88457
PAMAJ00111	0-50000	1.13502	-0.808816	0.79069
PAMAJ00111	50000-78636	1.41876	-0.415353	0.661058
PAMAJ00112	0-50000	1.41876	-0.415353	0.661058
PAMAJ00112	50000-100000	0.517024	-1.66579	0.952123
PAMAJ00112	100000-150000	0.693427	-1.42117	0.922367
PAMAJ00112	150000-200000	0.509996	-1.67554	0.953086
PAMAJ00112	200000-250000	0.659998	-1.46753	0.928884
PAMAJ00112	250000-300000	0.589917	-1.56471	0.941175
PAMAJ00112	300000-350000	0.709846	-1.39841	0.919004
PAMAJ00112	350000-400000	0.365065	-1.87651	0.969708
PAMAJ00112	400000-450000	0.918967	-1.10842	0.866159
PAMAJ00112	450000-500000	0.619053	-1.52431	0.936284
PAMAJ00112	500000-550000	0.701184	-1.41042	0.920792
PAMAJ00112	550000-600000	0.379346	-1.85671	0.968324
PAMAJ00112	600000-650000	0.780382	-1.30059	0.903301
PAMAJ00112	650000-700000	0.789379	-1.28812	0.901147
PAMAJ00112	700000-750000	0.577835	-1.58147	0.943114
PAMAJ00112	750000-800000	0.319055	-1.94032	0.973829
PAMAJ00112	800000-850000	0.566662	-1.59696	0.944863
PAMAJ00112	850000-900000	0.728751	-1.37219	0.914998
PAMAJ00112	900000-950000	0.658925	-1.46902	0.929086
PAMAJ00112	950000-1000000	0.472578	-1.72743	0.957954
PAMAJ00112	1000000-1026393	0.940156	-1.07903	0.859714
PAMAJ00113	0-50000	1.41807	-0.41631	0.661408
PAMAJ00113	50000-100000	1.57218	-0.202605	0.580278
PAMAJ00113	100000-150000	2.23298	0.713727	0.237698
PAMAJ00113	150000-200000	1.84189	0.171402	0.431954
PAMAJ00113	200000-250000	2.2903	0.793213	0.213827
PAMAJ00113	250000-300000	1.558	-0.222269	0.587948
PAMAJ00113	300000-350000	1.86758	0.207026	0.417995
PAMAJ00113	350000-400000	2.27309	0.769348	0.220843
PAMAJ00113	400000-450000	2.0448	0.452777	0.325355
PAMAJ00113	450000-500000	1.78652	0.0946201	0.462308
PAMAJ00113	500000-550000	1.62951	-0.123106	0.548988
PAMAJ00113	550000-600000	1.34147	-0.522531	0.69935
PAMAJ00113	600000-605258	0.930019	-1.09309	0.862823
PAMAJ00114	0-50000	0.930019	-1.09309	0.862823
PAMAJ00114	50000-77033	0.796739	-1.27791	0.89936
PAMAJ00115	0-50000	1.69086	-0.0380317	0.515169
PAMAJ00115	50000-100000	1.75507	0.0510084	0.479659
PAMAJ00115	100000-150000	1.88201	0.227036	0.410198
PAMAJ00115	150000-200000	1.39151	-0.453141	0.674776
PAMAJ00115	200000-250000	1.40416	-0.435599	0.668436
PAMAJ00115	250000-300000	1.71907	0.00108712	0.499566
PAMAJ00115	300000-350000	1.99982	0.390404	0.348119
PAMAJ00115	350000-397986	1.37029	-0.482567	0.685298
PAMAJ00116	0-50000	1.55621	-0.224751	0.588914
PAMAJ00116	50000-91292	1.56915	-0.206807	0.58192
PAMAJ00117	0-50000	1.56915	-0.206807	0.58192
PAMAJ00117	50000-100000	1.70551	-0.0177166	0.507068
PAMAJ00117	100000-150000	0.946371	-1.07042	0.857784
PAMAJ00117	150000-174691	1.11675	-0.834151	0.797902
PAMAJ00118	0-38365	1.11675	-0.834151	0.797902
PAMAJ00119	0-23887	1.34692	-0.514974	0.696714
PAMAJ00120	0-50000	4.29595	3.57445	0.000175482
PAMAJ00120	50000-100000	4.40441	3.72485	9.77147e-05
PAMAJ00120	100000-150000	2.82994	1.54153	0.0615936
PAMAJ00120	150000-200000	3.55947	2.55317	0.00533732
PAMAJ00120	200000-250000	3.11278	1.93375	0.0265721
PAMAJ00120	250000-300000	3.38403	2.30989	0.0104471
PAMAJ00120	300000-350000	2.66055	1.30664	0.0956677
PAMAJ00120	350000-400000	2.46239	1.03185	0.151071
PAMAJ00120	400000-450000	1.87297	0.214501	0.415078
PAMAJ00120	450000-500000	2.62129	1.2522	0.105249
PAMAJ00120	500000-550000	3.22585	2.09054	0.0182846
PAMAJ00121	0-50000	3.22585	2.09054	0.0182846
PAMAJ00122	0-50000	3.22585	2.09054	0.0182846
PAMAJ00122	50000-100000	1.36156	-0.494673	0.689584
PAMAJ00122	100000-150000	2.29751	0.803211	0.210926
PAMAJ00122	150000-157624	0.784442	-1.29496	0.902334
PAMAJ00123	0-50000	1.58359	-0.186783	0.574085
PAMAJ00123	50000-100000	1.4207	-0.412663	0.660073
PAMAJ00123	100000-150000	1.67257	-0.0633945	0.525274
PAMAJ00123	150000-200000	1.40576	-0.43338	0.667631
PAMAJ00123	200000-250000	1.60619	-0.155444	0.561764
PAMAJ00123	250000-300000	2.49992	1.08389	0.139206
PAMAJ00123	300000-350000	1.18909	-0.733837	0.768476
PAMAJ00123	350000-390838	1.59353	-0.172999	0.568674
PAMAJ00124	0-50000	1.59353	-0.172999	0.568674
PAMAJ00125	0-50000	1.73836	0.0278366	0.488896
PAMAJ00125	50000-100000	2.55259	1.15693	0.12365
PAMAJ00125	100000-150000	2.39849	0.94324	0.172779
PAMAJ00125	150000-159544	0.776431	-1.30607	0.904236
PAMAJ00126	0-38602	0.776431	-1.30607	0.904236
PAMAJ00127	0-24444	0.776431	-1.30607	0.904236
PAMAJ00128	0-50000	1.5276	-0.264425	0.604274
PAMAJ00128	50000-100000	1.60576	-0.15604	0.561999
PAMAJ00128	100000-150000	1.61122	-0.148469	0.559014
PAMAJ00128	150000-200000	2.15867	0.610681	0.270705
PAMAJ00128	200000-250000	1.62453	-0.130012	0.551721
PAMAJ00128	250000-300000	1.26985	-0.621847	0.732979
PAMAJ00128	300000-350000	1.63094	-0.121123	0.548203
PAMAJ00128	350000-400000	1.62565	-0.128459	0.551107
PAMAJ00128	400000-450000	1.5568	-0.223933	0.588595
PAMAJ00128	450000-500000	1.22433	-0.68497	0.753318
PAMAJ00128	500000-550000	1.91223	0.268942	0.393987
PAMAJ00128	550000-600000	1.61798	-0.139095	0.555312
PAMAJ00128	600000-650000	1.95997	0.335144	0.368758
PAMAJ00128	650000-700000	1.70587	-0.0172173	0.506868
PAMAJ00128	700000-750000	1.72249	0.00582964	0.497674
PAMAJ00128	750000-800000	1.48005	-0.330362	0.629437
PAMAJ00128	800000-850000	2.448	1.0119	0.155794
PAMAJ00128	850000-900000	1.606	-0.155707	0.561868
PAMAJ00128	900000-950000	2.82427	1.53367	0.0625555
PAMAJ00128	950000-1000000	2.09283	0.519381	0.301748
PAMAJ00128	1000000-1050000	2.15056	0.599435	0.274441
PAMAJ00128	1050000-1100000	2.77789	1.46935	0.0708683
PAMAJ00128	1100000-1150000	2.09609	0.523901	0.300174
PAMAJ00128	1150000-1200000	2.28203	0.781745	0.217182
PAMAJ00128	1200000-1250000	1.18255	-0.742906	0.771231
PAMAJ00128	1250000-1300000	1.92649	0.288717	0.386399
PAMAJ00128	1300000-1350000	1.7061	-0.0168984	0.506741
PAMAJ00128	1350000-1400000	1.63431	-0.11645	0.546352
PAMAJ00128	1400000-1450000	1.50761	-0.292145	0.614912
PAMAJ00128	1450000-1500000	1.79586	0.107572	0.457168
PAMAJ00128	1500000-1550000	2.30303	0.810865	0.208721
PAMAJ00128	1550000-1600000	1.18158	-0.744251	0.771638
PAMAJ00128	1600000-1650000	1.82111	0.142586	0.443309
PAMAJ00128	1650000-1700000	1.46307	-0.353909	0.638296
PAMAJ00128	1700000-1750000	1.97227	0.3522	0.362344
PAMAJ00128	1750000-1800000	1.32859	-0.540392	0.705537
PAMAJ00128	1800000-1850000	1.53676	-0.251722	0.599372
PAMAJ00128	1850000-1900000	1.50105	-0.301242	0.618385
PAMAJ00128	1900000-1950000	1.76548	0.0654439	0.47391
PAMAJ00128	1950000-2000000	1.91277	0.269691	0.393699
PAMAJ00128	2000000-2050000	1.40501	-0.43442	0.668008
PAMAJ00128	2050000-2100000	1.6503	-0.0942764	0.537555
PAMAJ00128	2100000-2150000	2.61768	1.24719	0.106164
PAMAJ00128	2150000-2200000	1.66792	-0.0698427	0.527841
PAMAJ00128	2200000-2250000	1.52033	-0.274506	0.608152
PAMAJ00128	2250000-2300000	2.25107	0.738812	0.23001
PAMAJ00128	2300000-2350000	1.78329	0.0901411	0.464088
PAMAJ00128	2350000-2400000	1.86663	0.205709	0.418509
PAMAJ00128	2400000-2450000	1.90581	0.26004	0.397417
PAMAJ00128	2450000-2500000	1.51491	-0.282022	0.611037
PAMAJ00128	2500000-2550000	1.31506	-0.559154	0.711972
PAMAJ00128	2550000-2600000	1.27807	-0.610448	0.729218
PAMAJ00128	2600000-2650000	1.45896	-0.359608	0.64043
PAMAJ00128	2650000-2700000	1.97528	0.356374	0.36078
PAMAJ00128	2700000-2750000	1.40197	-0.438636	0.669537
PAMAJ00128	2750000-2800000	1.70969	-0.0119201	0.504755
PAMAJ00128	2800000-2850000	2.56018	1.16746	0.121513
PAMAJ00128	2850000-2900000	1.77488	0.0784789	0.468724
PAMAJ00128	2900000-2950000	1.44729	-0.375791	0.646464
PAMAJ00128	2950000-2987151	1.88735	0.234441	0.407321
PAMAJ00129	0-3507	1.88735	0.234441	0.407321
PAMAJ00130	0-50000	1.88735	0.234441	0.407321
PAMAJ00130	50000-100000	0.714866	-1.39144	0.917955
PAMAJ00130	100000-150000	1.23223	-0.674015	0.749849
PAMAJ00130	150000-185876	2.39926	0.944308	0.172506
PAMAJ00131	0-50000	2.39926	0.944308	0.172506
PAMAJ00131	50000-100000	1.99883	0.389031	0.348627
PAMAJ00131	100000-150000	2.09935	0.528422	0.298603
PAMAJ00131	150000-200000	1.61856	-0.13829	0.554994
PAMAJ00131	200000-250000	1.76268	0.0615612	0.475456
PAMAJ00131	250000-300000	1.67307	-0.0627012	0.524998
PAMAJ00131	300000-350000	2.09004	0.515512	0.303098
PAMAJ00131	350000-400000	1.83145	0.156925	0.437652
PAMAJ00131	400000-450000	2.03225	0.435374	0.331645
PAMAJ00131	450000-500000	1.52967	-0.261554	0.603167
PAMAJ00131	500000-550000	2.37273	0.907519	0.182066
PAMAJ00131	550000-600000	3.45253	2.40488	0.00808891
PAMAJ00131	600000-650000	2.61254	1.24006	0.107476
PAMAJ00131	650000-700000	2.19701	0.663847	0.253394
PAMAJ00131	700000-750000	2.54851	1.15127	0.12481
PAMAJ00131	750000-800000	2.4676	1.03907	0.149385
PAMAJ00131	800000-850000	2.08617	0.510145	0.304975
PAMAJ00131	850000-900000	1.9437	0.312582	0.377299
PAMAJ00131	900000-950000	2.2779	0.776018	0.218869
PAMAJ00131	950000-1000000	2.04227	0.449269	0.326619
PAMAJ00131	1000000-1050000	2.64769	1.28881	0.0987328
PAMAJ00131	1050000-1100000	2.10196	0.532041	0.297349
PAMAJ00131	1100000-1150000	2.62454	1.2567	0.10443
PAMAJ00131	1150000-1200000	1.52267	-0.271261	0.606905
PAMAJ00131	1200000-1250000	1.72638	0.0112239	0.495522
PAMAJ00131	1250000-1300000	2.16063	0.613399	0.269806
PAMAJ00131	1300000-1350000	1.32457	-0.545967	0.707456
PAMAJ00131	1350000-1400000	1.39461	-0.448842	0.673227
PAMAJ00131	1400000-1450000	2.189	0.65274	0.256962
PAMAJ00131	1450000-1500000	1.93502	0.300545	0.381881
PAMAJ00131	1500000-1550000	1.68062	-0.0522316	0.520828
PAMAJ00131	1550000-1600000	2.37074	0.904759	0.182797
PAMAJ00131	1600000-1614044	2.271	0.766449	0.221704
PAMAJ00132	0-43480	2.271	0.766449	0.221704
PAMAJ00133	0-50000	2.271	0.766449	0.221704
PAMAJ00133	50000-100000	1.37202	-0.480168	0.684446
PAMAJ00133	100000-150000	1.14318	-0.797501	0.78742
PAMAJ00133	150000-200000	1.27392	-0.616203	0.73112
PAMAJ00133	200000-250000	1.38154	-0.466966	0.679738
PAMAJ00133	250000-258616	0.654067	-1.47575	0.929995
PAMAJ00134	0-50000	2.20342	0.672736	0.250558
PAMAJ00134	50000-100000	1.82872	0.153139	0.439144
PAMAJ00134	100000-150000	1.16556	-0.766466	0.778301
PAMAJ00134	150000-200000	1.0746	-0.892601	0.813964
PAMAJ00134	200000-250000	1.27602	-0.613291	0.730158
PAMAJ00134	250000-300000	1.66583	-0.0727409	0.528994
PAMAJ00134	300000-350000	1.38549	-0.461489	0.677776
PAMAJ00134	350000-400000	1.37292	-0.47892	0.684002
PAMAJ00134	400000-450000	1.36513	-0.489722	0.687835
PAMAJ00134	450000-500000	1.85819	0.194005	0.423086
PAMAJ00134	500000-550000	1.80176	0.115753	0.453924
PAMAJ00134	550000-600000	1.32154	-0.550168	0.708898
PAMAJ00134	600000-650000	2.12901	0.569552	0.284491
PAMAJ00134	650000-700000	1.89013	0.238296	0.405826
PAMAJ00134	700000-750000	2.12351	0.561925	0.287084
PAMAJ00134	750000-800000	2.00429	0.396602	0.34583
PAMAJ00134	800000-850000	1.45535	-0.364614	0.6423
PAMAJ00134	850000-900000	1.66202	-0.0780242	0.531096
PAMAJ00134	900000-950000	2.47689	1.05196	0.14641
PAMAJ00134	950000-1000000	1.7506	0.0448098	0.482129
PAMAJ00134	1000000-1050000	1.89333	0.242734	0.404106
PAMAJ00134	1050000-1100000	1.6392	-0.109669	0.543664
PAMAJ00134	1100000-1150000	1.47585	-0.336186	0.631635
PAMAJ00134	1150000-1200000	1.9035	0.256837	0.398652
PAMAJ00134	1200000-1250000	2.42689	0.982622	0.162897
PAMAJ00134	1250000-1300000	1.62055	-0.135531	0.553904
PAMAJ00134	1300000-1350000	2.05535	0.467407	0.320104
PAMAJ00134	1350000-1400000	2.27269	0.768793	0.221008
PAMAJ00134	1400000-1450000	2.42992	0.986824	0.161864
PAMAJ00134	1450000-1500000	1.95196	0.324036	0.372955
PAMAJ00134	1500000-1550000	2.11905	0.55574	0.289194
PAMAJ00134	1550000-1600000	2.15678	0.60806	0.271574
PAMAJ00134	1600000-1650000	2.11117	0.544813	0.292941
PAMAJ00134	1650000-1700000	1.65538	-0.0872319	0.534756
PAMAJ00134	1700000-1750000	1.62229	-0.133118	0.55295
PAMAJ00134	1750000-1800000	2.0807	0.50256	0.307637
PAMAJ00134	1800000-1850000	1.76826	0.069299	0.472376
PAMAJ00134	1850000-1900000	1.81842	0.138856	0.444782
PAMAJ00134	1900000-1950000	2.08064	0.502477	0.307666
PAMAJ00134	1950000-2000000	2.90854	1.65053	0.0494176
PAMAJ00134	2000000-2050000	1.74445	0.0362816	0.485529
PAMAJ00134	2050000-2100000	1.69273	-0.0354386	0.514135
PAMAJ00134	2100000-2150000	1.66521	-0.0736006	0.529336
PAMAJ00134	2150000-2200000	2.01793	0.415517	0.338882
PAMAJ00134	2200000-2250000	1.98563	0.370726	0.355421
PAMAJ00134	2250000-2300000	2.0152	0.411731	0.340268
PAMAJ00134	2300000-2350000	2.14256	0.588341	0.278152
PAMAJ00134	2350000-2400000	2.53769	1.13627	0.127922
PAMAJ00134	2400000-2450000	2.24949	0.736621	0.230676
PAMAJ00134	2450000-2500000	1.85503	0.189623	0.424802
PAMAJ00134	2500000-2550000	2.07092	0.488998	0.312422
PAMAJ00134	2550000-2600000	1.65518	-0.0875093	0.534867
PAMAJ00134	2600000-2650000	1.47991	-0.330556	0.62951
PAMAJ00134	2650000-2700000	2.6239	1.25582	0.104591
PAMAJ00134	2700000-2750000	1.66278	-0.0769703	0.530676
PAMAJ00134	2750000-2800000	1.96065	0.336087	0.368403
PAMAJ00134	2800000-2850000	2.03281	0.436151	0.331364
PAMAJ00134	2850000-2900000	2.74461	1.42321	0.0773383
PAMAJ00134	2900000-2950000	3.22707	2.09223	0.0182088
PAMAJ00134	2950000-3000000	2.88146	1.61298	0.0533749
PAMAJ00134	3000000-3050000	3.45021	2.40166	0.00816039
PAMAJ00134	3050000-3100000	2.97928	1.74862	0.0401782
PAMAJ00134	3100000-3150000	2.5778	1.19189	0.116652
PAMAJ00134	3150000-3200000	2.99677	1.77288	0.0381246
PAMAJ00134	3200000-3250000	2.98955	1.76286	0.0389617
PAMAJ00134	3250000-3300000	2.68313	1.33795	0.0904562
PAMAJ00134	3300000-3350000	2.50943	1.09708	0.136303
PAMAJ00134	3350000-3400000	2.78139	1.47421	0.0702128
PAMAJ00134	3400000-3450000	3.20287	2.05868	0.0197627
PAMAJ00134	3450000-3500000	2.91645	1.6615	0.0483069
PAMAJ00134	3500000-3550000	2.73404	1.40855	0.0794845
PAMAJ00134	3550000-3600000	2.49117	1.07176	0.141914
PAMAJ00134	3600000-3650000	3.25117	2.12565	0.0167661
PAMAJ00134	3650000-3700000	2.79946	1.49927	0.0669024
PAMAJ00134	3700000-3750000	3.8053	2.89407	0.00190144
PAMAJ00134	3750000-3800000	3.76922	2.84403	0.00222732
PAMAJ00134	3800000-3850000	3.23551	2.10394	0.017692
PAMAJ00134	3850000-3900000	3.28781	2.17646	0.0147604
PAMAJ00134	3900000-3948427	3.46288	2.41923	0.00777667
PAMAJ00135	0-18832	3.46288	2.41923	0.00777667
PAMAJ00136	0-50000	3.46288	2.41923	0.00777667
PAMAJ00136	50000-100000	0.601125	-1.54917	0.939329
PAMAJ00136	100000-150000	0.855316	-1.19668	0.884285
PAMAJ00136	150000-200000	1.22936	-0.677995	0.751112
PAMAJ00136	200000-250000	1.63493	-0.11559	0.546011
PAMAJ00136	250000-300000	2.36005	0.889935	0.18675
PAMAJ00136	300000-350000	1.49914	-0.30389	0.619394
PAMAJ00136	350000-400000	2.0449	0.452916	0.325305
PAMAJ00136	400000-450000	1.49182	-0.314041	0.623255
PAMAJ00136	450000-500000	1.55485	-0.226637	0.589647
PAMAJ00136	500000-550000	1.4044	-0.435266	0.668315
PAMAJ00136	550000-600000	2.1604	0.61308	0.269912
PAMAJ00136	600000-650000	1.60791	-0.153059	0.560824
PAMAJ00136	650000-700000	1.9126	0.269455	0.39379
PAMAJ00136	700000-750000	1.94157	0.309628	0.378422
PAMAJ00136	750000-800000	2.4577	1.02535	0.1526
PAMAJ00136	800000-850000	2.23785	0.72048	0.235615
PAMAJ00136	850000-900000	1.72906	0.0149403	0.49404
PAMAJ00136	900000-950000	2.12125	0.558791	0.288152
PAMAJ00136	950000-1000000	1.85307	0.186905	0.425868
PAMAJ00136	1000000-1050000	2.2135	0.686714	0.246131
PAMAJ00136	1050000-1100000	2.45423	1.02053	0.153737
PAMAJ00136	1100000-1150000	2.0363	0.44099	0.32961
PAMAJ00136	1150000-1200000	1.84166	0.171083	0.432079
PAMAJ00136	1200000-1250000	2.0835	0.506443	0.306273
PAMAJ00136	1250000-1300000	1.82816	0.152362	0.439451
PAMAJ00136	1300000-1350000	1.96354	0.340094	0.366893
PAMAJ00136	1350000-1400000	1.71928	0.00137832	0.49945
PAMAJ00136	1400000-1450000	2.09963	0.52881	0.298469
PAMAJ00136	1450000-1500000	2.37345	0.908517	0.181803
PAMAJ00136	1500000-1550000	1.67014	-0.0667642	0.526615
PAMAJ00136	1550000-1600000	1.9114	0.267791	0.39443
PAMAJ00136	1600000-1650000	1.62163	-0.134033	0.553312
PAMAJ00136	1650000-1700000	1.97675	0.358412	0.360017
PAMAJ00136	1700000-1750000	2.27466	0.771525	0.220198
PAMAJ00136	1750000-1800000	1.44777	-0.375125	0.646216
PAMAJ00136	1800000-1850000	1.11523	-0.836259	0.798495
PAMAJ00136	1850000-1900000	2.137	0.580631	0.280744
PAMAJ00136	1900000-1950000	1.43999	-0.385914	0.65022
PAMAJ00136	1950000-2000000	1.94367	0.31254	0.377315
PAMAJ00136	2000000-2050000	2.17184	0.628944	0.264693
PAMAJ00136	2050000-2100000	2.11173	0.545589	0.292674
PAMAJ00136	2100000-2150000	1.92776	0.290478	0.385725
PAMAJ00136	2150000-2200000	1.84426	0.174688	0.430662
PAMAJ00136	2200000-2250000	2.56781	1.17804	0.119391
PAMAJ00136	2250000-2300000	1.48694	-0.320808	0.625822
PAMAJ00136	2300000-2350000	1.96225	0.338305	0.367567
PAMAJ00136	2350000-2400000	2.20749	0.67838	0.248765
PAMAJ00136	2400000-2450000	1.72287	0.00635658	0.497464
PAMAJ00136	2450000-2500000	1.75494	0.0508281	0.479731
PAMAJ00136	2500000-2550000	2.03429	0.438203	0.330619
PAMAJ00136	2550000-2600000	1.89962	0.251456	0.400731
PAMAJ00136	2600000-2650000	2.87102	1.5985	0.0549661
PAMAJ00136	2650000-2700000	1.9585	0.333105	0.369527
PAMAJ00136	2700000-2750000	1.59939	-0.164873	0.565478
PAMAJ00136	2750000-2800000	2.07306	0.491966	0.311372
PAMAJ00136	2800000-2850000	1.77557	0.0794358	0.468343
PAMAJ00136	2850000-2900000	2.66913	1.31854	0.093662
PAMAJ00136	2900000-2950000	2.33426	0.854172	0.196505
PAMAJ00136	2950000-3000000	1.73626	0.0249245	0.490058
PAMAJ00136	3000000-3010981	1.19614	-0.724061	0.765486
PAMAJ00137	0-50000	1.19614	-0.724061	0.765486
PAMAJ00137	50000-100000	1.54557	-0.239506	0.594643
PAMAJ00137	100000-150000	0.80198	-1.27064	0.898072
PAMAJ00137	150000-200000	1.16816	-0.762861	0.777227
PAMAJ00137	200000-250000	1.01351	-0.977314	0.835793
PAMAJ00137	250000-300000	2.19807	0.665317	0.252924
PAMAJ00137	300000-350000	1.40773	-0.430649	0.666638
PAMAJ00137	350000-400000	1.61973	-0.136668	0.554353
PAMAJ00137	400000-450000	2.08522	0.508828	0.305436
PAMAJ00137	450000-500000	1.67222	-0.0638799	0.525467
PAMAJ00137	500000-550000	2.00054	0.391402	0.34775
PAMAJ00137	550000-600000	1.62103	-0.134865	0.553641
PAMAJ00137	600000-650000	1.76327	0.0623793	0.47513
PAMAJ00137	650000-700000	1.96297	0.339304	0.36719
PAMAJ00137	700000-750000	1.99546	0.384358	0.350357
PAMAJ00137	750000-800000	1.76886	0.070131	0.472045
PAMAJ00137	800000-850000	2.07814	0.49901	0.308886
PAMAJ00137	850000-900000	2.06428	0.47979	0.315688
PAMAJ00137	900000-950000	1.82754	0.151503	0.43979
PAMAJ00137	950000-1000000	1.62957	-0.123023	0.548955
PAMAJ00137	1000000-1050000	1.95077	0.322386	0.37358
PAMAJ00137	1050000-1100000	1.68113	-0.0515243	0.520546
PAMAJ00137	1100000-1150000	1.62192	-0.133631	0.553153
PAMAJ00137	1150000-1200000	1.47558	-0.336561	0.631776
PAMAJ00137	1200000-1250000	1.40342	-0.436625	0.668808
PAMAJ00137	1250000-1300000	1.29198	-0.591159	0.722793
PAMAJ00137	1300000-1350000	2.28428	0.784865	0.216266
PAMAJ00137	1350000-1400000	1.38811	-0.457856	0.676472
PAMAJ00137	1400000-1450000	1.23529	-0.669771	0.748498
PAMAJ00137	1450000-1500000	1.72014	0.00257089	0.498974
PAMAJ00137	1500000-1537013	1.56039	-0.218955	0.586657
PAMAJ00138	0-50000	1.56039	-0.218955	0.586657
PAMAJ00139	0-50000	1.95347	0.32613	0.372163
PAMAJ00140	0-12638	1.95347	0.32613	0.372163
PAMAJ00142	50000-100000	0.424995	-1.79341	0.963546
PAMAJ00142	100000-150000	0.645696	-1.48736	0.93154
PAMAJ00143	0-50000	1.99183	0.379324	0.352224
PAMAJ00143	50000-100000	1.34959	-0.511271	0.695419
PAMAJ00143	100000-150000	2.11235	0.546449	0.292379
PAMAJ00143	150000-200000	2.56123	1.16891	0.12122
PAMAJ00143	200000-250000	2.33498	0.855171	0.196228
PAMAJ00143	250000-300000	2.2653	0.758545	0.224062
PAMAJ00143	300000-350000	2.45682	1.02413	0.152888
PAMAJ00143	350000-400000	1.94391	0.312873	0.377189
PAMAJ00143	400000-450000	1.33966	-0.525041	0.700223
PAMAJ00143	450000-500000	1.52903	-0.262442	0.60351
PAMAJ00143	500000-550000	1.90808	0.263188	0.396203
PAMAJ00143	550000-600000	1.15889	-0.775715	0.781041
PAMAJ00143	600000-650000	1.08477	-0.878498	0.810163
PAMAJ00143	650000-700000	1.84164	0.171055	0.43209
PAMAJ00143	700000-750000	1.83701	0.164635	0.434616
PAMAJ00143	750000-800000	2.18209	0.643158	0.260061
PAMAJ00143	800000-850000	1.3073	-0.569915	0.715632
PAMAJ00143	850000-900000	1.37397	-0.477464	0.683484
PAMAJ00143	900000-950000	1.34631	-0.51582	0.69701
PAMAJ00143	950000-1000000	2.38317	0.921996	0.178265
PAMAJ00143	1000000-1050000	1.07164	-0.896705	0.815062
PAMAJ00143	1050000-1100000	2.44671	1.01011	0.156222
PAMAJ00143	1100000-1150000	1.90807	0.263174	0.396208
PAMAJ00143	1150000-1200000	2.10645	0.538268	0.295196
PAMAJ00143	1200000-1250000	2.56398	1.17273	0.120453
PAMAJ00143	1250000-1300000	1.27425	-0.615746	0.730969
PAMAJ00143	1300000-1350000	1.8447	0.175298	0.430423
PAMAJ00143	1350000-1400000	3.28475	2.17222	0.0149196
PAMAJ00143	1400000-1450000	2.31123	0.822236	0.205471
PAMAJ00143	1450000-1500000	1.82542	0.148563	0.440949
PAMAJ00143	1500000-1550000	2.71006	1.37529	0.0845201
PAMAJ00143	1550000-1600000	2.31542	0.828047	0.203822
PAMAJ00143	1600000-1650000	1.5199	-0.275102	0.608381
PAMAJ00143	1650000-1700000	2.38788	0.928527	0.176567
PAMAJ00143	1700000-1750000	3.17288	2.01709	0.0218432
PAMAJ00143	1750000-1800000	2.20317	0.672389	0.250668
PAMAJ00143	1800000-1850000	1.58478	-0.185133	0.573438
PAMAJ00143	1850000-1900000	1.80615	0.121841	0.451512
PAMAJ00143	1900000-1950000	1.97971	0.362517	0.358483
PAMAJ00143	1950000-2000000	2.66333	1.31049	0.0950144
PAMAJ00143	2000000-2050000	1.76389	0.0632391	0.474788
PAMAJ00143	2050000-2100000	2.81779	1.52468	0.063669
PAMAJ00143	2100000-2150000	1.25395	-0.643896	0.740178
PAMAJ00143	2150000-2200000	2.01745	0.414851	0.339125
PAMAJ00143	2200000-2250000	1.45997	-0.358207	0.639906
PAMAJ00143	2250000-2300000	2.42341	0.977797	0.164087
PAMAJ00143	2300000-2350000	1.83436	0.16096	0.436062
PAMAJ00143	2350000-2400000	2.02065	0.419289	0.337503
PAMAJ00143	2400000-2450000	0.989561	-1.01052	0.843878
PAMAJ00143	2450000-2500000	1.04829	-0.929085	0.823577
PAMAJ00143	2500000-2550000	1.66409	-0.0751537	0.529954
PAMAJ00143	2550000-2600000	1.40128	-0.439593	0.669884
PAMAJ00143	2600000-2650000	1.64674	-0.099213	0.539515
PAMAJ00143	2650000-2700000	1.46068	-0.357223	0.639537
PAMAJ00143	2700000-2750000	1.02215	-0.965333	0.832811
PAMAJ00143	2750000-2800000	1.45825	-0.360592	0.640798
PAMAJ00143	2800000-2850000	1.29242	-0.590549	0.722589
PAMAJ00143	2850000-2900000	1.43961	-0.386441	0.650415
PAMAJ00143	2900000-2950000	1.79095	0.100763	0.459869
PAMAJ00143	2950000-3000000	1.578	-0.194535	0.577121
PAMAJ00143	3000000-3050000	1.41023	-0.427182	0.665377
PAMAJ00143	3050000-3100000	1.22658	-0.68185	0.752333
PAMAJ00143	3100000-3150000	1.47053	-0.343564	0.634413
PAMAJ00143	3150000-3200000	1.91772	0.276555	0.391061
PAMAJ00143	3200000-3250000	1.54302	-0.243042	0.596013
PAMAJ00143	3250000-3300000	2.11918	0.55592	0.289133
PAMAJ00143	3300000-3350000	1.06249	-0.909393	0.818429
PAMAJ00143	3350000-3400000	2.57373	1.18625	0.117763
PAMAJ00143	3400000-3450000	1.92294	0.283794	0.388284
PAMAJ00143	3450000-3500000	1.86084	0.19768	0.421648
PAMAJ00143	3500000-3550000	1.91161	0.268083	0.394318
PAMAJ00143	3550000-3600000	1.64428	-0.102624	0.540869
PAMAJ00143	3600000-3650000	2.23823	0.721007	0.235453
PAMAJ00143	3650000-3700000	1.38988	-0.455401	0.67559
PAMAJ00143	3700000-3716113	0.308591	-1.95483	0.974698
PAMAJ00144	0-21207	0.308591	-1.95483	0.974698
PAMAJ00145	0-50000	1.95947	0.33445	0.36902
PAMAJ00145	50000-100000	1.62408	-0.130636	0.551968
PAMAJ00145	100000-150000	1.70926	-0.0125164	0.504993
PAMAJ00145	150000-200000	1.31929	-0.553288	0.709967
PAMAJ00145	200000-250000	1.32	-0.552304	0.70963
PAMAJ00145	250000-300000	1.61824	-0.138734	0.55517
PAMAJ00145	300000-350000	1.73563	0.0240509	0.490406
PAMAJ00145	350000-393134	1.57335	-0.200983	0.579644
PAMAJ00146	0-50000	1.57335	-0.200983	0.579644
PAMAJ00146	50000-100000	1.85592	0.190857	0.424319
PAMAJ00146	100000-124852	1.37813	-0.471695	0.681428
PAMAJ00147	0-50000	1.37813	-0.471695	0.681428
PAMAJ00147	50000-100000	0.934657	-1.08666	0.861406
PAMAJ00147	100000-150000	0.145365	-2.18117	0.985415
PAMAJ00147	150000-191236	0.480112	-1.71698	0.957008
PAMAJ00148	0-50000	0.864285	-1.18424	0.881842
PAMAJ00148	50000-100000	0.831642	-1.22951	0.89056
PAMAJ00148	100000-150000	0.892849	-1.14463	0.87382
PAMAJ00148	150000-200000	1.11116	-0.841903	0.800079
PAMAJ00148	200000-250000	1.13228	-0.812616	0.791781
PAMAJ00148	250000-300000	1.68823	-0.0416788	0.516623
PAMAJ00148	300000-350000	1.18406	-0.740812	0.770596
PAMAJ00148	350000-400000	1.69932	-0.0263002	0.510491
PAMAJ00148	400000-450000	1.21633	-0.696063	0.756805
PAMAJ00148	450000-500000	1.66379	-0.0755698	0.530119
PAMAJ00148	500000-550000	1.4865	-0.321418	0.626053
PAMAJ00148	550000-600000	1.3976	-0.444696	0.67173
PAMAJ00148	600000-650000	1.83955	0.168157	0.43323
PAMAJ00148	650000-700000	1.67277	-0.0631172	0.525163
PAMAJ00148	700000-750000	1.74233	0.0333418	0.486701
PAMAJ00148	750000-800000	1.13701	-0.806056	0.789895
PAMAJ00148	800000-850000	1.31908	-0.55358	0.710067
PAMAJ00148	850000-900000	1.24155	-0.661091	0.745723
PAMAJ00148	900000-950000	1.44825	-0.374459	0.645969
PAMAJ00148	950000-1000000	0.966687	-1.04224	0.851351
PAMAJ00148	1000000-1050000	1.40617	-0.432812	0.667424
PAMAJ00148	1050000-1100000	1.29024	-0.593572	0.723601
PAMAJ00148	1100000-1150000	2.52287	1.11572	0.132271
PAMAJ00148	1150000-1200000	1.92841	0.291379	0.385381
PAMAJ00148	1200000-1250000	1.31304	-0.561955	0.712927
PAMAJ00148	1250000-1300000	1.60813	-0.152754	0.560704
PAMAJ00148	1300000-1350000	1.14706	-0.79212	0.785855
PAMAJ00148	1350000-1400000	1.24889	-0.650912	0.742448
PAMAJ00148	1400000-1450000	0.61141	-1.53491	0.937597
PAMAJ00148	1450000-1500000	1.10303	-0.853177	0.803219
PAMAJ00148	1500000-1550000	1.66583	-0.0727409	0.528994
PAMAJ00148	1550000-1600000	1.03427	-0.948526	0.828569
PAMAJ00148	1600000-1650000	1.21479	-0.698199	0.757474
PAMAJ00148	1650000-1700000	1.21565	-0.697006	0.757101
PAMAJ00148	1700000-1750000	1.44985	-0.372241	0.645143
PAMAJ00148	1750000-1800000	1.06019	-0.912583	0.819269
PAMAJ00148	1800000-1850000	1.45546	-0.364461	0.642243
PAMAJ00148	1850000-1900000	0.873617	-1.1713	0.879262
PAMAJ00148	1900000-1950000	0.908458	-1.12299	0.869279
PAMAJ00148	1950000-2000000	0.864812	-1.18351	0.881697
PAMAJ00148	2000000-2050000	1.03171	-0.952076	0.829471
PAMAJ00148	2050000-2100000	0.514025	-1.66995	0.952535
PAMAJ00148	2100000-2150000	0.887389	-1.15221	0.875382
PAMAJ00148	2150000-2200000	1.55624	-0.22471	0.588897
PAMAJ00148	2200000-2250000	1.39842	-0.443559	0.671319
PAMAJ00148	2250000-2300000	1.78307	0.089836	0.464209
PAMAJ00148	2300000-2350000	1.17742	-0.75002	0.773379
PAMAJ00148	2350000-2400000	0.555794	-1.61203	0.946522
PAMAJ00148	2400000-2450000	1.25889	-0.637045	0.737952
PAMAJ00148	2450000-2500000	0.987	-1.01408	0.844727
PAMAJ00148	2500000-2550000	1.23929	-0.664225	0.746727
PAMAJ00148	2550000-2600000	1.56014	-0.219301	0.586792
PAMAJ00148	2600000-2650000	1.61716	-0.140232	0.555762
PAMAJ00148	2650000-2700000	1.60612	-0.155541	0.561803
PAMAJ00148	2700000-2750000	1.63515	-0.115285	0.54589
PAMAJ00148	2750000-2800000	0.670243	-1.45332	0.926933
PAMAJ00148	2800000-2850000	1.74998	0.0439501	0.482472
PAMAJ00148	2850000-2900000	1.4065	-0.432354	0.667258
PAMAJ00148	2900000-2950000	0.903663	-1.12964	0.870686
PAMAJ00148	2950000-3000000	1.13753	-0.805335	0.789687
PAMAJ00148	3000000-3050000	1.23553	-0.669439	0.748392
PAMAJ00148	3050000-3100000	1.16341	-0.769448	0.779186
PAMAJ00148	3100000-3150000	1.53967	-0.247687	0.597812
PAMAJ00148	3150000-3200000	1.43969	-0.38633	0.650374
PAMAJ00148	3200000-3250000	1.27459	-0.615274	0.730813
PAMAJ00148	3250000-3266575	1.10923	-0.844579	0.800827
PAMAJ00149	0-50000	1.10923	-0.844579	0.800827
PAMAJ00149	50000-100000	1.29569	-0.586015	0.721067
PAMAJ00149	100000-150000	1.60658	-0.154903	0.561551
PAMAJ00149	150000-200000	1.57794	-0.194618	0.577154
PAMAJ00149	200000-250000	0.500682	-1.68845	0.954338
PAMAJ00149	250000-300000	1.67699	-0.0572653	0.522833
PAMAJ00150	0-50000	1.92184	0.282269	0.388869
PAMAJ00150	50000-100000	1.64282	-0.104649	0.541673
PAMAJ00150	100000-150000	1.76612	0.0663314	0.473557
PAMAJ00150	150000-200000	1.4789	-0.331957	0.630039
PAMAJ00150	200000-250000	1.25678	-0.639971	0.738904
PAMAJ00150	250000-300000	1.26207	-0.632636	0.736514
PAMAJ00150	300000-350000	1.73437	0.0223037	0.491103
PAMAJ00150	350000-400000	0.894953	-1.14172	0.873214
PAMAJ00150	400000-450000	1.51985	-0.275172	0.608408
PAMAJ00150	450000-500000	1.27794	-0.610629	0.729277
PAMAJ00150	500000-550000	2.3288	0.846601	0.198609
PAMAJ00150	550000-600000	1.0313	-0.952645	0.829615
PAMAJ00150	600000-650000	1.17656	-0.751212	0.773738
PAMAJ00150	650000-700000	1.27879	-0.60945	0.728887
PAMAJ00150	700000-750000	0.986919	-1.01419	0.844753
PAMAJ00150	750000-800000	1.2613	-0.633703	0.736863
PAMAJ00150	800000-850000	2.16795	0.62355	0.266462
PAMAJ00150	850000-900000	1.64077	-0.107492	0.542801
PAMAJ00150	900000-950000	1.17383	-0.754998	0.774875
PAMAJ00150	950000-1000000	1.31421	-0.560333	0.712374
PAMAJ00150	1000000-1050000	1.64076	-0.107505	0.542806
PAMAJ00150	1050000-1100000	1.29165	-0.591617	0.722946
PAMAJ00150	1100000-1150000	1.18939	-0.733421	0.768349
PAMAJ00150	1150000-1200000	2.00698	0.400332	0.344456
PAMAJ00150	1200000-1250000	1.65313	-0.090352	0.535996
PAMAJ00150	1250000-1300000	1.60379	-0.158772	0.563076
PAMAJ00150	1300000-1350000	2.30681	0.816107	0.207219
PAMAJ00150	1350000-1400000	1.36928	-0.483967	0.685795
PAMAJ00150	1400000-1450000	1.18357	-0.741492	0.770802
PAMAJ00150	1450000-1500000	1.62292	-0.132244	0.552604
PAMAJ00150	1500000-1550000	1.73209	0.019142	0.492364
PAMAJ00150	1550000-1600000	2.00388	0.396034	0.34604
PAMAJ00150	1600000-1650000	1.82813	0.152321	0.439467
PAMAJ00150	1650000-1700000	2.02877	0.430549	0.333398
PAMAJ00150	1700000-1750000	1.92823	0.29113	0.385476
PAMAJ00150	1750000-1800000	1.23835	-0.665528	0.747144
PAMAJ00150	1800000-1850000	1.56211	-0.21657	0.585728
PAMAJ00150	1850000-1900000	1.882	0.227022	0.410203
PAMAJ00150	1900000-1950000	1.60845	-0.15231	0.560529
PAMAJ00150	1950000-2000000	1.49609	-0.30812	0.621004
PAMAJ00150	2000000-2050000	1.52781	-0.264133	0.604161
PAMAJ00150	2050000-2100000	1.92336	0.284376	0.388061
PAMAJ00150	2100000-2150000	2.06594	0.482092	0.31487
PAMAJ00150	2150000-2200000	2.45069	1.01563	0.154904
PAMAJ00150	2200000-2250000	1.65889	-0.0823646	0.532822
PAMAJ00150	2250000-2300000	1.45119	-0.370383	0.644451
PAMAJ00150	2300000-2350000	1.49344	-0.311794	0.622402
PAMAJ00150	2350000-2400000	1.4825	-0.326965	0.628153
PAMAJ00150	2400000-2450000	1.50001	-0.302684	0.618935
PAMAJ00150	2450000-2500000	1.21424	-0.698961	0.757712
PAMAJ00150	2500000-2550000	1.58523	-0.184509	0.573193
PAMAJ00150	2550000-2600000	1.2914	-0.591964	0.723063
PAMAJ00150	2600000-2650000	1.33406	-0.532807	0.702916
PAMAJ00150	2650000-2700000	1.73328	0.0207921	0.491706
PAMAJ00150	2700000-2750000	1.5871	-0.181916	0.572176
PAMAJ00150	2750000-2800000	1.58352	-0.18688	0.574123
PAMAJ00150	2800000-2850000	1.26951	-0.622318	0.733134
PAMAJ00150	2850000-2900000	1.28641	-0.598883	0.725375
PAMAJ00150	2900000-2950000	1.58004	-0.191706	0.576014
PAMAJ00150	2950000-3000000	1.67052	-0.0662372	0.526406
PAMAJ00150	3000000-3050000	1.54702	-0.237495	0.593864
PAMAJ00150	3050000-3100000	2.23059	0.710413	0.238724
PAMAJ00150	3100000-3150000	1.84161	0.171014	0.432107
PAMAJ00150	3150000-3200000	1.11537	-0.836065	0.798441
PAMAJ00150	3200000-3250000	1.86078	0.197597	0.42168
PAMAJ00150	3250000-3300000	1.0985	-0.859458	0.804956
PAMAJ00150	3300000-3350000	0.966339	-1.04273	0.851462
PAMAJ00150	3350000-3400000	1.92024	0.28005	0.38972
PAMAJ00150	3400000-3450000	1.14939	-0.788889	0.784912
PAMAJ00150	3450000-3500000	1.98869	0.37497	0.353842
PAMAJ00150	3500000-3550000	1.3396	-0.525125	0.700252
PAMAJ00150	3550000-3600000	1.75896	0.0564026	0.477511
PAMAJ00150	3600000-3650000	1.54969	-0.233792	0.592427
PAMAJ00150	3650000-3700000	1.41397	-0.421996	0.663486
PAMAJ00150	3700000-3750000	1.36914	-0.484161	0.685864
PAMAJ00150	3750000-3800000	1.39737	-0.445015	0.671845
PAMAJ00150	3800000-3850000	2.02899	0.430854	0.333287
PAMAJ00150	3850000-3900000	1.75577	0.0519791	0.479273
PAMAJ00150	3900000-3950000	1.43762	-0.3892	0.651436
PAMAJ00150	3950000-4000000	1.2102	-0.704564	0.759459
PAMAJ00150	4000000-4050000	0.944081	-1.07359	0.858497
PAMAJ00150	4050000-4100000	1.30181	-0.577528	0.718209
PAMAJ00150	4100000-4150000	1.16607	-0.765759	0.77809
PAMAJ00150	4150000-4200000	1.13874	-0.803657	0.789203
PAMAJ00150	4200000-4250000	1.0049	-0.989254	0.83873
PAMAJ00150	4250000-4300000	1.78839	0.0972133	0.461279
PAMAJ00150	4300000-4350000	0.857208	-1.19406	0.883772
PAMAJ00150	4350000-4400000	1.69104	-0.0377821	0.515069
PAMAJ00150	4400000-4450000	1.3866	-0.45995	0.677224
PAMAJ00150	4450000-4500000	1.28552	-0.600117	0.725786
PAMAJ00150	4500000-4550000	1.02982	-0.954697	0.830135
PAMAJ00150	4550000-4600000	0.713522	-1.39331	0.918237
PAMAJ00150	4600000-4650000	1.20898	-0.706256	0.759985
PAMAJ00150	4650000-4700000	1.38543	-0.461572	0.677806
PAMAJ00150	4700000-4750000	1.28535	-0.600353	0.725865
PAMAJ00150	4750000-4800000	1.44891	-0.373544	0.645628
PAMAJ00150	4800000-4850000	1.56574	-0.211536	0.583765
PAMAJ00150	4850000-4900000	0.999199	-0.997159	0.840656
PAMAJ00150	4900000-4950000	1.79607	0.107863	0.457052
PAMAJ00150	4950000-5000000	0.948489	-1.06748	0.857122
PAMAJ00150	5000000-5050000	1.12604	-0.821269	0.794253
PAMAJ00150	5050000-5100000	1.3624	-0.493508	0.689173
PAMAJ00150	5100000-5150000	1.81664	0.136388	0.445757
PAMAJ00150	5150000-5200000	1.52225	-0.271844	0.607129
PAMAJ00150	5200000-5250000	1.8055	0.12094	0.451869
PAMAJ00150	5250000-5300000	1.53192	-0.258434	0.601964
PAMAJ00150	5300000-5350000	2.16607	0.620943	0.267319
PAMAJ00150	5350000-5400000	1.93964	0.306952	0.37944
PAMAJ00150	5400000-5450000	1.62897	-0.123855	0.549285
PAMAJ00150	5450000-5500000	0.833076	-1.22752	0.890187
PAMAJ00150	5500000-5550000	1.44216	-0.382904	0.649105
PAMAJ00150	5550000-5600000	1.6086	-0.152102	0.560447
PAMAJ00150	5600000-5650000	1.84885	0.181053	0.428163
PAMAJ00150	5650000-5700000	1.98072	0.363918	0.35796
PAMAJ00150	5700000-5750000	1.45762	-0.361466	0.641124
PAMAJ00150	5750000-5800000	1.21828	-0.693359	0.755958
PAMAJ00150	5800000-5850000	1.17378	-0.755067	0.774896
PAMAJ00150	5850000-5889293	1.17426	-0.754402	0.774696
PAMAJ00151	0-50000	1.79073	0.100458	0.45999
PAMAJ00151	50000-100000	1.12904	-0.817108	0.793067
PAMAJ00151	100000-150000	1.36897	-0.484397	0.685948
PAMAJ00151	150000-200000	0.974577	-1.0313	0.848801
PAMAJ00151	200000-250000	1.52555	-0.267267	0.605368
PAMAJ00151	250000-300000	1.4243	-0.407671	0.658242
PAMAJ00151	300000-350000	1.39583	-0.44715	0.672617
PAMAJ00151	350000-400000	1.81149	0.129246	0.448581
PAMAJ00151	400000-450000	1.35117	-0.50908	0.694652
PAMAJ00151	450000-500000	1.15963	-0.774689	0.780738
PAMAJ00151	500000-550000	0.941817	-1.07673	0.8592
PAMAJ00151	550000-600000	0.328824	-1.92677	0.972996
PAMAJ00151	600000-650000	0.945757	-1.07127	0.857975
PAMAJ00151	650000-700000	1.71046	-0.0108524	0.504329
PAMAJ00151	700000-750000	1.27238	-0.618339	0.731824
PAMAJ00151	750000-800000	1.33096	-0.537106	0.704403
PAMAJ00151	800000-850000	1.08008	-0.885001	0.811922
PAMAJ00151	850000-900000	1.70006	-0.0252741	0.510082
PAMAJ00151	900000-950000	1.56876	-0.207348	0.582131
PAMAJ00151	950000-1000000	1.55483	-0.226665	0.589658
PAMAJ00151	1000000-1050000	1.0213	-0.966512	0.833106
PAMAJ00152	0-50000	0.720448	-1.3837	0.916775
PAMAJ00152	50000-100000	1.54278	-0.243375	0.596142
PAMAJ00152	100000-150000	1.68023	-0.0527724	0.521043
PAMAJ00152	150000-200000	1.39603	-0.446873	0.672517
PAMAJ00152	200000-250000	1.8299	0.154775	0.438499
PAMAJ00152	250000-300000	1.58732	-0.181611	0.572056
PAMAJ00152	300000-350000	0.623244	-1.5185	0.935555
PAMAJ00152	350000-400000	1.90814	0.263271	0.396171
PAMAJ00152	400000-450000	1.49183	-0.314027	0.62325
PAMAJ00152	450000-500000	1.34417	-0.518787	0.698045
PAMAJ00152	500000-550000	1.67582	-0.0588877	0.523479
PAMAJ00152	550000-600000	1.99597	0.385065	0.350095
PAMAJ00152	600000-650000	1.32504	-0.545315	0.707232
PAMAJ00152	650000-700000	1.81408	0.132838	0.447161
PAMAJ00152	700000-750000	2.10025	0.52967	0.29817
PAMAJ00152	750000-800000	2.38278	0.921455	0.178406
PAMAJ00152	800000-850000	1.65043	-0.0940961	0.537484
PAMAJ00152	850000-900000	2.03763	0.442835	0.328943
PAMAJ00152	900000-950000	2.25003	0.73737	0.230449
PAMAJ00152	950000-1000000	1.68613	-0.0445908	0.517783
PAMAJ00152	1000000-1050000	1.45436	-0.365987	0.642812
PAMAJ00152	1050000-1100000	2.34045	0.862756	0.194136
PAMAJ00152	1100000-1150000	2.03499	0.439174	0.330268
PAMAJ00152	1150000-1200000	1.31993	-0.552401	0.709663
PAMAJ00152	1200000-1250000	1.68748	-0.0427188	0.517037
PAMAJ00152	1250000-1300000	1.60648	-0.155042	0.561606
PAMAJ00152	1300000-1350000	1.14317	-0.797514	0.787424
PAMAJ00152	1350000-1400000	1.6973	-0.0291014	0.511608
PAMAJ00152	1400000-1450000	2.24768	0.734111	0.23144
PAMAJ00152	1450000-1500000	2.13868	0.582961	0.27996
PAMAJ00152	1500000-1550000	1.90472	0.258528	0.398
PAMAJ00152	1550000-1600000	1.41243	-0.424131	0.664265
PAMAJ00152	1600000-1650000	1.52757	-0.264466	0.60429
PAMAJ00152	1650000-1700000	2.69276	1.3513	0.0882989
PAMAJ00152	1700000-1750000	2.80857	1.5119	0.0652798
PAMAJ00152	1750000-1800000	1.79153	0.101568	0.45955
PAMAJ00152	1800000-1850000	2.37678	0.913135	0.180586
PAMAJ00152	1850000-1900000	1.77684	0.0811969	0.467643
PAMAJ00152	1900000-1950000	1.22271	-0.687216	0.754027
PAMAJ00152	1950000-2000000	1.55971	-0.219898	0.587025
PAMAJ00152	2000000-2050000	2.58915	1.20763	0.113595
PAMAJ00152	2050000-2100000	1.17816	-0.748994	0.773069
PAMAJ00152	2100000-2150000	2.265	0.758129	0.224187
PAMAJ00152	2150000-2200000	2.11084	0.544355	0.293099
PAMAJ00152	2200000-2226325	1.66776	-0.0700645	0.527929
PAMAJ00153	0-50000	1.70942	-0.0122946	0.504905
PAMAJ00153	50000-100000	1.87252	0.213876	0.415322
PAMAJ00153	100000-150000	1.53297	-0.256978	0.601402
PAMAJ00153	150000-200000	2.07979	0.501298	0.308081
PAMAJ00153	200000-250000	1.63148	-0.120374	0.547907
PAMAJ00153	250000-300000	1.46937	-0.345172	0.635018
PAMAJ00153	300000-350000	1.46552	-0.350511	0.637022
PAMAJ00153	350000-400000	1.75857	0.0558618	0.477726
PAMAJ00153	400000-450000	1.75233	0.0472088	0.481173
PAMAJ00153	450000-500000	1.35473	-0.504144	0.69292
PAMAJ00153	500000-509786	1.31146	-0.564146	0.713673
PAMAJ00154	0-50000	1.4304	-0.399212	0.655132
PAMAJ00155	0-50000	2.47708	1.05222	0.146349
PAMAJ00155	50000-100000	1.2875	-0.597372	0.72487
PAMAJ00155	100000-150000	2.13884	0.583183	0.279885
PAMAJ00155	150000-200000	1.56378	-0.214254	0.584825
PAMAJ00155	200000-250000	1.60242	-0.160672	0.563824
PAMAJ00155	250000-300000	2.06638	0.482702	0.314654
PAMAJ00155	300000-350000	1.48994	-0.316648	0.624245
PAMAJ00155	350000-400000	1.51128	-0.287056	0.612965
PAMAJ00155	400000-450000	1.5714	-0.203687	0.580701
PAMAJ00155	450000-500000	2.37938	0.91674	0.179639
PAMAJ00155	500000-550000	2.05758	0.4705	0.318999
PAMAJ00155	550000-600000	2.02307	0.422644	0.336277
PAMAJ00155	600000-650000	2.00466	0.397115	0.345641
PAMAJ00155	650000-700000	1.74178	0.0325791	0.487005
PAMAJ00155	700000-750000	2.30495	0.813528	0.207958
PAMAJ00155	750000-800000	1.73221	0.0193084	0.492298
PAMAJ00155	800000-850000	2.67994	1.33353	0.0911794
PAMAJ00155	850000-900000	2.01732	0.414671	0.339191
PAMAJ00155	900000-950000	2.65548	1.29961	0.0968676
PAMAJ00155	950000-1000000	1.42679	-0.404218	0.656974
PAMAJ00155	1000000-1050000	1.96725	0.345239	0.364957
PAMAJ00155	1050000-1100000	1.30071	-0.579053	0.718723
PAMAJ00155	1100000-1150000	1.69252	-0.0357298	0.514251
PAMAJ00155	1150000-1157361	1.14271	-0.798152	0.787609
PAMAJ00156	0-50000	2.35215	0.87898	0.189706
PAMAJ00156	50000-100000	1.61475	-0.143574	0.557081
PAMAJ00156	100000-150000	1.58463	-0.185341	0.573519
PAMAJ00156	150000-200000	1.78445	0.0917497	0.463448
PAMAJ00156	200000-250000	1.91642	0.274753	0.391753
PAMAJ00156	250000-300000	2.51842	1.10955	0.133597
PAMAJ00156	300000-350000	1.86393	0.201965	0.419972
PAMAJ00156	350000-400000	1.86979	0.210091	0.416798
PAMAJ00156	400000-450000	1.90975	0.265503	0.395311
PAMAJ00156	450000-500000	1.63345	-0.117642	0.546824
PAMAJ00156	500000-550000	1.34163	-0.52231	0.699273
PAMAJ00156	550000-600000	1.77732	0.0818625	0.467378
PAMAJ00156	600000-650000	1.59777	-0.16712	0.566362
PAMAJ00156	650000-700000	1.9009	0.253231	0.400045
PAMAJ00156	700000-750000	1.22828	-0.679492	0.751587
PAMAJ00156	750000-800000	1.65743	-0.0843892	0.533626
PAMAJ00156	800000-850000	1.14448	-0.795698	0.786896
PAMAJ00156	850000-900000	1.54593	-0.239006	0.59445
PAMAJ00156	900000-950000	2.01993	0.41829	0.337867
PAMAJ00156	950000-1000000	1.72615	0.010905	0.49565
PAMAJ00156	1000000-1050000	1.68039	-0.0525505	0.520955
PAMAJ00156	1050000-1086997	1.57746	-0.195284	0.577415
PAMAJ00157	0-50000	1.57746	-0.195284	0.577415
PAMAJ00157	50000-100000	0.927772	-1.09621	0.863506
PAMAJ00157	100000-150000	1.62404	-0.130691	0.55199
PAMAJ00157	150000-200000	1.16951	-0.760989	0.776668
PAMAJ00157	200000-250000	1.84577	0.176782	0.42984
PAMAJ00157	250000-300000	1.83428	0.160849	0.436106
PAMAJ00157	300000-350000	0.908305	-1.1232	0.869324
PAMAJ00157	350000-371659	1.1718	-0.757813	0.775719
PAMAJ00158	0-14261	1.1718	-0.757813	0.775719
PAMAJ00159	0-26046	1.1718	-0.757813	0.775719
PAMAJ00160	0-50000	1.1718	-0.757813	0.775719
PAMAJ00161	0-50000	1.1718	-0.757813	0.775719
PAMAJ00161	50000-78220	0.268156	-2.0109	0.977832
PAMAJ00162	0-50000	1.08854	-0.87327	0.808742
PAMAJ00162	50000-58575	1.05945	-0.913609	0.819539
PAMAJ00163	0-50000	2.7415	1.41889	0.0779652
PAMAJ00163	50000-78483	2.52232	1.11496	0.132435
PAMAJ00164	0-22697	2.52232	1.11496	0.132435
PAMAJ00165	0-50000	2.52232	1.11496	0.132435
PAMAJ00165	50000-100000	2.02139	0.420315	0.337128
PAMAJ00165	100000-111262	2.46327	1.03307	0.150785
PAMAJ00166	0-50000	2.46327	1.03307	0.150785
PAMAJ00166	50000-100000	1.83602	0.163262	0.435156
PAMAJ00167	0-39360	1.83602	0.163262	0.435156
PAMAJ00168	0-50000	1.89279	0.241985	0.404396
PAMAJ00168	50000-100000	2.32748	0.84477	0.19912
PAMAJ00168	100000-150000	2.13608	0.579356	0.281175
PAMAJ00168	150000-200000	2.21698	0.69154	0.244613
PAMAJ00168	200000-250000	1.84191	0.17143	0.431943
PAMAJ00168	250000-300000	2.05591	0.468184	0.319827
PAMAJ00168	300000-350000	2.27034	0.765534	0.221977
PAMAJ00168	350000-400000	2.56599	1.17551	0.119895
PAMAJ00168	400000-450000	2.18582	0.64833	0.258386
PAMAJ00168	450000-468781	2.41452	0.965469	0.167155
PAMAJ00169	0-50000	2.41452	0.965469	0.167155
PAMAJ00169	50000-100000	1.58094	-0.190458	0.575525
PAMAJ00169	100000-150000	2.479	1.05488	0.145739
PAMAJ00169	150000-200000	1.7995	0.11262	0.455166
PAMAJ00169	200000-250000	1.8731	0.214681	0.415008
PAMAJ00169	250000-300000	1.68848	-0.0413321	0.516484
PAMAJ00169	300000-350000	3.154	1.99091	0.0232456
PAMAJ00169	350000-400000	1.97798	0.360118	0.359379
PAMAJ00169	400000-450000	2.25957	0.750599	0.226447
PAMAJ00169	450000-500000	1.7413	0.0319135	0.487271
PAMAJ00169	500000-550000	1.76709	0.0676765	0.473022
PAMAJ00169	550000-600000	1.89294	0.242193	0.404315
PAMAJ00169	600000-650000	1.95787	0.332231	0.369857
PAMAJ00169	650000-700000	1.99379	0.382042	0.351215
PAMAJ00172	50000-100000	2.66825	1.31732	0.0938663
PAMAJ00172	100000-150000	2.39063	0.93234	0.17558
PAMAJ00172	150000-152774	0.616024	-1.52851	0.936807
PAMAJ00173	0-30478	0.616024	-1.52851	0.936807
PAMAJ00174	0-50000	0.902226	-1.13163	0.871105
PAMAJ00174	50000-100000	1.38136	-0.467216	0.679827
PAMAJ00174	100000-150000	0.818211	-1.24814	0.894009
PAMAJ00174	150000-200000	0.832325	-1.22856	0.890382
PAMAJ00174	200000-250000	1.5696	-0.206183	0.581676
PAMAJ00174	250000-300000	1.2538	-0.644104	0.740246
PAMAJ00174	300000-350000	1.56649	-0.210496	0.58336
PAMAJ00174	350000-400000	1.37766	-0.472347	0.68166
PAMAJ00174	400000-450000	1.62848	-0.124534	0.549554
PAMAJ00174	450000-500000	1.19979	-0.718999	0.763929
PAMAJ00174	500000-550000	0.979812	-1.02404	0.847093
PAMAJ00174	550000-600000	1.75857	0.0558618	0.477726
PAMAJ00174	600000-650000	1.7204	0.00293143	0.498831
PAMAJ00174	650000-700000	1.21717	-0.694898	0.756441
PAMAJ00174	700000-750000	1.23808	-0.665903	0.747263
PAMAJ00174	750000-800000	1.52343	-0.270207	0.6065
PAMAJ00174	800000-850000	2.13741	0.5812	0.280553
PAMAJ00174	850000-900000	2.32787	0.845311	0.198969
PAMAJ00174	900000-950000	1.37229	-0.479793	0.684313
PAMAJ00174	950000-1000000	1.03109	-0.952936	0.829689
PAMAJ00174	1000000-1050000	1.42142	-0.411665	0.659707
PAMAJ00174	1050000-1100000	1.35561	-0.502923	0.692491
PAMAJ00174	1100000-1150000	2.44913	1.01346	0.15542
PAMAJ00174	1150000-1200000	1.93894	0.305981	0.379809
PAMAJ00174	1200000-1215106	1.36877	-0.484674	0.686046
PAMAJ00175	0-10752	1.36877	-0.484674	0.686046
PAMAJ00177	50000-100000	2.09634	0.524248	0.300053
PAMAJ00177	100000-150000	1.07025	-0.898633	0.815576
PAMAJ00177	150000-200000	1.37764	-0.472374	0.68167
PAMAJ00177	200000-250000	1.35782	-0.499859	0.691413
PAMAJ00177	250000-300000	1.52506	-0.267947	0.60563
PAMAJ00177	300000-350000	1.36063	-0.495962	0.690039
PAMAJ00177	350000-400000	1.8969	0.247684	0.402189
PAMAJ00177	400000-450000	1.60744	-0.15371	0.561081
PAMAJ00178	0-31230	2.02787	0.429301	0.333852
PAMAJ00180	0-50000	2.02787	0.429301	0.333852
PAMAJ00180	50000-100000	1.19779	-0.721773	0.764783
PAMAJ00180	100000-150000	1.44813	-0.374626	0.646031
PAMAJ00180	150000-200000	1.76927	0.0706995	0.471818
PAMAJ00180	200000-250000	1.27604	-0.613263	0.730149
PAMAJ00180	250000-300000	1.03481	-0.947777	0.828379
PAMAJ00180	300000-350000	1.63805	-0.111263	0.544296
PAMAJ00180	350000-400000	1.01577	-0.97418	0.835016
PAMAJ00180	400000-450000	1.16608	-0.765745	0.778086
PAMAJ00180	450000-500000	0.993613	-1.00491	0.842529
PAMAJ00180	500000-550000	1.47497	-0.337407	0.632095
PAMAJ00180	550000-600000	1.95186	0.323897	0.373008
PAMAJ00180	600000-650000	1.07053	-0.898244	0.815472
PAMAJ00180	650000-700000	1.59265	-0.17422	0.569154
PAMAJ00180	700000-750000	1.46955	-0.344923	0.634924
PAMAJ00180	750000-800000	1.38235	-0.465843	0.679336
PAMAJ00180	800000-850000	1.44947	-0.372768	0.645339
PAMAJ00180	850000-900000	1.06559	-0.905095	0.817292
PAMAJ00180	900000-950000	1.39736	-0.445029	0.67185
PAMAJ00180	950000-1000000	1.44812	-0.37464	0.646036
PAMAJ00180	1000000-1050000	1.37753	-0.472527	0.681725
PAMAJ00180	1050000-1100000	1.15398	-0.782524	0.783047
PAMAJ00180	1100000-1150000	0.917336	-1.11068	0.866647
PAMAJ00180	1150000-1200000	0.750511	-1.34202	0.910204
PAMAJ00180	1200000-1250000	1.23205	-0.674264	0.749928
PAMAJ00180	1250000-1300000	1.01597	-0.973903	0.834948
PAMAJ00180	1300000-1350000	1.26704	-0.625744	0.734258
PAMAJ00180	1350000-1400000	1.81785	0.138066	0.445094
PAMAJ00180	1400000-1450000	1.38886	-0.456816	0.676098
PAMAJ00180	1450000-1500000	1.44121	-0.384222	0.649593
PAMAJ00180	1500000-1550000	1.41755	-0.417031	0.661672
PAMAJ00180	1550000-1600000	1.07177	-0.896525	0.815014
PAMAJ00180	1600000-1650000	1.09809	-0.860027	0.805113
PAMAJ00180	1650000-1700000	1.54414	-0.241489	0.595412
PAMAJ00180	1700000-1750000	1.45123	-0.370327	0.644431
PAMAJ00180	1750000-1800000	0.992367	-1.00663	0.842944
PAMAJ00180	1800000-1850000	0.42511	-1.79325	0.963533
PAMAJ00180	1850000-1900000	1.18816	-0.735127	0.768869
PAMAJ00180	1900000-1950000	1.05476	-0.920113	0.821243
PAMAJ00180	1950000-2000000	0.783542	-1.29621	0.902549
PAMAJ00180	2000000-2050000	0.984765	-1.01717	0.845465
PAMAJ00180	2050000-2100000	1.10624	-0.848725	0.801983
PAMAJ00180	2100000-2150000	1.37115	-0.481374	0.684875
PAMAJ00180	2150000-2200000	1.001	-0.994662	0.84005
PAMAJ00180	2200000-2250000	1.40798	-0.430302	0.666512
PAMAJ00180	2250000-2300000	2.04362	0.451141	0.325944
PAMAJ00180	2300000-2350000	0.755359	-1.33529	0.90911
PAMAJ00180	2350000-2400000	0.862359	-1.18692	0.88237
PAMAJ00180	2400000-2450000	1.18135	-0.74457	0.771734
PAMAJ00180	2450000-2500000	0.817406	-1.24925	0.894214
PAMAJ00180	2500000-2550000	0.345537	-1.90359	0.971518
PAMAJ00180	2550000-2600000	0.785818	-1.29305	0.902004
PAMAJ00180	2600000-2650000	0.550245	-1.61972	0.947354
PAMAJ00180	2650000-2700000	0.504587	-1.68304	0.953816
PAMAJ00180	2700000-2750000	0.592173	-1.56158	0.940807
PAMAJ00180	2750000-2800000	1.16817	-0.762847	0.777223
PAMAJ00180	2800000-2850000	1.16546	-0.766605	0.778342
PAMAJ00180	2850000-2900000	0.824419	-1.23953	0.892425
PAMAJ00180	2900000-2950000	1.34812	-0.51331	0.696133
PAMAJ00180	2950000-3000000	1.17222	-0.757231	0.775544
PAMAJ00180	3000000-3050000	0.701825	-1.40953	0.92066
PAMAJ00180	3050000-3100000	2.19211	0.657052	0.255574
PAMAJ00180	3100000-3150000	0.696889	-1.41637	0.921667
PAMAJ00180	3150000-3200000	1.40485	-0.434642	0.668089
PAMAJ00180	3200000-3250000	1.0355	-0.946821	0.828135
PAMAJ00180	3250000-3300000	1.34983	-0.510939	0.695303
PAMAJ00180	3300000-3350000	1.16378	-0.768934	0.779034
PAMAJ00180	3350000-3400000	1.50311	-0.298385	0.617295
PAMAJ00180	3400000-3450000	1.03468	-0.947958	0.828424
PAMAJ00180	3450000-3500000	0.684903	-1.43299	0.92407
PAMAJ00180	3500000-3550000	1.1488	-0.789707	0.785151
PAMAJ00180	3550000-3600000	1.2051	-0.711636	0.761655
PAMAJ00180	3600000-3650000	0.940955	-1.07793	0.859467
PAMAJ00180	3650000-3700000	1.85096	0.183979	0.427015
PAMAJ00180	3700000-3750000	1.65431	-0.0887157	0.535346
PAMAJ00180	3750000-3800000	1.47623	-0.33566	0.631436
PAMAJ00180	3800000-3850000	0.810386	-1.25899	0.895982
PAMAJ00180	3850000-3900000	0.949496	-1.06608	0.856807
PAMAJ00180	3900000-3950000	0.962608	-1.0479	0.852658
PAMAJ00180	3950000-4000000	0.961535	-1.04939	0.853
PAMAJ00180	4000000-4050000	0.712129	-1.39524	0.918528
PAMAJ00180	4050000-4100000	1.14547	-0.794325	0.786497
PAMAJ00180	4100000-4150000	1.15493	-0.781207	0.78266
PAMAJ00180	4150000-4200000	1.20883	-0.706464	0.76005
PAMAJ00180	4200000-4250000	1.1642	-0.768352	0.778861
PAMAJ00180	4250000-4300000	1.7795	0.0848855	0.466176
PAMAJ00180	4300000-4350000	1.1845	-0.740202	0.770411
PAMAJ00180	4350000-4400000	1.80282	0.117223	0.453342
PAMAJ00180	4400000-4450000	0.524592	-1.6553	0.951068
PAMAJ00180	4450000-4500000	1.39259	-0.451643	0.674237
PAMAJ00180	4500000-4550000	1.28531	-0.600409	0.725883
PAMAJ00180	4550000-4600000	1.33216	-0.535442	0.703828
PAMAJ00180	4600000-4650000	1.41709	-0.417669	0.661905
PAMAJ00181	0-50000	1.4825	-0.326965	0.628153
PAMAJ00181	50000-100000	1.91036	0.266349	0.394985
PAMAJ00181	100000-150000	1.60261	-0.160408	0.56372
PAMAJ00181	150000-200000	1.53212	-0.258157	0.601857
PAMAJ00181	200000-250000	1.54972	-0.233751	0.592411
PAMAJ00181	250000-300000	1.95097	0.322663	0.373475
PAMAJ00181	300000-350000	1.45583	-0.363948	0.642052
PAMAJ00181	350000-380526	0.833754	-1.22658	0.89001
PAMAJ00182	0-40105	2.2851	0.786002	0.215933
PAMAJ00183	0-1524	2.2851	0.786002	0.215933
PAMAJ00184	0-50000	2.2851	0.786002	0.215933
PAMAJ00184	50000-60742	0.292367	-1.97732	0.975998
PAMAJ00185	0-50000	0.950805	-1.06427	0.856396
PAMAJ00185	50000-100000	1.86275	0.200328	0.420612
PAMAJ00185	100000-150000	0.933851	-1.08778	0.861653
PAMAJ00185	150000-200000	1.17551	-0.752668	0.774175
PAMAJ00185	200000-226553	0.742207	-1.35353	0.912057
PAMAJ00186	0-50000	0.742207	-1.35353	0.912057
PAMAJ00186	50000-100000	0.735796	-1.36242	0.913467
PAMAJ00186	100000-150000	0.379134	-1.857	0.968345
PAMAJ00186	150000-200000	1.02039	-0.967774	0.833421
PAMAJ00186	200000-250000	1.7279	0.0133317	0.494682
PAMAJ00186	250000-300000	0.616566	-1.52776	0.936714
PAMAJ00187	0-50000	1.43248	-0.396328	0.654068
PAMAJ00187	50000-100000	1.52308	-0.270693	0.606686
PAMAJ00187	100000-150000	1.23788	-0.66618	0.747352
PAMAJ00187	150000-200000	1.47388	-0.338918	0.632664
PAMAJ00187	200000-250000	1.33946	-0.525319	0.700319
PAMAJ00187	250000-300000	2.32485	0.841123	0.200139
PAMAJ00187	300000-350000	1.59736	-0.167688	0.566586
PAMAJ00187	350000-400000	1.70572	-0.0174254	0.506951
PAMAJ00187	400000-450000	1.92645	0.288661	0.38642
PAMAJ00187	450000-500000	1.31143	-0.564188	0.713687
PAMAJ00187	500000-550000	1.32016	-0.552082	0.709554
PAMAJ00187	550000-600000	1.33965	-0.525055	0.700228
PAMAJ00187	600000-650000	1.24073	-0.662228	0.746087
PAMAJ00187	650000-700000	0.989287	-1.0109	0.843969
PAMAJ00187	700000-750000	1.929	0.292197	0.385068
PAMAJ00187	750000-800000	1.72634	0.0111684	0.495545
PAMAJ00187	800000-850000	1.39342	-0.450492	0.673822
PAMAJ00187	850000-900000	1.39853	-0.443406	0.671264
PAMAJ00187	900000-950000	1.03905	-0.941898	0.826878
PAMAJ00187	950000-1000000	1.06175	-0.91042	0.818699
PAMAJ00187	1000000-1050000	1.54123	-0.245524	0.596975
PAMAJ00187	1050000-1100000	1.66425	-0.0749319	0.529866
PAMAJ00187	1100000-1150000	1.03547	-0.946862	0.828145
PAMAJ00187	1150000-1200000	1.45104	-0.370591	0.644529
PAMAJ00187	1200000-1250000	1.26579	-0.627477	0.734827
PAMAJ00187	1250000-1300000	1.2658	-0.627463	0.734822
PAMAJ00187	1300000-1350000	1.39646	-0.446277	0.672301
PAMAJ00187	1350000-1400000	1.68742	-0.042802	0.51707
PAMAJ00187	1400000-1450000	1.63389	-0.117032	0.546583
PAMAJ00187	1450000-1500000	1.43061	-0.398921	0.655024
PAMAJ00187	1500000-1550000	1.37149	-0.480903	0.684707
PAMAJ00187	1550000-1600000	1.60206	-0.161171	0.564021
PAMAJ00187	1600000-1650000	1.51995	-0.275033	0.608355
PAMAJ00187	1650000-1700000	1.5296	-0.261651	0.603205
PAMAJ00187	1700000-1750000	1.827	0.150754	0.440085
PAMAJ00187	1750000-1800000	1.29245	-0.590508	0.722575
PAMAJ00187	1800000-1850000	1.42285	-0.409682	0.65898
PAMAJ00187	1850000-1900000	1.44452	-0.379632	0.647891
PAMAJ00187	1900000-1950000	1.83796	0.165952	0.434097
PAMAJ00187	1950000-2000000	1.43945	-0.386662	0.650497
PAMAJ00187	2000000-2050000	2.03855	0.444111	0.328481
PAMAJ00187	2050000-2100000	1.43815	-0.388465	0.651164
PAMAJ00187	2100000-2150000	1.2005	-0.718015	0.763626
PAMAJ00187	2150000-2200000	2.04667	0.455371	0.324421
PAMAJ00187	2200000-2250000	1.55921	-0.220591	0.587295
PAMAJ00187	2250000-2300000	2.11308	0.547461	0.292031
PAMAJ00187	2300000-2350000	1.01096	-0.98085	0.836667
PAMAJ00187	2350000-2400000	1.06156	-0.910683	0.818769
PAMAJ00187	2400000-2450000	1.33088	-0.537217	0.704441
PAMAJ00187	2450000-2500000	1.29471	-0.587374	0.721524
PAMAJ00187	2500000-2550000	1.37755	-0.472499	0.681715
PAMAJ00187	2550000-2600000	1.09241	-0.867903	0.807276
PAMAJ00187	2600000-2650000	1.42382	-0.408337	0.658487
PAMAJ00187	2650000-2700000	1.269	-0.623026	0.733366
PAMAJ00187	2700000-2750000	1.29778	-0.583116	0.720093
PAMAJ00187	2750000-2800000	1.69628	-0.0305158	0.512172
PAMAJ00187	2800000-2822486	1.5476	-0.236691	0.593552
PAMAJ00188	0-50000	3.32306	2.22534	0.0130291
PAMAJ00189	0-11650	1.39916	-0.442533	0.670948
PAMAJ00190	0-50000	1.61289	-0.146153	0.5581
PAMAJ00190	50000-100000	1.38858	-0.457204	0.676238
PAMAJ00190	100000-150000	1.75614	0.0524921	0.479068
PAMAJ00190	150000-200000	1.49765	-0.305956	0.620181
PAMAJ00190	200000-228275	1.50478	-0.296069	0.616411
PAMAJ00191	0-50000	1.50478	-0.296069	0.616411
PAMAJ00191	50000-80885	2.0127	0.408264	0.34154
PAMAJ00192	0-34711	2.0127	0.408264	0.34154
PAMAJ00193	0-50000	2.20738	0.678227	0.248814
PAMAJ00193	50000-100000	0.152139	-2.17178	0.985064
PAMAJ00193	100000-150000	0.415248	-1.80693	0.964613
PAMAJ00193	150000-200000	2.76351	1.44941	0.073611
PAMAJ00193	200000-250000	3.09129	1.90395	0.0284586
PAMAJ00193	250000-300000	2.89457	1.63115	0.0514288
PAMAJ00193	300000-350000	2.09838	0.527077	0.29907
PAMAJ00193	350000-379225	1.31917	-0.553455	0.710024
PAMAJ00195	0-50000	1.31917	-0.553455	0.710024
PAMAJ00195	50000-100000	0.885833	-1.15436	0.875825
PAMAJ00195	100000-150000	0.980463	-1.02314	0.846879
PAMAJ00195	150000-200000	1.98864	0.3749	0.353867
PAMAJ00195	200000-250000	1.81079	0.128275	0.448966
PAMAJ00195	250000-300000	1.63633	-0.113649	0.545242
PAMAJ00195	300000-350000	1.45317	-0.367637	0.643428
PAMAJ00195	350000-400000	1.42873	-0.401528	0.655984
PAMAJ00195	400000-450000	1.15164	-0.785769	0.783999
PAMAJ00195	450000-500000	1.71983	0.00214101	0.499146
PAMAJ00195	500000-550000	1.76465	0.064293	0.474368
PAMAJ00195	550000-600000	1.36343	-0.492079	0.688668
PAMAJ00195	600000-650000	1.63312	-0.1181	0.547006
PAMAJ00195	650000-700000	1.38061	-0.468256	0.680199
PAMAJ00195	700000-750000	1.66584	-0.072727	0.528988
PAMAJ00195	750000-800000	1.73293	0.0203068	0.491899
PAMAJ00195	800000-850000	1.45756	-0.361549	0.641156
PAMAJ00195	850000-900000	1.84263	0.172428	0.431551
PAMAJ00195	900000-950000	1.20281	-0.714811	0.762637
PAMAJ00195	950000-1000000	1.23623	-0.668468	0.748083
PAMAJ00195	1000000-1050000	1.08038	-0.884585	0.81181
PAMAJ00195	1050000-1100000	2.03255	0.43579	0.331494
PAMAJ00195	1100000-1150000	1.2898	-0.594182	0.723805
PAMAJ00195	1150000-1200000	1.3571	-0.500857	0.691764
PAMAJ00195	1200000-1250000	2.05672	0.469307	0.319425
PAMAJ00195	1250000-1300000	2.06206	0.476712	0.316784
PAMAJ00195	1300000-1350000	1.67018	-0.0667087	0.526593
PAMAJ00195	1350000-1400000	2.06932	0.486779	0.313207
PAMAJ00195	1400000-1450000	1.25734	-0.639195	0.738652
PAMAJ00195	1450000-1500000	2.00426	0.396561	0.345846
PAMAJ00195	1500000-1550000	1.20375	-0.713508	0.762234
PAMAJ00195	1550000-1600000	1.4261	-0.405175	0.657326
PAMAJ00195	1600000-1650000	1.2143	-0.698878	0.757686
PAMAJ00195	1650000-1700000	1.2865	-0.598758	0.725333
PAMAJ00195	1700000-1750000	1.44038	-0.385373	0.650019
PAMAJ00195	1750000-1800000	1.40291	-0.437332	0.669065
PAMAJ00195	1800000-1850000	1.50791	-0.291729	0.614753
PAMAJ00195	1850000-1900000	1.56576	-0.211508	0.583755
PAMAJ00195	1900000-1950000	1.61105	-0.148704	0.559107
PAMAJ00195	1950000-2000000	1.1051	-0.850306	0.802423
PAMAJ00195	2000000-2050000	1.56029	-0.219093	0.586711
PAMAJ00195	2050000-2100000	1.98374	0.368105	0.356397
PAMAJ00195	2100000-2150000	2.63044	1.26489	0.102956
PAMAJ00195	2150000-2200000	1.1743	-0.754346	0.774679
PAMAJ00195	2200000-2250000	1.98782	0.373763	0.35429
PAMAJ00195	2250000-2300000	1.48267	-0.326729	0.628064
PAMAJ00195	2300000-2350000	1.18678	-0.73704	0.769451
PAMAJ00195	2350000-2400000	1.71453	-0.00520851	0.502078
PAMAJ00195	2400000-2450000	0.965487	-1.04391	0.851736
PAMAJ00195	2450000-2500000	1.81118	0.128816	0.448752
PAMAJ00195	2500000-2550000	1.56167	-0.21718	0.585966
PAMAJ00195	2550000-2600000	1.11989	-0.829797	0.796673
PAMAJ00195	2600000-2650000	1.52557	-0.26724	0.605358
PAMAJ00195	2650000-2700000	1.70128	-0.0235823	0.509407
PAMAJ00195	2700000-2750000	1.50347	-0.297886	0.617105
PAMAJ00195	2750000-2800000	1.37477	-0.476354	0.683089
PAMAJ00195	2800000-2850000	1.70185	-0.0227919	0.509092
PAMAJ00195	2850000-2900000	0.747133	-1.3467	0.910961
PAMAJ00195	2900000-2950000	1.59365	-0.172833	0.568609
PAMAJ00195	2950000-3000000	1.06395	-0.907369	0.817894
PAMAJ00195	3000000-3050000	1.25157	-0.647196	0.741247
PAMAJ00195	3050000-3100000	1.4697	-0.344715	0.634846
PAMAJ00195	3100000-3150000	1.41499	-0.420581	0.66297
PAMAJ00195	3150000-3200000	2.65141	1.29396	0.0978388
PAMAJ00195	3200000-3250000	1.87083	0.211533	0.416236
PAMAJ00195	3250000-3300000	0.873688	-1.17121	0.879242
PAMAJ00195	3300000-3350000	1.58033	-0.191304	0.575856
PAMAJ00195	3350000-3400000	1.68558	-0.0453535	0.518087
PAMAJ00195	3400000-3450000	1.53821	-0.249712	0.598595
PAMAJ00195	3450000-3500000	1.15421	-0.782205	0.782953
PAMAJ00195	3500000-3550000	1.0278	-0.957498	0.830842
PAMAJ00195	3550000-3600000	1.83983	0.168545	0.433077
PAMAJ00195	3600000-3650000	1.61259	-0.146569	0.558264
PAMAJ00195	3650000-3700000	2.04642	0.455024	0.324546
PAMAJ00195	3700000-3750000	1.70454	-0.0190617	0.507604
PAMAJ00195	3750000-3800000	1.76849	0.0696179	0.472249
PAMAJ00195	3800000-3850000	1.49016	-0.316343	0.624129
PAMAJ00195	3850000-3900000	1.25462	-0.642966	0.739877
PAMAJ00195	3900000-3950000	1.23316	-0.672725	0.749439
PAMAJ00195	3950000-4000000	1.32457	-0.545967	0.707456
PAMAJ00195	4000000-4050000	1.50911	-0.290065	0.614117
PAMAJ00195	4050000-4100000	1.1671	-0.764331	0.777665
PAMAJ00195	4100000-4150000	1.14633	-0.793132	0.78615
PAMAJ00195	4150000-4200000	1.23563	-0.6693	0.748348
PAMAJ00195	4200000-4250000	1.42097	-0.412289	0.659936
PAMAJ00195	4250000-4300000	1.09951	-0.858058	0.80457
PAMAJ00195	4300000-4350000	1.37069	-0.482012	0.685101
PAMAJ00195	4350000-4400000	1.11017	-0.843276	0.800463
PAMAJ00195	4400000-4450000	1.4086	-0.429442	0.666199
PAMAJ00195	4450000-4463171	1.43721	-0.389769	0.651646
PAMAJ00196	0-18919	2.09465	0.521905	0.300868
PAMAJ00197	0-50000	2.09465	0.521905	0.300868
PAMAJ00197	50000-100000	1.19441	-0.72646	0.766222
PAMAJ00197	100000-112999	1.28551	-0.600131	0.725791
PAMAJ00198	0-50000	1.804	0.11886	0.452693
PAMAJ00198	50000-60770	1.03511	-0.947361	0.828273
PAMAJ00199	0-22624	1.04189	-0.93796	0.825867
PAMAJ00200	0-50000	1.04189	-0.93796	0.825867
PAMAJ00201	0-10530	1.04189	-0.93796	0.825867
PAMAJ00202	0-3249	1.04189	-0.93796	0.825867
PAMAJ00203	0-18458	1.04189	-0.93796	0.825867
PAMAJ00205	0-50000	2.58169	1.19728	0.115598
PAMAJ00206	0-50000	2.58169	1.19728	0.115598
PAMAJ00206	50000-77551	1.13788	-0.80485	0.789547
PAMAJ00207	0-50000	1.65815	-0.0833907	0.53323
PAMAJ00207	50000-100000	1.98373	0.368092	0.356402
PAMAJ00207	100000-150000	1.31765	-0.555563	0.710745
PAMAJ00207	150000-200000	3.3595	2.27587	0.0114268
PAMAJ00207	200000-250000	1.9679	0.34614	0.364619
PAMAJ00207	250000-300000	2.09632	0.52422	0.300063
PAMAJ00207	300000-350000	2.28913	0.79159	0.2143
PAMAJ00207	350000-400000	2.76374	1.44973	0.0735665
PAMAJ00207	400000-450000	2.38924	0.930413	0.176079
PAMAJ00207	450000-500000	2.05021	0.46028	0.322658
PAMAJ00207	500000-550000	1.52427	-0.269042	0.606051
PAMAJ00207	550000-600000	1.85337	0.187321	0.425704
PAMAJ00207	600000-626043	2.61445	1.24271	0.106987
PAMAJ00208	0-24916	2.61445	1.24271	0.106987
PAMAJ00209	0-50000	2.61445	1.24271	0.106987
PAMAJ00209	50000-100000	0.937525	-1.08268	0.860525
PAMAJ00210	0-50000	1.98018	0.363169	0.358239
PAMAJ00210	50000-100000	1.56265	-0.215821	0.585436
PAMAJ00210	100000-150000	2.3189	0.832872	0.202458
PAMAJ00210	150000-200000	1.6333	-0.11785	0.546907
PAMAJ00210	200000-250000	1.20435	-0.712676	0.761977
PAMAJ00210	250000-300000	1.19684	-0.72309	0.765188
PAMAJ00210	300000-350000	2.02116	0.419996	0.337244
PAMAJ00210	350000-400000	1.96367	0.340274	0.366825
PAMAJ00210	400000-450000	1.66743	-0.0705222	0.528111
PAMAJ00210	450000-500000	1.70372	-0.0201988	0.508058
PAMAJ00210	500000-550000	0.91679	-1.11144	0.86681
PAMAJ00210	550000-600000	1.71194	-0.00880007	0.503511
PAMAJ00210	600000-650000	1.44387	-0.380533	0.648225
PAMAJ00210	650000-700000	1.46793	-0.347169	0.635768
PAMAJ00210	700000-750000	1.86966	0.209911	0.416869
PAMAJ00210	750000-800000	1.60385	-0.158689	0.563043
PAMAJ00210	800000-850000	1.40013	-0.441188	0.670461
PAMAJ00210	850000-900000	1.46016	-0.357944	0.639807
PAMAJ00210	900000-950000	1.41961	-0.414175	0.660627
PAMAJ00210	950000-1000000	1.39271	-0.451477	0.674177
PAMAJ00210	1000000-1050000	1.46258	-0.354588	0.638551
PAMAJ00210	1050000-1100000	2.03786	0.443154	0.328827
PAMAJ00210	1100000-1150000	1.82292	0.145096	0.442318
PAMAJ00210	1150000-1200000	1.90316	0.256365	0.398834
PAMAJ00210	1200000-1250000	1.39648	-0.446249	0.672291
PAMAJ00210	1250000-1300000	1.44342	-0.381157	0.648457
PAMAJ00210	1300000-1350000	1.50342	-0.297955	0.617131
PAMAJ00210	1350000-1400000	1.94988	0.321152	0.374048
PAMAJ00210	1400000-1450000	2.38112	0.919153	0.179008
PAMAJ00210	1450000-1500000	1.69677	-0.0298363	0.511901
PAMAJ00210	1500000-1550000	1.66849	-0.0690523	0.527526
PAMAJ00210	1550000-1600000	2.03011	0.432407	0.332723
PAMAJ00210	1600000-1650000	1.83838	0.166534	0.433868
PAMAJ00210	1650000-1700000	1.52258	-0.271386	0.606953
PAMAJ00210	1700000-1738904	0.558464	-1.60833	0.946118
PAMAJ00211	0-50000	1.73546	0.0238152	0.4905
PAMAJ00211	50000-100000	1.44342	-0.381157	0.648457
PAMAJ00211	100000-150000	1.31507	-0.55914	0.711967
PAMAJ00211	150000-200000	1.6759	-0.0587768	0.523435
PAMAJ00211	200000-250000	2.02696	0.428039	0.334311
PAMAJ00211	250000-300000	1.16568	-0.7663	0.778251
PAMAJ00211	300000-350000	1.15549	-0.78043	0.782431
PAMAJ00211	350000-386276	1.13577	-0.807776	0.79039
PAMAJ00212	0-50000	1.83413	0.160641	0.436188
PAMAJ00212	50000-86336	3.12541	1.95126	0.025513
PAMAJ00213	0-50000	3.12541	1.95126	0.025513
PAMAJ00213	50000-100000	1.83929	0.167796	0.433372
PAMAJ00213	100000-150000	1.95119	0.322968	0.37336
PAMAJ00213	150000-200000	2.11704	0.552953	0.290148
PAMAJ00213	200000-250000	1.86157	0.198692	0.421252
PAMAJ00213	250000-300000	1.56717	-0.209553	0.582992
PAMAJ00213	300000-350000	1.41285	-0.423549	0.664053
PAMAJ00213	350000-400000	1.96696	0.344837	0.365109
PAMAJ00213	400000-450000	1.62495	-0.129429	0.551491
PAMAJ00213	450000-500000	1.60008	-0.163917	0.565102
PAMAJ00213	500000-514236	0.482735	-1.71334	0.956675
PAMAJ00214	0-50000	2.03459	0.438619	0.330469
PAMAJ00215	0-50000	2.03459	0.438619	0.330469
PAMAJ00215	50000-100000	0.893724	-1.14342	0.873568
PAMAJ00215	100000-150000	0.863114	-1.18587	0.882163
PAMAJ00215	150000-200000	0.748736	-1.34448	0.910603
PAMAJ00215	200000-250000	0.979833	-1.02401	0.847086
PAMAJ00215	250000-300000	1.47593	-0.336076	0.631593
PAMAJ00215	300000-350000	1.2995	-0.580731	0.719289
PAMAJ00215	350000-400000	1.43317	-0.395371	0.653715
PAMAJ00215	400000-450000	1.70292	-0.0213081	0.5085
PAMAJ00215	450000-500000	1.46296	-0.354061	0.638353
PAMAJ00215	500000-550000	1.34129	-0.522781	0.699437
PAMAJ00215	550000-600000	1.45878	-0.359857	0.640523
PAMAJ00215	600000-650000	1.23796	-0.666069	0.747316
PAMAJ00215	650000-700000	1.43833	-0.388216	0.651072
PAMAJ00215	700000-750000	1.7208	0.00348611	0.498609
PAMAJ00215	750000-800000	2.18376	0.645474	0.25931
PAMAJ00215	800000-850000	1.11032	-0.843068	0.800405
PAMAJ00215	850000-900000	1.98223	0.366012	0.357178
PAMAJ00215	900000-950000	1.3803	-0.468686	0.680353
PAMAJ00215	950000-1000000	1.42701	-0.403913	0.656862
PAMAJ00215	1000000-1050000	1.49614	-0.30805	0.620978
PAMAJ00215	1050000-1100000	1.32803	-0.541169	0.705804
PAMAJ00215	1100000-1150000	1.77526	0.0790059	0.468514
PAMAJ00215	1150000-1200000	1.35871	-0.498625	0.690978
PAMAJ00215	1200000-1250000	1.27639	-0.612778	0.729988
PAMAJ00215	1250000-1300000	1.58702	-0.182027	0.572219
PAMAJ00215	1300000-1350000	0.758406	-1.33107	0.908417
PAMAJ00215	1350000-1400000	1.01544	-0.974638	0.83513
PAMAJ00215	1400000-1450000	1.41026	-0.42714	0.665361
PAMAJ00215	1450000-1500000	1.40516	-0.434212	0.667933
PAMAJ00215	1500000-1550000	1.37082	-0.481832	0.685037
PAMAJ00215	1550000-1600000	1.12945	-0.81654	0.792904
PAMAJ00216	0-12528	1.33252	-0.534942	0.703655
PAMAJ00217	0-44412	1.33252	-0.534942	0.703655
PAMAJ00218	0-50000	1.33252	-0.534942	0.703655
PAMAJ00218	50000-78192	0.24227	-2.04679	0.979661
PAMAJ00219	0-50000	1.9986	0.388712	0.348745
PAMAJ00219	50000-100000	1.34824	-0.513143	0.696075
PAMAJ00219	100000-150000	1.81786	0.138079	0.445089
PAMAJ00219	150000-200000	1.82263	0.144694	0.442476
PAMAJ00219	200000-250000	1.56089	-0.218261	0.586387
PAMAJ00219	250000-300000	2.28118	0.780566	0.217529
PAMAJ00219	300000-350000	1.935	0.300518	0.381891
PAMAJ00219	350000-400000	1.78388	0.0909593	0.463762
PAMAJ00219	400000-450000	1.61903	-0.137639	0.554737
PAMAJ00219	450000-500000	2.06344	0.478626	0.316103
PAMAJ00219	500000-550000	1.51137	-0.286931	0.612917
PAMAJ00219	550000-600000	2.1505	0.599352	0.274469
PAMAJ00219	600000-650000	1.53943	-0.24802	0.597941
PAMAJ00219	650000-700000	1.32728	-0.542209	0.706163
PAMAJ00219	700000-750000	1.23591	-0.668912	0.748224
PAMAJ00219	750000-800000	1.39063	-0.454361	0.675216
PAMAJ00219	800000-850000	1.73393	0.0216935	0.491346
PAMAJ00219	850000-900000	1.40248	-0.437929	0.669281
PAMAJ00219	900000-950000	1.58061	-0.190916	0.575704
PAMAJ00219	950000-1000000	1.23545	-0.66955	0.748428
PAMAJ00219	1000000-1050000	1.35531	-0.503339	0.692637
PAMAJ00219	1050000-1100000	0.69324	-1.42143	0.922405
PAMAJ00219	1100000-1150000	1.22325	-0.686467	0.753791
PAMAJ00219	1150000-1200000	1.14832	-0.790373	0.785345
PAMAJ00219	1200000-1250000	1.71119	-0.00984009	0.503926
PAMAJ00219	1250000-1300000	1.4312	-0.398103	0.654723
PAMAJ00219	1300000-1350000	1.04296	-0.936476	0.825486
PAMAJ00219	1350000-1398226	1.67908	-0.0543671	0.521679
PAMAJ00220	0-33869	1.67908	-0.0543671	0.521679
PAMAJ00221	0-9903	1.67908	-0.0543671	0.521679
PAMAJ00222	0-50000	1.73598	0.0245362	0.490212
PAMAJ00222	50000-100000	1.13428	-0.809842	0.790985
PAMAJ00222	100000-150000	1.73664	0.0254515	0.489847
PAMAJ00222	150000-200000	1.34154	-0.522434	0.699316
PAMAJ00223	0-50000	1.34154	-0.522434	0.699316
PAMAJ00223	50000-100000	1.32649	-0.543304	0.70654
PAMAJ00223	100000-118827	0.79375	-1.28206	0.900088
PAMAJ00224	0-50000	0.79375	-1.28206	0.900088
PAMAJ00224	50000-100000	-0.298267	-2.79636	0.997416
PAMAJ00225	0-50000	2.08105	0.503045	0.307466
PAMAJ00225	50000-100000	2.0093	0.40355	0.343272
PAMAJ00225	100000-150000	2.51031	1.0983	0.136037
PAMAJ00225	150000-200000	1.52097	-0.273618	0.607811
PAMAJ00225	200000-250000	2.36546	0.897437	0.184743
PAMAJ00225	250000-300000	2.30839	0.818298	0.206593
PAMAJ00225	300000-350000	2.35822	0.887397	0.187432
PAMAJ00225	350000-400000	1.79459	0.105811	0.457866
PAMAJ00225	400000-450000	2.35249	0.879452	0.189578
PAMAJ00225	450000-500000	2.86929	1.5961	0.0552333
PAMAJ00225	500000-550000	2.97749	1.74614	0.0403933
PAMAJ00225	550000-600000	2.16618	0.621095	0.267268
PAMAJ00225	600000-650000	3.53423	2.51817	0.00589828
PAMAJ00225	650000-700000	1.62765	-0.125685	0.550009
PAMAJ00225	700000-750000	2.17434	0.632411	0.263559
[truncated: 15,026 more rows]

## Sheet: Tongyeong
Scaffold	Bin	XP-EHH	Z-score	P-value
PAMAJ00001	0-37290	1.11668	-0.511176	0.695386
PAMAJ00002	0-50000	1.11668	-0.511176	0.695386
PAMAJ00002	50000-89631	1.08512	-0.574286	0.717113
PAMAJ00003	0-50000	1.44393	0.143229	0.443055
PAMAJ00003	50000-100000	1.43001	0.115393	0.454067
PAMAJ00003	100000-150000	1.86419	0.983626	0.16265
PAMAJ00003	150000-200000	2.52629	2.30763	0.0105098
PAMAJ00003	200000-250000	1.23317	-0.27823	0.609582
PAMAJ00003	250000-300000	2.11151	1.47819	0.069678
PAMAJ00003	300000-350000	1.78505	0.825369	0.204581
PAMAJ00003	350000-400000	1.26174	-0.221098	0.587492
PAMAJ00003	400000-450000	1.5479	0.351138	0.362742
PAMAJ00003	450000-500000	0.807694	-1.12906	0.870563
PAMAJ00003	500000-550000	2.0791	1.41338	0.0787716
PAMAJ00003	550000-600000	1.11422	-0.516095	0.697106
PAMAJ00003	600000-650000	2.11159	1.47835	0.0696566
PAMAJ00003	650000-700000	1.27878	-0.187023	0.574179
PAMAJ00003	700000-750000	1.29356	-0.157467	0.562562
PAMAJ00003	750000-800000	1.39917	0.0537217	0.478578
PAMAJ00003	800000-850000	1.41824	0.0918561	0.463406
PAMAJ00003	850000-900000	1.32161	-0.101376	0.540374
PAMAJ00003	900000-950000	2.15973	1.57462	0.0576722
PAMAJ00003	950000-1000000	1.59393	0.443185	0.328816
PAMAJ00003	1000000-1050000	1.37581	0.00700849	0.497204
PAMAJ00003	1050000-1100000	1.36835	-0.00790932	0.503155
PAMAJ00003	1100000-1150000	1.59988	0.455083	0.324525
PAMAJ00003	1150000-1200000	1.37478	0.0049488	0.498026
PAMAJ00003	1200000-1250000	2.01876	1.29272	0.0980539
PAMAJ00003	1250000-1300000	1.22118	-0.302206	0.618753
PAMAJ00003	1300000-1350000	1.56876	0.392852	0.347214
PAMAJ00003	1350000-1400000	1.76829	0.791854	0.214223
PAMAJ00003	1400000-1450000	0.815893	-1.11266	0.867073
PAMAJ00003	1450000-1500000	0.996207	-0.752086	0.774
PAMAJ00003	1500000-1550000	1.26409	-0.216399	0.585662
PAMAJ00003	1550000-1600000	1.52095	0.297246	0.383139
PAMAJ00003	1600000-1650000	1.51021	0.275769	0.391363
PAMAJ00003	1650000-1700000	1.4489	0.153167	0.439133
PAMAJ00003	1700000-1750000	2.28008	1.81528	0.0347402
PAMAJ00003	1750000-1800000	1.1951	-0.354359	0.638465
PAMAJ00003	1800000-1850000	1.14578	-0.452984	0.67472
PAMAJ00003	1850000-1900000	1.99458	1.24437	0.106682
PAMAJ00003	1900000-1950000	1.39054	0.0364642	0.485456
PAMAJ00003	1950000-2000000	1.22582	-0.292928	0.615211
PAMAJ00003	2000000-2050000	1.65424	0.563787	0.28645
PAMAJ00003	2050000-2100000	1.96675	1.18872	0.117276
PAMAJ00003	2100000-2141609	1.50216	0.259672	0.397559
PAMAJ00004	0-50000	1.50216	0.259672	0.397559
PAMAJ00005	0-18380	1.50216	0.259672	0.397559
PAMAJ00008	50000-100000	1.99234	1.23989	0.107508
PAMAJ00008	100000-119536	0.615362	-1.51366	0.934945
PAMAJ00009	0-7956	0.938266	-0.867951	0.80729
PAMAJ00010	0-50000	0.938266	-0.867951	0.80729
PAMAJ00010	50000-57828	0.605628	-1.53313	0.937378
PAMAJ00011	0-50000	0.605628	-1.53313	0.937378
PAMAJ00011	50000-91721	0.415821	-1.91269	0.972106
PAMAJ00012	0-6103	0.993788	-0.756924	0.775452
PAMAJ00013	0-5531	0.993788	-0.756924	0.775452
PAMAJ00014	0-50000	0.99509	-0.75432	0.774671
PAMAJ00014	50000-100000	0.949044	-0.846399	0.801335
PAMAJ00014	100000-150000	1.2297	-0.285169	0.612243
PAMAJ00014	150000-186298	-0.523945	-3.79195	0.999925
PAMAJ00015	0-50000	1.84882	0.95289	0.170323
PAMAJ00015	50000-100000	0.990741	-0.763017	0.777273
PAMAJ00015	100000-150000	1.09163	-0.561268	0.712693
PAMAJ00015	150000-200000	1.56901	0.393352	0.34703
PAMAJ00015	200000-250000	1.03261	-0.679291	0.751523
PAMAJ00015	250000-300000	0.970741	-0.803011	0.789016
PAMAJ00015	300000-350000	1.02857	-0.68737	0.754075
PAMAJ00015	350000-400000	1.09111	-0.562308	0.713047
PAMAJ00015	400000-450000	1.4026	0.0605807	0.475847
PAMAJ00015	450000-500000	1.5264	0.308144	0.378986
PAMAJ00015	500000-538309	1.00643	-0.731643	0.767807
PAMAJ00016	0-50000	1.48748	0.230316	0.408923
PAMAJ00016	50000-100000	1.67461	0.604521	0.272749
PAMAJ00016	100000-109141	0.390079	-1.96416	0.975245
PAMAJ00017	0-50000	3.20449	3.66383	0.000124234
PAMAJ00017	50000-100000	2.04038	1.33595	0.0907822
PAMAJ00017	100000-150000	1.70835	0.671991	0.250795
PAMAJ00017	150000-200000	1.08708	-0.570367	0.715786
PAMAJ00017	200000-250000	1.7323	0.719884	0.235798
PAMAJ00017	250000-300000	1.19728	-0.349999	0.63683
PAMAJ00017	300000-350000	1.39952	0.0544216	0.4783
PAMAJ00017	350000-400000	1.04897	-0.646576	0.741047
PAMAJ00017	400000-450000	1.76859	0.792454	0.214048
PAMAJ00017	450000-500000	1.29219	-0.160207	0.563641
PAMAJ00017	500000-550000	1.51947	0.294286	0.38427
PAMAJ00017	550000-600000	1.21678	-0.311005	0.622102
PAMAJ00017	600000-650000	1.43503	0.125431	0.450091
PAMAJ00017	650000-700000	1.5046	0.264551	0.395678
PAMAJ00017	700000-750000	1.76652	0.788314	0.215256
PAMAJ00017	750000-800000	2.3037	1.86252	0.0312651
PAMAJ00017	800000-817533	1.17412	-0.396312	0.654063
PAMAJ00018	0-50000	1.17412	-0.396312	0.654063
PAMAJ00018	50000-92590	0.866608	-1.01125	0.844051
PAMAJ00019	0-50000	1.55001	0.355358	0.361161
PAMAJ00019	50000-100000	1.92331	1.10185	0.135264
PAMAJ00019	100000-122545	0.946755	-0.850976	0.802609
PAMAJ00020	0-50000	1.55995	0.375235	0.353743
PAMAJ00020	50000-100000	1.47828	0.211919	0.416085
PAMAJ00020	100000-150000	1.16643	-0.41169	0.659717
PAMAJ00020	150000-200000	1.5012	0.257752	0.398299
PAMAJ00020	200000-250000	1.14363	-0.457284	0.676266
PAMAJ00020	250000-300000	1.27423	-0.196122	0.577743
PAMAJ00020	300000-350000	1.47772	0.210799	0.416522
PAMAJ00020	350000-400000	1.18944	-0.365677	0.642697
PAMAJ00020	400000-450000	1.40633	0.0680396	0.472877
PAMAJ00020	450000-500000	1.42683	0.109034	0.456588
PAMAJ00020	500000-550000	1.23859	-0.267391	0.605416
PAMAJ00020	550000-600000	1.16565	-0.41325	0.660288
PAMAJ00020	600000-650000	0.812344	-1.11976	0.868592
PAMAJ00020	650000-700000	1.32732	-0.0899573	0.535839
PAMAJ00020	700000-750000	1.01349	-0.717525	0.763475
PAMAJ00020	750000-800000	1.36609	-0.0124287	0.504958
PAMAJ00020	800000-850000	1.0657	-0.613121	0.730102
PAMAJ00020	850000-900000	1.39789	0.051162	0.479598
PAMAJ00020	900000-950000	1.02934	-0.68583	0.75359
PAMAJ00020	950000-1000000	1.60611	0.467541	0.320056
PAMAJ00020	1000000-1050000	1.35294	-0.0387248	0.515445
PAMAJ00020	1050000-1100000	1.41757	0.0905163	0.463938
PAMAJ00020	1100000-1150000	1.70523	0.665752	0.252785
PAMAJ00020	1150000-1200000	1.56865	0.392632	0.347296
PAMAJ00020	1200000-1250000	0.968426	-0.80764	0.790351
PAMAJ00020	1250000-1300000	0.716918	-1.31058	0.905001
PAMAJ00020	1300000-1350000	0.844666	-1.05512	0.854316
PAMAJ00020	1350000-1400000	0.932106	-0.88027	0.810643
PAMAJ00020	1400000-1450000	1.08319	-0.578146	0.718417
PAMAJ00020	1450000-1500000	0.906465	-0.931544	0.824214
PAMAJ00020	1500000-1550000	1.26543	-0.213719	0.584617
PAMAJ00020	1550000-1600000	1.23298	-0.27861	0.609728
PAMAJ00020	1600000-1650000	1.21772	-0.309125	0.621387
PAMAJ00020	1650000-1700000	1.48032	0.215998	0.414495
PAMAJ00020	1700000-1750000	0.977768	-0.788959	0.784932
PAMAJ00020	1750000-1800000	0.995763	-0.752974	0.774267
PAMAJ00020	1800000-1850000	1.99508	1.24537	0.106498
PAMAJ00020	1850000-1900000	1.14819	-0.448165	0.672983
PAMAJ00020	1900000-1950000	1.12954	-0.485459	0.686325
PAMAJ00020	1950000-2000000	1.13831	-0.467922	0.68008
PAMAJ00020	2000000-2050000	0.403947	-1.93643	0.973593
PAMAJ00020	2050000-2100000	1.0792	-0.586125	0.721104
PAMAJ00020	2100000-2150000	0.925102	-0.894276	0.814413
PAMAJ00020	2150000-2200000	1.00495	-0.734603	0.768709
PAMAJ00020	2200000-2250000	1.59735	0.450024	0.326347
PAMAJ00020	2250000-2300000	1.31272	-0.119153	0.547423
PAMAJ00020	2300000-2350000	1.0013	-0.741902	0.770927
PAMAJ00020	2350000-2400000	1.39981	0.0550015	0.478069
PAMAJ00020	2400000-2450000	0.959887	-0.824716	0.795234
PAMAJ00020	2450000-2500000	1.07609	-0.592344	0.72319
PAMAJ00020	2500000-2550000	1.40412	0.0636202	0.474636
PAMAJ00020	2550000-2600000	1.42815	0.111673	0.455541
PAMAJ00020	2600000-2650000	1.01765	-0.709207	0.760902
PAMAJ00020	2650000-2700000	1.55749	0.370315	0.355574
PAMAJ00020	2700000-2750000	1.62835	0.512015	0.30432
PAMAJ00020	2750000-2800000	0.774677	-1.19508	0.883972
PAMAJ00020	2800000-2850000	1.20934	-0.325883	0.627743
PAMAJ00020	2850000-2900000	1.47913	0.213618	0.415422
PAMAJ00020	2900000-2950000	1.19676	-0.351039	0.63722
PAMAJ00020	2950000-3000000	1.07877	-0.586985	0.721393
PAMAJ00020	3000000-3050000	1.12011	-0.504317	0.692981
PAMAJ00020	3050000-3100000	1.09265	-0.559229	0.711997
PAMAJ00020	3100000-3150000	1.54749	0.350318	0.36305
PAMAJ00020	3150000-3200000	1.47705	0.209459	0.417045
PAMAJ00020	3200000-3250000	1.18756	-0.369436	0.644099
PAMAJ00020	3250000-3300000	0.925766	-0.892948	0.814057
PAMAJ00020	3300000-3350000	1.26258	-0.219418	0.586838
PAMAJ00020	3350000-3400000	1.23185	-0.280869	0.610595
PAMAJ00020	3400000-3450000	1.33256	-0.0794788	0.531674
PAMAJ00020	3450000-3500000	1.36722	-0.010169	0.504057
PAMAJ00020	3500000-3550000	1.86238	0.980006	0.163542
PAMAJ00020	3550000-3600000	1.08137	-0.581785	0.719644
PAMAJ00020	3600000-3650000	1.29612	-0.152348	0.560544
PAMAJ00020	3650000-3700000	1.19299	-0.358578	0.640045
PAMAJ00020	3700000-3750000	1.53472	0.324782	0.372673
PAMAJ00020	3750000-3800000	1.09136	-0.561808	0.712877
PAMAJ00020	3800000-3850000	1.16464	-0.41527	0.661028
PAMAJ00020	3850000-3900000	1.79664	0.848545	0.198067
PAMAJ00022	0-50000	1.79664	0.848545	0.198067
PAMAJ00022	50000-100000	0.915828	-0.912821	0.819332
PAMAJ00022	100000-150000	0.988805	-0.766888	0.778426
PAMAJ00022	150000-200000	1.16693	-0.41069	0.65935
PAMAJ00022	200000-250000	1.63801	0.531332	0.297594
PAMAJ00022	250000-300000	1.28291	-0.178764	0.570939
PAMAJ00022	300000-350000	1.44739	0.150148	0.440324
PAMAJ00022	350000-400000	1.15106	-0.442426	0.670909
PAMAJ00022	400000-450000	1.28065	-0.183284	0.572712
PAMAJ00022	450000-500000	1.46215	0.179663	0.428708
PAMAJ00022	500000-550000	0.823515	-1.09742	0.863771
PAMAJ00022	550000-600000	1.51818	0.291707	0.385255
PAMAJ00022	600000-650000	1.63647	0.528252	0.298662
PAMAJ00022	650000-700000	1.05335	-0.637817	0.738204
PAMAJ00022	700000-750000	0.992511	-0.759477	0.776216
PAMAJ00022	750000-800000	0.783985	-1.17647	0.880296
PAMAJ00022	800000-850000	1.68525	0.625798	0.265724
PAMAJ00022	850000-877822	1.39155	0.0384839	0.484651
PAMAJ00023	0-10379	1.39155	0.0384839	0.484651
PAMAJ00024	0-50000	1.39155	0.0384839	0.484651
PAMAJ00024	50000-100000	1.4073	0.0699793	0.472105
PAMAJ00024	100000-150000	1.47871	0.212778	0.41575
PAMAJ00024	150000-200000	1.7271	0.709486	0.239012
PAMAJ00024	200000-250000	1.73704	0.729363	0.23289
PAMAJ00024	250000-300000	1.58031	0.415949	0.338724
PAMAJ00024	300000-350000	1.89387	1.04298	0.14848
PAMAJ00024	350000-400000	1.4161	0.0875767	0.465107
PAMAJ00024	400000-450000	1.83247	0.920195	0.178735
PAMAJ00024	450000-500000	2.53307	2.32119	0.0101383
PAMAJ00024	500000-550000	1.41134	0.0780581	0.468891
PAMAJ00024	550000-600000	2.18648	1.62811	0.0517507
PAMAJ00024	600000-650000	1.66901	0.593323	0.276483
PAMAJ00024	650000-700000	1.89718	1.0496	0.146952
PAMAJ00024	700000-750000	1.37994	0.0152673	0.493909
PAMAJ00024	750000-800000	1.44452	0.144408	0.442589
PAMAJ00024	800000-850000	1.55576	0.366856	0.356863
PAMAJ00024	850000-900000	1.77887	0.813011	0.208106
PAMAJ00024	900000-950000	1.36131	-0.0219873	0.508771
PAMAJ00024	950000-1000000	2.11184	1.47885	0.0695898
PAMAJ00024	1000000-1050000	1.14946	-0.445625	0.672066
PAMAJ00024	1050000-1100000	2.84075	2.93646	0.00165991
PAMAJ00024	1100000-1150000	2.13338	1.52193	0.0640137
PAMAJ00024	1150000-1200000	1.57271	0.400751	0.344302
PAMAJ00024	1200000-1250000	1.53721	0.329761	0.37079
PAMAJ00024	1250000-1284488	1.61785	0.491018	0.311707
PAMAJ00025	0-14960	1.61785	0.491018	0.311707
PAMAJ00026	0-50000	1.61785	0.491018	0.311707
PAMAJ00026	50000-100000	1.76217	0.779615	0.217809
PAMAJ00026	100000-150000	2.04798	1.35115	0.0883234
PAMAJ00026	150000-200000	1.97621	1.20763	0.113594
PAMAJ00026	200000-250000	1.86306	0.981366	0.163206
PAMAJ00026	250000-300000	1.28475	-0.175085	0.569494
PAMAJ00026	300000-350000	1.43836	0.13209	0.447456
PAMAJ00026	350000-400000	1.80728	0.869822	0.192199
PAMAJ00026	400000-450000	1.697	0.649294	0.258074
PAMAJ00026	450000-500000	1.3993	0.0539816	0.478475
PAMAJ00026	500000-550000	1.27028	-0.204021	0.580831
PAMAJ00027	0-50000	1.53356	0.322462	0.373551
PAMAJ00027	50000-81535	1.61619	0.487698	0.312882
PAMAJ00028	0-50000	1.72524	0.705766	0.240167
PAMAJ00028	50000-95239	0.858176	-1.02811	0.84805
PAMAJ00029	0-50000	1.36977	-0.00506974	0.502023
PAMAJ00029	50000-68344	1.5334	0.322142	0.373672
PAMAJ00030	0-31618	1.5334	0.322142	0.373672
PAMAJ00031	0-50000	1.58317	0.421668	0.336634
PAMAJ00031	50000-100000	1.68174	0.618779	0.268031
PAMAJ00031	100000-150000	1.48087	0.217098	0.414066
PAMAJ00031	150000-200000	2.58275	2.42054	0.00774884
PAMAJ00031	200000-250000	1.82373	0.902717	0.183338
PAMAJ00031	250000-300000	1.78689	0.829048	0.203539
PAMAJ00031	300000-350000	1.90071	1.05665	0.145335
PAMAJ00031	350000-400000	1.83439	0.924034	0.177734
PAMAJ00031	400000-450000	1.47669	0.208739	0.417326
PAMAJ00031	450000-500000	1.3022	-0.14019	0.555745
PAMAJ00031	500000-550000	1.42652	0.108414	0.456834
PAMAJ00031	550000-600000	1.5563	0.367936	0.356461
PAMAJ00031	600000-650000	1.65426	0.563827	0.286436
PAMAJ00031	650000-700000	1.98167	1.21855	0.111507
PAMAJ00031	700000-750000	1.50861	0.27257	0.392592
PAMAJ00031	750000-800000	1.6192	0.493717	0.310753
PAMAJ00031	800000-850000	1.64021	0.535731	0.296072
PAMAJ00031	850000-900000	1.1383	-0.467942	0.680087
PAMAJ00031	900000-950000	1.41241	0.0801978	0.46804
PAMAJ00031	950000-1000000	1.53476	0.324862	0.372643
PAMAJ00031	1000000-1050000	1.53644	0.328221	0.371372
PAMAJ00031	1050000-1074099	0.950645	-0.843197	0.800441
PAMAJ00032	0-50000	1.25143	-0.241715	0.5955
PAMAJ00032	50000-73375	1.44441	0.144188	0.442676
PAMAJ00033	0-50000	1.44441	0.144188	0.442676
PAMAJ00033	50000-100000	1.38481	0.0250059	0.490025
PAMAJ00033	100000-150000	1.59314	0.441605	0.329388
PAMAJ00033	150000-200000	1.56612	0.387573	0.349166
PAMAJ00033	200000-250000	1.06796	-0.608601	0.728606
PAMAJ00033	250000-286189	1.63037	0.516054	0.302908
PAMAJ00034	0-50000	1.63037	0.516054	0.302908
PAMAJ00034	50000-65452	1.42703	0.109434	0.456429
PAMAJ00035	0-22760	1.91112	1.07747	0.140635
PAMAJ00036	0-50000	1.91112	1.07747	0.140635
PAMAJ00037	0-43262	1.91112	1.07747	0.140635
PAMAJ00038	0-50000	1.91112	1.07747	0.140635
PAMAJ00038	50000-100000	0.278153	-2.18798	0.985665
PAMAJ00038	100000-150000	1.04413	-0.656254	0.74417
PAMAJ00038	150000-200000	0.548768	-1.64683	0.950204
PAMAJ00038	200000-250000	1.46272	0.180803	0.428261
PAMAJ00038	250000-300000	1.11166	-0.521214	0.698891
PAMAJ00038	300000-350000	1.58149	0.418308	0.337861
PAMAJ00038	350000-400000	1.0781	-0.588324	0.721843
PAMAJ00038	400000-450000	1.50095	0.257252	0.398492
PAMAJ00038	450000-500000	1.6574	0.570106	0.284303
PAMAJ00038	500000-550000	1.03617	-0.672172	0.749263
PAMAJ00038	550000-600000	1.42664	0.108654	0.456739
PAMAJ00038	600000-650000	1.33818	-0.0682405	0.527203
PAMAJ00038	650000-700000	1.43939	0.13415	0.446642
PAMAJ00038	700000-750000	1.41206	0.0794979	0.468318
PAMAJ00038	750000-800000	0.911124	-0.922227	0.821795
PAMAJ00038	800000-850000	1.33666	-0.07128	0.528413
PAMAJ00038	850000-900000	1.28884	-0.166906	0.566278
PAMAJ00038	900000-950000	1.10759	-0.529353	0.70172
PAMAJ00038	950000-1000000	0.79189	-1.16066	0.87711
PAMAJ00038	1000000-1050000	1.19423	-0.356098	0.639117
PAMAJ00038	1050000-1100000	0.924048	-0.896383	0.814976
PAMAJ00038	1100000-1150000	1.19821	-0.34814	0.636132
PAMAJ00038	1150000-1200000	1.16342	-0.417709	0.66192
PAMAJ00038	1200000-1250000	1.10115	-0.542231	0.70617
PAMAJ00038	1250000-1300000	1.14905	-0.446445	0.672362
PAMAJ00038	1300000-1350000	1.11938	-0.505776	0.693493
PAMAJ00038	1350000-1400000	1.37332	0.00202922	0.49919
PAMAJ00038	1400000-1450000	2.91395	3.08284	0.00102518
PAMAJ00038	1450000-1500000	1.04346	-0.657594	0.744601
PAMAJ00038	1500000-1550000	1.28194	-0.180704	0.5717
PAMAJ00038	1550000-1600000	1.25514	-0.234296	0.592622
PAMAJ00038	1600000-1650000	1.69286	0.641016	0.260756
PAMAJ00038	1650000-1700000	1.44138	0.138129	0.445069
PAMAJ00038	1700000-1750000	1.26367	-0.217239	0.585989
PAMAJ00038	1750000-1800000	1.19515	-0.354259	0.638427
PAMAJ00038	1800000-1850000	1.08002	-0.584485	0.720553
PAMAJ00038	1850000-1900000	1.44453	0.144428	0.442581
PAMAJ00038	1900000-1950000	1.40068	0.0567412	0.477376
PAMAJ00038	1950000-2000000	0.964964	-0.814563	0.792339
PAMAJ00038	2000000-2050000	1.00944	-0.725624	0.765965
PAMAJ00038	2050000-2100000	1.23591	-0.272751	0.607478
PAMAJ00038	2100000-2150000	0.961952	-0.820586	0.794059
PAMAJ00038	2150000-2200000	0.937452	-0.869579	0.807735
PAMAJ00038	2200000-2250000	0.985335	-0.773827	0.780484
PAMAJ00039	0-20760	0.985335	-0.773827	0.780484
PAMAJ00040	0-50000	0.985335	-0.773827	0.780484
PAMAJ00041	0-50000	2.1222	1.49957	0.0668629
PAMAJ00041	50000-66307	1.40652	0.0684195	0.472726
PAMAJ00042	0-15457	1.40652	0.0684195	0.472726
PAMAJ00043	0-32797	1.40652	0.0684195	0.472726
PAMAJ00044	0-50000	1.40652	0.0684195	0.472726
PAMAJ00044	50000-100000	1.02193	-0.700648	0.758239
PAMAJ00044	100000-150000	1.66194	0.579185	0.281232
PAMAJ00044	150000-156693	0.53798	-1.66841	0.952382
PAMAJ00045	0-50000	1.02171	-0.701088	0.758376
PAMAJ00045	50000-100000	1.38331	0.0220063	0.491221
PAMAJ00045	100000-150000	1.49854	0.252433	0.400353
PAMAJ00045	150000-200000	1.69642	0.648135	0.258449
PAMAJ00045	200000-250000	1.21749	-0.309585	0.621562
PAMAJ00045	250000-300000	1.44419	0.143748	0.44285
PAMAJ00045	300000-350000	1.01114	-0.722225	0.764922
PAMAJ00046	0-49140	1.01114	-0.722225	0.764922
PAMAJ00047	0-44536	1.35679	-0.0310259	0.512376
PAMAJ00048	0-24941	1.37574	0.00686852	0.49726
PAMAJ00049	0-50000	1.37574	0.00686852	0.49726
PAMAJ00049	50000-100000	1.46659	0.188542	0.425226
PAMAJ00049	100000-125895	1.749	0.753279	0.225641
PAMAJ00050	0-38834	1.749	0.753279	0.225641
PAMAJ00051	0-50000	1.749	0.753279	0.225641
PAMAJ00051	50000-100000	0.928555	-0.887371	0.81256
PAMAJ00051	100000-150000	0.979279	-0.785937	0.784048
PAMAJ00051	150000-200000	1.4577	0.170765	0.432204
PAMAJ00051	200000-250000	1.40805	0.0714791	0.471508
PAMAJ00051	250000-300000	1.77941	0.81409	0.207797
PAMAJ00051	300000-350000	1.20907	-0.326423	0.627948
PAMAJ00051	350000-400000	1.27287	-0.198841	0.578807
PAMAJ00051	400000-450000	1.71641	0.688109	0.245692
PAMAJ00052	0-18177	1.71641	0.688109	0.245692
PAMAJ00053	0-13042	1.71641	0.688109	0.245692
PAMAJ00054	0-50000	1.71641	0.688109	0.245692
PAMAJ00054	50000-100000	1.00073	-0.743042	0.771272
PAMAJ00054	100000-150000	0.797545	-1.14935	0.874795
PAMAJ00054	150000-200000	0.991132	-0.762235	0.77704
PAMAJ00054	200000-217270	0.613487	-1.51741	0.935419
PAMAJ00055	0-50000	0.613487	-1.51741	0.935419
PAMAJ00056	0-50000	0.679704	-1.385	0.916974
PAMAJ00056	50000-100000	0.327493	-2.08932	0.98166
PAMAJ00056	100000-150000	0.847974	-1.04851	0.852798
PAMAJ00056	150000-200000	0.969488	-0.805517	0.789739
PAMAJ00056	200000-250000	0.803292	-1.13786	0.872411
PAMAJ00056	250000-300000	0.161218	-2.42182	0.992279
PAMAJ00056	300000-350000	0.341561	-2.06119	0.980357
PAMAJ00056	350000-400000	0.307572	-2.12915	0.983379
PAMAJ00056	400000-450000	0.398602	-1.94712	0.97424
PAMAJ00056	450000-500000	0.175203	-2.39385	0.991664
PAMAJ00056	500000-550000	1.69966	0.654614	0.256358
PAMAJ00056	550000-600000	0.247787	-2.24871	0.987734
PAMAJ00056	600000-650000	0.793567	-1.15731	0.876427
PAMAJ00056	650000-685330	0.352779	-2.03875	0.979263
PAMAJ00057	0-50000	1.37439	0.00416891	0.498337
PAMAJ00057	50000-67317	1.12673	-0.491079	0.688315
PAMAJ00058	0-29542	1.12673	-0.491079	0.688315
PAMAJ00060	50000-100000	1.20027	-0.34402	0.634584
PAMAJ00060	100000-150000	0.17682	-2.39062	0.99159
PAMAJ00060	150000-199842	0.788233	-1.16797	0.878591
PAMAJ00061	0-32368	0.788233	-1.16797	0.878591
PAMAJ00062	0-50000	1.40481	0.065	0.474087
PAMAJ00062	50000-100000	1.68224	0.619779	0.267702
PAMAJ00062	100000-150000	1.70066	0.656613	0.255715
PAMAJ00062	150000-157874	1.09677	-0.55099	0.70918
PAMAJ00063	0-45696	1.09677	-0.55099	0.70918
PAMAJ00064	0-50000	1.09677	-0.55099	0.70918
PAMAJ00065	0-18827	1.09677	-0.55099	0.70918
PAMAJ00066	0-25785	1.42307	0.101515	0.459571
PAMAJ00067	0-50000	1.76352	0.782315	0.217015
PAMAJ00067	50000-100000	1.04096	-0.662593	0.746205
PAMAJ00067	100000-150000	1.06216	-0.6202	0.732437
PAMAJ00067	150000-200000	1.50529	0.265931	0.395146
PAMAJ00067	200000-247090	1.25429	-0.235996	0.593282
PAMAJ00068	0-50000	1.25429	-0.235996	0.593282
PAMAJ00068	50000-100000	1.10772	-0.529093	0.70163
PAMAJ00068	100000-138845	1.8269	0.909056	0.18166
PAMAJ00069	0-50000	1.8269	0.909056	0.18166
PAMAJ00069	50000-100000	0.88335	-0.977767	0.835905
PAMAJ00070	0-50000	1.26739	-0.2098	0.583088
PAMAJ00070	50000-100000	1.92419	1.10361	0.134882
PAMAJ00070	100000-150000	1.10635	-0.531833	0.702579
PAMAJ00070	150000-200000	1.45184	0.159046	0.436816
PAMAJ00070	200000-250000	0.883883	-0.976702	0.835642
PAMAJ00070	250000-300000	1.70219	0.659673	0.254732
PAMAJ00070	300000-331885	0.935389	-0.873705	0.80886
PAMAJ00071	0-50000	1.19979	-0.34498	0.634945
PAMAJ00071	50000-73867	1.0404	-0.663713	0.746563
PAMAJ00072	0-9365	1.0404	-0.663713	0.746563
PAMAJ00073	0-2478	1.0404	-0.663713	0.746563
PAMAJ00074	0-50000	2.26059	1.77631	0.037841
PAMAJ00074	50000-100000	0.663044	-1.41831	0.921951
PAMAJ00075	0-50000	1.70004	0.655374	0.256114
PAMAJ00075	50000-81938	1.90279	1.06081	0.144387
PAMAJ00076	0-50000	1.90279	1.06081	0.144387
PAMAJ00076	50000-100000	1.37564	0.00666854	0.49734
PAMAJ00076	100000-150000	1.80681	0.868882	0.192456
PAMAJ00076	150000-200000	1.55117	0.357677	0.360292
PAMAJ00076	200000-250000	1.68903	0.633357	0.26325
PAMAJ00076	250000-300000	2.12722	1.50961	0.0655717
PAMAJ00076	300000-350000	1.58114	0.417608	0.338117
PAMAJ00076	350000-400000	1.71433	0.683949	0.247004
PAMAJ00076	400000-450000	1.63437	0.524053	0.300121
PAMAJ00076	450000-500000	2.25289	1.76091	0.0391267
PAMAJ00076	500000-550000	1.8388	0.932853	0.175448
PAMAJ00076	550000-600000	1.96927	1.19375	0.116287
PAMAJ00076	600000-610838	1.08993	-0.564668	0.71385
PAMAJ00077	0-50000	1.08993	-0.564668	0.71385
PAMAJ00077	50000-57075	0.898617	-0.947238	0.828241
PAMAJ00078	0-50000	0.898617	-0.947238	0.828241
PAMAJ00079	0-46038	1.70095	0.657193	0.255528
PAMAJ00080	0-50000	1.70095	0.657193	0.255528
PAMAJ00080	50000-100000	1.12264	-0.499257	0.691201
PAMAJ00080	100000-150000	1.60619	0.467701	0.319999
PAMAJ00080	150000-200000	0.81777	-1.10891	0.866265
PAMAJ00080	200000-250000	1.142	-0.460543	0.677437
PAMAJ00080	250000-300000	1.12165	-0.501237	0.691898
PAMAJ00080	300000-350000	1.14821	-0.448125	0.672968
PAMAJ00080	350000-400000	1.45663	0.168625	0.433046
PAMAJ00080	400000-450000	1.32744	-0.0897173	0.535744
PAMAJ00080	450000-500000	1.23643	-0.271711	0.607078
PAMAJ00080	500000-550000	1.06854	-0.607442	0.728221
PAMAJ00080	550000-600000	1.08753	-0.569467	0.71548
PAMAJ00080	600000-650000	1.20988	-0.324803	0.627335
PAMAJ00080	650000-700000	1.08952	-0.565488	0.714129
PAMAJ00080	700000-750000	1.26915	-0.20628	0.581714
PAMAJ00080	750000-800000	1.6625	0.580305	0.280855
PAMAJ00080	800000-849482	0.698696	-1.34702	0.911013
PAMAJ00081	0-50000	1.38437	0.024126	0.490376
PAMAJ00081	50000-100000	2.06046	1.37611	0.0843941
PAMAJ00081	100000-110344	0.972668	-0.799158	0.7879
PAMAJ00083	0-50000	1.17838	-0.387794	0.650916
PAMAJ00083	50000-100000	1.23037	-0.283829	0.611729
PAMAJ00083	100000-150000	1.47224	0.19984	0.420803
PAMAJ00083	150000-200000	1.52126	0.297866	0.382903
PAMAJ00083	200000-250000	0.735138	-1.27415	0.898695
PAMAJ00083	250000-300000	1.02469	-0.695129	0.756513
PAMAJ00083	300000-350000	0.856695	-1.03107	0.848746
PAMAJ00083	350000-400000	1.28116	-0.182264	0.572312
PAMAJ00084	0-50000	1.28116	-0.182264	0.572312
PAMAJ00084	50000-66410	0.805906	-1.13263	0.871316
PAMAJ00085	0-50000	0.805906	-1.13263	0.871316
PAMAJ00085	50000-100000	0.57006	-1.60426	0.945671
PAMAJ00085	100000-107176	0.723188	-1.29804	0.902864
PAMAJ00086	0-50000	1.35085	-0.0429042	0.517111
PAMAJ00086	50000-100000	1.11206	-0.520414	0.698613
PAMAJ00086	100000-146272	1.71843	0.692148	0.244422
PAMAJ00087	0-50000	2.09631	1.4478	0.0738368
PAMAJ00087	50000-100000	1.62406	0.503436	0.307329
PAMAJ00087	100000-150000	2.03577	1.32674	0.0922981
PAMAJ00087	150000-200000	1.58413	0.423588	0.335933
PAMAJ00087	200000-250000	1.57813	0.411589	0.34032
PAMAJ00087	250000-300000	1.3432	-0.058202	0.523206
PAMAJ00087	300000-350000	1.90458	1.06439	0.143575
PAMAJ00087	350000-400000	1.40822	0.071819	0.471373
PAMAJ00087	400000-450000	1.90758	1.07039	0.142221
PAMAJ00087	450000-500000	2.40136	2.05781	0.0198043
PAMAJ00087	500000-550000	2.06146	1.37811	0.084085
PAMAJ00087	550000-600000	1.65114	0.557588	0.288563
PAMAJ00087	600000-650000	2.01029	1.27578	0.101016
PAMAJ00087	650000-700000	1.71743	0.690149	0.24505
PAMAJ00087	700000-750000	0.726161	-1.2921	0.901839
PAMAJ00087	750000-800000	1.0297	-0.68511	0.753363
PAMAJ00087	800000-850000	0.946921	-0.850644	0.802516
PAMAJ00087	850000-900000	0.943776	-0.856933	0.804259
PAMAJ00087	900000-950000	1.50587	0.26709	0.3947
PAMAJ00087	950000-1000000	2.24986	1.75485	0.0396423
PAMAJ00087	1000000-1050000	1.387	0.0293852	0.488279
PAMAJ00087	1050000-1100000	0.993174	-0.758152	0.77582
PAMAJ00087	1100000-1150000	0.411683	-1.92096	0.972632
PAMAJ00087	1150000-1200000	1.00454	-0.735423	0.768959
PAMAJ00087	1200000-1208262	-0.237131	-3.2184	0.999355
PAMAJ00088	0-35425	0.667134	-1.41014	0.92075
PAMAJ00089	0-50000	1.21326	-0.318044	0.624774
PAMAJ00089	50000-100000	1.47266	0.20068	0.420474
PAMAJ00089	100000-150000	1.14681	-0.450924	0.673978
PAMAJ00089	150000-200000	1.87166	0.998563	0.159003
PAMAJ00089	200000-250000	1.47496	0.205279	0.418677
PAMAJ00089	250000-300000	1.16082	-0.422909	0.663819
PAMAJ00089	300000-346932	0.73008	-1.28426	0.900475
PAMAJ00090	0-10079	0.73008	-1.28426	0.900475
PAMAJ00091	0-50000	1.0462	-0.652115	0.742837
PAMAJ00091	50000-100000	1.13773	-0.469082	0.680494
PAMAJ00091	100000-132897	1.56261	0.380554	0.351767
PAMAJ00092	0-50000	1.56261	0.380554	0.351767
PAMAJ00092	50000-72380	1.28111	-0.182364	0.572351
PAMAJ00093	0-50000	1.28111	-0.182364	0.572351
PAMAJ00093	50000-93626	1.35481	-0.0349854	0.513954
PAMAJ00094	0-50000	1.35481	-0.0349854	0.513954
PAMAJ00094	50000-100000	0.480071	-1.78421	0.962805
PAMAJ00094	100000-150000	0.158064	-2.42813	0.992411
PAMAJ00094	150000-200000	0.940425	-0.863634	0.806106
PAMAJ00094	200000-250000	-0.147941	-3.04005	0.998817
PAMAJ00094	250000-300000	0.878305	-0.987856	0.838388
PAMAJ00094	300000-350000	0.98104	-0.782416	0.783015
PAMAJ00094	350000-400000	0.182651	-2.37896	0.991319
PAMAJ00094	400000-450000	0.259873	-2.22454	0.986944
PAMAJ00094	450000-500000	-0.0320849	-2.80837	0.99751
PAMAJ00094	500000-550000	0.286647	-2.171	0.985034
PAMAJ00094	550000-600000	0.405729	-1.93287	0.973374
PAMAJ00094	600000-650000	0.0657924	-2.61264	0.995508
PAMAJ00094	650000-700000	1.07881	-0.586905	0.721366
PAMAJ00094	700000-750000	1.80934	0.873942	0.191075
PAMAJ00094	750000-800000	0.731525	-1.28137	0.899969
PAMAJ00094	800000-850000	-0.0235487	-2.7913	0.997375
PAMAJ00094	850000-900000	0.56906	-1.60626	0.945891
PAMAJ00094	900000-950000	0.887708	-0.969053	0.833741
PAMAJ00094	950000-1000000	-0.238784	-3.22171	0.999363
PAMAJ00094	1000000-1050000	0.847888	-1.04868	0.852838
PAMAJ00094	1050000-1100000	0.575459	-1.59346	0.944471
PAMAJ00094	1100000-1150000	-0.0795698	-2.90333	0.998154
PAMAJ00094	1150000-1200000	-0.208924	-3.162	0.999217
PAMAJ00094	1200000-1250000	-0.0901176	-2.92442	0.998274
PAMAJ00095	0-50000	0.877921	-0.988624	0.838576
PAMAJ00095	50000-100000	1.06235	-0.61982	0.732312
PAMAJ00095	100000-150000	1.07526	-0.594004	0.723745
PAMAJ00095	150000-200000	1.20539	-0.333782	0.630728
PAMAJ00095	200000-233378	1.26263	-0.219318	0.586799
PAMAJ00096	0-50000	1.50105	0.257452	0.398415
PAMAJ00096	50000-100000	1.82392	0.903097	0.183237
PAMAJ00096	100000-150000	2.39147	2.03803	0.0207734
PAMAJ00096	150000-200000	1.68043	0.616159	0.268895
PAMAJ00096	200000-250000	1.75505	0.765377	0.222023
PAMAJ00096	250000-300000	1.2499	-0.244775	0.596685
PAMAJ00096	300000-350000	1.98897	1.23315	0.10876
PAMAJ00096	350000-400000	1.26193	-0.220718	0.587344
PAMAJ00096	400000-450000	1.12455	-0.495438	0.689854
PAMAJ00096	450000-500000	1.48666	0.228676	0.40956
PAMAJ00096	500000-550000	1.4197	0.0947756	0.462247
PAMAJ00096	550000-600000	1.43492	0.125211	0.450178
PAMAJ00096	600000-650000	1.12121	-0.502117	0.692207
PAMAJ00096	650000-700000	1.52395	0.303245	0.380852
PAMAJ00096	700000-750000	1.97288	1.20097	0.114881
PAMAJ00096	750000-800000	1.78478	0.824829	0.204734
PAMAJ00096	800000-850000	1.32828	-0.0880376	0.535077
PAMAJ00096	850000-900000	1.85372	0.962689	0.167852
PAMAJ00096	900000-950000	1.82185	0.898958	0.184338
PAMAJ00096	950000-1000000	1.51791	0.291167	0.385462
PAMAJ00097	0-31692	1.51791	0.291167	0.385462
PAMAJ00098	0-50000	1.52166	0.298666	0.382598
PAMAJ00098	50000-100000	0.923708	-0.897063	0.815157
PAMAJ00099	0-50000	1.08475	-0.575026	0.717363
PAMAJ00100	0-50000	1.53755	0.330441	0.370533
PAMAJ00100	50000-100000	1.59132	0.437965	0.330706
PAMAJ00100	100000-150000	1.1945	-0.355558	0.638914
PAMAJ00100	150000-200000	1.16799	-0.408571	0.658573
PAMAJ00100	200000-250000	1.40814	0.071659	0.471437
PAMAJ00100	250000-300000	1.41131	0.0779981	0.468915
PAMAJ00100	300000-350000	1.40363	0.0626404	0.475026
PAMAJ00100	350000-400000	1.55232	0.359977	0.359432
PAMAJ00100	400000-450000	1.50791	0.27117	0.39313
PAMAJ00100	450000-500000	1.74565	0.74658	0.227658
PAMAJ00100	500000-550000	1.01022	-0.724064	0.765487
PAMAJ00100	550000-600000	1.52006	0.295466	0.383819
PAMAJ00100	600000-650000	1.37969	0.0147674	0.494109
PAMAJ00100	650000-696791	1.65474	0.564787	0.286109
PAMAJ00101	0-50000	1.65474	0.564787	0.286109
PAMAJ00102	0-50000	1.65474	0.564787	0.286109
PAMAJ00102	50000-84381	0.300607	-2.14308	0.983947
PAMAJ00103	0-50000	1.17608	-0.392393	0.652616
PAMAJ00103	50000-100000	1.3342	-0.0761993	0.53037
PAMAJ00103	100000-150000	0.642001	-1.46039	0.927909
PAMAJ00103	150000-200000	1.52955	0.314443	0.376592
PAMAJ00103	200000-250000	1.55574	0.366816	0.356878
PAMAJ00103	250000-300000	1.60098	0.457283	0.323734
PAMAJ00103	300000-350000	1.303	-0.13859	0.555113
PAMAJ00103	350000-379111	1.16413	-0.41629	0.661401
PAMAJ00104	0-50000	1.16413	-0.41629	0.661401
PAMAJ00104	50000-100000	2.11066	1.47649	0.0699057
PAMAJ00104	100000-150000	1.09502	-0.554489	0.710378
PAMAJ00104	150000-200000	1.62661	0.508535	0.305539
PAMAJ00104	200000-250000	0.977198	-0.790099	0.785265
PAMAJ00104	250000-300000	2.20867	1.67248	0.0472144
PAMAJ00104	300000-350000	1.24388	-0.256813	0.601338
PAMAJ00104	350000-400000	1.40698	0.0693394	0.47236
PAMAJ00104	400000-450000	1.47327	0.2019	0.419997
PAMAJ00104	450000-500000	1.79014	0.835547	0.201705
PAMAJ00104	500000-550000	2.33817	1.93145	0.0267139
PAMAJ00104	550000-600000	1.6224	0.500116	0.308497
PAMAJ00104	600000-650000	1.46657	0.188502	0.425242
PAMAJ00104	650000-700000	1.26789	-0.2088	0.582698
PAMAJ00104	700000-750000	2.31922	1.89355	0.0291422
PAMAJ00104	750000-800000	1.73488	0.725043	0.234213
PAMAJ00104	800000-850000	1.19497	-0.354619	0.638562
PAMAJ00104	850000-900000	1.39819	0.0517619	0.479359
PAMAJ00104	900000-950000	1.34598	-0.0526428	0.520992
PAMAJ00104	950000-1000000	1.81561	0.88648	0.18768
PAMAJ00104	1000000-1050000	1.74113	0.737542	0.230397
PAMAJ00104	1050000-1100000	1.13689	-0.470762	0.681094
PAMAJ00104	1100000-1150000	1.23318	-0.27821	0.609574
PAMAJ00104	1150000-1200000	2.42631	2.1077	0.0175284
PAMAJ00104	1200000-1250000	1.26546	-0.213659	0.584594
PAMAJ00104	1250000-1300000	1.74321	0.741701	0.229134
PAMAJ00104	1300000-1350000	2.03932	1.33383	0.0911291
PAMAJ00104	1350000-1400000	1.82332	0.901898	0.183556
PAMAJ00104	1400000-1450000	1.75803	0.771337	0.220254
PAMAJ00104	1450000-1500000	1.30458	-0.135431	0.553864
PAMAJ00104	1500000-1550000	1.12001	-0.504517	0.693051
PAMAJ00104	1550000-1600000	1.43632	0.128011	0.44907
PAMAJ00104	1600000-1650000	0.957199	-0.830091	0.796756
PAMAJ00104	1650000-1700000	0.996132	-0.752236	0.774046
PAMAJ00104	1700000-1750000	1.14321	-0.458123	0.676568
PAMAJ00104	1750000-1800000	1.23263	-0.27931	0.609996
PAMAJ00104	1800000-1850000	1.35076	-0.0430842	0.517183
PAMAJ00104	1850000-1900000	0.758998	-1.22643	0.889982
PAMAJ00104	1900000-1950000	0.990442	-0.763615	0.777452
PAMAJ00104	1950000-2000000	1.17681	-0.390933	0.652077
PAMAJ00104	2000000-2050000	1.15287	-0.438806	0.669599
PAMAJ00104	2050000-2100000	1.72003	0.695348	0.243419
PAMAJ00104	2100000-2150000	1.27695	-0.190683	0.575613
PAMAJ00104	2150000-2200000	1.63089	0.517094	0.302545
PAMAJ00104	2200000-2250000	2.04413	1.34345	0.0895627
PAMAJ00104	2250000-2300000	1.88058	1.0164	0.154719
PAMAJ00104	2300000-2350000	1.85653	0.968308	0.166445
PAMAJ00104	2350000-2400000	1.50293	0.261211	0.396965
PAMAJ00104	2400000-2450000	1.43786	0.13109	0.447852
PAMAJ00104	2450000-2500000	1.52211	0.299566	0.382254
PAMAJ00104	2500000-2550000	1.47	0.195361	0.422555
PAMAJ00104	2550000-2600000	1.42939	0.114153	0.454558
PAMAJ00104	2600000-2650000	1.74244	0.740161	0.229601
PAMAJ00104	2650000-2700000	1.1971	-0.350359	0.636965
PAMAJ00104	2700000-2750000	1.77974	0.81475	0.207608
PAMAJ00104	2750000-2800000	1.26828	-0.20802	0.582393
PAMAJ00104	2800000-2850000	0.851667	-1.04112	0.851091
PAMAJ00104	2850000-2900000	1.15048	-0.443586	0.671329
PAMAJ00104	2900000-2950000	1.70819	0.671671	0.250897
PAMAJ00104	2950000-3000000	1.70023	0.655754	0.255991
PAMAJ00104	3000000-3050000	1.97896	1.21313	0.11254
PAMAJ00104	3050000-3100000	1.64978	0.554868	0.289492
PAMAJ00104	3100000-3150000	1.51346	0.282268	0.388869
PAMAJ00104	3150000-3200000	2.29253	1.84018	0.0328709
PAMAJ00104	3200000-3250000	1.61187	0.479059	0.315948
PAMAJ00104	3250000-3300000	2.07065	1.39649	0.0812842
PAMAJ00104	3300000-3350000	2.51239	2.27984	0.0113087
PAMAJ00104	3350000-3400000	1.89009	1.03542	0.150237
PAMAJ00104	3400000-3450000	1.42836	0.112093	0.455375
PAMAJ00104	3450000-3500000	2.35777	1.97064	0.0243825
PAMAJ00104	3500000-3550000	1.26434	-0.215899	0.585467
PAMAJ00104	3550000-3600000	1.44124	0.137849	0.44518
PAMAJ00104	3600000-3650000	2.08834	1.43186	0.076092
PAMAJ00104	3650000-3700000	1.82593	0.907117	0.182173
PAMAJ00104	3700000-3750000	1.4925	0.240354	0.405028
PAMAJ00104	3750000-3800000	1.64731	0.549929	0.291184
PAMAJ00104	3800000-3850000	1.4775	0.210359	0.416694
PAMAJ00104	3850000-3900000	1.69492	0.645135	0.25942
PAMAJ00104	3900000-3950000	1.54415	0.343639	0.365559
PAMAJ00104	3950000-4000000	1.34435	-0.0559023	0.52229
PAMAJ00104	4000000-4050000	1.81977	0.894799	0.185447
PAMAJ00104	4050000-4100000	2.36196	1.97902	0.0239069
PAMAJ00104	4100000-4144736	0.98637	-0.771758	0.779871
PAMAJ00105	0-50000	0.98637	-0.771758	0.779871
PAMAJ00106	0-15351	0.98637	-0.771758	0.779871
PAMAJ00107	0-50000	1.41484	0.0850571	0.466108
PAMAJ00107	50000-94344	1.22222	-0.300127	0.61796
PAMAJ00108	0-50000	1.42071	0.0967954	0.461444
PAMAJ00108	50000-100000	1.01749	-0.709527	0.761001
PAMAJ00108	100000-111999	0.769652	-1.20513	0.885923
PAMAJ00109	0-50000	1.48113	0.217618	0.413864
PAMAJ00109	50000-100000	1.78176	0.81879	0.206453
PAMAJ00109	100000-150000	1.11295	-0.518635	0.697992
PAMAJ00109	150000-167123	0.766346	-1.21174	0.887194
PAMAJ00110	0-27652	0.766346	-1.21174	0.887194
PAMAJ00111	0-50000	0.766346	-1.21174	0.887194
PAMAJ00111	50000-78636	1.52718	0.309704	0.378393
PAMAJ00112	0-50000	1.52718	0.309704	0.378393
PAMAJ00112	50000-100000	1.09002	-0.564488	0.713789
PAMAJ00112	100000-150000	0.880113	-0.98424	0.837501
PAMAJ00112	150000-200000	0.923273	-0.897933	0.815389
PAMAJ00112	200000-250000	0.861035	-1.02239	0.846702
PAMAJ00112	250000-300000	0.696317	-1.35178	0.911777
PAMAJ00112	300000-350000	1.02248	-0.699548	0.757895
PAMAJ00112	350000-400000	1.00051	-0.743482	0.771405
PAMAJ00112	400000-450000	1.26076	-0.223058	0.588255
PAMAJ00112	450000-500000	0.876929	-0.990607	0.839061
PAMAJ00112	500000-550000	0.956413	-0.831663	0.7972
PAMAJ00112	550000-600000	0.956376	-0.831737	0.797221
PAMAJ00112	600000-650000	0.950187	-0.844113	0.800697
PAMAJ00112	650000-700000	0.647566	-1.44927	0.926368
PAMAJ00112	700000-750000	0.998474	-0.747553	0.772635
PAMAJ00112	750000-800000	0.895602	-0.953267	0.829773
PAMAJ00112	800000-850000	0.622904	-1.49858	0.933009
PAMAJ00112	850000-900000	0.78989	-1.16466	0.877922
PAMAJ00112	900000-950000	0.689688	-1.36503	0.913879
PAMAJ00112	950000-1000000	0.337507	-2.06929	0.980741
PAMAJ00112	1000000-1026393	0.89056	-0.963349	0.832314
PAMAJ00113	0-50000	1.59782	0.450964	0.326008
PAMAJ00113	50000-100000	1.39404	0.0434632	0.482666
PAMAJ00113	100000-150000	2.40487	2.06483	0.0194697
PAMAJ00113	150000-200000	1.68889	0.633077	0.263342
PAMAJ00113	200000-250000	1.10682	-0.530893	0.702253
PAMAJ00113	250000-300000	1.42731	0.109993	0.456207
PAMAJ00113	300000-350000	1.07311	-0.598303	0.725181
PAMAJ00113	350000-400000	1.69127	0.637836	0.26179
PAMAJ00113	400000-450000	1.22087	-0.302826	0.618989
PAMAJ00113	450000-500000	1.84408	0.943411	0.172735
PAMAJ00113	500000-550000	1.20399	-0.336581	0.631784
PAMAJ00113	550000-600000	1.48947	0.234295	0.407378
PAMAJ00113	600000-605258	1.05496	-0.634598	0.737155
PAMAJ00114	0-50000	1.05496	-0.634598	0.737155
PAMAJ00114	50000-77033	0.759755	-1.22492	0.889698
PAMAJ00115	0-50000	1.11521	-0.514115	0.696414
PAMAJ00115	50000-100000	1.4147	0.0847771	0.466219
PAMAJ00115	100000-150000	1.42686	0.109094	0.456564
PAMAJ00115	150000-200000	1.57846	0.412249	0.340078
PAMAJ00115	200000-250000	1.2003	-0.34396	0.634562
PAMAJ00115	250000-300000	1.69442	0.644135	0.259744
PAMAJ00115	300000-350000	2.03001	1.31522	0.0942185
PAMAJ00115	350000-397986	1.45728	0.169925	0.432535
PAMAJ00116	0-50000	1.54894	0.353218	0.361963
PAMAJ00116	50000-91292	2.57008	2.3952	0.00830567
PAMAJ00117	0-50000	2.57008	2.3952	0.00830567
PAMAJ00117	50000-100000	2.36859	1.99228	0.0231703
PAMAJ00117	100000-150000	1.70866	0.672611	0.250597
PAMAJ00117	150000-174691	0.636526	-1.47134	0.929401
PAMAJ00118	0-38365	0.636526	-1.47134	0.929401
PAMAJ00119	0-23887	0.919048	-0.906382	0.817633
PAMAJ00120	0-50000	2.19278	1.64071	0.0504289
PAMAJ00120	50000-100000	1.4774	0.210159	0.416772
PAMAJ00120	100000-150000	1.12021	-0.504117	0.69291
PAMAJ00120	150000-200000	1.34716	-0.0502831	0.520052
PAMAJ00120	200000-250000	1.24713	-0.250314	0.598828
PAMAJ00120	250000-300000	1.30564	-0.133311	0.553026
PAMAJ00120	300000-350000	1.1969	-0.350759	0.637115
PAMAJ00120	350000-400000	1.36435	-0.0159082	0.506346
PAMAJ00120	400000-450000	0.895275	-0.953921	0.829938
PAMAJ00120	450000-500000	1.33201	-0.0805787	0.532111
PAMAJ00120	500000-550000	1.69337	0.642036	0.260425
PAMAJ00121	0-50000	1.69337	0.642036	0.260425
PAMAJ00122	0-50000	2.44431	2.1437	0.0160286
PAMAJ00122	50000-100000	1.36419	-0.0162281	0.506474
PAMAJ00122	100000-150000	1.69086	0.637016	0.262057
PAMAJ00122	150000-157624	0.205243	-2.33378	0.990196
PAMAJ00123	0-50000	1.5342	0.323742	0.373067
PAMAJ00123	50000-100000	1.55443	0.364196	0.357856
PAMAJ00123	100000-150000	1.39381	0.0430032	0.482849
PAMAJ00123	150000-200000	1.35677	-0.0310659	0.512392
PAMAJ00123	200000-250000	1.26769	-0.2092	0.582854
PAMAJ00123	250000-300000	1.84418	0.943611	0.172684
PAMAJ00123	300000-350000	1.30013	-0.144329	0.55738
PAMAJ00123	350000-390838	1.56104	0.377414	0.352933
PAMAJ00124	0-50000	1.56104	0.377414	0.352933
PAMAJ00125	0-50000	1.56104	0.377414	0.352933
PAMAJ00125	50000-100000	1.87503	1.0053	0.157376
PAMAJ00125	100000-150000	2.63677	2.52856	0.00572658
PAMAJ00125	150000-159544	0.487874	-1.7686	0.96152
PAMAJ00126	0-38602	0.487874	-1.7686	0.96152
PAMAJ00127	0-24444	0.487874	-1.7686	0.96152
PAMAJ00128	0-50000	1.48472	0.224797	0.411069
PAMAJ00128	50000-100000	1.36504	-0.0145284	0.505796
PAMAJ00128	100000-150000	1.09872	-0.54709	0.707842
PAMAJ00128	150000-200000	1.82352	0.902297	0.183449
PAMAJ00128	200000-250000	1.11514	-0.514255	0.696463
PAMAJ00128	250000-300000	1.13253	-0.47948	0.684202
PAMAJ00128	300000-350000	0.928529	-0.887423	0.812574
PAMAJ00128	350000-400000	1.49459	0.244534	0.403409
PAMAJ00128	400000-450000	1.20176	-0.341041	0.633463
PAMAJ00128	450000-500000	0.822192	-1.10007	0.864348
PAMAJ00128	500000-550000	1.54135	0.33804	0.367667
PAMAJ00128	550000-600000	0.994786	-0.754928	0.774854
PAMAJ00128	600000-650000	0.832142	-1.08017	0.859966
PAMAJ00128	650000-700000	1.19732	-0.349919	0.6368
PAMAJ00128	700000-750000	1.22197	-0.300626	0.61815
PAMAJ00128	750000-800000	1.54417	0.343679	0.365544
PAMAJ00128	800000-850000	1.06846	-0.607602	0.728274
PAMAJ00128	850000-900000	0.895958	-0.952555	0.829592
PAMAJ00128	900000-950000	1.4501	0.155567	0.438187
PAMAJ00128	950000-1000000	1.188	-0.368557	0.643771
PAMAJ00128	1000000-1050000	0.874809	-0.994847	0.840095
PAMAJ00128	1050000-1100000	1.20413	-0.336301	0.631678
PAMAJ00128	1100000-1150000	1.56338	0.382094	0.351196
PAMAJ00128	1150000-1200000	1.31399	-0.116613	0.546417
PAMAJ00128	1200000-1250000	1.31954	-0.105515	0.542016
PAMAJ00128	1250000-1300000	0.976065	-0.792365	0.785926
PAMAJ00128	1300000-1350000	1.75033	0.755939	0.224843
PAMAJ00128	1350000-1400000	1.25454	-0.235496	0.593088
PAMAJ00128	1400000-1450000	0.886225	-0.972018	0.834479
PAMAJ00128	1450000-1500000	1.19479	-0.354979	0.638697
PAMAJ00128	1500000-1550000	1.68691	0.629117	0.264636
PAMAJ00128	1550000-1600000	0.889919	-0.964631	0.832635
PAMAJ00128	1600000-1650000	0.950581	-0.843325	0.800477
PAMAJ00128	1650000-1700000	1.55706	0.369455	0.355894
PAMAJ00128	1700000-1750000	1.46344	0.182243	0.427696
PAMAJ00128	1750000-1800000	1.16989	-0.404771	0.657177
PAMAJ00128	1800000-1850000	1.03197	-0.680571	0.751928
PAMAJ00128	1850000-1900000	1.107	-0.530533	0.702129
PAMAJ00128	1900000-1950000	1.84229	0.939832	0.173652
PAMAJ00128	1950000-2000000	0.666221	-1.41196	0.921019
PAMAJ00128	2000000-2050000	0.898386	-0.9477	0.828359
PAMAJ00128	2050000-2100000	1.17719	-0.390173	0.651796
PAMAJ00128	2100000-2150000	1.41016	0.0756984	0.46983
PAMAJ00128	2150000-2200000	1.95026	1.15574	0.123894
PAMAJ00128	2200000-2250000	1.23389	-0.27679	0.609029
PAMAJ00128	2250000-2300000	0.897177	-0.950117	0.828974
PAMAJ00128	2300000-2350000	1.11495	-0.514635	0.696596
PAMAJ00128	2350000-2400000	1.3886	0.0325848	0.487003
PAMAJ00128	2400000-2450000	1.00531	-0.733883	0.76849
PAMAJ00128	2450000-2500000	1.48809	0.231536	0.408449
PAMAJ00128	2500000-2550000	0.918064	-0.90835	0.818153
PAMAJ00128	2550000-2600000	0.852829	-1.0388	0.850551
PAMAJ00128	2600000-2650000	1.2486	-0.247374	0.597691
PAMAJ00128	2650000-2700000	1.54621	0.347759	0.364011
PAMAJ00128	2700000-2750000	1.11036	-0.523814	0.699796
PAMAJ00128	2750000-2800000	1.22481	-0.294947	0.615983
PAMAJ00128	2800000-2850000	1.96807	1.19136	0.116757
PAMAJ00128	2850000-2900000	1.25234	-0.239895	0.594794
PAMAJ00128	2900000-2950000	1.37653	0.00844828	0.49663
PAMAJ00128	2950000-2987151	1.20944	-0.325683	0.627668
PAMAJ00129	0-3507	1.20944	-0.325683	0.627668
PAMAJ00130	0-50000	1.33742	-0.0697603	0.527808
PAMAJ00130	50000-100000	0.69174	-1.36093	0.913232
PAMAJ00130	100000-150000	0.779286	-1.18586	0.882162
PAMAJ00130	150000-185876	1.2861	-0.172385	0.568433
PAMAJ00131	0-50000	1.73941	0.734102	0.231443
PAMAJ00131	50000-100000	0.921067	-0.902344	0.816563
PAMAJ00131	100000-150000	1.13636	-0.471821	0.681473
PAMAJ00131	150000-200000	1.21461	-0.315344	0.62375
PAMAJ00131	200000-250000	1.4979	0.251153	0.400848
PAMAJ00131	250000-300000	1.52164	0.298626	0.382613
PAMAJ00131	300000-350000	1.63331	0.521933	0.300858
PAMAJ00131	350000-400000	1.26265	-0.219278	0.586783
PAMAJ00131	400000-450000	1.50138	0.258112	0.39816
PAMAJ00131	450000-500000	1.49754	0.250433	0.401126
PAMAJ00131	500000-550000	1.21611	-0.312345	0.622611
PAMAJ00131	550000-600000	1.58393	0.423188	0.336079
PAMAJ00131	600000-650000	1.48854	0.232435	0.4081
PAMAJ00131	650000-700000	1.62781	0.510935	0.304698
PAMAJ00131	700000-750000	1.61654	0.488398	0.312634
PAMAJ00131	750000-800000	1.60656	0.468441	0.319735
PAMAJ00131	800000-850000	1.44237	0.140109	0.444287
PAMAJ00131	850000-900000	1.48826	0.231876	0.408317
PAMAJ00131	900000-950000	1.66891	0.593123	0.27655
PAMAJ00131	950000-1000000	1.11959	-0.505357	0.693346
PAMAJ00131	1000000-1050000	1.36332	-0.0179678	0.507168
PAMAJ00131	1050000-1100000	2.33531	1.92573	0.0270692
PAMAJ00131	1100000-1150000	1.40465	0.0646801	0.474214
PAMAJ00131	1150000-1200000	0.986041	-0.772415	0.780066
PAMAJ00131	1200000-1250000	1.02416	-0.696189	0.756845
PAMAJ00131	1250000-1300000	1.35912	-0.0263666	0.510518
PAMAJ00131	1300000-1350000	1.45641	0.168185	0.433219
PAMAJ00131	1350000-1400000	0.878971	-0.986524	0.838062
PAMAJ00131	1400000-1450000	1.56039	0.376114	0.353416
PAMAJ00131	1450000-1500000	0.987271	-0.769956	0.779337
PAMAJ00131	1500000-1550000	1.22038	-0.303806	0.619362
PAMAJ00131	1550000-1600000	0.995826	-0.752848	0.774229
PAMAJ00131	1600000-1614044	0.895103	-0.954265	0.830025
PAMAJ00132	0-43480	0.895103	-0.954265	0.830025
PAMAJ00133	0-50000	1.02728	-0.689949	0.754887
PAMAJ00133	50000-100000	0.884921	-0.974626	0.835127
PAMAJ00133	100000-150000	0.660085	-1.42423	0.92281
PAMAJ00133	150000-200000	1.42667	0.108714	0.456715
PAMAJ00133	200000-250000	1.19812	-0.348319	0.6362
PAMAJ00133	250000-258616	0.596839	-1.55071	0.939514
PAMAJ00134	0-50000	1.27832	-0.187943	0.574539
PAMAJ00134	50000-100000	1.57071	0.396751	0.345775
PAMAJ00134	100000-150000	1.18562	-0.373316	0.645543
PAMAJ00134	150000-200000	1.42899	0.113353	0.454875
PAMAJ00134	200000-250000	1.41097	0.0773182	0.469185
PAMAJ00134	250000-300000	1.67396	0.603221	0.273181
PAMAJ00134	300000-350000	1.35573	-0.0331456	0.513221
PAMAJ00134	350000-400000	1.38593	0.0272455	0.489132
PAMAJ00134	400000-450000	1.28975	-0.165086	0.565562
PAMAJ00134	450000-500000	2.34556	1.94622	0.0258139
PAMAJ00134	500000-550000	1.1143	-0.515935	0.69705
PAMAJ00134	550000-600000	0.989412	-0.765674	0.778065
PAMAJ00134	600000-650000	1.45182	0.159006	0.436832
PAMAJ00134	650000-700000	1.82106	0.897378	0.184759
PAMAJ00134	700000-750000	1.70758	0.670451	0.251285
PAMAJ00134	750000-800000	1.04623	-0.652055	0.742817
PAMAJ00134	800000-850000	1.20042	-0.34372	0.634472
PAMAJ00134	850000-900000	1.69124	0.637776	0.26181
PAMAJ00134	900000-950000	1.68484	0.624978	0.265993
PAMAJ00134	950000-1000000	1.26602	-0.212539	0.584157
PAMAJ00134	1000000-1050000	1.25706	-0.230457	0.591132
PAMAJ00134	1050000-1100000	1.39257	0.0405236	0.483838
PAMAJ00134	1100000-1150000	1.28032	-0.183944	0.572971
PAMAJ00134	1150000-1200000	1.6912	0.637696	0.261836
PAMAJ00134	1200000-1250000	1.23831	-0.267951	0.605632
PAMAJ00134	1250000-1300000	1.49702	0.249393	0.401528
PAMAJ00134	1300000-1350000	1.40065	0.0566812	0.4774
PAMAJ00134	1350000-1400000	1.57165	0.398631	0.345082
PAMAJ00134	1400000-1450000	1.99245	1.24011	0.107468
PAMAJ00134	1450000-1500000	1.8688	0.992844	0.160393
PAMAJ00134	1500000-1550000	1.44524	0.145848	0.442021
PAMAJ00134	1550000-1600000	1.75046	0.756199	0.224765
PAMAJ00134	1600000-1650000	2.21906	1.69326	0.0452028
PAMAJ00134	1650000-1700000	1.237	-0.270571	0.606639
PAMAJ00134	1700000-1750000	1.33881	-0.0669807	0.526701
PAMAJ00134	1750000-1800000	1.44178	0.138929	0.444753
PAMAJ00134	1800000-1850000	1.22629	-0.291988	0.614852
PAMAJ00134	1850000-1900000	1.30286	-0.13887	0.555224
PAMAJ00134	1900000-1950000	1.16438	-0.41579	0.661218
PAMAJ00134	1950000-2000000	1.82126	0.897778	0.184652
PAMAJ00134	2000000-2050000	1.54637	0.348079	0.363891
PAMAJ00134	2050000-2100000	1.30234	-0.13991	0.555634
PAMAJ00134	2100000-2150000	1.51523	0.285808	0.387513
PAMAJ00134	2150000-2200000	1.33319	-0.078219	0.531173
PAMAJ00134	2200000-2250000	1.1447	-0.455144	0.675497
PAMAJ00134	2250000-2300000	1.56352	0.382374	0.351092
PAMAJ00134	2300000-2350000	1.80124	0.857744	0.195517
PAMAJ00134	2350000-2400000	1.19473	-0.355099	0.638742
PAMAJ00134	2400000-2450000	1.30897	-0.126652	0.550392
PAMAJ00134	2450000-2500000	1.07696	-0.590604	0.722607
PAMAJ00134	2500000-2550000	1.35025	-0.044104	0.517589
PAMAJ00134	2550000-2600000	1.05894	-0.626639	0.734552
PAMAJ00134	2600000-2650000	1.10824	-0.528053	0.701269
PAMAJ00134	2650000-2700000	1.58604	0.427407	0.334541
PAMAJ00134	2700000-2750000	1.32261	-0.0993759	0.53958
PAMAJ00134	2750000-2800000	1.66011	0.575525	0.282468
PAMAJ00134	2800000-2850000	1.75798	0.771237	0.220283
PAMAJ00134	2850000-2900000	1.53567	0.326682	0.371954
PAMAJ00134	2900000-2950000	1.69489	0.645075	0.259439
PAMAJ00134	2950000-3000000	1.49112	0.237595	0.406098
PAMAJ00134	3000000-3050000	1.5173	0.289947	0.385928
PAMAJ00134	3050000-3100000	1.4091	0.0735788	0.470673
PAMAJ00134	3100000-3150000	2.14667	1.5485	0.0607506
PAMAJ00134	3150000-3200000	1.65232	0.559948	0.287758
PAMAJ00134	3200000-3250000	1.55754	0.370415	0.355537
PAMAJ00134	3250000-3300000	1.52877	0.312884	0.377185
PAMAJ00134	3300000-3350000	1.71194	0.67917	0.248515
PAMAJ00134	3350000-3400000	1.80584	0.866943	0.192987
PAMAJ00134	3400000-3450000	1.49494	0.245234	0.403138
PAMAJ00134	3450000-3500000	1.41821	0.0917961	0.46343
PAMAJ00134	3500000-3550000	1.6633	0.581904	0.280316
PAMAJ00134	3550000-3600000	1.86933	0.993904	0.160135
PAMAJ00134	3600000-3650000	1.42651	0.108394	0.456842
PAMAJ00134	3650000-3700000	1.67812	0.61154	0.270421
PAMAJ00134	3700000-3750000	2.1665	1.58816	0.0561254
PAMAJ00134	3750000-3800000	1.78727	0.829808	0.203324
PAMAJ00134	3800000-3850000	1.38926	0.0339046	0.486477
PAMAJ00134	3850000-3900000	1.12524	-0.494058	0.689367
PAMAJ00134	3900000-3948427	1.81993	0.895119	0.185362
PAMAJ00135	0-18832	1.81993	0.895119	0.185362
PAMAJ00136	0-50000	1.81993	0.895119	0.185362
PAMAJ00136	50000-100000	0.709254	-1.32591	0.907565
PAMAJ00136	100000-150000	1.1394	-0.465742	0.6793
PAMAJ00136	150000-200000	1.7347	0.724683	0.234323
PAMAJ00136	200000-250000	1.14796	-0.448625	0.673149
PAMAJ00136	250000-300000	1.90448	1.06419	0.14362
PAMAJ00136	300000-350000	1.17462	-0.395313	0.653694
PAMAJ00136	350000-400000	2.04291	1.34101	0.0899581
PAMAJ00136	400000-450000	1.04389	-0.656734	0.744324
PAMAJ00136	450000-500000	1.20806	-0.328442	0.628711
PAMAJ00136	500000-550000	1.09477	-0.554989	0.710549
PAMAJ00136	550000-600000	0.979778	-0.78494	0.783756
PAMAJ00136	600000-650000	1.36486	-0.0148883	0.505939
PAMAJ00136	650000-700000	1.30387	-0.13685	0.554425
PAMAJ00136	700000-750000	1.04643	-0.651655	0.742688
PAMAJ00136	750000-800000	1.81838	0.892019	0.186191
PAMAJ00136	800000-850000	1.55398	0.363296	0.358192
PAMAJ00136	850000-900000	1.3483	-0.0480035	0.519143
PAMAJ00136	900000-950000	1.21051	-0.323543	0.626858
PAMAJ00136	950000-1000000	1.59977	0.454863	0.324604
PAMAJ00136	1000000-1050000	1.4515	0.158366	0.437084
PAMAJ00136	1050000-1100000	1.48252	0.220397	0.412781
PAMAJ00136	1100000-1150000	0.873472	-0.99752	0.840744
PAMAJ00136	1150000-1200000	1.23455	-0.27547	0.608522
PAMAJ00136	1200000-1250000	1.47355	0.20246	0.419779
PAMAJ00136	1250000-1300000	1.33625	-0.0720999	0.528739
PAMAJ00136	1300000-1350000	1.99652	1.24825	0.10597
PAMAJ00136	1350000-1400000	1.29783	-0.148929	0.559195
PAMAJ00136	1400000-1450000	1.01452	-0.715466	0.762839
PAMAJ00136	1450000-1500000	1.15232	-0.439906	0.669997
PAMAJ00136	1500000-1550000	1.01661	-0.711286	0.761547
PAMAJ00136	1550000-1600000	1.7113	0.67789	0.248921
PAMAJ00136	1600000-1650000	1.54428	0.343899	0.365461
PAMAJ00136	1650000-1700000	0.829582	-1.08529	0.861103
PAMAJ00136	1700000-1750000	0.942953	-0.858579	0.804714
PAMAJ00136	1750000-1800000	1.33097	-0.0826584	0.532938
PAMAJ00136	1800000-1850000	0.511573	-1.72121	0.957394
PAMAJ00136	1850000-1900000	1.05515	-0.634218	0.737031
PAMAJ00136	1900000-1950000	1.43736	0.13009	0.448247
PAMAJ00136	1950000-2000000	1.17473	-0.395093	0.653613
PAMAJ00136	2000000-2050000	1.79493	0.845126	0.19902
PAMAJ00136	2050000-2100000	1.21289	-0.318784	0.625055
PAMAJ00136	2100000-2150000	0.996521	-0.751458	0.773812
PAMAJ00136	2150000-2200000	1.83492	0.925094	0.177458
PAMAJ00136	2200000-2250000	1.37871	0.0128076	0.494891
PAMAJ00136	2250000-2300000	1.13541	-0.473721	0.682151
PAMAJ00136	2300000-2350000	1.59915	0.453623	0.32505
PAMAJ00136	2350000-2400000	1.28132	-0.181944	0.572187
PAMAJ00136	2400000-2450000	1.24283	-0.258913	0.602149
PAMAJ00136	2450000-2500000	1.06379	-0.61694	0.731363
PAMAJ00136	2500000-2550000	1.95338	1.16198	0.122622
PAMAJ00136	2550000-2600000	1.90633	1.06789	0.142784
PAMAJ00136	2600000-2650000	1.50428	0.263911	0.395924
PAMAJ00136	2650000-2700000	1.33389	-0.0768192	0.530616
PAMAJ00136	2700000-2750000	1.76145	0.778176	0.218233
PAMAJ00136	2750000-2800000	1.29275	-0.159087	0.5632
PAMAJ00136	2800000-2850000	1.33494	-0.0747195	0.529781
PAMAJ00136	2850000-2900000	1.0384	-0.667713	0.747842
PAMAJ00136	2900000-2950000	1.65853	0.572366	0.283537
PAMAJ00136	2950000-3000000	1.59721	0.449744	0.326448
PAMAJ00136	3000000-3010981	1.48464	0.224637	0.411131
PAMAJ00137	0-50000	1.48464	0.224637	0.411131
PAMAJ00137	50000-100000	1.02943	-0.68565	0.753533
PAMAJ00137	100000-150000	0.897458	-0.949555	0.828831
PAMAJ00137	150000-200000	1.26584	-0.212899	0.584297
PAMAJ00137	200000-250000	1.22994	-0.284689	0.612059
PAMAJ00137	250000-300000	1.98711	1.22943	0.109455
PAMAJ00137	300000-350000	1.36447	-0.0156682	0.50625
PAMAJ00137	350000-400000	1.5657	0.386733	0.349477
PAMAJ00137	400000-450000	1.34433	-0.0559423	0.522306
PAMAJ00137	450000-500000	1.43749	0.13035	0.448145
PAMAJ00137	500000-550000	1.75942	0.774116	0.219431
PAMAJ00137	550000-600000	1.47755	0.210459	0.416655
PAMAJ00137	600000-650000	1.71122	0.67773	0.248971
PAMAJ00137	650000-700000	1.57059	0.396511	0.345864
PAMAJ00137	700000-750000	1.20421	-0.336141	0.631618
PAMAJ00137	750000-800000	1.6574	0.570106	0.284303
PAMAJ00137	800000-850000	1.464	0.183363	0.427257
PAMAJ00137	850000-900000	1.26566	-0.213259	0.584438
PAMAJ00137	900000-950000	1.88143	1.0181	0.154315
PAMAJ00137	950000-1000000	1.56428	0.383893	0.350529
PAMAJ00137	1000000-1050000	1.45654	0.168445	0.433117
PAMAJ00137	1050000-1100000	1.52752	0.310384	0.378134
PAMAJ00137	1100000-1150000	1.28684	-0.170905	0.567851
PAMAJ00137	1150000-1200000	1.53271	0.320763	0.374195
PAMAJ00137	1200000-1250000	1.24876	-0.247054	0.597567
PAMAJ00137	1250000-1300000	1.63652	0.528352	0.298627
PAMAJ00137	1300000-1350000	1.71795	0.691188	0.244724
PAMAJ00137	1350000-1400000	1.22238	-0.299807	0.617838
PAMAJ00137	1400000-1450000	1.30951	-0.125572	0.549965
PAMAJ00137	1450000-1500000	1.15774	-0.429068	0.666063
PAMAJ00137	1500000-1537013	1.34454	-0.0555224	0.522139
PAMAJ00138	0-50000	1.34454	-0.0555224	0.522139
PAMAJ00139	0-50000	1.40171	0.0588009	0.476555
PAMAJ00140	0-12638	1.40171	0.0588009	0.476555
PAMAJ00142	50000-100000	-0.0467943	-2.83778	0.997729
PAMAJ00142	100000-150000	0.453752	-1.83684	0.966883
PAMAJ00143	0-50000	2.17396	1.60307	0.0544591
PAMAJ00143	50000-100000	1.11309	-0.518355	0.697895
PAMAJ00143	100000-150000	2.20709	1.66933	0.0475265
PAMAJ00143	150000-200000	2.00558	1.26636	0.102691
PAMAJ00143	200000-250000	1.69016	0.635616	0.262513
PAMAJ00143	250000-300000	1.81974	0.894739	0.185463
PAMAJ00143	300000-350000	1.48118	0.217718	0.413825
PAMAJ00143	350000-400000	1.86911	0.993464	0.160242
PAMAJ00143	400000-450000	1.31081	-0.122972	0.548936
PAMAJ00143	450000-500000	0.980842	-0.782812	0.783131
PAMAJ00143	500000-550000	1.15038	-0.443786	0.671401
PAMAJ00143	550000-600000	1.03944	-0.665633	0.747177
PAMAJ00143	600000-650000	1.37235	8.95076e-05	0.499964
PAMAJ00143	650000-700000	1.15866	-0.427228	0.665393
PAMAJ00143	700000-750000	1.09914	-0.546251	0.707553
PAMAJ00143	750000-800000	1.45136	0.158086	0.437194
PAMAJ00143	800000-850000	1.23175	-0.281069	0.610671
PAMAJ00143	850000-900000	1.34009	-0.064421	0.525683
PAMAJ00143	900000-950000	1.28904	-0.166506	0.566121
PAMAJ00143	950000-1000000	2.0757	1.40658	0.0797754
PAMAJ00143	1000000-1050000	1.36322	-0.0181678	0.507248
PAMAJ00143	1050000-1100000	1.98552	1.22625	0.110052
PAMAJ00143	1100000-1150000	1.38315	0.0216863	0.491349
PAMAJ00143	1150000-1200000	1.41049	0.0763583	0.469567
PAMAJ00143	1200000-1250000	1.39705	0.0494823	0.480267
PAMAJ00143	1250000-1300000	1.10124	-0.542051	0.706108
PAMAJ00143	1300000-1350000	0.811187	-1.12207	0.869084
PAMAJ00143	1350000-1400000	1.46885	0.193061	0.423455
PAMAJ00143	1400000-1450000	1.18377	-0.377015	0.646919
PAMAJ00143	1450000-1500000	1.7583	0.771877	0.220094
PAMAJ00143	1500000-1550000	1.45867	0.172704	0.431442
PAMAJ00143	1550000-1600000	1.62425	0.503816	0.307195
PAMAJ00143	1600000-1650000	0.981012	-0.782472	0.783031
PAMAJ00143	1650000-1700000	1.12916	-0.486219	0.686594
PAMAJ00143	1700000-1750000	2.23169	1.71852	0.0428511
PAMAJ00143	1750000-1800000	1.84062	0.936492	0.17451
PAMAJ00143	1800000-1850000	1.07099	-0.602542	0.726593
PAMAJ00143	1850000-1900000	0.964289	-0.815913	0.792725
PAMAJ00143	1900000-1950000	1.01422	-0.716066	0.763025
PAMAJ00143	1950000-2000000	1.41108	0.0775382	0.469098
PAMAJ00143	2000000-2050000	0.87675	-0.990965	0.839149
PAMAJ00143	2050000-2100000	1.3989	0.0531817	0.478794
PAMAJ00143	2100000-2150000	0.778276	-1.18788	0.882561
PAMAJ00143	2150000-2200000	1.3529	-0.0388048	0.515477
PAMAJ00143	2200000-2250000	1.35274	-0.0391248	0.515605
PAMAJ00143	2250000-2300000	1.88645	1.02814	0.151942
PAMAJ00143	2300000-2350000	1.41203	0.0794379	0.468342
PAMAJ00143	2350000-2400000	1.30544	-0.133711	0.553184
PAMAJ00143	2400000-2450000	1.32704	-0.0905172	0.536062
PAMAJ00143	2450000-2500000	1.25568	-0.233216	0.592203
PAMAJ00143	2500000-2550000	1.42169	0.0987551	0.460666
PAMAJ00143	2550000-2600000	1.01291	-0.718685	0.763833
PAMAJ00143	2600000-2650000	1.54449	0.344319	0.365303
PAMAJ00143	2650000-2700000	1.32904	-0.0865178	0.534473
PAMAJ00143	2700000-2750000	1.02024	-0.704027	0.759292
PAMAJ00143	2750000-2800000	0.980328	-0.78384	0.783433
PAMAJ00143	2800000-2850000	1.48997	0.235295	0.40699
PAMAJ00143	2850000-2900000	1.1513	-0.441946	0.670736
PAMAJ00143	2900000-2950000	1.15614	-0.432267	0.667226
PAMAJ00143	2950000-3000000	1.08123	-0.582065	0.719739
PAMAJ00143	3000000-3050000	1.2142	-0.316164	0.624061
PAMAJ00143	3050000-3100000	1.62458	0.504476	0.306964
PAMAJ00143	3100000-3150000	1.14247	-0.459603	0.677099
PAMAJ00143	3150000-3200000	1.27718	-0.190223	0.575433
PAMAJ00143	3200000-3250000	2.17194	1.59904	0.0549064
PAMAJ00143	3250000-3300000	1.1068	-0.530933	0.702267
PAMAJ00143	3300000-3350000	1.28598	-0.172625	0.568527
PAMAJ00143	3350000-3400000	2.41948	2.09404	0.0181281
PAMAJ00143	3400000-3450000	1.34065	-0.0633012	0.525237
PAMAJ00143	3450000-3500000	1.29593	-0.152728	0.560694
PAMAJ00143	3500000-3550000	1.88042	1.01608	0.154795
PAMAJ00143	3550000-3600000	1.23828	-0.268011	0.605655
PAMAJ00143	3600000-3650000	1.08269	-0.579146	0.718755
PAMAJ00143	3650000-3700000	1.62743	0.510175	0.304964
PAMAJ00143	3700000-3716113	0.130501	-2.48325	0.99349
PAMAJ00144	0-21207	0.130501	-2.48325	0.99349
PAMAJ00145	0-50000	1.76022	0.775716	0.218958
PAMAJ00145	50000-100000	1.45247	0.160306	0.43632
PAMAJ00145	100000-150000	1.24121	-0.262152	0.603398
PAMAJ00145	150000-200000	1.49929	0.253932	0.399774
PAMAJ00145	200000-250000	1.57324	0.401811	0.343912
PAMAJ00145	250000-300000	1.51337	0.282088	0.388938
PAMAJ00145	300000-350000	2.00408	1.26336	0.103229
PAMAJ00145	350000-393134	1.60884	0.473	0.318106
PAMAJ00146	0-50000	1.60884	0.473	0.318106
PAMAJ00146	50000-100000	1.77072	0.796713	0.212809
PAMAJ00146	100000-124852	1.09821	-0.54811	0.708192
PAMAJ00147	0-50000	1.09821	-0.54811	0.708192
PAMAJ00147	50000-100000	2.23538	1.7259	0.042183
PAMAJ00147	100000-150000	0.216219	-2.31183	0.989607
PAMAJ00147	150000-191236	0.511286	-1.72179	0.957446
PAMAJ00148	0-50000	0.873571	-0.997323	0.840696
PAMAJ00148	50000-100000	0.48988	-1.76459	0.961184
PAMAJ00148	100000-150000	0.620166	-1.50406	0.933717
PAMAJ00148	150000-200000	0.994078	-0.756344	0.775278
PAMAJ00148	200000-250000	1.01441	-0.715686	0.762907
PAMAJ00148	250000-300000	1.19718	-0.350199	0.636905
PAMAJ00148	300000-350000	0.746831	-1.25077	0.89449
PAMAJ00148	350000-400000	1.23395	-0.27667	0.608983
PAMAJ00148	400000-450000	1.43062	0.116612	0.453584
PAMAJ00148	450000-500000	0.982325	-0.779846	0.782259
PAMAJ00148	500000-550000	1.02087	-0.702768	0.7589
PAMAJ00148	550000-600000	1.06078	-0.622959	0.733344
PAMAJ00148	600000-650000	1.08161	-0.581305	0.719483
PAMAJ00148	650000-700000	1.54968	0.354698	0.361408
PAMAJ00148	700000-750000	1.15178	-0.440986	0.670388
PAMAJ00148	750000-800000	0.958576	-0.827337	0.795977
PAMAJ00148	800000-850000	1.42711	0.109593	0.456366
PAMAJ00148	850000-900000	1.06151	-0.6215	0.732864
PAMAJ00148	900000-950000	1.06475	-0.61502	0.730729
PAMAJ00148	950000-1000000	1.05773	-0.629058	0.735345
PAMAJ00148	1000000-1050000	1.01378	-0.716946	0.763296
PAMAJ00148	1050000-1100000	1.24956	-0.245455	0.596948
PAMAJ00148	1100000-1150000	1.22894	-0.286689	0.612825
PAMAJ00148	1150000-1200000	1.51637	0.288087	0.38664
PAMAJ00148	1200000-1250000	1.2732	-0.198181	0.578548
PAMAJ00148	1250000-1300000	1.30648	-0.131631	0.552362
PAMAJ00148	1300000-1350000	1.06468	-0.61516	0.730776
PAMAJ00148	1350000-1400000	0.84006	-1.06433	0.856411
PAMAJ00148	1400000-1450000	0.646796	-1.45081	0.926583
PAMAJ00148	1450000-1500000	1.00894	-0.726624	0.766272
PAMAJ00148	1500000-1550000	0.925695	-0.89309	0.814095
PAMAJ00148	1550000-1600000	1.87897	1.01318	0.155487
PAMAJ00148	1600000-1650000	0.823598	-1.09725	0.863735
PAMAJ00148	1650000-1700000	1.09215	-0.560228	0.712338
PAMAJ00148	1700000-1750000	0.780795	-1.18285	0.881565
PAMAJ00148	1750000-1800000	1.01279	-0.718925	0.763907
PAMAJ00148	1800000-1850000	1.11363	-0.517275	0.697518
PAMAJ00148	1850000-1900000	1.02775	-0.68901	0.754591
PAMAJ00148	1900000-1950000	1.14707	-0.450405	0.673791
PAMAJ00148	1950000-2000000	1.1765	-0.391553	0.652306
PAMAJ00148	2000000-2050000	0.955473	-0.833542	0.797731
PAMAJ00148	2050000-2100000	1.10816	-0.528213	0.701324
PAMAJ00148	2100000-2150000	0.966289	-0.811914	0.791579
PAMAJ00148	2150000-2200000	1.29305	-0.158487	0.562964
PAMAJ00148	2200000-2250000	1.29285	-0.158887	0.563121
PAMAJ00148	2250000-2300000	1.8562	0.967648	0.16661
PAMAJ00148	2300000-2350000	1.60805	0.471421	0.31867
PAMAJ00148	2350000-2400000	0.85217	-1.04012	0.850858
PAMAJ00148	2400000-2450000	0.931098	-0.882285	0.811189
PAMAJ00148	2450000-2500000	1.12387	-0.496798	0.690334
PAMAJ00148	2500000-2550000	0.727682	-1.28906	0.901311
PAMAJ00148	2550000-2600000	0.917351	-0.909775	0.818529
PAMAJ00148	2600000-2650000	0.804468	-1.13551	0.871919
PAMAJ00148	2650000-2700000	1.05993	-0.624659	0.733903
PAMAJ00148	2700000-2750000	1.14084	-0.462863	0.678269
PAMAJ00148	2750000-2800000	0.62367	-1.49705	0.93281
PAMAJ00148	2800000-2850000	0.888086	-0.968297	0.833552
PAMAJ00148	2850000-2900000	0.87755	-0.989366	0.838758
PAMAJ00148	2900000-2950000	0.940556	-0.863372	0.806034
PAMAJ00148	2950000-3000000	1.19001	-0.364537	0.642272
PAMAJ00148	3000000-3050000	1.57031	0.395952	0.34607
PAMAJ00148	3050000-3100000	0.915075	-0.914327	0.819727
PAMAJ00148	3100000-3150000	0.736324	-1.27178	0.898274
PAMAJ00148	3150000-3200000	1.33854	-0.0675206	0.526916
PAMAJ00148	3200000-3250000	1.37107	-0.00247012	0.500985
PAMAJ00148	3250000-3266575	1.18051	-0.383534	0.649338
PAMAJ00149	0-50000	1.18051	-0.383534	0.649338
PAMAJ00149	50000-100000	0.565299	-1.61378	0.946712
PAMAJ00149	100000-150000	1.35106	-0.0424843	0.516944
PAMAJ00149	150000-200000	1.16292	-0.418709	0.662286
PAMAJ00149	200000-250000	0.603247	-1.53789	0.937962
PAMAJ00149	250000-300000	1.00995	-0.724604	0.765653
PAMAJ00150	0-50000	1.24066	-0.263252	0.603822
PAMAJ00150	50000-100000	1.54702	0.349378	0.363403
PAMAJ00150	100000-150000	1.337	-0.0706001	0.528142
PAMAJ00150	150000-200000	1.1281	-0.488339	0.687345
PAMAJ00150	200000-250000	1.36367	-0.017268	0.506889
PAMAJ00150	250000-300000	1.4698	0.194961	0.422712
PAMAJ00150	300000-350000	1.30007	-0.144449	0.557427
PAMAJ00150	350000-400000	1.05916	-0.626199	0.734408
PAMAJ00150	400000-450000	1.22432	-0.295927	0.616357
PAMAJ00150	450000-500000	1.40725	0.0698793	0.472145
PAMAJ00150	500000-550000	2.0047	1.2646	0.103007
PAMAJ00150	550000-600000	1.53678	0.328901	0.371115
PAMAJ00150	600000-650000	1.29879	-0.147009	0.558438
PAMAJ00150	650000-700000	1.56425	0.383833	0.350551
PAMAJ00150	700000-750000	1.18146	-0.381635	0.648634
PAMAJ00150	750000-800000	1.10618	-0.532173	0.702697
PAMAJ00150	800000-850000	1.04037	-0.663773	0.746582
PAMAJ00150	850000-900000	1.41556	0.0864969	0.465536
PAMAJ00150	900000-950000	1.65399	0.563287	0.28662
PAMAJ00150	950000-1000000	1.45946	0.174284	0.430821
PAMAJ00150	1000000-1050000	1.16653	-0.41149	0.659643
PAMAJ00150	1050000-1100000	1.86391	0.983066	0.162788
PAMAJ00150	1100000-1150000	1.8178	0.890859	0.186502
PAMAJ00150	1150000-1200000	1.31877	-0.107055	0.542627
PAMAJ00150	1200000-1250000	1.54435	0.344039	0.365408
PAMAJ00150	1250000-1300000	1.73814	0.731562	0.232218
PAMAJ00150	1300000-1350000	1.62638	0.508075	0.3057
PAMAJ00150	1350000-1400000	1.30126	-0.14207	0.556488
PAMAJ00150	1400000-1450000	1.52766	0.310664	0.378028
PAMAJ00150	1450000-1500000	1.53309	0.321522	0.373907
PAMAJ00150	1500000-1550000	1.50592	0.26719	0.394661
PAMAJ00150	1550000-1600000	1.70091	0.657113	0.255554
PAMAJ00150	1600000-1650000	1.61587	0.487058	0.313109
PAMAJ00150	1650000-1700000	1.59252	0.440365	0.329836
PAMAJ00150	1700000-1750000	1.79966	0.854584	0.196391
PAMAJ00150	1750000-1800000	2.03043	1.31606	0.0940775
PAMAJ00150	1800000-1850000	1.51721	0.289767	0.385997
PAMAJ00150	1850000-1900000	1.54898	0.353298	0.361933
PAMAJ00150	1900000-1950000	1.84325	0.941752	0.17316
PAMAJ00150	1950000-2000000	1.32858	-0.0874377	0.534838
PAMAJ00150	2000000-2050000	1.66288	0.581064	0.280599
PAMAJ00150	2050000-2100000	1.74232	0.739921	0.229674
PAMAJ00150	2100000-2150000	1.17161	-0.401332	0.655912
PAMAJ00150	2150000-2200000	2.1893	1.63375	0.0511556
PAMAJ00150	2200000-2250000	1.25834	-0.227897	0.590137
PAMAJ00150	2250000-2300000	1.34864	-0.0473236	0.518872
PAMAJ00150	2300000-2350000	1.38303	0.0214464	0.491445
PAMAJ00150	2350000-2400000	1.70366	0.662613	0.253789
PAMAJ00150	2400000-2450000	1.33852	-0.0675606	0.526932
PAMAJ00150	2450000-2500000	1.40998	0.0753385	0.469973
PAMAJ00150	2500000-2550000	1.69281	0.640916	0.260789
PAMAJ00150	2550000-2600000	1.49488	0.245114	0.403184
PAMAJ00150	2600000-2650000	1.11041	-0.523714	0.699761
PAMAJ00150	2650000-2700000	1.29206	-0.160467	0.563743
PAMAJ00150	2700000-2750000	1.05847	-0.627579	0.73486
PAMAJ00150	2750000-2800000	1.63826	0.531832	0.297421
PAMAJ00150	2800000-2850000	1.63794	0.531192	0.297643
PAMAJ00150	2850000-2900000	1.75778	0.770837	0.220402
PAMAJ00150	2900000-2950000	1.05651	-0.631498	0.736143
PAMAJ00150	2950000-3000000	1.29752	-0.149549	0.55944
PAMAJ00150	3000000-3050000	1.21242	-0.319724	0.625411
PAMAJ00150	3050000-3100000	1.17282	-0.398912	0.655021
PAMAJ00150	3100000-3150000	1.12426	-0.496018	0.690059
PAMAJ00150	3150000-3200000	1.18639	-0.371776	0.64497
PAMAJ00150	3200000-3250000	1.51741	0.290167	0.385844
PAMAJ00150	3250000-3300000	1.26306	-0.218459	0.586464
PAMAJ00150	3300000-3350000	1.21966	-0.305246	0.619911
PAMAJ00150	3350000-3400000	1.84567	0.946591	0.171924
PAMAJ00150	3400000-3450000	1.4908	0.236955	0.406346
PAMAJ00150	3450000-3500000	1.07873	-0.587065	0.72142
PAMAJ00150	3500000-3550000	1.47959	0.214538	0.415064
PAMAJ00150	3550000-3600000	1.96361	1.18244	0.118516
PAMAJ00150	3600000-3650000	2.04141	1.33801	0.090446
PAMAJ00150	3650000-3700000	1.07208	-0.600363	0.725868
PAMAJ00150	3700000-3750000	1.23791	-0.268751	0.605939
PAMAJ00150	3750000-3800000	1.66892	0.593143	0.276543
PAMAJ00150	3800000-3850000	1.84854	0.95233	0.170465
PAMAJ00150	3850000-3900000	1.34326	-0.058082	0.523158
PAMAJ00150	3900000-3950000	1.75771	0.770697	0.220443
PAMAJ00150	3950000-4000000	1.15675	-0.431047	0.666783
PAMAJ00150	4000000-4050000	1.78005	0.81537	0.20743
PAMAJ00150	4050000-4100000	1.20433	-0.335901	0.631527
PAMAJ00150	4100000-4150000	1.67074	0.596782	0.275326
PAMAJ00150	4150000-4200000	1.23489	-0.27479	0.608261
PAMAJ00150	4200000-4250000	0.806038	-1.13237	0.87126
PAMAJ00150	4250000-4300000	1.4784	0.212158	0.415992
PAMAJ00150	4300000-4350000	1.58414	0.423608	0.335926
PAMAJ00150	4350000-4400000	1.49083	0.237015	0.406323
PAMAJ00150	4400000-4450000	1.49363	0.242614	0.404152
PAMAJ00150	4450000-4500000	1.57056	0.396451	0.345886
PAMAJ00150	4500000-4550000	1.21698	-0.310605	0.62195
PAMAJ00150	4550000-4600000	0.762715	-1.219	0.888578
PAMAJ00150	4600000-4650000	1.10437	-0.535792	0.703949
PAMAJ00150	4650000-4700000	2.15986	1.57488	0.0576422
PAMAJ00150	4700000-4750000	1.91516	1.08555	0.138839
PAMAJ00150	4750000-4800000	1.24295	-0.258673	0.602056
PAMAJ00150	4800000-4850000	1.63778	0.530872	0.297754
PAMAJ00150	4850000-4900000	1.3484	-0.0478035	0.519064
PAMAJ00150	4900000-4950000	1.35015	-0.044304	0.517669
PAMAJ00150	4950000-5000000	0.990322	-0.763855	0.777523
PAMAJ00150	5000000-5050000	1.55668	0.368696	0.356177
PAMAJ00150	5050000-5100000	1.55684	0.369016	0.356058
PAMAJ00150	5100000-5150000	1.33353	-0.0775391	0.530903
PAMAJ00150	5150000-5200000	1.52445	0.304245	0.380471
PAMAJ00150	5200000-5250000	1.5985	0.452323	0.325518
PAMAJ00150	5250000-5300000	1.39704	0.0494623	0.480275
PAMAJ00150	5300000-5350000	1.73586	0.727003	0.233612
PAMAJ00150	5350000-5400000	1.66382	0.582944	0.279965
PAMAJ00150	5400000-5450000	1.82091	0.897078	0.184839
PAMAJ00150	5450000-5500000	1.26224	-0.220098	0.587103
PAMAJ00150	5500000-5550000	1.17988	-0.384794	0.649805
PAMAJ00150	5550000-5600000	1.37675	0.00888822	0.496454
PAMAJ00150	5600000-5650000	1.35316	-0.0382849	0.51527
PAMAJ00150	5650000-5700000	1.78073	0.81673	0.207041
PAMAJ00150	5700000-5750000	1.52838	0.312104	0.377481
PAMAJ00150	5750000-5800000	1.14179	-0.460963	0.677587
PAMAJ00150	5800000-5850000	1.45258	0.160526	0.436233
PAMAJ00150	5850000-5889293	1.1468	-0.450944	0.673985
PAMAJ00151	0-50000	1.66075	0.576805	0.282036
PAMAJ00151	50000-100000	0.902639	-0.939195	0.826185
PAMAJ00151	100000-150000	1.1414	-0.461743	0.677867
PAMAJ00151	150000-200000	1.15199	-0.440566	0.670236
PAMAJ00151	200000-250000	1.30336	-0.13787	0.554829
PAMAJ00151	250000-300000	1.03214	-0.680231	0.751821
PAMAJ00151	300000-350000	1.55116	0.357657	0.3603
PAMAJ00151	350000-400000	1.2967	-0.151188	0.560086
PAMAJ00151	400000-450000	1.02298	-0.698548	0.757583
PAMAJ00151	450000-500000	1.12861	-0.487319	0.686984
PAMAJ00151	500000-550000	0.790717	-1.16301	0.877587
PAMAJ00151	550000-600000	0.901782	-0.940909	0.826624
PAMAJ00151	600000-650000	0.579246	-1.58589	0.943617
PAMAJ00151	650000-700000	1.64889	0.553089	0.290101
PAMAJ00151	700000-750000	1.14798	-0.448585	0.673134
PAMAJ00151	750000-800000	1.12639	-0.491759	0.688555
PAMAJ00151	800000-850000	0.908299	-0.927877	0.823264
PAMAJ00151	850000-900000	1.13281	-0.47892	0.684002
PAMAJ00151	900000-950000	1.4129	0.0811776	0.46765
PAMAJ00151	950000-1000000	0.952334	-0.83982	0.799495
PAMAJ00151	1000000-1050000	0.747648	-1.24913	0.894192
PAMAJ00151	1050000-1079137	0.125859	-2.49253	0.993658
PAMAJ00152	0-50000	0.673645	-1.39712	0.918811
PAMAJ00152	50000-100000	1.26899	-0.2066	0.581839
PAMAJ00152	100000-150000	0.707527	-1.32936	0.908136
PAMAJ00152	150000-200000	0.725564	-1.29329	0.902045
PAMAJ00152	200000-250000	1.52522	0.305785	0.379884
PAMAJ00152	250000-300000	1.33451	-0.0755794	0.530123
PAMAJ00152	300000-350000	0.409089	-1.92615	0.972957
PAMAJ00152	350000-400000	1.76176	0.778796	0.21805
PAMAJ00152	400000-450000	1.07684	-0.590844	0.722688
PAMAJ00152	450000-500000	1.415	0.085377	0.465981
PAMAJ00152	500000-550000	1.57941	0.414149	0.339383
PAMAJ00152	550000-600000	1.46119	0.177744	0.429462
PAMAJ00152	600000-650000	0.608211	-1.52796	0.936739
PAMAJ00152	650000-700000	1.30017	-0.144249	0.557348
PAMAJ00152	700000-750000	1.06878	-0.606962	0.728062
PAMAJ00152	750000-800000	1.22959	-0.285389	0.612327
PAMAJ00152	800000-850000	0.824956	-1.09454	0.863141
PAMAJ00152	850000-900000	1.47314	0.20164	0.420099
PAMAJ00152	900000-950000	1.24307	-0.258433	0.601963
PAMAJ00152	950000-1000000	1.09991	-0.544711	0.707024
PAMAJ00152	1000000-1050000	1.1734	-0.397752	0.654594
PAMAJ00152	1050000-1100000	1.36213	-0.0203475	0.508117
PAMAJ00152	1100000-1150000	1.35286	-0.0388848	0.515509
PAMAJ00152	1150000-1200000	0.985553	-0.773391	0.780355
PAMAJ00152	1200000-1250000	1.3321	-0.0803987	0.53204
PAMAJ00152	1250000-1300000	1.03877	-0.666973	0.747605
PAMAJ00152	1300000-1350000	0.806486	-1.13147	0.871072
PAMAJ00152	1350000-1400000	1.10532	-0.533892	0.703292
PAMAJ00152	1400000-1450000	1.10606	-0.532413	0.70278
PAMAJ00152	1450000-1500000	1.38885	0.0330847	0.486804
PAMAJ00152	1500000-1550000	0.982864	-0.778768	0.781942
PAMAJ00152	1550000-1600000	1.21149	-0.321583	0.626116
PAMAJ00152	1600000-1650000	1.99154	1.23829	0.107805
PAMAJ00152	1650000-1700000	1.94418	1.14358	0.126398
PAMAJ00152	1700000-1750000	1.28204	-0.180504	0.571622
PAMAJ00152	1750000-1800000	1.34838	-0.0478435	0.51908
PAMAJ00152	1800000-1850000	1.75602	0.767317	0.221446
PAMAJ00152	1850000-1900000	1.75088	0.757039	0.224513
PAMAJ00152	1900000-1950000	0.879908	-0.98465	0.837602
PAMAJ00152	1950000-2000000	1.40546	0.0662998	0.47357
PAMAJ00152	2000000-2050000	2.20851	1.67216	0.0472459
PAMAJ00152	2050000-2100000	1.13323	-0.478081	0.683704
PAMAJ00152	2100000-2150000	1.37297	0.00132933	0.49947
PAMAJ00152	2150000-2200000	1.93209	1.11941	0.131484
PAMAJ00152	2200000-2226325	1.41495	0.085277	0.466021
PAMAJ00153	0-50000	1.69209	0.639476	0.261257
PAMAJ00153	50000-100000	1.96803	1.19128	0.116773
PAMAJ00153	100000-150000	1.77881	0.812891	0.20814
PAMAJ00153	150000-200000	1.87776	1.01076	0.156065
PAMAJ00153	200000-250000	1.62939	0.514094	0.303593
PAMAJ00153	250000-300000	2.11564	1.48645	0.0685798
PAMAJ00153	300000-350000	1.64811	0.551529	0.290636
PAMAJ00153	350000-400000	1.9922	1.23961	0.10756
PAMAJ00153	400000-450000	1.92936	1.11395	0.132651
PAMAJ00153	450000-500000	1.43136	0.118092	0.452997
PAMAJ00153	500000-509786	1.85855	0.972347	0.165439
PAMAJ00154	0-50000	1.85855	0.972347	0.165439
PAMAJ00154	50000-55431	1.50396	0.263271	0.396171
PAMAJ00155	0-50000	1.71914	0.693568	0.243977
PAMAJ00155	50000-100000	0.659252	-1.4259	0.923051
PAMAJ00155	100000-150000	1.87106	0.997364	0.159294
PAMAJ00155	150000-200000	2.59261	2.44025	0.0073385
PAMAJ00155	200000-250000	1.79679	0.848845	0.197984
PAMAJ00155	250000-300000	1.94501	1.14524	0.126054
PAMAJ00155	300000-350000	1.51353	0.282408	0.388815
PAMAJ00155	350000-400000	1.26645	-0.211679	0.583821
PAMAJ00155	400000-450000	2.2527	1.76053	0.0391588
PAMAJ00155	450000-500000	2.33044	1.91599	0.0276832
PAMAJ00155	500000-550000	2.65029	2.5556	0.00530031
PAMAJ00155	550000-600000	1.66732	0.589943	0.277614
PAMAJ00155	600000-650000	2.5759	2.40684	0.00804567
PAMAJ00155	650000-700000	1.83913	0.933513	0.175278
PAMAJ00155	700000-750000	2.0302	1.3156	0.0941547
PAMAJ00155	750000-800000	1.79274	0.840746	0.200245
PAMAJ00155	800000-850000	1.80092	0.857104	0.195694
PAMAJ00155	850000-900000	1.16604	-0.41247	0.660003
PAMAJ00155	900000-950000	2.11846	1.49209	0.0678376
PAMAJ00155	950000-1000000	1.64861	0.552529	0.290293
PAMAJ00155	1000000-1050000	1.76694	0.789154	0.215011
PAMAJ00155	1050000-1100000	2.07867	1.41252	0.078898
PAMAJ00155	1100000-1150000	1.49513	0.245614	0.402991
PAMAJ00155	1150000-1157361	1.76815	0.791574	0.214305
PAMAJ00156	0-50000	1.7832	0.821669	0.205633
PAMAJ00156	50000-100000	1.51385	0.283048	0.38857
PAMAJ00156	100000-150000	1.53846	0.332261	0.369846
PAMAJ00156	150000-200000	1.81644	0.88814	0.187233
PAMAJ00156	200000-250000	1.61977	0.494857	0.310351
PAMAJ00156	250000-300000	1.28055	-0.183484	0.572791
PAMAJ00156	300000-350000	1.33762	-0.0693603	0.527649
PAMAJ00156	350000-400000	1.25277	-0.239035	0.594461
PAMAJ00156	400000-450000	0.85401	-1.03644	0.850001
PAMAJ00156	450000-500000	0.818508	-1.10743	0.865946
PAMAJ00156	500000-550000	1.2911	-0.162387	0.564499
PAMAJ00156	550000-600000	2.14275	1.54066	0.0616993
PAMAJ00156	600000-650000	1.2692	-0.20618	0.581675
PAMAJ00156	650000-700000	1.55107	0.357477	0.360367
PAMAJ00156	700000-750000	1.44285	0.141069	0.443908
PAMAJ00156	750000-800000	1.01402	-0.716466	0.763148
PAMAJ00156	800000-850000	1.38419	0.023766	0.49052
PAMAJ00156	850000-900000	1.50054	0.256432	0.398809
PAMAJ00156	900000-950000	1.07269	-0.599143	0.725461
PAMAJ00156	950000-1000000	1.19864	-0.34728	0.635809
PAMAJ00156	1000000-1050000	1.36315	-0.0183078	0.507303
PAMAJ00156	1050000-1086997	0.851248	-1.04196	0.851285
PAMAJ00157	0-50000	1.29662	-0.151348	0.56015
PAMAJ00157	50000-100000	0.641224	-1.46195	0.928122
PAMAJ00157	100000-150000	0.912147	-0.920182	0.821261
PAMAJ00157	150000-200000	1.38723	0.0298452	0.488095
PAMAJ00157	200000-250000	1.08688	-0.570767	0.715921
PAMAJ00157	250000-300000	1.17331	-0.397932	0.65466
PAMAJ00157	300000-350000	1.99087	1.23695	0.108053
PAMAJ00157	350000-371659	1.12436	-0.495818	0.689989
PAMAJ00158	0-14261	1.12436	-0.495818	0.689989
PAMAJ00159	0-26046	1.12436	-0.495818	0.689989
PAMAJ00160	0-50000	1.12436	-0.495818	0.689989
PAMAJ00161	0-50000	1.12436	-0.495818	0.689989
PAMAJ00161	50000-78220	0.824305	-1.09584	0.863426
PAMAJ00162	0-50000	0.868225	-1.00801	0.843276
PAMAJ00162	50000-58575	0.970794	-0.802905	0.788985
PAMAJ00163	0-50000	1.32818	-0.0882376	0.535156
PAMAJ00163	50000-78483	1.05048	-0.643556	0.740068
PAMAJ00164	0-22697	1.05048	-0.643556	0.740068
PAMAJ00165	0-50000	1.2663	-0.211979	0.583938
PAMAJ00165	50000-100000	2.17413	1.60341	0.0544215
PAMAJ00165	100000-111262	0.99282	-0.758859	0.776032
PAMAJ00166	0-50000	0.99282	-0.758859	0.776032
PAMAJ00166	50000-100000	1.88917	1.03358	0.150667
PAMAJ00167	0-39360	1.88917	1.03358	0.150667
PAMAJ00168	0-50000	1.88917	1.03358	0.150667
PAMAJ00168	50000-100000	0.735357	-1.27371	0.898617
PAMAJ00168	100000-150000	1.07986	-0.584805	0.720661
PAMAJ00168	150000-200000	0.854325	-1.03581	0.849854
PAMAJ00168	200000-250000	0.988186	-0.768126	0.778794
PAMAJ00168	250000-300000	0.997395	-0.749711	0.773286
PAMAJ00168	300000-350000	1.70524	0.665772	0.252778
PAMAJ00168	350000-400000	1.66459	0.584484	0.279447
PAMAJ00168	400000-450000	0.877232	-0.990002	0.838913
PAMAJ00168	450000-468781	1.16176	-0.421029	0.663133
PAMAJ00169	0-50000	1.16176	-0.421029	0.663133
PAMAJ00169	50000-100000	1.73001	0.715305	0.23721
PAMAJ00169	100000-150000	1.65663	0.568566	0.284825
PAMAJ00169	150000-200000	1.64296	0.54123	0.294174
PAMAJ00169	200000-250000	1.71368	0.68265	0.247414
PAMAJ00169	250000-300000	1.30007	-0.144449	0.557427
PAMAJ00169	300000-350000	1.91858	1.09239	0.137331
PAMAJ00169	350000-400000	2.23313	1.7214	0.0425894
PAMAJ00169	400000-450000	1.76261	0.780495	0.21755
PAMAJ00169	450000-500000	1.48229	0.219937	0.41296
PAMAJ00169	500000-550000	1.44036	0.13609	0.445875
PAMAJ00169	550000-600000	2.38473	2.02455	0.0214566
PAMAJ00169	600000-650000	2.12465	1.50447	0.0662303
PAMAJ00169	650000-700000	1.52516	0.305665	0.37993
PAMAJ00172	50000-100000	1.36502	-0.0145683	0.505812
PAMAJ00172	100000-150000	1.2552	-0.234176	0.592576
PAMAJ00172	150000-152774	0.554834	-1.6347	0.948944
PAMAJ00173	0-30478	0.554834	-1.6347	0.948944
PAMAJ00174	0-50000	0.587281	-1.56982	0.941771
PAMAJ00174	50000-100000	0.875827	-0.992811	0.839599
PAMAJ00174	100000-150000	0.550994	-1.64238	0.949745
PAMAJ00174	150000-200000	1.30938	-0.125832	0.550068
PAMAJ00174	200000-250000	1.44821	0.151787	0.439677
PAMAJ00174	250000-300000	0.737576	-1.26927	0.897828
PAMAJ00174	300000-350000	0.906397	-0.93168	0.824249
PAMAJ00174	350000-400000	0.743246	-1.25793	0.895792
PAMAJ00174	400000-450000	1.70351	0.662313	0.253885
PAMAJ00174	450000-500000	1.10553	-0.533472	0.703147
PAMAJ00174	500000-550000	0.917862	-0.908753	0.81826
PAMAJ00174	550000-600000	0.990801	-0.762897	0.777238
PAMAJ00174	600000-650000	1.323	-0.098596	0.53927
PAMAJ00174	650000-700000	1.40624	0.0678596	0.472949
PAMAJ00174	700000-750000	0.780491	-1.18346	0.881686
PAMAJ00174	750000-800000	1.12772	-0.489099	0.687614
PAMAJ00174	800000-850000	1.81188	0.879021	0.189695
PAMAJ00174	850000-900000	1.42263	0.100635	0.45992
PAMAJ00174	900000-950000	0.958644	-0.827201	0.795939
PAMAJ00174	950000-1000000	1.37522	0.00582867	0.497675
PAMAJ00174	1000000-1050000	0.816	-1.11245	0.867027
PAMAJ00174	1050000-1100000	0.886918	-0.970632	0.834134
PAMAJ00174	1100000-1150000	1.27314	-0.198301	0.578595
PAMAJ00174	1150000-1200000	1.35839	-0.0278264	0.5111
PAMAJ00174	1200000-1215106	1.21535	-0.313865	0.623188
PAMAJ00175	0-10752	1.21535	-0.313865	0.623188
PAMAJ00177	50000-100000	1.69985	0.654994	0.256236
PAMAJ00177	100000-150000	1.12659	-0.491359	0.688414
PAMAJ00177	150000-200000	1.36873	-0.00714943	0.502852
PAMAJ00177	200000-250000	1.01972	-0.705067	0.759616
PAMAJ00177	250000-300000	1.33389	-0.0768192	0.530616
PAMAJ00177	300000-350000	1.22221	-0.300147	0.617967
PAMAJ00177	350000-400000	1.63401	0.523333	0.300371
PAMAJ00177	400000-450000	1.25873	-0.227117	0.589834
PAMAJ00178	0-31230	1.2805	-0.183584	0.57283
PAMAJ00180	0-50000	1.2805	-0.183584	0.57283
PAMAJ00180	50000-100000	0.871103	-1.00226	0.84189
PAMAJ00180	100000-150000	1.34044	-0.0637212	0.525404
PAMAJ00180	150000-200000	1.62752	0.510355	0.304901
PAMAJ00180	200000-250000	1.45702	0.169405	0.432739
PAMAJ00180	250000-300000	1.4109	0.0771782	0.469241
PAMAJ00180	300000-350000	1.13931	-0.465922	0.679364
PAMAJ00180	350000-400000	0.736821	-1.27078	0.898097
PAMAJ00180	400000-450000	1.39081	0.0370041	0.485241
PAMAJ00180	450000-500000	1.27734	-0.189903	0.575307
PAMAJ00180	500000-550000	1.08544	-0.573647	0.716896
PAMAJ00180	550000-600000	1.2432	-0.258173	0.601863
PAMAJ00180	600000-650000	0.960924	-0.822642	0.794644
PAMAJ00180	650000-700000	1.59211	0.439545	0.330133
PAMAJ00180	700000-750000	1.17168	-0.401192	0.655861
PAMAJ00180	750000-800000	1.07322	-0.598083	0.725108
PAMAJ00180	800000-850000	0.89259	-0.95929	0.831294
PAMAJ00180	850000-900000	1.03514	-0.674232	0.749918
PAMAJ00180	900000-950000	1.36743	-0.00974905	0.503889
PAMAJ00180	950000-1000000	1.02466	-0.695189	0.756531
PAMAJ00180	1000000-1050000	1.05037	-0.643776	0.74014
PAMAJ00180	1050000-1100000	1.01464	-0.715226	0.762765
PAMAJ00180	1100000-1150000	1.25325	-0.238076	0.594089
PAMAJ00180	1150000-1200000	0.913051	-0.918374	0.820788
PAMAJ00180	1200000-1250000	1.31378	-0.117033	0.546583
PAMAJ00180	1250000-1300000	1.93205	1.11933	0.131501
PAMAJ00180	1300000-1350000	1.54789	0.351118	0.36275
PAMAJ00180	1350000-1400000	1.35875	-0.0271065	0.510813
PAMAJ00180	1400000-1450000	1.54117	0.33768	0.367802
PAMAJ00180	1450000-1500000	1.50173	0.258812	0.39789
PAMAJ00180	1500000-1550000	1.46946	0.194281	0.422978
PAMAJ00180	1550000-1600000	1.27425	-0.196082	0.577727
PAMAJ00180	1600000-1650000	1.88949	1.03422	0.150517
PAMAJ00180	1650000-1700000	1.16591	-0.41273	0.660098
PAMAJ00180	1700000-1750000	1.33183	-0.0809386	0.532255
PAMAJ00180	1750000-1800000	1.06981	-0.604902	0.727378
PAMAJ00180	1800000-1850000	0.352396	-2.03952	0.979301
PAMAJ00180	1850000-1900000	0.714841	-1.31474	0.905701
PAMAJ00180	1900000-1950000	1.17998	-0.384594	0.649731
PAMAJ00180	1950000-2000000	0.964731	-0.815029	0.792472
PAMAJ00180	2000000-2050000	1.31752	-0.109554	0.543619
PAMAJ00180	2050000-2100000	0.937382	-0.869719	0.807773
PAMAJ00180	2100000-2150000	0.725681	-1.29306	0.902005
PAMAJ00180	2150000-2200000	0.808214	-1.12802	0.870344
PAMAJ00180	2200000-2250000	1.64185	0.539011	0.29494
PAMAJ00180	2250000-2300000	1.6485	0.552309	0.290368
PAMAJ00180	2300000-2350000	0.860341	-1.02378	0.84703
PAMAJ00180	2350000-2400000	1.30623	-0.132131	0.55256
PAMAJ00180	2400000-2450000	1.08013	-0.584265	0.720479
PAMAJ00180	2450000-2500000	0.919672	-0.905134	0.817303
PAMAJ00180	2500000-2550000	0.526747	-1.69087	0.954569
PAMAJ00180	2550000-2600000	0.848773	-1.04691	0.85243
PAMAJ00180	2600000-2650000	1.74359	0.742461	0.228904
PAMAJ00180	2650000-2700000	0.359835	-2.02464	0.978548
PAMAJ00180	2700000-2750000	1.07582	-0.592884	0.723371
PAMAJ00180	2750000-2800000	1.15412	-0.436307	0.668693
PAMAJ00180	2800000-2850000	1.47871	0.212778	0.41575
PAMAJ00180	2850000-2900000	0.959093	-0.826304	0.795684
PAMAJ00180	2900000-2950000	1.45613	0.167625	0.433439
PAMAJ00180	2950000-3000000	0.889001	-0.966467	0.833095
PAMAJ00180	3000000-3050000	1.16546	-0.41363	0.660427
PAMAJ00180	3050000-3100000	1.68497	0.625238	0.265907
PAMAJ00180	3100000-3150000	1.00587	-0.732763	0.768149
PAMAJ00180	3150000-3200000	1.64489	0.54509	0.292846
PAMAJ00180	3200000-3250000	0.504615	-1.73513	0.958641
PAMAJ00180	3250000-3300000	0.927873	-0.888734	0.812927
PAMAJ00180	3300000-3350000	1.33924	-0.0661208	0.526359
PAMAJ00180	3350000-3400000	1.39668	0.0487424	0.480562
PAMAJ00180	3400000-3450000	0.652481	-1.43944	0.924987
PAMAJ00180	3450000-3500000	0.835979	-1.0725	0.858251
PAMAJ00180	3500000-3550000	1.30437	-0.135851	0.55403
PAMAJ00180	3550000-3600000	1.45078	0.156927	0.437651
PAMAJ00180	3600000-3650000	1.14488	-0.454784	0.675368
PAMAJ00180	3650000-3700000	1.34633	-0.0519429	0.520713
PAMAJ00180	3700000-3750000	0.787525	-1.16939	0.878877
PAMAJ00180	3750000-3800000	1.14366	-0.457224	0.676245
PAMAJ00180	3800000-3850000	0.710197	-1.32402	0.907252
PAMAJ00180	3850000-3900000	1.29508	-0.154428	0.561364
PAMAJ00180	3900000-3950000	1.46944	0.194241	0.422994
PAMAJ00180	3950000-4000000	1.19559	-0.353379	0.638098
PAMAJ00180	4000000-4050000	1.15526	-0.434027	0.667866
PAMAJ00180	4050000-4100000	1.45431	0.163986	0.434871
PAMAJ00180	4100000-4150000	1.98305	1.22131	0.110984
PAMAJ00180	4150000-4200000	1.36277	-0.0190677	0.507606
PAMAJ00180	4200000-4250000	1.12826	-0.488019	0.687232
PAMAJ00180	4250000-4300000	1.14081	-0.462923	0.67829
PAMAJ00180	4300000-4350000	1.38983	0.0350444	0.486022
PAMAJ00180	4350000-4400000	1.09748	-0.54957	0.708693
PAMAJ00180	4400000-4450000	0.85267	-1.03912	0.850625
PAMAJ00180	4450000-4500000	1.24299	-0.258593	0.602025
PAMAJ00180	4500000-4550000	1.56102	0.377374	0.352948
PAMAJ00180	4550000-4600000	1.29948	-0.145629	0.557893
PAMAJ00180	4600000-4650000	0.995842	-0.752816	0.77422
PAMAJ00181	0-50000	1.09149	-0.561548	0.712788
PAMAJ00181	50000-100000	1.62776	0.510835	0.304733
PAMAJ00181	100000-150000	3.0983	3.45148	0.000278756
PAMAJ00181	150000-200000	1.2729	-0.198781	0.578783
PAMAJ00181	200000-250000	1.34521	-0.0541825	0.521605
PAMAJ00181	250000-300000	2.1916	1.63835	0.0506744
PAMAJ00181	300000-350000	1.07592	-0.592684	0.723304
PAMAJ00181	350000-380526	-0.238931	-3.222	0.999364
PAMAJ00182	0-40105	1.89401	1.04326	0.148415
PAMAJ00183	0-1524	1.89401	1.04326	0.148415
PAMAJ00184	0-50000	1.89401	1.04326	0.148415
PAMAJ00184	50000-60742	0.459921	-1.8245	0.965962
PAMAJ00185	0-50000	1.34007	-0.064461	0.525698
PAMAJ00185	50000-100000	1.33877	-0.0670607	0.526733
PAMAJ00185	100000-150000	1.77802	0.811311	0.208594
PAMAJ00185	150000-200000	1.66017	0.575645	0.282427
PAMAJ00185	200000-226553	0.764762	-1.21491	0.8878
PAMAJ00186	0-50000	0.764762	-1.21491	0.8878
PAMAJ00186	50000-100000	0.381911	-1.9805	0.976176
PAMAJ00186	100000-150000	0.0170704	-2.71007	0.996637
PAMAJ00186	150000-200000	0.334777	-2.07475	0.980995
PAMAJ00186	200000-250000	1.07051	-0.603502	0.726913
PAMAJ00186	250000-300000	0.772463	-1.19951	0.884835
PAMAJ00187	0-50000	2.06815	1.39149	0.0820391
PAMAJ00187	50000-100000	1.4468	0.148968	0.44079
PAMAJ00187	100000-150000	1.47502	0.205399	0.41863
PAMAJ00187	150000-200000	1.85502	0.965288	0.1672
PAMAJ00187	200000-250000	1.77575	0.806771	0.209899
PAMAJ00187	250000-300000	2.24862	1.75237	0.0398548
PAMAJ00187	300000-350000	1.50582	0.26699	0.394738
PAMAJ00187	350000-400000	2.14214	1.53944	0.0618479
PAMAJ00187	400000-450000	1.92623	1.10769	0.133998
PAMAJ00187	450000-500000	1.72876	0.712805	0.237983
PAMAJ00187	500000-550000	1.77898	0.81323	0.208043
PAMAJ00187	550000-600000	3.00045	3.25581	0.000565341
PAMAJ00187	600000-650000	1.93892	1.13306	0.128594
PAMAJ00187	650000-700000	1.80025	0.855764	0.196064
PAMAJ00187	700000-750000	1.68611	0.627518	0.26516
PAMAJ00187	750000-800000	1.74578	0.74684	0.22758
PAMAJ00187	800000-850000	1.43893	0.13323	0.447006
PAMAJ00187	850000-900000	1.52926	0.313864	0.376812
PAMAJ00187	900000-950000	1.28588	-0.172825	0.568606
PAMAJ00187	950000-1000000	1.31949	-0.105615	0.542056
PAMAJ00187	1000000-1050000	2.03921	1.33361	0.0911651
PAMAJ00187	1050000-1100000	1.94018	1.13558	0.128065
PAMAJ00187	1100000-1150000	1.44356	0.142489	0.443347
PAMAJ00187	1150000-1200000	1.7631	0.781475	0.217262
PAMAJ00187	1200000-1250000	2.09239	1.43996	0.0749395
PAMAJ00187	1250000-1300000	3.12765	3.51018	0.000223905
PAMAJ00187	1300000-1350000	1.9232	1.10163	0.135312
PAMAJ00187	1350000-1400000	2.21146	1.67806	0.0466673
PAMAJ00187	1400000-1450000	2.11027	1.47571	0.0700104
PAMAJ00187	1450000-1500000	2.33384	1.92279	0.0272533
PAMAJ00187	1500000-1550000	2.00016	1.25553	0.104644
PAMAJ00187	1550000-1600000	2.32269	1.90049	0.0286843
PAMAJ00187	1600000-1650000	2.29604	1.8472	0.0323591
PAMAJ00187	1650000-1700000	1.94554	1.1463	0.125835
PAMAJ00187	1700000-1750000	2.35503	1.96516	0.0246978
PAMAJ00187	1750000-1800000	2.76677	2.78852	0.00264746
PAMAJ00187	1800000-1850000	2.55208	2.3592	0.00915709
PAMAJ00187	1850000-1900000	2.28718	1.82948	0.0336637
PAMAJ00187	1900000-1950000	2.39502	2.04513	0.020421
PAMAJ00187	1950000-2000000	2.7314	2.71779	0.00328596
PAMAJ00187	2000000-2050000	2.18006	1.61527	0.0531258
PAMAJ00187	2050000-2100000	2.59075	2.43653	0.00741441
PAMAJ00187	2100000-2150000	1.92013	1.09549	0.136651
PAMAJ00187	2150000-2200000	1.84246	0.940172	0.173565
PAMAJ00187	2200000-2250000	2.01163	1.27846	0.100543
PAMAJ00187	2250000-2300000	2.40643	2.06795	0.0193225
PAMAJ00187	2300000-2350000	1.48931	0.233975	0.407502
PAMAJ00187	2350000-2400000	2.03349	1.32218	0.0930548
PAMAJ00187	2400000-2450000	1.93585	1.12692	0.129887
PAMAJ00187	2450000-2500000	2.1211	1.49737	0.0671485
PAMAJ00187	2500000-2550000	1.68844	0.632177	0.263636
PAMAJ00187	2550000-2600000	1.69852	0.652334	0.257093
PAMAJ00187	2600000-2650000	2.12106	1.49729	0.0671589
PAMAJ00187	2650000-2700000	1.82084	0.896938	0.184876
PAMAJ00187	2700000-2750000	2.37195	1.999	0.0228043
PAMAJ00187	2750000-2800000	1.78778	0.830828	0.203035
PAMAJ00187	2800000-2822486	1.73408	0.723444	0.234704
PAMAJ00188	0-50000	1.73408	0.723444	0.234704
PAMAJ00189	0-11650	1.42081	0.0969953	0.461365
PAMAJ00190	0-50000	1.60217	0.459662	0.322879
PAMAJ00190	50000-100000	1.18821	-0.368137	0.643614
PAMAJ00190	100000-150000	1.84399	0.943231	0.172781
PAMAJ00190	150000-200000	1.47145	0.198261	0.421421
PAMAJ00190	200000-228275	1.22985	-0.284869	0.612128
PAMAJ00191	0-50000	1.22985	-0.284869	0.612128
PAMAJ00191	50000-80885	1.55979	0.374915	0.353862
PAMAJ00192	0-34711	1.55979	0.374915	0.353862
PAMAJ00193	0-50000	1.55979	0.374915	0.353862
PAMAJ00193	50000-100000	0.355577	-2.03316	0.978982
PAMAJ00193	100000-150000	-0.0409139	-2.82602	0.997644
PAMAJ00193	150000-200000	2.02987	1.31494	0.0942655
PAMAJ00193	200000-250000	2.00127	1.25775	0.104242
PAMAJ00193	250000-300000	2.57832	2.41168	0.00793968
PAMAJ00193	300000-350000	1.4038	0.0629803	0.474891
PAMAJ00193	350000-379225	0.629925	-1.48454	0.931168
PAMAJ00195	0-50000	1.05478	-0.634958	0.737272
PAMAJ00195	50000-100000	0.889338	-0.965793	0.832926
PAMAJ00195	100000-150000	1.08899	-0.566548	0.714489
PAMAJ00195	150000-200000	1.45265	0.160666	0.436178
PAMAJ00195	200000-250000	2.30875	1.87262	0.0305608
PAMAJ00195	250000-300000	1.58261	0.420548	0.337043
PAMAJ00195	300000-350000	1.59029	0.435906	0.331453
PAMAJ00195	350000-400000	0.990496	-0.763507	0.777419
PAMAJ00195	400000-450000	0.908318	-0.927839	0.823254
PAMAJ00195	450000-500000	1.63459	0.524493	0.299968
PAMAJ00195	500000-550000	1.5217	0.298746	0.382567
PAMAJ00195	550000-600000	0.964423	-0.815645	0.792648
PAMAJ00195	600000-650000	1.22911	-0.286349	0.612694
PAMAJ00195	650000-700000	0.979947	-0.784602	0.783656
PAMAJ00195	700000-750000	0.8251	-1.09425	0.863077
PAMAJ00195	750000-800000	1.27663	-0.191322	0.575864
PAMAJ00195	800000-850000	1.1739	-0.396752	0.654225
PAMAJ00195	850000-900000	1.30379	-0.13701	0.554489
PAMAJ00195	900000-950000	1.14458	-0.455384	0.675583
PAMAJ00195	950000-1000000	1.04044	-0.663633	0.746537
PAMAJ00195	1000000-1050000	1.43113	0.117632	0.45318
PAMAJ00195	1050000-1100000	1.54892	0.353178	0.361978
PAMAJ00195	1100000-1150000	1.01404	-0.716426	0.763136
PAMAJ00195	1150000-1200000	0.961123	-0.822244	0.794531
PAMAJ00195	1200000-1250000	1.52037	0.296086	0.383582
PAMAJ00195	1250000-1300000	1.44468	0.144728	0.442463
PAMAJ00195	1300000-1350000	0.732904	-1.27862	0.899484
PAMAJ00195	1350000-1400000	1.45982	0.175004	0.430538
PAMAJ00195	1400000-1450000	0.893843	-0.956784	0.830662
PAMAJ00195	1450000-1500000	1.16141	-0.421729	0.663388
PAMAJ00195	1500000-1550000	0.599128	-1.54613	0.938963
PAMAJ00195	1550000-1600000	0.70567	-1.33308	0.908746
PAMAJ00195	1600000-1650000	1.48248	0.220317	0.412812
PAMAJ00195	1650000-1700000	0.977941	-0.788613	0.784831
PAMAJ00195	1700000-1750000	1.37609	0.00756841	0.496981
PAMAJ00195	1750000-1800000	1.13761	-0.469322	0.68058
PAMAJ00195	1800000-1850000	2.13802	1.53121	0.0628593
PAMAJ00195	1850000-1900000	1.08949	-0.565548	0.714149
PAMAJ00195	1900000-1950000	0.913889	-0.916698	0.82035
PAMAJ00195	1950000-2000000	0.821086	-1.10228	0.864829
PAMAJ00195	2000000-2050000	1.20779	-0.328982	0.628915
PAMAJ00195	2050000-2100000	1.37781	0.0110079	0.495609
PAMAJ00195	2100000-2150000	1.51962	0.294586	0.384155
PAMAJ00195	2150000-2200000	0.995119	-0.754262	0.774654
PAMAJ00195	2200000-2250000	2.17345	1.60206	0.0545717
PAMAJ00195	2250000-2300000	0.453156	-1.83803	0.966971
PAMAJ00195	2300000-2350000	1.36539	-0.0138285	0.505517
PAMAJ00195	2350000-2400000	1.56148	0.378294	0.352606
PAMAJ00195	2400000-2450000	1.78192	0.81911	0.206362
PAMAJ00195	2450000-2500000	0.8458	-1.05286	0.853797
PAMAJ00195	2500000-2550000	0.775764	-1.19291	0.883547
PAMAJ00195	2550000-2600000	1.25803	-0.228517	0.590378
PAMAJ00195	2600000-2650000	1.28991	-0.164766	0.565436
PAMAJ00195	2650000-2700000	1.64683	0.548969	0.291513
PAMAJ00195	2700000-2750000	1.54284	0.34102	0.366544
PAMAJ00195	2750000-2800000	1.26471	-0.215159	0.585178
PAMAJ00195	2800000-2850000	1.45362	0.162606	0.435414
PAMAJ00195	2850000-2900000	0.682339	-1.37973	0.916165
PAMAJ00195	2900000-2950000	0.935269	-0.873945	0.808926
PAMAJ00195	2950000-3000000	0.924532	-0.895415	0.814717
PAMAJ00195	3000000-3050000	1.14218	-0.460183	0.677308
PAMAJ00195	3050000-3100000	1.30223	-0.14013	0.555721
PAMAJ00195	3100000-3150000	1.71877	0.692828	0.244209
PAMAJ00195	3150000-3200000	1.11662	-0.511296	0.695428
PAMAJ00195	3200000-3250000	0.660135	-1.42413	0.922796
PAMAJ00195	3250000-3300000	0.623472	-1.49745	0.932862
PAMAJ00195	3300000-3350000	1.3056	-0.133391	0.553058
PAMAJ00195	3350000-3400000	1.68733	0.629957	0.264361
PAMAJ00195	3400000-3450000	1.13349	-0.477561	0.683519
PAMAJ00195	3450000-3500000	1.34412	-0.0563622	0.522473
PAMAJ00195	3500000-3550000	1.42826	0.111893	0.455454
PAMAJ00195	3550000-3600000	1.46151	0.178383	0.429211
PAMAJ00195	3600000-3650000	0.968164	-0.808164	0.790502
PAMAJ00195	3650000-3700000	1.51885	0.293047	0.384743
PAMAJ00195	3700000-3750000	0.848839	-1.04678	0.852399
PAMAJ00195	3750000-3800000	1.09675	-0.55103	0.709193
PAMAJ00195	3800000-3850000	1.31261	-0.119373	0.54751
PAMAJ00195	3850000-3900000	1.46465	0.184662	0.426747
PAMAJ00195	3900000-3950000	0.940024	-0.864436	0.806326
PAMAJ00195	3950000-4000000	1.37405	0.00348901	0.498608
PAMAJ00195	4000000-4050000	1.10115	-0.542231	0.70617
PAMAJ00195	4050000-4100000	0.982967	-0.778563	0.781881
PAMAJ00195	4100000-4150000	0.524996	-1.69437	0.954903
PAMAJ00195	4150000-4200000	1.3752	0.00578867	0.497691
PAMAJ00195	4200000-4250000	0.969269	-0.805955	0.789865
PAMAJ00195	4250000-4300000	1.47648	0.208319	0.41749
PAMAJ00195	4300000-4350000	1.71126	0.67781	0.248946
PAMAJ00195	4350000-4400000	1.08941	-0.565708	0.714204
PAMAJ00195	4400000-4450000	1.35484	-0.0349254	0.51393
PAMAJ00195	4450000-4463171	1.7298	0.714885	0.23734
PAMAJ00196	0-18919	1.7298	0.714885	0.23734
PAMAJ00197	0-50000	1.7298	0.714885	0.23734
PAMAJ00197	50000-100000	1.87586	1.00696	0.156976
PAMAJ00197	100000-112999	0.774241	-1.19595	0.884143
PAMAJ00198	0-50000	1.14493	-0.454684	0.675332
PAMAJ00198	50000-60770	0.997525	-0.749451	0.773207
PAMAJ00199	0-22624	0.997525	-0.749451	0.773207
PAMAJ00200	0-50000	0.997525	-0.749451	0.773207
PAMAJ00201	0-10530	0.997525	-0.749451	0.773207
PAMAJ00202	0-3249	0.997525	-0.749451	0.773207
PAMAJ00203	0-18458	0.997525	-0.749451	0.773207
PAMAJ00205	0-50000	2.07856	1.4123	0.0789304
PAMAJ00206	0-50000	2.07856	1.4123	0.0789304
PAMAJ00206	50000-77551	1.09546	-0.553609	0.710077
PAMAJ00207	0-50000	1.26481	-0.214959	0.5851
PAMAJ00207	50000-100000	1.53594	0.327222	0.37175
PAMAJ00207	100000-150000	0.968043	-0.808406	0.790572
PAMAJ00207	150000-200000	1.52463	0.304605	0.380334
PAMAJ00207	200000-250000	1.24634	-0.251894	0.599438
PAMAJ00207	250000-300000	1.47051	0.196381	0.422156
PAMAJ00207	300000-350000	0.695183	-1.35405	0.912139
PAMAJ00207	350000-400000	1.13409	-0.476361	0.683091
PAMAJ00207	400000-450000	1.45824	0.171844	0.43178
PAMAJ00207	450000-500000	1.26631	-0.211959	0.583931
PAMAJ00207	500000-550000	0.990393	-0.763713	0.777481
PAMAJ00207	550000-600000	1.47914	0.213638	0.415415
PAMAJ00207	600000-626043	1.13481	-0.474921	0.682578
PAMAJ00208	0-24916	1.13481	-0.474921	0.682578
PAMAJ00209	0-50000	1.33394	-0.0767192	0.530577
PAMAJ00209	50000-100000	0.393841	-1.95664	0.974805
PAMAJ00210	0-50000	1.15868	-0.427188	0.665379
PAMAJ00210	50000-100000	1.47677	0.208899	0.417264
PAMAJ00210	100000-150000	1.03071	-0.68309	0.752725
PAMAJ00210	150000-200000	1.29212	-0.160347	0.563696
PAMAJ00210	200000-250000	1.18946	-0.365637	0.642682
PAMAJ00210	250000-300000	1.20743	-0.329702	0.629188
PAMAJ00210	300000-350000	1.39859	0.0525618	0.479041
PAMAJ00210	350000-400000	1.03882	-0.666873	0.747573
PAMAJ00210	400000-450000	1.24218	-0.260212	0.60265
PAMAJ00210	450000-500000	1.22578	-0.293008	0.615242
PAMAJ00210	500000-550000	0.738208	-1.26801	0.897603
PAMAJ00210	550000-600000	1.2254	-0.293767	0.615532
PAMAJ00210	600000-650000	1.27613	-0.192322	0.576255
PAMAJ00210	650000-700000	1.36377	-0.017068	0.506809
PAMAJ00210	700000-750000	1.41178	0.078938	0.468541
PAMAJ00210	750000-800000	1.07232	-0.599883	0.725708
PAMAJ00210	800000-850000	1.65913	0.573566	0.283131
PAMAJ00210	850000-900000	1.23218	-0.280209	0.610342
PAMAJ00210	900000-950000	1.32461	-0.0953765	0.537992
PAMAJ00210	950000-1000000	1.26041	-0.223758	0.588527
PAMAJ00210	1000000-1050000	1.3089	-0.126792	0.550447
PAMAJ00210	1050000-1100000	1.15946	-0.425628	0.664811
PAMAJ00210	1100000-1150000	1.53177	0.318883	0.374908
PAMAJ00210	1150000-1200000	1.49909	0.253532	0.399928
PAMAJ00210	1200000-1250000	1.10374	-0.537052	0.704384
PAMAJ00210	1250000-1300000	1.65845	0.572206	0.283591
PAMAJ00210	1300000-1350000	1.11547	-0.513595	0.696233
PAMAJ00210	1350000-1400000	1.37139	-0.00183021	0.50073
PAMAJ00210	1400000-1450000	1.37508	0.00554871	0.497786
PAMAJ00210	1450000-1500000	1.02258	-0.699348	0.757833
PAMAJ00210	1500000-1550000	1.20914	-0.326283	0.627895
PAMAJ00210	1550000-1600000	1.87298	1.0012	0.158364
PAMAJ00210	1600000-1650000	0.959659	-0.825172	0.795363
PAMAJ00210	1650000-1700000	1.62083	0.496977	0.309603
PAMAJ00210	1700000-1738904	0.561088	-1.6222	0.947619
PAMAJ00211	0-50000	1.41962	0.0946157	0.46231
PAMAJ00211	50000-100000	1.38403	0.0234461	0.490647
PAMAJ00211	100000-150000	1.25495	-0.234676	0.59277
PAMAJ00211	150000-200000	1.68109	0.617479	0.268459
PAMAJ00211	200000-250000	1.46077	0.176904	0.429792
PAMAJ00211	250000-300000	1.24251	-0.259552	0.602396
PAMAJ00211	300000-350000	1.27032	-0.203941	0.5808
PAMAJ00211	350000-386276	1.02611	-0.692289	0.755622
PAMAJ00212	0-50000	1.97205	1.19931	0.115203
PAMAJ00212	50000-86336	1.05634	-0.631838	0.736254
PAMAJ00213	0-50000	1.05634	-0.631838	0.736254
PAMAJ00213	50000-100000	1.02101	-0.702488	0.758812
PAMAJ00213	100000-150000	1.49824	0.251833	0.400585
PAMAJ00213	150000-200000	1.82799	0.911236	0.181085
PAMAJ00213	200000-250000	1.29609	-0.152408	0.560567
PAMAJ00213	250000-300000	1.1951	-0.354359	0.638465
PAMAJ00213	300000-350000	1.40837	0.072119	0.471254
PAMAJ00213	350000-400000	1.53805	0.331441	0.370156
PAMAJ00213	400000-450000	1.53545	0.326242	0.372121
PAMAJ00213	450000-500000	1.23712	-0.270331	0.606547
PAMAJ00213	500000-514236	0.592437	-1.55951	0.940562
PAMAJ00214	0-50000	1.65564	0.566587	0.285498
PAMAJ00214	50000-56068	0.694611	-1.35519	0.912322
PAMAJ00215	0-50000	0.694611	-1.35519	0.912322
PAMAJ00215	50000-100000	1.04324	-0.658034	0.744742
PAMAJ00215	100000-150000	1.1169	-0.510736	0.695232
PAMAJ00215	150000-200000	1.12927	-0.485999	0.686516
PAMAJ00215	200000-250000	0.922188	-0.900103	0.815967
PAMAJ00215	250000-300000	1.36083	-0.0229471	0.509154
PAMAJ00215	300000-350000	1.17478	-0.394993	0.653576
PAMAJ00215	350000-400000	1.55292	0.361177	0.358984
PAMAJ00215	400000-450000	1.41149	0.0783581	0.468772
PAMAJ00215	450000-500000	1.37065	-0.00330999	0.50132
PAMAJ00215	500000-550000	1.45112	0.157606	0.437383
PAMAJ00215	550000-600000	1.16075	-0.423049	0.66387
PAMAJ00215	600000-650000	1.75168	0.758638	0.224034
PAMAJ00215	650000-700000	1.18958	-0.365397	0.642592
PAMAJ00215	700000-750000	1.6719	0.599102	0.274552
PAMAJ00215	750000-800000	2.13306	1.52129	0.0640939
PAMAJ00215	800000-850000	0.9474	-0.849686	0.80225
PAMAJ00215	850000-900000	1.50801	0.27137	0.393053
PAMAJ00215	900000-950000	1.75226	0.759798	0.223688
PAMAJ00215	950000-1000000	0.764086	-1.21626	0.888057
PAMAJ00215	1000000-1050000	1.16702	-0.41051	0.659284
PAMAJ00215	1050000-1100000	0.748398	-1.24763	0.893917
PAMAJ00215	1100000-1150000	1.88649	1.02822	0.151923
PAMAJ00215	1150000-1200000	1.17624	-0.392073	0.652498
PAMAJ00215	1200000-1250000	1.90366	1.06255	0.143992
PAMAJ00215	1250000-1300000	1.17318	-0.398192	0.654756
PAMAJ00215	1300000-1350000	0.918655	-0.907168	0.817841
PAMAJ00215	1350000-1400000	0.750452	-1.24352	0.893163
PAMAJ00215	1400000-1450000	1.16709	-0.41037	0.659233
PAMAJ00215	1450000-1500000	1.30619	-0.132211	0.552591
PAMAJ00215	1500000-1550000	1.56045	0.376234	0.353371
PAMAJ00215	1550000-1600000	0.875368	-0.993729	0.839823
PAMAJ00216	0-12528	1.01678	-0.710946	0.761441
PAMAJ00217	0-44412	1.01678	-0.710946	0.761441
PAMAJ00218	0-50000	1.01678	-0.710946	0.761441
PAMAJ00218	50000-78192	0.00639553	-2.73142	0.996847
PAMAJ00219	0-50000	1.03289	-0.678731	0.751346
PAMAJ00219	50000-100000	1.22579	-0.292988	0.615234
PAMAJ00219	100000-150000	1.75346	0.762198	0.222971
PAMAJ00219	150000-200000	1.2818	-0.180984	0.57181
PAMAJ00219	200000-250000	1.70266	0.660613	0.25443
PAMAJ00219	250000-300000	1.08876	-0.567007	0.714645
PAMAJ00219	300000-350000	1.48517	0.225696	0.410719
PAMAJ00219	350000-400000	1.76806	0.791394	0.214357
PAMAJ00219	400000-450000	1.60643	0.468181	0.319828
PAMAJ00219	450000-500000	1.49787	0.251093	0.400871
PAMAJ00219	500000-550000	1.19741	-0.349739	0.636733
PAMAJ00219	550000-600000	1.57758	0.410489	0.340723
PAMAJ00219	600000-650000	1.19482	-0.354919	0.638675
PAMAJ00219	650000-700000	1.48469	0.224737	0.411092
PAMAJ00219	700000-750000	1.46623	0.187822	0.425508
PAMAJ00219	750000-800000	1.17095	-0.402652	0.656398
PAMAJ00219	800000-850000	1.76453	0.784335	0.216422
PAMAJ00219	850000-900000	1.46443	0.184223	0.426919
PAMAJ00219	900000-950000	1.73823	0.731742	0.232163
PAMAJ00219	950000-1000000	0.969216	-0.80606	0.789896
PAMAJ00219	1000000-1050000	1.4266	0.108574	0.45677
PAMAJ00219	1050000-1100000	0.330472	-2.08336	0.981391
PAMAJ00219	1100000-1150000	0.69286	-1.35869	0.912878
PAMAJ00219	1150000-1200000	0.795553	-1.15334	0.875614
PAMAJ00219	1200000-1250000	1.05615	-0.632218	0.736378
PAMAJ00219	1250000-1300000	1.11766	-0.509216	0.6947
PAMAJ00219	1300000-1350000	1.27222	-0.200141	0.579315
PAMAJ00219	1350000-1398226	1.16305	-0.418449	0.662191
PAMAJ00220	0-33869	1.16305	-0.418449	0.662191
PAMAJ00221	0-9903	1.16305	-0.418449	0.662191
PAMAJ00222	0-50000	1.54977	0.354878	0.361341
PAMAJ00222	50000-100000	1.42884	0.113053	0.454994
PAMAJ00222	100000-150000	1.85539	0.966028	0.167015
PAMAJ00222	150000-200000	1.86063	0.976507	0.164407
PAMAJ00223	0-50000	1.86063	0.976507	0.164407
PAMAJ00223	50000-100000	1.96322	1.18166	0.118671
PAMAJ00223	100000-118827	1.8465	0.948251	0.171501
PAMAJ00224	0-50000	1.8465	0.948251	0.171501
PAMAJ00224	50000-100000	-0.249769	-3.24367	0.99941
PAMAJ00225	0-50000	1.0296	-0.68531	0.753426
PAMAJ00225	50000-100000	1.39459	0.044563	0.482228
PAMAJ00225	100000-150000	1.1715	-0.401552	0.655993
PAMAJ00225	150000-200000	1.61079	0.4769	0.316717
PAMAJ00225	200000-250000	1.17107	-0.402412	0.656309
PAMAJ00225	250000-300000	1.23994	-0.264692	0.604377
PAMAJ00225	300000-350000	1.49644	0.248233	0.401977
PAMAJ00225	350000-400000	1.39274	0.0408635	0.483702
PAMAJ00225	400000-450000	1.08918	-0.566168	0.71436
PAMAJ00225	450000-500000	1.55159	0.358517	0.359978
PAMAJ00225	500000-550000	1.29525	-0.154088	0.56123
PAMAJ00225	550000-600000	2.014	1.2832	0.0997107
[truncated: 15,048 more rows]
