# Supplementary material for: Whole genome sequencing reveals the impact of recent artificial selection on red sea bream reared in fish farms
Source: Sci Rep. 2019 Apr 24;9:6487. doi: 10.1038/s41598-019-42988-z (PMC6482192; doi:10.1038/s41598-019-42988-z)
Supplement: Supplementary file 5 — S5-3 [file 41598_2019_42988_MOESM5_ESM.xlsx]

## Sheet: Ehime
Chrom	Start	End	Ehime_No_SNP	Domestics_No_SNP	Ehime_pi	Domestics_pi	Domestics_pi/Ehime_pi	Z_score	P-value
PAMAJ00001	1	50000	290	435	0.00210453	0.00242242	1.15105	-0.400828	0.655727
PAMAJ00002	1	50000	89	97	0.000643684	0.000746211	1.15928	-0.378198	0.647358
PAMAJ00002	50001	100000	253	340	0.00169684	0.00198368	1.16904	-0.351359	0.63734
PAMAJ00003	1	50000	375	641	0.00254463	0.00359642	1.41334	0.320283	0.374377
PAMAJ00003	50001	100000	375	748	0.00262221	0.00369495	1.4091	0.308628	0.378802
PAMAJ00003	100001	150000	306	734	0.00201726	0.00359895	1.78408	1.33957	0.0901923
PAMAJ00003	150001	200000	256	626	0.00182684	0.00299095	1.63723	0.935827	0.174681
PAMAJ00003	200001	250000	288	623	0.00212137	0.003088	1.45566	0.436651	0.331182
PAMAJ00003	250001	300000	486	700	0.00281674	0.00392263	1.39261	0.263307	0.396157
PAMAJ00003	300001	350000	435	776	0.00229337	0.004666	2.03456	2.02823	0.0212685
PAMAJ00003	350001	400000	655	646	0.00233653	0.00257053	1.10015	-0.540774	0.705668
PAMAJ00003	400001	450000	324	581	0.00208463	0.00303642	1.45658	0.439159	0.330273
PAMAJ00003	450001	500000	180	540	0.00114263	0.00225558	1.97402	1.8618	0.0313159
PAMAJ00003	500001	550000	195	599	0.00118453	0.00262326	2.2146	2.52322	0.00581436
PAMAJ00003	550001	600000	423	813	0.00338705	0.00411842	1.21593	-0.222449	0.588018
PAMAJ00003	600001	650000	239	633	0.00140179	0.00337663	2.4088	3.05713	0.00111733
PAMAJ00003	650001	700000	475	758	0.00243126	0.00423979	1.74387	1.22901	0.109533
PAMAJ00003	700001	750000	490	715	0.00297305	0.00380947	1.28133	-0.042636	0.517004
PAMAJ00003	750001	800000	491	701	0.00276579	0.00337695	1.22097	-0.208593	0.582617
PAMAJ00003	800001	850000	428	620	0.00324695	0.00335421	1.03303	-0.725293	0.765864
PAMAJ00003	850001	900000	463	598	0.00312832	0.00266379	0.851508	-1.22437	0.889593
PAMAJ00003	900001	950000	481	660	0.00333547	0.00336905	1.01007	-0.788436	0.784779
PAMAJ00003	950001	1000000	475	656	0.00289326	0.00366295	1.26603	-0.0847154	0.533756
PAMAJ00003	1000001	1050000	540	784	0.00351032	0.00428863	1.22172	-0.206533	0.581813
PAMAJ00003	1050001	1100000	590	806	0.00452	0.00443558	0.981323	-0.867464	0.807156
PAMAJ00003	1100001	1150000	573	843	0.00393358	0.00441463	1.12229	-0.479891	0.684347
PAMAJ00003	1150001	1200000	554	788	0.00260295	0.00397326	1.52644	0.631254	0.263937
PAMAJ00003	1200001	1250000	594	828	0.00429253	0.00424526	0.988988	-0.84639	0.801333
PAMAJ00003	1250001	1300000	449	696	0.00315432	0.00376989	1.19515	-0.27958	0.6101
PAMAJ00003	1300001	1350000	496	762	0.003638	0.00358789	0.986226	-0.853984	0.803443
PAMAJ00003	1350001	1400000	424	671	0.00307905	0.00324432	1.05368	-0.668543	0.748106
PAMAJ00003	1400001	1450000	627	722	0.00437358	0.00266042	0.608293	-1.89304	0.970824
PAMAJ00003	1450001	1500000	482	597	0.00335158	0.00316653	0.944787	-0.967912	0.833456
PAMAJ00003	1500001	1550000	457	685	0.00356905	0.00302116	0.846489	-1.23817	0.892173
PAMAJ00003	1550001	1600000	474	607	0.003658	0.00305632	0.835517	-1.26833	0.89766
PAMAJ00003	1600001	1650000	465	628	0.00337663	0.00253579	0.750982	-1.50074	0.933289
PAMAJ00003	1650001	1700000	571	797	0.00391695	0.00400758	1.02314	-0.752501	0.774125
PAMAJ00003	1700001	1750000	571	838	0.00442168	0.00475463	1.0753	-0.609092	0.728768
PAMAJ00003	1750001	1800000	695	975	0.00535274	0.00491642	0.918487	-1.04022	0.850881
PAMAJ00003	1800001	1850000	508	655	0.00380895	0.00390074	1.0241	-0.74986	0.77333
PAMAJ00003	1850001	1900000	590	822	0.00383979	0.00426368	1.11039	-0.512605	0.695886
PAMAJ00003	1900001	1950000	537	756	0.00247337	0.00346389	1.40047	0.284918	0.387853
PAMAJ00003	1950001	2000000	406	661	0.00213074	0.00323526	1.51837	0.609064	0.271241
PAMAJ00003	2000001	2050000	481	690	0.00273958	0.00351126	1.28168	-0.0416896	0.516627
PAMAJ00003	2050001	2100000	294	384	0.00161011	0.00201842	1.25359	-0.118909	0.547326
PAMAJ00003	2100001	2150000	57	82	0.000416737	0.000475263	1.14044	-0.430003	0.666403
PAMAJ00004	1	50000	179	274	0.00117653	0.00143558	1.22018	-0.210764	0.583464
PAMAJ00005	1	50000	35	37	0.000245368	0.000273789	1.11583	-0.49766	0.690638
PAMAJ00006	1	50000	4	4	3.06316e-05	2.50526e-05	0.817868	-1.31686	0.906056
PAMAJ00007	1	50000	102	105	0.000732316	0.000625684	0.854391	-1.21644	0.888092
PAMAJ00008	1	50000	147	262	0.000966316	0.00165884	1.71666	1.15423	0.124203
PAMAJ00008	50001	100000	167	313	0.000786632	0.00210274	2.67309	3.78376	7.72384e-05
PAMAJ00008	100001	150000	9	12	5.67368e-05	8.30526e-05	1.46382	0.459084	0.323087
PAMAJ00009	1	50000	48	64	0.000293263	0.000383263	1.30689	0.0276307	0.488978
PAMAJ00010	1	50000	195	211	0.00137116	0.001262	0.920389	-1.03499	0.849664
PAMAJ00010	50001	100000	31	31	0.000174211	0.000169368	0.9722	-0.892545	0.813949
PAMAJ00011	1	50000	57	55	0.000302316	0.000365053	1.20752	-0.245571	0.596993
PAMAJ00011	50001	100000	15	27	0.000102421	0.000156211	1.52519	0.62779	0.265071
PAMAJ00012	1	50000	61	101	0.000461474	0.000568947	1.23289	-0.175822	0.569783
PAMAJ00013	1	50000	7	10	4.16842e-05	8.37895e-05	2.0101	1.96098	0.0249404
PAMAJ00014	1	50000	310	334	0.00185947	0.00259453	1.39531	0.270711	0.393307
PAMAJ00014	50001	100000	318	367	0.00223095	0.00236168	1.0586	-0.655009	0.743769
PAMAJ00014	100001	150000	227	252	0.00134979	0.00164168	1.21625	-0.221577	0.587679
PAMAJ00014	150001	200000	16	15	0.000106737	9.01053e-05	0.844181	-1.24451	0.893345
PAMAJ00015	1	50000	761	1044	0.00506463	0.00593074	1.17101	-0.345948	0.635309
PAMAJ00015	50001	100000	544	799	0.00339568	0.00433011	1.27518	-0.0595498	0.523743
PAMAJ00015	100001	150000	382	632	0.00253242	0.00330137	1.30364	0.018697	0.492541
PAMAJ00015	150001	200000	569	753	0.00355011	0.00400958	1.12942	-0.460285	0.677344
PAMAJ00015	200001	250000	473	729	0.00310147	0.00365905	1.17978	-0.321843	0.626214
PAMAJ00015	250001	300000	564	753	0.00339589	0.00397168	1.16955	-0.349953	0.636813
PAMAJ00015	300001	350000	587	906	0.00376747	0.00485832	1.28954	-0.0200628	0.508003
PAMAJ00015	350001	400000	675	882	0.00455	0.00462874	1.01731	-0.768536	0.778916
PAMAJ00015	400001	450000	725	1047	0.00478011	0.00573021	1.19876	-0.269656	0.606287
PAMAJ00015	450001	500000	726	1056	0.00457758	0.00574653	1.25536	-0.114035	0.545395
PAMAJ00015	500001	550000	424	641	0.00275558	0.00319368	1.15899	-0.379009	0.647659
PAMAJ00016	1	50000	131	200	0.000832947	0.00136263	1.63591	0.932221	0.175611
PAMAJ00016	50001	100000	148	266	0.00101053	0.00146842	1.45312	0.429656	0.333723
PAMAJ00016	100001	150000	33	36	0.000229263	0.000257579	1.12351	-0.476549	0.683158
PAMAJ00017	1	50000	247	290	0.00160568	0.00208705	1.29979	0.00811107	0.496764
PAMAJ00017	50001	100000	311	480	0.00178947	0.00284484	1.58977	0.805346	0.21031
PAMAJ00017	100001	150000	123	230	0.000692211	0.00145705	2.10492	2.22167	0.0131527
PAMAJ00017	150001	200000	168	314	0.00109653	0.00206705	1.88508	1.61727	0.0529104
PAMAJ00017	200001	250000	198	330	0.00117021	0.00206442	1.76414	1.28477	0.0994367
PAMAJ00017	250001	300000	588	1179	0.00371821	0.00681084	1.83175	1.47064	0.0706938
PAMAJ00017	300001	350000	428	651	0.00293832	0.003918	1.33342	0.100552	0.459953
PAMAJ00017	350001	400000	630	1166	0.003834	0.00654474	1.70703	1.12773	0.129717
PAMAJ00017	400001	450000	689	1338	0.00439747	0.00786621	1.7888	1.35256	0.0880977
PAMAJ00017	450001	500000	661	1305	0.00437116	0.00724874	1.65831	0.993795	0.160161
PAMAJ00017	500001	550000	346	685	0.00227168	0.00410811	1.8084	1.40644	0.0797961
PAMAJ00017	550001	600000	201	268	0.00149505	0.00181032	1.21088	-0.236348	0.593419
PAMAJ00017	600001	650000	102	163	0.000614842	0.00110632	1.79936	1.38158	0.0835509
PAMAJ00017	650001	700000	511	751	0.003328	0.00428095	1.28634	-0.0288642	0.511514
PAMAJ00017	700001	750000	735	1283	0.00466442	0.00735084	1.57594	0.767328	0.221443
PAMAJ00017	750001	800000	601	973	0.00371832	0.00537968	1.4468	0.412295	0.340062
PAMAJ00017	800001	850000	46	78	0.000348947	0.000397263	1.13846	-0.435437	0.668377
PAMAJ00018	1	50000	143	170	0.00105537	0.00114832	1.08807	-0.573972	0.717007
PAMAJ00018	50001	100000	55	58	0.000415474	0.000381053	0.917152	-1.04389	0.851732
PAMAJ00019	1	50000	120	164	0.000886211	0.000999158	1.12745	-0.465715	0.67929
PAMAJ00019	50001	100000	226	337	0.00169874	0.00204916	1.20628	-0.248977	0.598311
PAMAJ00019	100001	150000	20	28	0.000143368	0.000179158	1.24964	-0.12978	0.55163
PAMAJ00020	1	50000	422	685	0.00361032	0.00395674	1.09595	-0.552309	0.709632
PAMAJ00020	50001	100000	175	314	0.00124611	0.00172989	1.38823	0.251262	0.400806
PAMAJ00020	100001	150000	265	524	0.00191011	0.00288547	1.51063	0.587774	0.278342
PAMAJ00020	150001	200000	380	762	0.00272811	0.00431632	1.58216	0.784446	0.216389
PAMAJ00020	200001	250000	491	836	0.00363253	0.00472095	1.29963	0.00766953	0.49694
PAMAJ00020	250001	300000	322	619	0.00237116	0.00350337	1.47749	0.496666	0.309712
PAMAJ00020	300001	350000	392	752	0.00303305	0.00422747	1.3938	0.266574	0.394899
PAMAJ00020	350001	400000	337	606	0.00265568	0.00343779	1.2945	-0.00642565	0.502563
PAMAJ00020	400001	450000	419	684	0.00326684	0.00392989	1.20296	-0.258101	0.601836
PAMAJ00020	450001	500000	263	588	0.00197168	0.00322737	1.63686	0.934829	0.174938
PAMAJ00020	500001	550000	317	525	0.00240442	0.00308737	1.28404	-0.0351979	0.514039
PAMAJ00020	550001	600000	266	420	0.00206789	0.00254958	1.23294	-0.175692	0.569732
PAMAJ00020	600001	650000	303	546	0.00188632	0.00291379	1.5447	0.68143	0.2478
PAMAJ00020	650001	700000	331	548	0.00228379	0.00327695	1.43487	0.379494	0.35216
PAMAJ00020	700001	750000	267	427	0.00202705	0.00238484	1.17651	-0.330837	0.629616
PAMAJ00020	750001	800000	392	600	0.00319989	0.00372947	1.1655	-0.361103	0.640989
PAMAJ00020	800001	850000	380	719	0.002934	0.00431221	1.46974	0.475347	0.31727
PAMAJ00020	850001	900000	319	542	0.00249442	0.00315453	1.26463	-0.0885478	0.535279
PAMAJ00020	900001	950000	387	666	0.00303116	0.00362853	1.19708	-0.274288	0.608068
PAMAJ00020	950001	1000000	341	669	0.00273	0.00387116	1.41801	0.333123	0.369521
PAMAJ00020	1000001	1050000	360	668	0.00271284	0.00360263	1.32799	0.0856423	0.465875
PAMAJ00020	1050001	1100000	365	647	0.00302937	0.003612	1.19233	-0.287345	0.613076
PAMAJ00020	1100001	1150000	402	653	0.003064	0.00354389	1.15662	-0.38551	0.65007
PAMAJ00020	1150001	1200000	273	479	0.00229316	0.00262811	1.14606	-0.414535	0.660759
PAMAJ00020	1200001	1250000	222	491	0.00179168	0.00237347	1.32472	0.0766396	0.469455
PAMAJ00020	1250001	1300000	271	539	0.00205074	0.00262884	1.2819	-0.0410846	0.516386
PAMAJ00020	1300001	1350000	349	573	0.00264779	0.00299347	1.13055	-0.457179	0.676229
PAMAJ00020	1350001	1400000	351	634	0.00266347	0.00350979	1.31775	0.057486	0.477079
PAMAJ00020	1400001	1450000	337	656	0.002488	0.00343326	1.37993	0.22843	0.409656
PAMAJ00020	1450001	1500000	414	782	0.00309032	0.00399179	1.29171	-0.0141154	0.505631
PAMAJ00020	1500001	1550000	481	843	0.00360663	0.00483716	1.34119	0.121915	0.451483
PAMAJ00020	1550001	1600000	414	748	0.00321368	0.00405526	1.26187	-0.0961371	0.538294
PAMAJ00020	1600001	1650000	379	669	0.00279937	0.00362768	1.29589	-0.00261243	0.501042
PAMAJ00020	1650001	1700000	476	753	0.00369	0.00443579	1.20211	-0.260445	0.60274
PAMAJ00020	1700001	1750000	260	492	0.00200695	0.00254242	1.26681	-0.0825731	0.532904
PAMAJ00020	1750001	1800000	288	555	0.002204	0.00310084	1.40691	0.302626	0.381087
PAMAJ00020	1800001	1850000	306	672	0.00244347	0.00341621	1.3981	0.278386	0.390358
PAMAJ00020	1850001	1900000	400	726	0.003132	0.00394537	1.2597	-0.102124	0.540671
PAMAJ00020	1900001	1950000	310	486	0.00230874	0.00261295	1.13176	-0.453851	0.675032
PAMAJ00020	1950001	2000000	336	531	0.00238726	0.00288863	1.21002	-0.238704	0.594332
PAMAJ00020	2000001	2050000	306	475	0.00236958	0.00257947	1.08858	-0.572588	0.716538
PAMAJ00020	2050001	2100000	297	469	0.00223874	0.00249653	1.11515	-0.499531	0.691297
PAMAJ00020	2100001	2150000	351	628	0.00258779	0.00339042	1.31016	0.0366172	0.485395
PAMAJ00020	2150001	2200000	457	761	0.00347168	0.00392084	1.12938	-0.460412	0.67739
PAMAJ00020	2200001	2250000	406	703	0.00303168	0.00370579	1.22236	-0.204788	0.581131
PAMAJ00020	2250001	2300000	393	589	0.00305526	0.00317263	1.03842	-0.710497	0.761302
PAMAJ00020	2300001	2350000	323	566	0.002418	0.00305337	1.26277	-0.0936833	0.53732
PAMAJ00020	2350001	2400000	403	653	0.00324063	0.00372726	1.15017	-0.403261	0.656622
PAMAJ00020	2400001	2450000	466	748	0.00366842	0.00403905	1.10103	-0.538343	0.70483
PAMAJ00020	2450001	2500000	458	685	0.00357305	0.00393768	1.10205	-0.535546	0.703864
PAMAJ00020	2500001	2550000	314	459	0.00241211	0.00295379	1.22457	-0.198707	0.578754
PAMAJ00020	2550001	2600000	295	437	0.00235284	0.00247863	1.05346	-0.669127	0.748293
PAMAJ00020	2600001	2650000	325	504	0.00251621	0.00272653	1.08359	-0.586309	0.721166
PAMAJ00020	2650001	2700000	402	662	0.00308547	0.00364547	1.1815	-0.317123	0.624425
PAMAJ00020	2700001	2750000	274	489	0.00203695	0.00226726	1.11307	-0.505259	0.693312
PAMAJ00020	2750001	2800000	298	489	0.00214895	0.00251779	1.17164	-0.344228	0.634662
PAMAJ00020	2800001	2850000	332	631	0.00245611	0.00332916	1.35546	0.161162	0.435983
PAMAJ00020	2850001	2900000	624	919	0.00487	0.00560021	1.14994	-0.403879	0.656849
PAMAJ00020	2900001	2950000	485	770	0.00368337	0.00431042	1.17024	-0.348075	0.636108
PAMAJ00020	2950001	3000000	456	789	0.00361263	0.00442653	1.22529	-0.196711	0.577973
PAMAJ00020	3000001	3050000	419	625	0.00317716	0.00344042	1.08286	-0.588305	0.721836
PAMAJ00020	3050001	3100000	472	755	0.00365642	0.00401221	1.09731	-0.54859	0.708357
PAMAJ00020	3100001	3150000	432	813	0.00333368	0.00431779	1.2952	-0.00450747	0.501798
PAMAJ00020	3150001	3200000	395	701	0.00318632	0.00377684	1.18533	-0.306583	0.620419
PAMAJ00020	3200001	3250000	240	457	0.001892	0.00241884	1.27846	-0.0505467	0.520157
PAMAJ00020	3250001	3300000	368	594	0.00276495	0.00303653	1.09822	-0.546069	0.707491
PAMAJ00020	3300001	3350000	461	796	0.00362853	0.00447747	1.23396	-0.172876	0.568625
PAMAJ00020	3350001	3400000	560	848	0.00428463	0.00478189	1.11606	-0.497037	0.690418
PAMAJ00020	3400001	3450000	547	855	0.00426442	0.00478116	1.12117	-0.482966	0.68544
PAMAJ00020	3450001	3500000	516	800	0.00397347	0.00440905	1.10962	-0.514728	0.696628
PAMAJ00020	3500001	3550000	438	730	0.00338442	0.00400821	1.18431	-0.30938	0.621484
PAMAJ00020	3550001	3600000	534	827	0.00403789	0.00443368	1.09802	-0.546628	0.707683
PAMAJ00020	3600001	3650000	443	698	0.00329084	0.00385947	1.17279	-0.341054	0.633468
PAMAJ00020	3650001	3700000	508	809	0.00400568	0.00454284	1.1341	-0.447431	0.672718
PAMAJ00020	3700001	3750000	406	615	0.00314358	0.00338105	1.07554	-0.608427	0.728548
PAMAJ00020	3750001	3800000	446	802	0.00322326	0.00417253	1.29451	-0.00642132	0.502562
PAMAJ00020	3800001	3850000	456	695	0.00347137	0.00377789	1.0883	-0.573351	0.716796
PAMAJ00020	3850001	3900000	501	749	0.00370274	0.00445063	1.20198	-0.260798	0.602876
PAMAJ00020	3900001	3950000	18	24	0.000126	0.000115895	0.919802	-1.03661	0.85004
PAMAJ00022	1	50000	162	239	0.00112116	0.00161105	1.43695	0.385201	0.350044
PAMAJ00022	50001	100000	606	957	0.00420295	0.0055	1.3086	0.03234	0.4871
PAMAJ00022	100001	150000	746	1090	0.00530011	0.00627263	1.18349	-0.311639	0.622343
PAMAJ00022	150001	200000	756	1047	0.00547895	0.00661305	1.20699	-0.247026	0.597556
PAMAJ00022	200001	250000	784	1084	0.00572737	0.00641442	1.11996	-0.486308	0.686626
PAMAJ00022	250001	300000	260	365	0.00189137	0.00221442	1.1708	-0.346524	0.635526
PAMAJ00022	300001	350000	199	238	0.001538	0.00155305	1.00979	-0.789211	0.785006
PAMAJ00022	350001	400000	739	1171	0.00574737	0.00675937	1.17608	-0.332012	0.63006
PAMAJ00022	400001	450000	862	1267	0.00617853	0.00764411	1.23721	-0.16396	0.565119
PAMAJ00022	450001	500000	545	824	0.00398537	0.00466779	1.17123	-0.345344	0.635082
PAMAJ00022	500001	550000	53	48	0.000357579	0.000288842	0.807771	-1.34461	0.910625
PAMAJ00022	550001	600000	190	235	0.00134411	0.00162474	1.20878	-0.242097	0.595647
PAMAJ00022	600001	650000	199	231	0.00150684	0.00158358	1.05093	-0.676098	0.750511
PAMAJ00022	650001	700000	156	198	0.00118411	0.00134126	1.13272	-0.451236	0.67409
PAMAJ00022	700001	750000	228	263	0.00168558	0.00176179	1.04521	-0.691809	0.755472
PAMAJ00022	750001	800000	161	207	0.00129484	0.00131747	1.01748	-0.768064	0.778776
PAMAJ00022	800001	850000	120	148	0.000890105	0.000945053	1.06173	-0.646393	0.740988
PAMAJ00022	850001	900000	75	106	0.000612211	0.000708737	1.15767	-0.382634	0.649005
PAMAJ00023	1	50000	42	40	0.000280737	0.000264421	0.941882	-0.975901	0.835443
PAMAJ00024	1	50000	245	328	0.00178295	0.001974	1.10715	-0.521514	0.698996
PAMAJ00024	50001	100000	604	893	0.003888	0.00494021	1.27063	-0.0720643	0.528725
PAMAJ00024	100001	150000	659	979	0.00458768	0.00548442	1.19547	-0.278712	0.609767
PAMAJ00024	150001	200000	606	913	0.00416295	0.00501347	1.20431	-0.254408	0.60041
PAMAJ00024	200001	250000	803	1088	0.00534011	0.005514	1.03256	-0.726588	0.766261
PAMAJ00024	250001	300000	760	1131	0.00557432	0.00643305	1.15405	-0.392578	0.652684
PAMAJ00024	300001	350000	865	1134	0.00604684	0.00663463	1.09721	-0.548863	0.70845
PAMAJ00024	350001	400000	783	1012	0.005458	0.00600979	1.1011	-0.538165	0.704768
PAMAJ00024	400001	450000	635	927	0.00435558	0.00508463	1.16738	-0.355924	0.639051
PAMAJ00024	450001	500000	616	955	0.00426232	0.00539032	1.26464	-0.0885205	0.535269
PAMAJ00024	500001	550000	490	638	0.00337442	0.00349221	1.03491	-0.720145	0.764282
PAMAJ00024	550001	600000	703	894	0.00492642	0.00526916	1.06957	-0.624839	0.733962
PAMAJ00024	600001	650000	704	1015	0.00486442	0.00532284	1.09424	-0.55702	0.711243
PAMAJ00024	650001	700000	554	791	0.00369463	0.00433326	1.17285	-0.340884	0.633404
PAMAJ00024	700001	750000	737	943	0.00489758	0.00535832	1.09408	-0.557472	0.711397
PAMAJ00024	750001	800000	725	1011	0.00480579	0.00524926	1.09228	-0.562412	0.713082
PAMAJ00024	800001	850000	590	911	0.00415905	0.00492011	1.18299	-0.313019	0.622867
PAMAJ00024	850001	900000	644	903	0.00439453	0.00485589	1.10499	-0.527476	0.701069
PAMAJ00024	900001	950000	628	915	0.00449074	0.00503211	1.12055	-0.484676	0.686047
PAMAJ00024	950001	1000000	603	881	0.00409653	0.00459505	1.12169	-0.48154	0.684934
PAMAJ00024	1000001	1050000	601	941	0.00415021	0.00516947	1.24559	-0.140901	0.556026
PAMAJ00024	1050001	1100000	618	853	0.00443789	0.00486916	1.09718	-0.548938	0.708476
PAMAJ00024	1100001	1150000	614	923	0.00413358	0.00513579	1.24246	-0.149525	0.55943
PAMAJ00024	1150001	1200000	616	902	0.00405653	0.00476821	1.17544	-0.333771	0.630724
PAMAJ00024	1200001	1250000	713	1017	0.004976	0.00556726	1.11882	-0.489433	0.687733
PAMAJ00024	1250001	1300000	326	472	0.00223421	0.00239126	1.07029	-0.622855	0.73331
PAMAJ00025	1	50000	203	304	0.001448	0.00171421	1.18385	-0.31066	0.621971
PAMAJ00026	1	50000	98	138	0.000693684	0.000819684	1.18164	-0.31673	0.624276
PAMAJ00026	50001	100000	175	222	0.00116074	0.00149232	1.28566	-0.0307352	0.51226
PAMAJ00026	100001	150000	204	301	0.00140337	0.00194253	1.38419	0.240147	0.405108
PAMAJ00026	150001	200000	670	925	0.00456284	0.005358	1.17427	-0.336993	0.631939
PAMAJ00026	200001	250000	185	259	0.00134653	0.00174663	1.29713	0.000803716	0.499679
PAMAJ00026	250001	300000	230	284	0.00168326	0.00191663	1.13864	-0.434943	0.668198
PAMAJ00026	300001	350000	368	542	0.00278768	0.00353495	1.26806	-0.079126	0.531534
PAMAJ00026	350001	400000	207	324	0.00133295	0.00206063	1.54592	0.684789	0.246739
PAMAJ00026	400001	450000	201	318	0.00150758	0.00192589	1.27747	-0.0532561	0.521236
PAMAJ00026	450001	500000	249	375	0.00170137	0.00235926	1.38668	0.247001	0.402454
PAMAJ00026	500001	550000	181	245	0.00125053	0.00160505	1.2835	-0.0366924	0.514635
PAMAJ00026	550001	600000	3	4	2.54737e-05	3.30526e-05	1.29752	0.00186084	0.499258
PAMAJ00027	1	50000	147	196	0.00106863	0.00114379	1.07033	-0.622746	0.733274
PAMAJ00027	50001	100000	301	402	0.00212063	0.00248621	1.17239	-0.342152	0.633882
PAMAJ00028	1	50000	157	203	0.00107411	0.00136232	1.26832	-0.0784033	0.531246
PAMAJ00028	50001	100000	123	133	0.000837895	0.000849895	1.01432	-0.77674	0.781344
PAMAJ00029	1	50000	190	275	0.00142116	0.00166116	1.16888	-0.351819	0.637513
PAMAJ00029	50001	100000	220	289	0.00137558	0.00160232	1.16483	-0.362937	0.641674
PAMAJ00030	1	50000	205	429	0.00151568	0.00222305	1.4667	0.466999	0.32025
PAMAJ00031	1	50000	806	1255	0.00556863	0.00668526	1.20052	-0.264816	0.604424
PAMAJ00031	50001	100000	822	1286	0.00575758	0.00679642	1.18043	-0.320054	0.625536
PAMAJ00031	100001	150000	761	1170	0.00516347	0.006332	1.22631	-0.193923	0.576882
PAMAJ00031	150001	200000	801	1056	0.00535526	0.00597011	1.11481	-0.500458	0.691624
PAMAJ00031	200001	250000	392	509	0.00271853	0.00321526	1.18272	-0.313758	0.623147
PAMAJ00031	250001	300000	155	219	0.00102484	0.00151189	1.47524	0.490488	0.311894
PAMAJ00031	300001	350000	376	479	0.00272432	0.003008	1.10413	-0.529831	0.701885
PAMAJ00031	350001	400000	371	468	0.00259105	0.00303126	1.1699	-0.349014	0.636461
PAMAJ00031	400001	450000	217	330	0.00164232	0.00203516	1.2392	-0.158481	0.562961
PAMAJ00031	450001	500000	217	282	0.00139568	0.00154895	1.10982	-0.514191	0.696441
PAMAJ00031	500001	550000	226	385	0.00178263	0.00228221	1.28025	-0.0456194	0.518193
PAMAJ00031	550001	600000	252	348	0.00188505	0.002238	1.18724	-0.301341	0.618423
PAMAJ00031	600001	650000	397	688	0.00280505	0.00441411	1.57363	0.76098	0.223335
PAMAJ00031	650001	700000	301	573	0.00220768	0.00355958	1.61236	0.867468	0.192843
PAMAJ00031	700001	750000	215	303	0.00143895	0.00192042	1.3346	0.103805	0.458662
PAMAJ00031	750001	800000	283	380	0.00194179	0.00231684	1.19315	-0.285092	0.612213
PAMAJ00031	800001	850000	315	392	0.00249253	0.00225463	0.904555	-1.07852	0.8596
PAMAJ00031	850001	900000	71	97	0.000482316	0.000592316	1.22807	-0.189086	0.574987
PAMAJ00031	900001	950000	296	346	0.00222547	0.00228937	1.02871	-0.737173	0.769491
PAMAJ00031	950001	1000000	91	135	0.000636526	0.000888421	1.39573	0.271887	0.392854
PAMAJ00031	1000001	1050000	264	353	0.00192832	0.002284	1.18445	-0.309	0.621339
PAMAJ00031	1050001	1100000	59	103	0.000391263	0.000575684	1.47135	0.479774	0.315694
PAMAJ00032	1	50000	281	369	0.00209579	0.00236179	1.12692	-0.467167	0.67981
PAMAJ00032	50001	100000	146	183	0.00105526	0.00124179	1.17676	-0.330138	0.629352
PAMAJ00033	1	50000	186	354	0.00129442	0.00215411	1.66415	1.00985	0.156283
PAMAJ00033	50001	100000	466	913	0.00288537	0.00543905	1.88504	1.61716	0.0529219
PAMAJ00033	100001	150000	635	1254	0.00382147	0.00732442	1.91665	1.70405	0.0441855
PAMAJ00033	150001	200000	324	567	0.00234979	0.00353284	1.50347	0.56809	0.284987
PAMAJ00033	200001	250000	95	135	0.000664737	0.000949789	1.42882	0.362849	0.358359
PAMAJ00033	250001	300000	113	151	0.000747684	0.000986316	1.31916	0.0613643	0.475535
PAMAJ00034	1	50000	138	197	0.000994737	0.00128326	1.29005	-0.0186741	0.507449
PAMAJ00034	50001	100000	30	54	0.000257474	0.000339684	1.31929	0.0617295	0.475389
PAMAJ00035	1	50000	104	185	0.000705158	0.000996842	1.41364	0.321126	0.374058
PAMAJ00036	1	50000	19	48	0.000118105	0.000238105	2.01605	1.97732	0.0240025
PAMAJ00036	50001	100000	20	17	0.000138526	7.66316e-05	0.553193	-2.04453	0.97955
PAMAJ00037	1	50000	494	679	0.00303474	0.00419253	1.38151	0.232786	0.407964
PAMAJ00038	1	50000	83	105	0.000566842	0.000680421	1.20037	-0.265228	0.604583
PAMAJ00038	50001	100000	30	34	0.000194632	0.000217684	1.11844	-0.490487	0.688106
PAMAJ00038	100001	150000	448	567	0.00278558	0.00318379	1.14295	-0.423087	0.663884
PAMAJ00038	150001	200000	430	607	0.00300884	0.00331063	1.1003	-0.540354	0.705524
PAMAJ00038	200001	250000	387	604	0.00276347	0.00309379	1.11953	-0.487485	0.687043
PAMAJ00038	250001	300000	414	647	0.002518	0.00343211	1.36303	0.181973	0.427802
PAMAJ00038	300001	350000	524	771	0.00360632	0.00406937	1.1284	-0.463102	0.678354
PAMAJ00038	350001	400000	545	845	0.00350463	0.00443284	1.26485	-0.0879489	0.535041
PAMAJ00038	400001	450000	540	925	0.00343411	0.00496021	1.44439	0.405671	0.342492
PAMAJ00038	450001	500000	565	834	0.00381895	0.00449568	1.1772	-0.328925	0.628894
PAMAJ00038	500001	550000	405	542	0.00287516	0.003048	1.06011	-0.650839	0.742425
PAMAJ00038	550001	600000	405	682	0.00267379	0.00364758	1.3642	0.185185	0.426542
PAMAJ00038	600001	650000	516	723	0.00351379	0.00392874	1.11809	-0.491442	0.688443
PAMAJ00038	650001	700000	462	739	0.00289137	0.00378432	1.30883	0.0329673	0.48685
PAMAJ00038	700001	750000	458	658	0.00331074	0.00339442	1.02528	-0.746624	0.772355
PAMAJ00038	750001	800000	393	664	0.00264611	0.00345779	1.30674	0.0272261	0.48914
PAMAJ00038	800001	850000	411	602	0.00264116	0.00315358	1.19401	-0.282709	0.6113
PAMAJ00038	850001	900000	507	803	0.00360232	0.00390274	1.0834	-0.586831	0.721341
PAMAJ00038	900001	950000	439	780	0.00269968	0.00434021	1.60768	0.854583	0.196391
PAMAJ00038	950001	1000000	461	758	0.00330158	0.00405189	1.22726	-0.191309	0.575858
PAMAJ00038	1000001	1050000	289	420	0.00195211	0.00219042	1.12208	-0.480482	0.684558
PAMAJ00038	1050001	1100000	295	479	0.00166516	0.00244463	1.46811	0.470859	0.318871
PAMAJ00038	1100001	1150000	366	512	0.00266126	0.00236274	0.887828	-1.12451	0.869602
PAMAJ00038	1150001	1200000	379	688	0.00250105	0.00351168	1.40408	0.294839	0.384058
PAMAJ00038	1200001	1250000	308	526	0.00213632	0.00269274	1.26046	-0.100033	0.539841
PAMAJ00038	1250001	1300000	484	802	0.00313653	0.00414337	1.321	0.0664309	0.473517
PAMAJ00038	1300001	1350000	352	683	0.00241337	0.00356705	1.47804	0.498164	0.309184
PAMAJ00038	1350001	1400000	524	788	0.00343411	0.00428768	1.24856	-0.132752	0.552805
PAMAJ00038	1400001	1450000	389	637	0.00239116	0.00336737	1.40826	0.306319	0.379681
PAMAJ00038	1450001	1500000	512	832	0.00358105	0.00423663	1.18307	-0.312798	0.622783
PAMAJ00038	1500001	1550000	481	766	0.00328168	0.00407168	1.24073	-0.154269	0.561301
PAMAJ00038	1550001	1600000	387	653	0.00231537	0.00312516	1.34975	0.145449	0.442178
PAMAJ00038	1600001	1650000	432	674	0.00293305	0.00352821	1.20292	-0.258235	0.601887
PAMAJ00038	1650001	1700000	412	664	0.00268958	0.00331526	1.23263	-0.176536	0.570064
PAMAJ00038	1700001	1750000	443	751	0.00293663	0.00358716	1.22152	-0.207077	0.582025
PAMAJ00038	1750001	1800000	489	764	0.00316074	0.00399284	1.26326	-0.0923241	0.53678
PAMAJ00038	1800001	1850000	325	517	0.00223084	0.00266705	1.19554	-0.278522	0.609694
PAMAJ00038	1850001	1900000	335	548	0.00212621	0.00280768	1.32051	0.0650696	0.474059
PAMAJ00038	1900001	1950000	281	505	0.00207463	0.00260968	1.2579	-0.10706	0.542629
PAMAJ00038	1950001	2000000	374	720	0.00261979	0.00379663	1.44921	0.418914	0.337639
PAMAJ00038	2000001	2050000	476	694	0.00331	0.00377168	1.13948	-0.432638	0.667361
PAMAJ00038	2050001	2100000	505	724	0.00354695	0.00413568	1.16598	-0.359776	0.640493
PAMAJ00038	2100001	2150000	420	629	0.00284495	0.00333063	1.17072	-0.346759	0.635614
PAMAJ00038	2150001	2200000	387	626	0.00267084	0.00304211	1.13901	-0.433934	0.667832
PAMAJ00038	2200001	2250000	390	605	0.00268116	0.00305874	1.14083	-0.428935	0.666015
PAMAJ00039	1	50000	15	7	0.000133579	6.26316e-05	0.468873	-2.27635	0.988588
PAMAJ00040	50001	100000	3	3	2.50526e-05	2e-05	0.79832	-1.3706	0.91475
PAMAJ00041	1	50000	245	328	0.00174158	0.00221758	1.27332	-0.0646827	0.525787
PAMAJ00041	50001	100000	34	49	0.000237158	0.000357053	1.50555	0.573804	0.28305
PAMAJ00042	1	50000	11	12	8.10526e-05	8.29474e-05	1.02338	-0.751842	0.773927
PAMAJ00043	1	50000	161	312	0.00123221	0.00165147	1.34025	0.119345	0.452501
PAMAJ00044	1	50000	39	52	0.000272316	0.000310421	1.13993	-0.431403	0.666912
PAMAJ00044	50001	100000	241	335	0.00148316	0.00184432	1.24351	-0.146634	0.55829
PAMAJ00044	100001	150000	246	391	0.00151958	0.00216484	1.42463	0.351333	0.362669
PAMAJ00044	150001	200000	13	20	9.71579e-05	0.000141579	1.45721	0.440891	0.329646
PAMAJ00045	1	50000	203	242	0.00135263	0.00154632	1.1432	-0.422425	0.663642
PAMAJ00045	50001	100000	519	742	0.00336758	0.00397611	1.1807	-0.319305	0.625252
PAMAJ00045	100001	150000	658	948	0.00429095	0.00529495	1.23398	-0.172825	0.568606
PAMAJ00045	150001	200000	378	562	0.00239474	0.00295158	1.23253	-0.176824	0.570177
PAMAJ00045	200001	250000	323	435	0.00197895	0.00221232	1.11793	-0.491897	0.688604
PAMAJ00045	250001	300000	427	644	0.00279779	0.00327684	1.17122	-0.345363	0.635089
PAMAJ00045	300001	350000	256	374	0.00158821	0.00189737	1.19466	-0.280933	0.610619
PAMAJ00046	1	50000	557	719	0.00365074	0.00412411	1.12966	-0.459626	0.677108
PAMAJ00047	1	50000	497	828	0.00277232	0.00485916	1.75274	1.25342	0.105027
PAMAJ00048	1	50000	92	180	0.000581474	0.00104579	1.79852	1.37926	0.0839067
PAMAJ00049	1	50000	68	84	0.000492	0.000545684	1.10911	-0.516125	0.697116
PAMAJ00049	50001	100000	188	242	0.001404	0.00157389	1.121	-0.483434	0.685606
PAMAJ00049	100001	150000	33	48	0.000228211	0.000301474	1.32103	0.0665064	0.473487
PAMAJ00050	1	50000	6	8	3.32632e-05	3.48421e-05	1.04747	-0.685613	0.753521
PAMAJ00051	1	50000	71	166	0.000441053	0.000851579	1.93079	1.74292	0.0406739
PAMAJ00051	50001	100000	280	786	0.00208463	0.00353211	1.69436	1.0929	0.137218
PAMAJ00051	100001	150000	306	763	0.002096	0.00380632	1.81599	1.42731	0.0767448
PAMAJ00051	150001	200000	380	763	0.002624	0.00401474	1.53001	0.641049	0.260746
PAMAJ00051	200001	250000	331	865	0.00210821	0.00434074	2.05897	2.09534	0.0180705
PAMAJ00051	250001	300000	319	758	0.00193242	0.00376568	1.94869	1.79213	0.0365559
PAMAJ00051	300001	350000	326	827	0.00201263	0.00395442	1.9648	1.83644	0.0331463
PAMAJ00051	350001	400000	286	593	0.00193421	0.00313947	1.62313	0.897066	0.184842
PAMAJ00051	400001	450000	383	629	0.00257021	0.00356526	1.38715	0.248279	0.401959
PAMAJ00051	450001	500000	12	11	6.18947e-05	6.90526e-05	1.11565	-0.498165	0.690816
PAMAJ00052	1	50000	61	119	0.000362	0.000613263	1.6941	1.09218	0.137376
PAMAJ00053	1	50000	131	189	0.000876316	0.00103547	1.18162	-0.31679	0.624299
PAMAJ00054	1	50000	422	509	0.00326116	0.00340968	1.04554	-0.690905	0.755187
PAMAJ00054	50001	100000	354	419	0.00250537	0.00263442	1.05151	-0.674499	0.750003
PAMAJ00054	100001	150000	527	249	0.00365179	0.00163947	0.44895	-2.33113	0.990127
PAMAJ00054	150001	200000	469	257	0.00316505	0.00171853	0.542971	-2.07264	0.980897
PAMAJ00054	200001	250000	121	120	0.000892737	0.000791368	0.886451	-1.1283	0.870403
PAMAJ00055	1	50000	22	28	0.000166842	0.000156632	0.938804	-0.984361	0.837531
PAMAJ00055	50001	100000	2	3	1.67368e-05	1.58947e-05	0.949686	-0.954445	0.830071
PAMAJ00056	1	50000	90	91	0.000611895	0.000594	0.970755	-0.896519	0.815012
PAMAJ00056	50001	100000	51	85	0.000330526	0.000477789	1.44554	0.408823	0.341335
PAMAJ00056	100001	150000	82	96	0.000482421	0.000615263	1.27537	-0.0590458	0.523542
PAMAJ00056	150001	200000	109	117	0.000616526	0.000732842	1.18866	-0.297417	0.616926
PAMAJ00056	200001	250000	96	128	0.000582316	0.000640842	1.10051	-0.539792	0.70533
PAMAJ00056	250001	300000	70	106	0.000337789	0.000409263	1.21159	-0.234375	0.592653
PAMAJ00056	300001	350000	63	93	0.000277579	0.000390947	1.40842	0.306757	0.379514
PAMAJ00056	350001	400000	127	148	0.000757368	0.000774	1.02196	-0.755739	0.775097
PAMAJ00056	400001	450000	81	91	0.000431263	0.000364211	0.844522	-1.24357	0.893172
PAMAJ00056	450001	500000	78	81	0.000410105	0.000296211	0.722281	-1.57965	0.942907
PAMAJ00056	500001	550000	51	60	0.000279684	0.000289684	1.03575	-0.717813	0.763564
PAMAJ00056	550001	600000	62	87	0.000314421	0.000362737	1.15367	-0.393635	0.653075
PAMAJ00056	600001	650000	150	171	0.000885368	0.000869368	0.981928	-0.865799	0.8067
PAMAJ00056	650001	700000	49	79	0.000224421	0.000350211	1.56051	0.724907	0.234255
PAMAJ00057	1	50000	213	257	0.00142926	0.00159937	1.11902	-0.488891	0.687541
PAMAJ00057	50001	100000	95	118	0.000693263	0.000626105	0.903128	-1.08245	0.860473
PAMAJ00058	1	50000	15	20	9.30526e-05	0.000123158	1.32353	0.0733773	0.470753
PAMAJ00059	1	50000	4	4	1.13684e-05	2.76842e-05	2.43519	3.12969	0.000874967
PAMAJ00060	1	50000	133	199	0.000857579	0.00123221	1.43685	0.38492	0.350148
PAMAJ00060	50001	100000	138	194	0.00100284	0.001226	1.22253	-0.204313	0.580945
PAMAJ00060	100001	150000	36	45	0.000244316	0.000268842	1.10039	-0.54012	0.705443
PAMAJ00060	150001	200000	34	45	0.000283684	0.000314211	1.10761	-0.520262	0.698559
PAMAJ00061	1	50000	8	19	4.76842e-05	0.000105579	2.21413	2.52192	0.00583577
PAMAJ00062	1	50000	215	250	0.00141579	0.00163063	1.15175	-0.398916	0.655023
PAMAJ00062	50001	100000	163	176	0.00106189	0.00125495	1.18181	-0.316265	0.624099
PAMAJ00062	100001	150000	255	293	0.00174032	0.00197916	1.13724	-0.4388	0.669597
PAMAJ00062	150001	200000	122	190	0.000877579	0.00110137	1.25501	-0.11501	0.545782
PAMAJ00063	1	50000	7	5	3.24211e-05	2.46316e-05	0.75974	-1.47667	0.930118
PAMAJ00064	1	50000	75	105	0.000450211	0.000568	1.26163	-0.0968068	0.53856
PAMAJ00064	50001	100000	1	2	3.78947e-06	7.57895e-06	2	1.93322	0.0266047
PAMAJ00065	1	50000	9	8	5.97895e-05	4.8e-05	0.802817	-1.35824	0.912806
PAMAJ00066	1	50000	296	413	0.00204379	0.00247126	1.20916	-0.241078	0.595253
PAMAJ00067	1	50000	49	65	0.000339789	0.000399053	1.17441	-0.336593	0.631788
PAMAJ00067	50001	100000	92	120	0.000639474	0.000799158	1.24971	-0.129577	0.551549
PAMAJ00067	100001	150000	105	131	0.000781579	0.000813579	1.04094	-0.70355	0.759143
PAMAJ00067	150001	200000	87	110	0.000528105	0.000746211	1.413	0.31935	0.374731
PAMAJ00067	200001	250000	64	72	0.000379053	0.000431368	1.13802	-0.436666	0.668823
PAMAJ00068	1	50000	40	48	0.000321684	0.000310947	0.966623	-0.90788	0.818029
PAMAJ00068	50001	100000	112	136	0.000807684	0.000935579	1.15835	-0.380765	0.648311
PAMAJ00068	100001	150000	86	106	0.000708526	0.000727895	1.02734	-0.740956	0.77064
PAMAJ00069	1	50000	135	153	0.000769368	0.000935368	1.21576	-0.222916	0.5882
PAMAJ00069	50001	100000	325	340	0.00263558	0.00297063	1.12713	-0.466605	0.679609
PAMAJ00069	100001	150000	2	4	1.21053e-05	1.92632e-05	1.5913	0.80957	0.209094
PAMAJ00070	1	50000	301	363	0.00228042	0.00251	1.10067	-0.539328	0.70517
PAMAJ00070	50001	100000	209	282	0.00155295	0.00169884	1.09394	-0.557833	0.711521
PAMAJ00070	100001	150000	175	277	0.00138168	0.00169516	1.22688	-0.192339	0.576262
PAMAJ00070	150001	200000	237	280	0.001722	0.00184568	1.07182	-0.618648	0.731926
PAMAJ00070	200001	250000	66	85	0.000481263	0.000523263	1.08727	-0.57618	0.717753
PAMAJ00070	250001	300000	160	199	0.00116042	0.00123316	1.06268	-0.643775	0.740139
PAMAJ00070	300001	350000	45	45	0.000346211	0.000285053	0.823351	-1.30178	0.903504
PAMAJ00071	1	50000	80	136	0.000588526	0.000851895	1.44751	0.414225	0.339355
PAMAJ00071	50001	100000	20	24	0.000146105	0.000144947	0.992074	-0.837905	0.798958
PAMAJ00072	1	50000	9	10	8.73684e-05	9.51579e-05	1.08916	-0.570993	0.715998
PAMAJ00073	1	50000	6	5	3.62105e-05	2.90526e-05	0.802325	-1.35959	0.91302
PAMAJ00074	1	50000	72	88	0.000582632	0.000600211	1.03017	-0.733163	0.76827
PAMAJ00074	50001	100000	68	89	0.000534632	0.000657158	1.22918	-0.186029	0.573789
PAMAJ00074	100001	150000	5	9	4.77895e-05	3.70526e-05	0.775329	-1.43381	0.924186
PAMAJ00075	1	50000	99	130	0.000675368	0.000938211	1.38918	0.253881	0.399794
PAMAJ00075	50001	100000	105	137	0.000650211	0.000810842	1.24704	-0.136909	0.554449
PAMAJ00076	1	50000	312	458	0.00210032	0.00266842	1.27048	-0.07247	0.528886
PAMAJ00076	50001	100000	672	1001	0.00474653	0.00557621	1.1748	-0.33554	0.631391
PAMAJ00076	100001	150000	802	1049	0.00555011	0.00562032	1.01265	-0.781335	0.782697
PAMAJ00076	150001	200000	731	1133	0.00522989	0.00645895	1.23501	-0.170004	0.567497
PAMAJ00076	200001	250000	601	1042	0.00415263	0.00560695	1.35022	0.146745	0.441667
PAMAJ00076	250001	300000	699	1030	0.00497084	0.00599979	1.207	-0.247012	0.597551
PAMAJ00076	300001	350000	727	967	0.00495547	0.00550842	1.11158	-0.509334	0.694741
PAMAJ00076	350001	400000	729	1014	0.00482611	0.00553884	1.14768	-0.410088	0.659129
PAMAJ00076	400001	450000	594	965	0.004182	0.00516074	1.23404	-0.172673	0.568546
PAMAJ00076	450001	500000	452	676	0.00326011	0.00372179	1.14161	-0.426769	0.665226
PAMAJ00076	500001	550000	204	254	0.00146147	0.00165737	1.13404	-0.447586	0.672774
PAMAJ00076	550001	600000	239	282	0.00161137	0.00189958	1.17886	-0.32437	0.627171
PAMAJ00076	600001	650000	99	134	0.000670632	0.000777895	1.15994	-0.376379	0.646682
PAMAJ00077	1	50000	136	175	0.000963368	0.00105526	1.09539	-0.553867	0.710165
PAMAJ00077	50001	100000	102	125	0.000632421	0.000880526	1.39231	0.262473	0.396478
PAMAJ00078	1	50000	50	50	0.000338632	0.000280737	0.829033	-1.28616	0.900806
PAMAJ00079	1	50000	140	178	0.00106063	0.00127621	1.20326	-0.257296	0.601525
PAMAJ00080	1	50000	228	284	0.00174726	0.00184968	1.05862	-0.654956	0.743752
PAMAJ00080	50001	100000	478	596	0.00345884	0.00371621	1.07441	-0.611539	0.729579
PAMAJ00080	100001	150000	817	1026	0.00569021	0.00597663	1.05034	-0.677726	0.751027
PAMAJ00080	150001	200000	582	848	0.00418326	0.00476632	1.13938	-0.432915	0.667462
PAMAJ00080	200001	250000	821	1166	0.00583947	0.00655147	1.12193	-0.480892	0.684704
PAMAJ00080	250001	300000	756	999	0.00548221	0.00579632	1.0573	-0.658589	0.74492
PAMAJ00080	300001	350000	913	1241	0.00645958	0.00718337	1.11205	-0.508055	0.694293
PAMAJ00080	350001	400000	732	1068	0.00525484	0.00597611	1.13726	-0.438747	0.669578
PAMAJ00080	400001	450000	800	1119	0.00581937	0.00633989	1.08945	-0.570198	0.715728
PAMAJ00080	450001	500000	885	1181	0.00623947	0.00664084	1.06433	-0.639257	0.738672
PAMAJ00080	500001	550000	818	1112	0.00577274	0.00626768	1.08574	-0.580394	0.719176
PAMAJ00080	550001	600000	347	450	0.00249968	0.00272	1.08814	-0.573791	0.716945
PAMAJ00080	600001	650000	206	236	0.00142526	0.00154263	1.08235	-0.589708	0.722307
PAMAJ00080	650001	700000	388	466	0.00269874	0.00276053	1.0229	-0.753166	0.774325
PAMAJ00080	700001	750000	365	501	0.00249811	0.00268958	1.07665	-0.60539	0.72754
PAMAJ00080	750001	800000	97	122	0.000654632	0.000721368	1.10194	-0.535837	0.703964
PAMAJ00080	800001	850000	127	99	0.000871368	0.000540526	0.620319	-1.85998	0.968556
PAMAJ00081	1	50000	362	513	0.00231274	0.00284642	1.23076	-0.18169	0.572087
PAMAJ00081	50001	100000	483	680	0.00329011	0.00457568	1.39074	0.25815	0.398145
PAMAJ00081	100001	150000	84	115	0.000514105	0.000546105	1.06224	-0.644985	0.740532
PAMAJ00083	1	50000	101	139	0.000719053	0.000892105	1.24067	-0.154444	0.56137
PAMAJ00083	50001	100000	122	177	0.000780737	0.00113158	1.44937	0.419361	0.337476
PAMAJ00083	100001	150000	218	298	0.00150105	0.00210284	1.40091	0.286125	0.387391
PAMAJ00083	150001	200000	83	120	0.000596632	0.000797368	1.33645	0.108892	0.456644
PAMAJ00083	200001	250000	54	68	0.0003	0.000417579	1.39193	0.261428	0.396881
PAMAJ00083	250001	300000	176	239	0.00117347	0.00149358	1.27279	-0.0661282	0.526362
PAMAJ00083	300001	350000	115	172	0.000751474	0.001098	1.46113	0.451677	0.325751
PAMAJ00083	350001	400000	108	150	0.000612632	0.00101305	1.6536	0.980852	0.163333
PAMAJ00083	400001	450000	5	3	1.81053e-05	1.41053e-05	0.77907	-1.42352	0.922708
PAMAJ00084	1	50000	84	105	0.000611263	0.000821895	1.34458	0.131261	0.447784
PAMAJ00084	50001	100000	18	24	0.000166842	0.000149474	0.895902	-1.10232	0.864838
PAMAJ00085	1	50000	27	27	0.000171474	0.000171158	0.998157	-0.821181	0.794228
PAMAJ00085	50001	100000	34	55	0.000209158	0.000379158	1.81278	1.41849	0.078024
PAMAJ00085	100001	150000	7	15	3.84211e-05	8.70526e-05	2.26575	2.66384	0.00386268
PAMAJ00086	1	50000	262	359	0.00176705	0.00202716	1.1472	-0.411414	0.659615
PAMAJ00086	50001	100000	447	694	0.00300221	0.00368211	1.22647	-0.193485	0.57671
PAMAJ00086	100001	150000	221	357	0.00152074	0.00189705	1.24745	-0.135789	0.554006
PAMAJ00087	1	50000	271	319	0.001974	0.00220189	1.11545	-0.498717	0.69101
PAMAJ00087	50001	100000	292	360	0.00223937	0.00241379	1.07789	-0.601975	0.726405
PAMAJ00087	100001	150000	190	256	0.00134516	0.00170568	1.26801	-0.0792604	0.531587
PAMAJ00087	150001	200000	607	997	0.004614	0.00575021	1.24625	-0.139086	0.555309
PAMAJ00087	200001	250000	673	1117	0.00483032	0.00630137	1.30455	0.0211788	0.491552
PAMAJ00087	250001	300000	603	929	0.004498	0.00518168	1.152	-0.398227	0.654769
PAMAJ00087	300001	350000	742	1112	0.00535432	0.00654337	1.22207	-0.205564	0.581434
PAMAJ00087	350001	400000	982	1472	0.00728295	0.008654	1.18825	-0.298541	0.617355
PAMAJ00087	400001	450000	591	933	0.00419842	0.00542968	1.29327	-0.00982695	0.50392
PAMAJ00087	450001	500000	443	753	0.00317853	0.00429032	1.34978	0.145548	0.442139
PAMAJ00087	500001	550000	587	937	0.00404095	0.00520768	1.28873	-0.0223111	0.5089
PAMAJ00087	550001	600000	336	512	0.00197884	0.00317074	1.60232	0.839866	0.200492
PAMAJ00087	600001	650000	473	760	0.003016	0.00451705	1.4977	0.552212	0.290401
PAMAJ00087	650001	700000	500	759	0.00364832	0.00450674	1.23529	-0.169221	0.567188
PAMAJ00087	700001	750000	98	118	0.000667053	0.000764737	1.14644	-0.4135	0.66038
PAMAJ00087	750001	800000	64	152	0.000400421	0.000904737	2.25946	2.64656	0.00406573
PAMAJ00087	800001	850000	61	147	0.000450842	0.000908632	2.01541	1.97558	0.0241011
PAMAJ00087	850001	900000	116	192	0.000799789	0.00119537	1.49461	0.54372	0.293317
PAMAJ00087	900001	950000	202	277	0.00126674	0.00182389	1.43983	0.393121	0.347115
PAMAJ00087	950001	1000000	128	162	0.000861579	0.00101232	1.17496	-0.335095	0.631223
PAMAJ00087	1000001	1050000	166	330	0.00110537	0.00193168	1.74754	1.23912	0.107651
PAMAJ00087	1050001	1100000	96	115	0.000721579	0.000788105	1.0922	-0.56264	0.71316
PAMAJ00087	1100001	1150000	93	97	0.000696526	0.000680105	0.976424	-0.880931	0.810823
PAMAJ00087	1150001	1200000	254	320	0.00186368	0.00205716	1.10382	-0.53069	0.702183
PAMAJ00087	1200001	1250000	13	25	8.69474e-05	0.000158737	1.82567	1.45391	0.0729853
PAMAJ00088	1	50000	74	101	0.000525158	0.000497263	0.946883	-0.962151	0.832013
PAMAJ00089	1	50000	210	316	0.00125684	0.00188147	1.49698	0.550257	0.291071
PAMAJ00089	50001	100000	254	363	0.00164021	0.00217853	1.3282	0.0862191	0.465646
PAMAJ00089	100001	150000	628	1115	0.00437305	0.00595589	1.36195	0.179013	0.428964
PAMAJ00089	150001	200000	227	303	0.00151063	0.00209274	1.38534	0.243317	0.40388
PAMAJ00089	200001	250000	216	331	0.00133263	0.00200432	1.50403	0.569637	0.284462
PAMAJ00089	250001	300000	369	468	0.00243674	0.00321126	1.31785	0.0577609	0.47697
PAMAJ00089	300001	350000	159	226	0.00104516	0.00161926	1.54929	0.694073	0.243818
PAMAJ00090	1	50000	11	11	8.08421e-05	8.64211e-05	1.06901	-0.626381	0.734467
PAMAJ00091	1	50000	302	456	0.00224095	0.002842	1.26821	-0.0787122	0.531369
PAMAJ00091	50001	100000	225	294	0.00163611	0.00183579	1.12205	-0.480572	0.684589
PAMAJ00091	100001	150000	239	441	0.00192	0.00243316	1.26727	-0.0813001	0.532398
PAMAJ00092	1	50000	127	159	0.000904526	0.00109021	1.20528	-0.251724	0.599373
PAMAJ00092	50001	100000	69	74	0.000521263	0.000538737	1.03352	-0.72395	0.765452
PAMAJ00093	1	50000	241	297	0.00179253	0.00191589	1.06882	-0.626909	0.734641
PAMAJ00093	50001	100000	494	771	0.00382305	0.00438	1.14568	-0.415587	0.661144
PAMAJ00094	1	50000	101	132	0.000511895	0.000754105	1.47316	0.484766	0.313921
PAMAJ00094	50001	100000	59	80	0.000358421	0.000378	1.05463	-0.665931	0.747272
PAMAJ00094	100001	150000	65	85	0.000375474	0.000464842	1.23801	-0.161737	0.564244
PAMAJ00094	150001	200000	133	158	0.000740421	0.000850421	1.14856	-0.407663	0.65824
PAMAJ00094	200001	250000	53	89	0.000270632	0.000398105	1.47102	0.478872	0.316015
PAMAJ00094	250001	300000	133	153	0.000804526	0.000868421	1.07942	-0.597765	0.725002
PAMAJ00094	300001	350000	78	101	0.000426632	0.000567895	1.33111	0.0942201	0.462467
PAMAJ00094	350001	400000	54	75	0.000287263	0.000372632	1.29718	0.000931607	0.499628
PAMAJ00094	400001	450000	36	63	0.000191053	0.000303158	1.58677	0.797119	0.212691
PAMAJ00094	450001	500000	49	71	0.000273158	0.000362211	1.32601	0.0802006	0.468039
PAMAJ00094	500001	550000	55	77	0.000295895	0.000382421	1.29242	-0.0121533	0.504848
PAMAJ00094	550001	600000	57	78	0.000308632	0.000439579	1.42428	0.350375	0.363029
PAMAJ00094	600001	650000	101	120	0.000579263	0.000639053	1.10322	-0.532336	0.702753
PAMAJ00094	650001	700000	85	119	0.000456737	0.000742105	1.6248	0.901656	0.18362
PAMAJ00094	700001	750000	120	189	0.000732632	0.00122863	1.67701	1.0452	0.147965
PAMAJ00094	750001	800000	107	127	0.000586947	0.000748421	1.27511	-0.0597524	0.523824
PAMAJ00094	800001	850000	38	68	0.000219474	0.000320105	1.45851	0.444478	0.328348
PAMAJ00094	850001	900000	83	99	0.000437263	0.000537579	1.22942	-0.18537	0.573531
PAMAJ00094	900001	950000	137	143	0.000905895	0.000786947	0.868696	-1.17711	0.880425
PAMAJ00094	950001	1000000	57	76	0.000296	0.000358842	1.2123	-0.232422	0.591895
PAMAJ00094	1000001	1050000	74	99	0.000435474	0.000537789	1.23495	-0.170158	0.567557
PAMAJ00094	1050001	1100000	76	148	0.000422632	0.000702	1.66102	1.00124	0.158355
PAMAJ00094	1100001	1150000	29	46	0.000145895	0.000209474	1.43579	0.382003	0.35123
PAMAJ00094	1150001	1200000	79	92	0.000431368	0.00051	1.18229	-0.314953	0.623601
PAMAJ00094	1200001	1250000	54	53	0.000317263	0.000316947	0.999004	-0.818853	0.793565
PAMAJ00094	1250001	1300000	2	2	1.24211e-05	1.63158e-05	1.31356	0.0459505	0.481675
PAMAJ00095	1	50000	214	281	0.00161347	0.00181968	1.12781	-0.464736	0.67894
PAMAJ00095	50001	100000	354	468	0.00255779	0.00299126	1.16947	-0.350185	0.6369
PAMAJ00095	100001	150000	186	208	0.00133074	0.00135558	1.01867	-0.764795	0.777803
PAMAJ00095	150001	200000	102	136	0.000662947	0.000905474	1.36583	0.189676	0.424782
PAMAJ00095	200001	250000	209	312	0.00149968	0.00209242	1.39524	0.270541	0.393372
PAMAJ00096	1	50000	782	1290	0.00533137	0.007098	1.33137	0.0949158	0.462191
PAMAJ00096	50001	100000	777	1239	0.00566979	0.00666526	1.17557	-0.333403	0.630585
PAMAJ00096	100001	150000	665	1190	0.00463842	0.00656053	1.41439	0.323175	0.373281
PAMAJ00096	150001	200000	577	1027	0.00426221	0.00569684	1.33659	0.109289	0.456487
PAMAJ00096	200001	250000	587	974	0.00430979	0.00539737	1.25235	-0.122319	0.548677
PAMAJ00096	250001	300000	717	1163	0.00520926	0.006336	1.2163	-0.221448	0.587628
PAMAJ00096	300001	350000	529	926	0.00400389	0.005068	1.26577	-0.0854291	0.53404
PAMAJ00096	350001	400000	712	1133	0.00543305	0.00605242	1.114	-0.50269	0.692409
PAMAJ00096	400001	450000	639	1104	0.00502253	0.00584863	1.16448	-0.363909	0.642037
PAMAJ00096	450001	500000	507	915	0.00397021	0.00484105	1.21934	-0.213068	0.584363
PAMAJ00096	500001	550000	490	919	0.00371958	0.00494021	1.32816	0.0861133	0.465688
PAMAJ00096	550001	600000	644	1082	0.00486263	0.00581263	1.19537	-0.278986	0.609872
PAMAJ00096	600001	650000	566	947	0.00429011	0.00511379	1.192	-0.288258	0.613425
PAMAJ00096	650001	700000	623	1035	0.00467179	0.00563084	1.20529	-0.251718	0.599371
PAMAJ00096	700001	750000	593	1076	0.00460474	0.00602568	1.30858	0.0322777	0.487125
PAMAJ00096	750001	800000	716	1226	0.00541505	0.00667232	1.23218	-0.177774	0.57055
PAMAJ00096	800001	850000	562	1056	0.00427432	0.00575232	1.34579	0.134564	0.446478
PAMAJ00096	850001	900000	447	922	0.00315568	0.00480189	1.52167	0.618114	0.26825
PAMAJ00096	900001	950000	164	347	0.00120589	0.00197495	1.63775	0.937276	0.174308
PAMAJ00096	950001	1000000	323	639	0.00232316	0.00369326	1.58976	0.805319	0.210318
PAMAJ00096	1000001	1050000	15	31	9.92632e-05	0.000104211	1.04985	-0.679074	0.751454
PAMAJ00097	1	50000	38	64	0.000197368	0.000433474	2.19627	2.47283	0.00670242
PAMAJ00098	1	50000	131	180	0.000878842	0.00118758	1.3513	0.149726	0.44049
PAMAJ00098	50001	100000	129	139	0.000894421	0.000969158	1.08356	-0.586383	0.721191
PAMAJ00099	1	50000	76	87	0.000461684	0.000557368	1.20725	-0.246317	0.597282
PAMAJ00100	1	50000	157	229	0.00111589	0.00129168	1.15753	-0.383004	0.649142
PAMAJ00100	50001	100000	336	678	0.00216832	0.00362695	1.6727	1.03336	0.150718
PAMAJ00100	100001	150000	515	865	0.003624	0.00479474	1.32305	0.0720601	0.471277
PAMAJ00100	150001	200000	567	916	0.00402084	0.00522726	1.30004	0.00879784	0.49649
PAMAJ00100	200001	250000	481	901	0.00348505	0.004916	1.4106	0.312749	0.377236
PAMAJ00100	250001	300000	504	853	0.00330168	0.00446558	1.35252	0.153071	0.439171
PAMAJ00100	300001	350000	530	872	0.00371547	0.00481695	1.29646	-0.00105574	0.500421
PAMAJ00100	350001	400000	314	562	0.00194821	0.00297968	1.52944	0.639502	0.261248
PAMAJ00100	400001	450000	497	816	0.00346032	0.00440758	1.27375	-0.0634889	0.525311
PAMAJ00100	450001	500000	473	772	0.00343558	0.00402705	1.17216	-0.34279	0.634122
PAMAJ00100	500001	550000	456	809	0.00336211	0.00425263	1.26487	-0.0879025	0.535023
PAMAJ00100	550001	600000	433	734	0.00327632	0.00381937	1.16575	-0.360414	0.640731
PAMAJ00100	600001	650000	207	352	0.001528	0.00195295	1.27811	-0.0515035	0.520538
PAMAJ00100	650001	700000	85	97	0.000665684	0.000676842	1.01676	-0.770031	0.779359
PAMAJ00101	1	50000	61	71	0.000373368	0.000423789	1.13504	-0.444835	0.671781
PAMAJ00102	1	50000	255	483	0.00154095	0.00220863	1.43329	0.375144	0.353777
PAMAJ00102	50001	100000	46	75	0.000278842	0.000470211	1.6863	1.07074	0.142142
PAMAJ00103	1	50000	208	362	0.00120621	0.00210653	1.7464	1.23599	0.108231
PAMAJ00103	50001	100000	195	338	0.000981579	0.00225274	2.29502	2.74431	0.00303194
PAMAJ00103	100001	150000	84	128	0.000376	0.000774632	2.06019	2.0987	0.0179218
PAMAJ00103	150001	200000	81	123	0.000406211	0.000804105	1.97953	1.87692	0.0302646
PAMAJ00103	200001	250000	94	156	0.000461474	0.00115421	2.50114	3.311	0.000464815
PAMAJ00103	250001	300000	72	134	0.000428526	0.000887158	2.07025	2.12636	0.0167365
PAMAJ00103	300001	350000	141	245	0.000736632	0.00159284	2.16233	2.3795	0.00866801
PAMAJ00103	350001	400000	171	352	0.00123116	0.00186116	1.51171	0.590749	0.277344
PAMAJ00104	1	50000	15	19	8.32632e-05	9.31579e-05	1.11884	-0.489395	0.687719
PAMAJ00104	50001	100000	207	301	0.00145905	0.00178789	1.22538	-0.196473	0.57788
PAMAJ00104	100001	150000	290	558	0.00185316	0.002768	1.49366	0.541131	0.294209
PAMAJ00104	150001	200000	463	692	0.00323347	0.00353768	1.09408	-0.557454	0.711391
PAMAJ00104	200001	250000	387	650	0.00279147	0.00321305	1.15102	-0.400899	0.655753
PAMAJ00104	250001	300000	340	654	0.00250116	0.00339832	1.3587	0.170062	0.432481
PAMAJ00104	300001	350000	595	987	0.00435905	0.00526253	1.20727	-0.246275	0.597265
PAMAJ00104	350001	400000	636	1059	0.00470853	0.00578421	1.22845	-0.188022	0.57457
PAMAJ00104	400001	450000	638	1064	0.00447011	0.00564568	1.26298	-0.0930845	0.537082
PAMAJ00104	450001	500000	651	1126	0.00486842	0.005944	1.22093	-0.208706	0.582661
PAMAJ00104	500001	550000	735	1177	0.00536211	0.00632705	1.17996	-0.321359	0.626031
PAMAJ00104	550001	600000	684	1183	0.00468737	0.00663495	1.4155	0.326217	0.37213
PAMAJ00104	600001	650000	543	719	0.00399726	0.00434189	1.08622	-0.579077	0.718731
PAMAJ00104	650001	700000	505	609	0.00394116	0.00352463	0.894313	-1.10668	0.865784
PAMAJ00104	700001	750000	547	932	0.00352158	0.00564411	1.60272	0.840961	0.200185
PAMAJ00104	750001	800000	631	790	0.00490168	0.00557158	1.13667	-0.440371	0.670166
PAMAJ00104	800001	850000	666	994	0.00518968	0.00582463	1.12235	-0.479738	0.684293
PAMAJ00104	850001	900000	374	434	0.00270095	0.00273474	1.01251	-0.781719	0.78281
PAMAJ00104	900001	950000	250	356	0.00154168	0.00235558	1.52793	0.635338	0.262604
PAMAJ00104	950001	1000000	220	282	0.00129537	0.00173621	1.34032	0.119535	0.452426
PAMAJ00104	1000001	1050000	365	550	0.00271958	0.00320611	1.1789	-0.324263	0.627131
PAMAJ00104	1050001	1100000	618	1040	0.00434021	0.00595842	1.37284	0.208948	0.417245
PAMAJ00104	1100001	1150000	367	677	0.00260579	0.00334179	1.28245	-0.0395734	0.515783
PAMAJ00104	1150001	1200000	307	537	0.00232589	0.002664	1.14537	-0.416451	0.66146
PAMAJ00104	1200001	1250000	396	645	0.00290189	0.00332126	1.14452	-0.418793	0.662316
PAMAJ00104	1250001	1300000	511	929	0.00367032	0.005092	1.38734	0.248823	0.401749
PAMAJ00104	1300001	1350000	462	758	0.00346716	0.00432274	1.24677	-0.137672	0.55475
PAMAJ00104	1350001	1400000	338	583	0.00241653	0.00313263	1.29633	-0.00139606	0.500557
PAMAJ00104	1400001	1450000	388	597	0.00279074	0.00337989	1.21111	-0.235708	0.59317
PAMAJ00104	1450001	1500000	450	671	0.00346926	0.00381326	1.09916	-0.543501	0.706607
PAMAJ00104	1500001	1550000	283	509	0.00214916	0.00254105	1.18235	-0.314787	0.623538
PAMAJ00104	1550001	1600000	353	539	0.00261284	0.00289358	1.10745	-0.52071	0.698715
PAMAJ00104	1600001	1650000	286	488	0.00213484	0.002426	1.13638	-0.441148	0.670447
PAMAJ00104	1650001	1700000	234	437	0.00180484	0.00209568	1.16114	-0.373076	0.645454
PAMAJ00104	1700001	1750000	270	405	0.00220389	0.002092	0.949231	-0.955696	0.830387
PAMAJ00104	1750001	1800000	340	463	0.00268011	0.00262674	0.980087	-0.870863	0.808085
PAMAJ00104	1800001	1850000	228	392	0.00160179	0.00213674	1.33397	0.102078	0.459347
PAMAJ00104	1850001	1900000	315	449	0.00245168	0.00228747	0.933021	-1.00026	0.841408
PAMAJ00104	1900001	1950000	314	443	0.00265979	0.00270579	1.01729	-0.768566	0.778925
PAMAJ00104	1950001	2000000	299	514	0.00220937	0.00295484	1.33741	0.111543	0.455593
PAMAJ00104	2000001	2050000	359	528	0.00262042	0.00264874	1.01081	-0.786401	0.784184
PAMAJ00104	2050001	2100000	288	515	0.00224421	0.00261158	1.1637	-0.366059	0.642839
PAMAJ00104	2100001	2150000	383	626	0.00276368	0.00322168	1.16572	-0.360493	0.640761
PAMAJ00104	2150001	2200000	283	535	0.00209853	0.00256211	1.22091	-0.208769	0.582686
PAMAJ00104	2200001	2250000	458	800	0.00343579	0.00429453	1.24994	-0.128949	0.551301
PAMAJ00104	2250001	2300000	427	820	0.00322947	0.00427695	1.32435	0.0756302	0.469857
PAMAJ00104	2300001	2350000	427	782	0.00325611	0.00428316	1.31542	0.0510841	0.479629
PAMAJ00104	2350001	2400000	486	792	0.003688	0.00460432	1.24846	-0.133018	0.55291
PAMAJ00104	2400001	2450000	548	905	0.00397589	0.00481095	1.21003	-0.238671	0.59432
PAMAJ00104	2450001	2500000	361	581	0.00249895	0.00346253	1.38559	0.244009	0.403612
PAMAJ00104	2500001	2550000	565	938	0.00409474	0.00524926	1.28195	-0.0409369	0.516327
PAMAJ00104	2550001	2600000	534	933	0.00382168	0.00490621	1.28378	-0.0359013	0.514319
PAMAJ00104	2600001	2650000	485	871	0.00354147	0.004656	1.31471	0.0491209	0.480411
PAMAJ00104	2650001	2700000	436	823	0.00292463	0.00422484	1.44457	0.40616	0.342313
PAMAJ00104	2700001	2750000	481	802	0.00354632	0.00456421	1.28703	-0.0269837	0.510764
PAMAJ00104	2750001	2800000	429	843	0.00332516	0.00448232	1.348	0.140654	0.444072
PAMAJ00104	2800001	2850000	480	751	0.00356589	0.00386958	1.08517	-0.581967	0.719706
PAMAJ00104	2850001	2900000	474	783	0.00334474	0.00420116	1.25605	-0.11215	0.544648
PAMAJ00104	2900001	2950000	496	718	0.00349705	0.00438832	1.25486	-0.115412	0.545941
PAMAJ00104	2950001	3000000	392	623	0.00290074	0.00380305	1.31106	0.039096	0.484407
PAMAJ00104	3000001	3050000	565	976	0.00392463	0.00558021	1.42184	0.343671	0.365547
PAMAJ00104	3050001	3100000	576	1000	0.00400042	0.00535495	1.3386	0.114799	0.454302
PAMAJ00104	3100001	3150000	567	923	0.00434716	0.00519989	1.19616	-0.276813	0.609038
PAMAJ00104	3150001	3200000	398	1025	0.00269158	0.00560611	2.08283	2.16094	0.0153499
PAMAJ00104	3200001	3250000	575	961	0.00432463	0.00528137	1.22123	-0.20788	0.582339
PAMAJ00104	3250001	3300000	663	1042	0.00494442	0.00574442	1.1618	-0.371278	0.644785
PAMAJ00104	3300001	3350000	636	952	0.00474168	0.00585432	1.23465	-0.170983	0.567881
PAMAJ00104	3350001	3400000	436	810	0.00269579	0.004874	1.808	1.40535	0.0799583
PAMAJ00104	3400001	3450000	535	932	0.00353147	0.00534053	1.51227	0.592277	0.276832
PAMAJ00104	3450001	3500000	619	1001	0.00429105	0.00576979	1.34461	0.131331	0.447757
PAMAJ00104	3500001	3550000	223	570	0.00173274	0.00254863	1.47087	0.478452	0.316164
PAMAJ00104	3550001	3600000	328	657	0.00237726	0.00328821	1.38319	0.237408	0.40617
PAMAJ00104	3600001	3650000	551	964	0.00377053	0.00550979	1.46128	0.452087	0.325603
PAMAJ00104	3650001	3700000	673	1041	0.00526221	0.00558874	1.06205	-0.645514	0.740703
PAMAJ00104	3700001	3750000	680	1052	0.00532874	0.00615874	1.15576	-0.387882	0.650948
PAMAJ00104	3750001	3800000	113	147	0.000852947	0.000964316	1.13057	-0.457136	0.676213
PAMAJ00104	3800001	3850000	327	472	0.00253442	0.00238074	0.939363	-0.982826	0.837153
PAMAJ00104	3850001	3900000	649	1037	0.00463463	0.00587253	1.2671	-0.0817756	0.532587
PAMAJ00104	3900001	3950000	679	1054	0.00505358	0.00609263	1.20561	-0.250835	0.599029
PAMAJ00104	3950001	4000000	512	772	0.00336189	0.00418558	1.24501	-0.142508	0.556661
PAMAJ00104	4000001	4050000	469	920	0.00367916	0.00508674	1.38258	0.235727	0.406822
PAMAJ00104	4050001	4100000	597	939	0.00455737	0.00569589	1.24982	-0.129279	0.551432
PAMAJ00104	4100001	4150000	244	417	0.00197411	0.00254579	1.28959	-0.019941	0.507955
PAMAJ00105	1	50000	23	25	0.000150632	0.000157684	1.04682	-0.687402	0.754085
PAMAJ00106	1	50000	22	27	0.000144842	0.000172316	1.18968	-0.294616	0.615856
PAMAJ00107	1	50000	191	293	0.00130232	0.00183232	1.40697	0.302767	0.381034
PAMAJ00107	50001	100000	208	284	0.00143716	0.00178505	1.24207	-0.150592	0.559851
PAMAJ00108	1	50000	169	206	0.00103137	0.00138989	1.34762	0.139593	0.444491
PAMAJ00108	50001	100000	454	767	0.00324842	0.00421063	1.29621	-0.00174078	0.500694
PAMAJ00108	100001	150000	93	146	0.000627368	0.000842526	1.34295	0.126776	0.449559
PAMAJ00109	1	50000	205	265	0.00142474	0.00174958	1.228	-0.18927	0.575059
PAMAJ00109	50001	100000	136	177	0.000902105	0.00119284	1.32229	0.0699519	0.472116
PAMAJ00109	100001	150000	220	334	0.00172579	0.00215853	1.25075	-0.126724	0.550421
PAMAJ00109	150001	200000	33	61	0.000249263	0.000344316	1.38134	0.232303	0.408152
PAMAJ00110	1	50000	7	8	5.95789e-05	5.86316e-05	0.9841	-0.859829	0.805058
PAMAJ00111	1	50000	118	183	0.000794211	0.00111663	1.40596	0.300005	0.382087
PAMAJ00111	50001	100000	315	523	0.00241926	0.00294989	1.21934	-0.213089	0.584371
PAMAJ00112	1	50000	99	143	0.000724947	0.000860947	1.1876	-0.300341	0.618042
PAMAJ00112	50001	100000	133	201	0.000842737	0.00106389	1.26242	-0.0946303	0.537696
PAMAJ00112	100001	150000	86	139	0.000589895	0.000705053	1.19522	-0.279397	0.61003
PAMAJ00112	150001	200000	102	172	0.000737579	0.000875684	1.18724	-0.301328	0.618418
PAMAJ00112	200001	250000	107	185	0.000679789	0.000969053	1.42552	0.353779	0.361752
PAMAJ00112	250001	300000	38	64	0.000285579	0.000326526	1.14338	-0.42191	0.663455
PAMAJ00112	300001	350000	102	137	0.000668421	0.000725263	1.08504	-0.582314	0.719822
PAMAJ00112	350001	400000	173	235	0.00119568	0.00126389	1.05705	-0.659274	0.74514
PAMAJ00112	400001	450000	100	157	0.000699053	0.000793789	1.13552	-0.443525	0.671307
PAMAJ00112	450001	500000	134	194	0.000942316	0.00111053	1.17851	-0.325329	0.627534
PAMAJ00112	500001	550000	135	183	0.000959053	0.00102389	1.06761	-0.630246	0.735733
PAMAJ00112	550001	600000	235	290	0.00180211	0.00190979	1.05975	-0.651836	0.742747
PAMAJ00112	600001	650000	114	192	0.000772947	0.000932526	1.20646	-0.248502	0.598127
PAMAJ00112	650001	700000	105	138	0.000687474	0.000780947	1.13597	-0.4423	0.670864
PAMAJ00112	700001	750000	113	133	0.000831474	0.000870316	1.04671	-0.687681	0.754173
PAMAJ00112	750001	800000	39	41	0.000275263	0.000272105	0.988527	-0.847657	0.801685
PAMAJ00112	800001	850000	37	41	0.000223684	0.000223053	0.997179	-0.82387	0.794993
PAMAJ00112	850001	900000	18	18	0.000109684	0.000103368	0.942416	-0.974431	0.835079
PAMAJ00112	900001	950000	32	43	0.000281158	0.000300105	1.06739	-0.63084	0.735927
PAMAJ00112	950001	1000000	37	38	0.000271474	0.000247053	0.910043	-1.06344	0.856208
PAMAJ00112	1000001	1050000	36	40	0.000238632	0.000268211	1.12395	-0.475329	0.682724
PAMAJ00113	1	50000	235	330	0.00138095	0.00209274	1.51544	0.600984	0.273925
PAMAJ00113	50001	100000	523	963	0.00354295	0.00555242	1.56717	0.743232	0.228671
PAMAJ00113	100001	150000	700	1165	0.00525347	0.006684	1.2723	-0.067468	0.526895
PAMAJ00113	150001	200000	635	955	0.00462116	0.00534516	1.15667	-0.385376	0.650021
PAMAJ00113	200001	250000	519	877	0.00391832	0.00492611	1.2572	-0.108989	0.543395
PAMAJ00113	250001	300000	567	910	0.00403116	0.004996	1.23935	-0.158076	0.562802
PAMAJ00113	300001	350000	573	956	0.00418747	0.00516263	1.23288	-0.175864	0.569799
PAMAJ00113	350001	400000	619	1089	0.00464653	0.00587611	1.26462	-0.0885791	0.535292
PAMAJ00113	400001	450000	788	1255	0.00584853	0.00749832	1.28209	-0.0405677	0.51618
PAMAJ00113	450001	500000	595	1022	0.00444642	0.00589011	1.32469	0.0765526	0.46949
PAMAJ00113	500001	550000	589	960	0.00424442	0.00526126	1.23957	-0.157456	0.562557
PAMAJ00113	550001	600000	203	296	0.00145642	0.00177137	1.21625	-0.221575	0.587677
PAMAJ00113	600001	650000	28	61	0.000206947	0.000469579	2.26908	2.67299	0.00375887
PAMAJ00114	1	50000	116	129	0.000703789	0.000748105	1.06297	-0.642996	0.739887
PAMAJ00114	50001	100000	20	27	0.000137895	0.000179053	1.29847	0.00448605	0.49821
PAMAJ00115	1	50000	583	843	0.00418095	0.00467274	1.11763	-0.492721	0.688895
PAMAJ00115	50001	100000	834	1206	0.00595242	0.00684305	1.14962	-0.404747	0.657168
PAMAJ00115	100001	150000	670	1043	0.00480411	0.00575379	1.19768	-0.272626	0.60743
PAMAJ00115	150001	200000	653	999	0.00455947	0.00553495	1.21395	-0.227908	0.590141
PAMAJ00115	200001	250000	748	1140	0.00518284	0.00613737	1.18417	-0.309768	0.621631
PAMAJ00115	250001	300000	778	1195	0.005738	0.00673389	1.17356	-0.33894	0.632673
PAMAJ00115	300001	350000	346	589	0.00248126	0.003462	1.39526	0.270581	0.393357
PAMAJ00115	350001	400000	329	406	0.00230979	0.002434	1.05378	-0.668268	0.748019
PAMAJ00116	1	50000	222	292	0.00155916	0.00206663	1.32548	0.0787262	0.468625
PAMAJ00116	50001	100000	370	536	0.00255642	0.00306421	1.19863	-0.270007	0.606423
PAMAJ00117	1	50000	91	126	0.000726947	0.000901368	1.23994	-0.156452	0.562161
PAMAJ00117	50001	100000	89	116	0.000628316	0.000793895	1.26353	-0.0915898	0.536488
PAMAJ00117	100001	150000	163	197	0.00120989	0.00129221	1.06804	-0.629053	0.735343
PAMAJ00117	150001	200000	76	104	0.000545684	0.000653789	1.19811	-0.271448	0.606977
PAMAJ00118	1	50000	25	30	0.000147579	0.000169895	1.15121	-0.400378	0.655561
PAMAJ00119	1	50000	121	149	0.000920737	0.000977895	1.06208	-0.64544	0.740679
PAMAJ00120	1	50000	199	496	0.00100011	0.00329358	3.29322	5.48869	2.02467e-08
PAMAJ00120	50001	100000	177	417	0.00104021	0.00224968	2.16272	2.38057	0.00864288
PAMAJ00120	100001	150000	440	1020	0.00275011	0.00526411	1.91415	1.69717	0.0448325
PAMAJ00120	150001	200000	470	1047	0.00326011	0.00546653	1.67679	1.04461	0.148102
PAMAJ00120	200001	250000	555	1150	0.00360463	0.00654863	1.81673	1.42933	0.0764541
PAMAJ00120	250001	300000	659	1109	0.00485389	0.00611505	1.25982	-0.101772	0.540531
PAMAJ00120	300001	350000	121	200	0.000604947	0.00120768	1.99634	1.92315	0.0272307
PAMAJ00120	350001	400000	87	143	0.000465263	0.000889579	1.91199	1.69125	0.0453948
PAMAJ00120	400001	450000	93	189	0.000466526	0.00113537	2.43367	3.12551	0.000887491
PAMAJ00120	450001	500000	270	525	0.00180547	0.00295474	1.63655	0.933965	0.175161
PAMAJ00120	500001	550000	297	564	0.00193242	0.00304695	1.57675	0.769568	0.220778
PAMAJ00120	550001	600000	5	5	4.36842e-05	4.56842e-05	1.04578	-0.690242	0.754979
PAMAJ00121	1	50000	17	29	8.41053e-05	0.000170632	2.02879	2.01236	0.0220908
PAMAJ00121	50001	100000	8	7	5.88421e-05	5.69474e-05	0.9678	-0.904642	0.817172
PAMAJ00121	100001	150000	2	2	2e-05	2.08421e-05	1.04211	-0.700354	0.758147
PAMAJ00122	1	50000	340	501	0.00234358	0.00280011	1.1948	-0.280545	0.61047
PAMAJ00122	50001	100000	109	119	0.000758526	0.000719053	0.947961	-0.959187	0.831268
PAMAJ00122	100001	150000	200	311	0.00146663	0.00176411	1.20283	-0.258462	0.601975
PAMAJ00122	150001	200000	12	20	8.98947e-05	0.000140211	1.55972	0.722751	0.234916
PAMAJ00123	1	50000	591	903	0.00423853	0.00492242	1.16135	-0.372509	0.645243
PAMAJ00123	50001	100000	485	835	0.00368021	0.00445032	1.20926	-0.240799	0.595144
PAMAJ00123	100001	150000	624	960	0.004402	0.005114	1.16174	-0.371426	0.64484
PAMAJ00123	150001	200000	594	900	0.00436168	0.00507189	1.16283	-0.368443	0.643729
PAMAJ00123	200001	250000	468	778	0.00322232	0.00404021	1.25382	-0.11828	0.547077
PAMAJ00123	250001	300000	462	735	0.00318821	0.00372895	1.16961	-0.349812	0.63676
PAMAJ00123	300001	350000	190	271	0.00133221	0.00163811	1.22962	-0.184819	0.573314
PAMAJ00123	350001	400000	168	204	0.00120853	0.00130589	1.08056	-0.594627	0.723954
PAMAJ00124	1	50000	304	490	0.00239579	0.00309653	1.29249	-0.0119698	0.504775
PAMAJ00125	1	50000	420	636	0.00304074	0.00376642	1.23865	-0.159981	0.563552
PAMAJ00125	50001	100000	514	810	0.00406747	0.00507274	1.24715	-0.136622	0.554335
PAMAJ00125	100001	150000	100	154	0.000753474	0.00105684	1.40262	0.290827	0.385592
PAMAJ00125	150001	200000	38	45	0.000242842	0.000321263	1.32293	0.0717254	0.47141
PAMAJ00126	1	50000	31	32	0.000254105	0.000188526	0.741922	-1.52566	0.936452
PAMAJ00127	1	50000	16	18	0.000119368	0.000129474	1.08466	-0.58335	0.720171
PAMAJ00128	1	50000	426	759	0.00290926	0.00427568	1.46968	0.475187	0.317327
PAMAJ00128	50001	100000	403	697	0.00240958	0.00367874	1.52671	0.631994	0.263695
PAMAJ00128	100001	150000	484	825	0.00366411	0.00450737	1.23014	-0.183384	0.572751
PAMAJ00128	150001	200000	315	645	0.002326	0.00313274	1.34684	0.13745	0.445338
PAMAJ00128	200001	250000	443	734	0.00283758	0.00372253	1.31187	0.0413116	0.483524
PAMAJ00128	250001	300000	249	359	0.00178705	0.00179705	1.0056	-0.80073	0.788356
PAMAJ00128	300001	350000	432	699	0.00290589	0.00368126	1.26683	-0.0825203	0.532884
PAMAJ00128	350001	400000	445	689	0.00319221	0.00364453	1.14169	-0.426549	0.665146
PAMAJ00128	400001	450000	453	764	0.00296368	0.00433547	1.46287	0.456458	0.32403
PAMAJ00128	450001	500000	422	696	0.00299695	0.00385126	1.28506	-0.0323925	0.51292
PAMAJ00128	500001	550000	422	677	0.00281979	0.00381105	1.35154	0.150374	0.440235
PAMAJ00128	550001	600000	481	777	0.00335716	0.00425579	1.26768	-0.0801872	0.531956
PAMAJ00128	600001	650000	409	733	0.00286116	0.003846	1.34421	0.130231	0.448192
PAMAJ00128	650001	700000	477	690	0.00358737	0.00418621	1.16693	-0.357169	0.639518
PAMAJ00128	700001	750000	473	895	0.00368821	0.00505105	1.36951	0.199796	0.42082
PAMAJ00128	750001	800000	490	947	0.003682	0.00555737	1.50933	0.584212	0.279539
PAMAJ00128	800001	850000	464	794	0.00351568	0.00455811	1.29651	-0.000915523	0.500365
PAMAJ00128	850001	900000	304	617	0.00237695	0.00306937	1.29131	-0.0152194	0.506071
PAMAJ00128	900001	950000	517	950	0.00369021	0.00546211	1.48016	0.504008	0.307128
PAMAJ00128	950001	1000000	569	857	0.00432032	0.00515747	1.19377	-0.283377	0.611556
PAMAJ00128	1000001	1050000	447	690	0.00318063	0.00427789	1.34498	0.132353	0.447353
PAMAJ00128	1050001	1100000	628	922	0.00486558	0.00526032	1.08113	-0.593064	0.723431
PAMAJ00128	1100001	1150000	620	1003	0.00460558	0.00567653	1.23253	-0.176805	0.570169
PAMAJ00128	1150001	1200000	562	852	0.00408568	0.00489558	1.19823	-0.271119	0.60685
PAMAJ00128	1200001	1250000	376	703	0.00252842	0.00379621	1.50142	0.562441	0.286908
PAMAJ00128	1250001	1300000	401	666	0.00273084	0.00364032	1.33304	0.0995217	0.460362
PAMAJ00128	1300001	1350000	459	735	0.00341705	0.00431032	1.26142	-0.0973982	0.538795
PAMAJ00128	1350001	1400000	347	668	0.00245642	0.00362663	1.47639	0.493632	0.310783
PAMAJ00128	1400001	1450000	291	530	0.00220379	0.00282674	1.28267	-0.038957	0.515538
PAMAJ00128	1450001	1500000	491	813	0.00360737	0.00478011	1.3251	0.0776788	0.469042
PAMAJ00128	1500001	1550000	495	807	0.00372032	0.00453884	1.22001	-0.211226	0.583645
PAMAJ00128	1550001	1600000	292	499	0.00198768	0.00258958	1.30282	0.0164233	0.493448
PAMAJ00128	1600001	1650000	450	755	0.00323011	0.00405958	1.25679	-0.110107	0.543838
PAMAJ00128	1650001	1700000	340	602	0.00242242	0.00323621	1.33594	0.107496	0.457198
PAMAJ00128	1700001	1750000	389	678	0.00288621	0.00364737	1.26372	-0.0910543	0.536275
PAMAJ00128	1750001	1800000	381	763	0.00260084	0.00399232	1.53501	0.654807	0.256296
PAMAJ00128	1800001	1850000	395	632	0.00292726	0.00346463	1.18357	-0.311409	0.622255
PAMAJ00128	1850001	1900000	388	735	0.00281095	0.00372021	1.32347	0.0732116	0.470819
PAMAJ00128	1900001	1950000	307	597	0.00193368	0.00319526	1.65242	0.977612	0.164133
PAMAJ00128	1950001	2000000	369	667	0.00267821	0.00348579	1.30154	0.0129093	0.49485
PAMAJ00128	2000001	2050000	481	756	0.00348653	0.00393126	1.12756	-0.46542	0.679185
PAMAJ00128	2050001	2100000	382	598	0.00269095	0.00300484	1.11665	-0.495415	0.689846
PAMAJ00128	2100001	2150000	473	784	0.00332179	0.00423821	1.27588	-0.057627	0.522977
PAMAJ00128	2150001	2200000	461	775	0.00338821	0.00445684	1.3154	0.0510133	0.479657
PAMAJ00128	2200001	2250000	414	614	0.00303905	0.00329789	1.08517	-0.581951	0.7197
PAMAJ00128	2250001	2300000	451	740	0.00321526	0.00392189	1.21977	-0.211885	0.583902
PAMAJ00128	2300001	2350000	438	678	0.00290611	0.00349874	1.20393	-0.255457	0.600815
PAMAJ00128	2350001	2400000	467	764	0.00332411	0.00402084	1.2096	-0.239859	0.59478
PAMAJ00128	2400001	2450000	296	509	0.002168	0.00281021	1.29622	-0.00170309	0.500679
PAMAJ00128	2450001	2500000	419	697	0.00270916	0.00399442	1.47441	0.4882	0.312704
PAMAJ00128	2500001	2550000	372	554	0.00272558	0.00289547	1.06233	-0.644744	0.740454
PAMAJ00128	2550001	2600000	411	716	0.00296632	0.00368863	1.2435	-0.146644	0.558293
PAMAJ00128	2600001	2650000	401	681	0.00289842	0.00350116	1.20795	-0.24438	0.596532
PAMAJ00128	2650001	2700000	316	627	0.00225368	0.00329947	1.46404	0.459673	0.322876
PAMAJ00128	2700001	2750000	398	710	0.00291789	0.00365737	1.25343	-0.119354	0.547503
PAMAJ00128	2750001	2800000	483	768	0.00353021	0.00427821	1.21189	-0.233573	0.592342
PAMAJ00128	2800001	2850000	340	638	0.00242737	0.00331242	1.36461	0.186324	0.426095
PAMAJ00128	2850001	2900000	540	855	0.00407968	0.00491968	1.2059	-0.250033	0.598719
PAMAJ00128	2900001	2950000	372	663	0.00272968	0.00347	1.27121	-0.0704666	0.528089
PAMAJ00128	2950001	3000000	345	553	0.00257147	0.00299979	1.16657	-0.35817	0.639892
PAMAJ00129	1	50000	21	30	0.000118211	0.000113263	0.958143	-0.931194	0.824123
PAMAJ00130	1	50000	43	69	0.000309053	0.000420421	1.36035	0.174611	0.430692
PAMAJ00130	50001	100000	214	276	0.00167189	0.00136526	0.816597	-1.32035	0.906641
PAMAJ00130	100001	150000	256	434	0.00188021	0.00197884	1.05246	-0.671893	0.749174
PAMAJ00130	150001	200000	225	375	0.00176884	0.00204768	1.15764	-0.382711	0.649033
PAMAJ00131	1	50000	486	651	0.00370568	0.00385347	1.03988	-0.706466	0.760051
PAMAJ00131	50001	100000	471	697	0.00326221	0.00385158	1.18067	-0.319405	0.62529
PAMAJ00131	100001	150000	667	856	0.00467684	0.00480747	1.02793	-0.739322	0.770144
PAMAJ00131	150001	200000	543	799	0.00375147	0.00415316	1.10708	-0.52173	0.699071
PAMAJ00131	200001	250000	589	906	0.00433832	0.00510821	1.17746	-0.328212	0.628624
PAMAJ00131	250001	300000	603	943	0.00450126	0.00553526	1.22971	-0.184558	0.573212
PAMAJ00131	300001	350000	539	748	0.00377958	0.00417968	1.10586	-0.525076	0.700235
PAMAJ00131	350001	400000	523	832	0.00372242	0.00469653	1.26169	-0.0966511	0.538498
PAMAJ00131	400001	450000	641	879	0.00469842	0.00533147	1.13474	-0.445679	0.672086
PAMAJ00131	450001	500000	572	828	0.00397053	0.00455558	1.14735	-0.411007	0.659466
PAMAJ00131	500001	550000	576	875	0.00388253	0.00445737	1.14806	-0.409055	0.65875
PAMAJ00131	550001	600000	783	1185	0.00545389	0.006972	1.27835	-0.05083	0.520269
PAMAJ00131	600001	650000	491	818	0.00343958	0.00421916	1.22665	-0.192981	0.576513
PAMAJ00131	650001	700000	336	484	0.00247989	0.002716	1.09521	-0.554352	0.710331
PAMAJ00131	700001	750000	542	840	0.00365274	0.00457716	1.25308	-0.120327	0.547888
PAMAJ00131	750001	800000	496	766	0.003562	0.00430779	1.20937	-0.240477	0.59502
PAMAJ00131	800001	850000	600	887	0.00433758	0.00511947	1.18026	-0.320523	0.625714
PAMAJ00131	850001	900000	465	657	0.00348905	0.00373463	1.07039	-0.622601	0.733227
PAMAJ00131	900001	950000	457	674	0.00312947	0.00354032	1.13128	-0.455172	0.675507
PAMAJ00131	950001	1000000	455	694	0.00322726	0.003766	1.16693	-0.357158	0.639513
PAMAJ00131	1000001	1050000	389	566	0.00269979	0.00294663	1.09143	-0.564746	0.713877
PAMAJ00131	1050001	1100000	630	941	0.004412	0.00537147	1.21747	-0.218224	0.586373
PAMAJ00131	1100001	1150000	541	775	0.00375505	0.00416389	1.10888	-0.516775	0.697343
PAMAJ00131	1150001	1200000	404	639	0.00285653	0.00330958	1.1586	-0.380067	0.648052
PAMAJ00131	1200001	1250000	565	865	0.003914	0.00482989	1.234	-0.172763	0.568581
PAMAJ00131	1250001	1300000	404	791	0.00299979	0.00418621	1.3955	0.271246	0.393101
PAMAJ00131	1300001	1350000	273	458	0.00190442	0.00221547	1.16333	-0.367066	0.643215
PAMAJ00131	1350001	1400000	279	552	0.00223874	0.00269863	1.20542	-0.251338	0.599224
PAMAJ00131	1400001	1450000	381	718	0.00267137	0.00370884	1.38837	0.251631	0.400663
PAMAJ00131	1450001	1500000	277	492	0.00200905	0.00250074	1.24474	-0.143251	0.556954
PAMAJ00131	1500001	1550000	372	622	0.00287126	0.00315884	1.10016	-0.540747	0.705659
PAMAJ00131	1550001	1600000	421	757	0.00324474	0.00409147	1.26095	-0.0986654	0.539298
PAMAJ00131	1600001	1650000	118	213	0.000857368	0.00110316	1.28668	-0.0279325	0.511142
PAMAJ00132	1	50000	35	40	0.000215789	0.000227474	1.05415	-0.667238	0.74769
PAMAJ00133	1	50000	228	306	0.00150653	0.00171368	1.1375	-0.438078	0.669335
PAMAJ00133	50001	100000	152	239	0.00104305	0.00125874	1.20679	-0.247588	0.597773
PAMAJ00133	100001	150000	192	282	0.00144453	0.00151295	1.04736	-0.685893	0.75361
PAMAJ00133	150001	200000	148	231	0.00111442	0.00119968	1.07651	-0.605774	0.727668
PAMAJ00133	200001	250000	185	245	0.00117632	0.00129937	1.10461	-0.528519	0.70143
PAMAJ00133	250001	300000	45	72	0.000335474	0.000357474	1.06558	-0.635817	0.737552
PAMAJ00134	1	50000	201	208	0.00138095	0.00134411	0.973323	-0.889459	0.813122
PAMAJ00134	50001	100000	747	1077	0.00522442	0.00593758	1.13651	-0.440818	0.670327
PAMAJ00134	100001	150000	402	631	0.00270474	0.00344463	1.27355	-0.0640282	0.525526
PAMAJ00134	150001	200000	87	112	0.000648737	0.000749895	1.15593	-0.38741	0.650774
PAMAJ00134	200001	250000	221	257	0.00160274	0.00170811	1.06574	-0.635364	0.737404
PAMAJ00134	250001	300000	460	696	0.00309442	0.00371242	1.19971	-0.267035	0.605279
PAMAJ00134	300001	350000	268	345	0.00181474	0.00202358	1.11508	-0.499723	0.691365
PAMAJ00134	350001	400000	140	125	0.000945474	0.000837579	0.885883	-1.12986	0.870732
PAMAJ00134	400001	450000	517	740	0.00351295	0.00394895	1.12411	-0.47489	0.682567
PAMAJ00134	450001	500000	664	986	0.00453905	0.00519579	1.14469	-0.418324	0.662145
PAMAJ00134	500001	550000	641	942	0.00438674	0.00488642	1.11391	-0.502947	0.692499
PAMAJ00134	550001	600000	792	1058	0.00530453	0.00561263	1.05808	-0.656427	0.744225
PAMAJ00134	600001	650000	586	790	0.00413916	0.00472284	1.14101	-0.428421	0.665828
PAMAJ00134	650001	700000	640	937	0.00468442	0.00516232	1.10202	-0.535631	0.703893
PAMAJ00134	700001	750000	725	1181	0.00530032	0.00657768	1.241	-0.153536	0.561012
PAMAJ00134	750001	800000	664	1000	0.00496642	0.00522937	1.05295	-0.67055	0.748746
PAMAJ00134	800001	850000	660	1053	0.00487453	0.00566442	1.16204	-0.370602	0.644533
PAMAJ00134	850001	900000	602	1027	0.00422653	0.00533811	1.263	-0.0930404	0.537064
PAMAJ00134	900001	950000	660	1029	0.00485137	0.00542105	1.11743	-0.493271	0.689089
PAMAJ00134	950001	1000000	548	844	0.00407137	0.00451726	1.10952	-0.515013	0.696728
PAMAJ00134	1000001	1050000	435	787	0.00318095	0.00378674	1.19044	-0.292525	0.615057
PAMAJ00134	1050001	1100000	461	848	0.00331347	0.00430716	1.29989	0.00839173	0.496652
PAMAJ00134	1100001	1150000	504	871	0.00369716	0.00442768	1.19759	-0.272877	0.607526
PAMAJ00134	1150001	1200000	558	906	0.00414895	0.00469074	1.13058	-0.457094	0.676198
PAMAJ00134	1200001	1250000	434	723	0.00324737	0.00398274	1.22645	-0.193527	0.576727
PAMAJ00134	1250001	1300000	663	1170	0.00491084	0.00668874	1.36204	0.17924	0.428875
PAMAJ00134	1300001	1350000	702	1151	0.00536716	0.00656021	1.22229	-0.204975	0.581204
PAMAJ00134	1350001	1400000	796	1259	0.00572758	0.00701463	1.22471	-0.198311	0.578599
PAMAJ00134	1400001	1450000	660	969	0.00487705	0.00639326	1.31089	0.0386141	0.484599
PAMAJ00134	1450001	1500000	550	1007	0.00405168	0.00543042	1.34029	0.119449	0.45246
PAMAJ00134	1500001	1550000	721	1195	0.00527189	0.00666695	1.26462	-0.0885816	0.535293
PAMAJ00134	1550001	1600000	737	1209	0.00541389	0.00708011	1.30777	0.0300387	0.488018
PAMAJ00134	1600001	1650000	699	1104	0.00518095	0.00621821	1.20021	-0.265682	0.604758
PAMAJ00134	1650001	1700000	601	1022	0.00444947	0.00539179	1.21178	-0.233856	0.592451
PAMAJ00134	1700001	1750000	514	851	0.00377737	0.00446726	1.18264	-0.313984	0.623233
PAMAJ00134	1750001	1800000	571	1003	0.00444379	0.00570453	1.28371	-0.0361083	0.514402
PAMAJ00134	1800001	1850000	609	1079	0.00457747	0.00586611	1.28152	-0.0421302	0.516803
PAMAJ00134	1850001	1900000	520	877	0.00376337	0.00476221	1.26541	-0.0864133	0.534431
PAMAJ00134	1900001	1950000	602	1035	0.00457768	0.00551779	1.20537	-0.251491	0.599283
PAMAJ00134	1950001	2000000	637	1180	0.00506821	0.00653084	1.28859	-0.0226894	0.509051
PAMAJ00134	2000001	2050000	425	838	0.00340905	0.00449789	1.3194	0.0620113	0.475277
PAMAJ00134	2050001	2100000	415	798	0.00344126	0.00442084	1.28466	-0.0334989	0.513362
PAMAJ00134	2100001	2150000	432	789	0.00352842	0.00423021	1.1989	-0.269284	0.606144
PAMAJ00134	2150001	2200000	525	966	0.00413926	0.00507032	1.22493	-0.197698	0.578359
PAMAJ00134	2200001	2250000	417	717	0.00337211	0.00388053	1.15077	-0.401593	0.656008
PAMAJ00134	2250001	2300000	502	920	0.00410695	0.005174	1.25982	-0.101797	0.540541
PAMAJ00134	2300001	2350000	627	1108	0.00506242	0.00618779	1.2223	-0.204943	0.581192
PAMAJ00134	2350001	2400000	692	1233	0.00580853	0.00722221	1.24338	-0.146984	0.558428
PAMAJ00134	2400001	2450000	547	941	0.00448568	0.00541021	1.20611	-0.249459	0.598497
PAMAJ00134	2450001	2500000	448	861	0.00356842	0.00459011	1.28631	-0.0289432	0.511545
PAMAJ00134	2500001	2550000	557	1039	0.00458589	0.00555147	1.21055	-0.237232	0.593761
PAMAJ00134	2550001	2600000	448	912	0.00358011	0.00477747	1.33445	0.103391	0.458826
PAMAJ00134	2600001	2650000	579	1053	0.00424105	0.00589937	1.39102	0.258917	0.39785
PAMAJ00134	2650001	2700000	565	1096	0.00399747	0.00618253	1.54661	0.686696	0.246137
PAMAJ00134	2700001	2750000	421	828	0.00309674	0.00459905	1.48513	0.517655	0.302349
PAMAJ00134	2750001	2800000	268	522	0.00197779	0.00268916	1.35968	0.172761	0.43142
PAMAJ00134	2800001	2850000	399	727	0.00303821	0.00402032	1.32325	0.0726126	0.471057
PAMAJ00134	2850001	2900000	494	938	0.00351158	0.00514979	1.46652	0.466491	0.320432
PAMAJ00134	2900001	2950000	420	845	0.00311663	0.00458063	1.46974	0.475348	0.317269
PAMAJ00134	2950001	3000000	465	771	0.00318442	0.00427842	1.34355	0.12841	0.448912
PAMAJ00134	3000001	3050000	485	892	0.00359779	0.00504684	1.40276	0.291207	0.385447
PAMAJ00134	3050001	3100000	497	1022	0.00371389	0.00538747	1.45063	0.422806	0.336218
PAMAJ00134	3100001	3150000	522	978	0.00377021	0.00511811	1.35751	0.166806	0.433762
PAMAJ00134	3150001	3200000	654	1261	0.00491779	0.00716263	1.45647	0.438879	0.330375
PAMAJ00134	3200001	3250000	573	1126	0.00364368	0.00632558	1.73604	1.2075	0.113619
PAMAJ00134	3250001	3300000	514	1004	0.00320063	0.00551716	1.72377	1.17377	0.120243
PAMAJ00134	3300001	3350000	493	869	0.00293884	0.00482116	1.6405	0.944822	0.172375
PAMAJ00134	3350001	3400000	506	912	0.00334074	0.00520642	1.55846	0.719282	0.235984
PAMAJ00134	3400001	3450000	499	929	0.00310821	0.00504011	1.62155	0.892721	0.186003
PAMAJ00134	3450001	3500000	518	898	0.00319958	0.00503442	1.57346	0.760521	0.223472
PAMAJ00134	3500001	3550000	519	989	0.00326189	0.00579937	1.77792	1.32263	0.0929788
PAMAJ00134	3550001	3600000	532	1047	0.00304189	0.00605611	1.9909	1.9082	0.0281826
PAMAJ00134	3600001	3650000	570	1014	0.00326558	0.00597337	1.82919	1.4636	0.0716515
PAMAJ00134	3650001	3700000	587	984	0.00364137	0.00574463	1.5776	0.771899	0.220087
PAMAJ00134	3700001	3750000	637	1071	0.00388526	0.00611516	1.57394	0.761829	0.223081
PAMAJ00134	3750001	3800000	468	890	0.00275768	0.00514537	1.86583	1.56434	0.0588687
PAMAJ00134	3800001	3850000	388	812	0.00226042	0.00430716	1.90547	1.67331	0.0471328
PAMAJ00134	3850001	3900000	440	954	0.00292284	0.00570947	1.9534	1.80509	0.0355306
PAMAJ00134	3900001	3950000	340	641	0.00203284	0.00361537	1.77848	1.32419	0.0927206
PAMAJ00135	1	50000	59	71	0.000328316	0.000312842	0.952869	-0.945694	0.827848
PAMAJ00136	1	50000	31	37	0.000182842	0.000256316	1.40184	0.288686	0.386411
PAMAJ00136	50001	100000	74	118	0.000425263	0.000575474	1.35322	0.154999	0.438411
PAMAJ00136	100001	150000	161	262	0.000975684	0.00111316	1.1409	-0.428729	0.66594
PAMAJ00136	150001	200000	342	553	0.00199095	0.00283874	1.42582	0.354608	0.361442
PAMAJ00136	200001	250000	172	293	0.000905474	0.00128347	1.41746	0.331609	0.370092
PAMAJ00136	250001	300000	436	714	0.00276958	0.00359832	1.29923	0.00656457	0.497381
PAMAJ00136	300001	350000	406	640	0.00287368	0.00351884	1.22451	-0.198873	0.578819
PAMAJ00136	350001	400000	435	681	0.00260074	0.00364274	1.40066	0.285417	0.387662
PAMAJ00136	400001	450000	397	690	0.00255916	0.00366926	1.43378	0.376474	0.353282
PAMAJ00136	450001	500000	324	533	0.00195295	0.00264411	1.35391	0.156887	0.437667
PAMAJ00136	500001	550000	402	623	0.00219168	0.00320295	1.46141	0.45246	0.325469
PAMAJ00136	550001	600000	387	644	0.00216053	0.00316526	1.46504	0.462428	0.321887
PAMAJ00136	600001	650000	452	794	0.00246505	0.00408947	1.65898	0.995637	0.159713
PAMAJ00136	650001	700000	625	893	0.00344168	0.00505874	1.46985	0.475645	0.317164
PAMAJ00136	700001	750000	504	871	0.00276053	0.00488179	1.76842	1.29654	0.0973956
PAMAJ00136	750001	800000	293	515	0.00136421	0.00240242	1.76103	1.27621	0.10094
PAMAJ00136	800001	850000	547	789	0.00366832	0.00435347	1.18677	-0.30261	0.618906
PAMAJ00136	850001	900000	383	660	0.00227053	0.00335663	1.47835	0.499015	0.308884
PAMAJ00136	900001	950000	656	963	0.00436884	0.00532253	1.21829	-0.215954	0.585488
PAMAJ00136	950001	1000000	587	798	0.00383021	0.00453263	1.18339	-0.311917	0.622448
PAMAJ00136	1000001	1050000	606	873	0.00374021	0.00486242	1.30004	0.00879102	0.496493
PAMAJ00136	1050001	1100000	434	741	0.00281116	0.00366632	1.3042	0.0202351	0.491928
PAMAJ00136	1100001	1150000	484	745	0.00299295	0.00380895	1.27264	-0.0665366	0.526525
PAMAJ00136	1150001	1200000	555	774	0.00366537	0.00411979	1.12398	-0.475263	0.6827
PAMAJ00136	1200001	1250000	449	641	0.00288958	0.00350589	1.21329	-0.229719	0.590845
PAMAJ00136	1250001	1300000	548	812	0.00322874	0.00419842	1.30033	0.00958387	0.496177
PAMAJ00136	1300001	1350000	494	675	0.00328737	0.00329221	1.00147	-0.812067	0.791623
PAMAJ00136	1350001	1400000	363	556	0.00209295	0.00280284	1.33918	0.116406	0.453665
PAMAJ00136	1400001	1450000	565	749	0.00367084	0.00412421	1.12351	-0.476557	0.683161
PAMAJ00136	1450001	1500000	577	836	0.003768	0.00434347	1.15273	-0.396222	0.654029
PAMAJ00136	1500001	1550000	638	848	0.00425621	0.004674	1.09816	-0.54624	0.70755
PAMAJ00136	1550001	1600000	436	671	0.002806	0.00357347	1.27351	-0.0641457	0.525573
PAMAJ00136	1600001	1650000	455	635	0.00285074	0.00370295	1.29894	0.00577812	0.497695
PAMAJ00136	1650001	1700000	406	547	0.00261263	0.00316379	1.21096	-0.236117	0.593329
PAMAJ00136	1700001	1750000	117	225	0.000758737	0.00100179	1.32034	0.0646013	0.474246
PAMAJ00136	1750001	1800000	413	597	0.00270789	0.00303137	1.11946	-0.487685	0.687113
PAMAJ00136	1800001	1850000	376	551	0.00231105	0.00268126	1.16019	-0.375697	0.646429
PAMAJ00136	1850001	1900000	487	700	0.00311347	0.00368063	1.18216	-0.315288	0.623729
PAMAJ00136	1900001	1950000	415	638	0.00251484	0.00323326	1.28567	-0.0307087	0.512249
PAMAJ00136	1950001	2000000	396	598	0.00225432	0.00319442	1.41702	0.330413	0.370544
PAMAJ00136	2000001	2050000	661	961	0.00414232	0.00509926	1.23102	-0.180978	0.571808
PAMAJ00136	2050001	2100000	476	664	0.002952	0.00318274	1.07816	-0.601216	0.726152
PAMAJ00136	2100001	2150000	483	682	0.00290526	0.00343116	1.18102	-0.318441	0.624925
PAMAJ00136	2150001	2200000	418	600	0.00275116	0.00309389	1.12458	-0.473613	0.682112
PAMAJ00136	2200001	2250000	267	482	0.00165432	0.00265011	1.60193	0.838795	0.200792
PAMAJ00136	2250001	2300000	430	621	0.00286421	0.00323221	1.12848	-0.462875	0.678273
PAMAJ00136	2300001	2350000	520	737	0.00315137	0.00432516	1.37247	0.207926	0.417643
PAMAJ00136	2350001	2400000	597	933	0.00389695	0.00511305	1.31206	0.0418524	0.483308
PAMAJ00136	2400001	2450000	693	938	0.00462537	0.00529242	1.14422	-0.419619	0.662618
PAMAJ00136	2450001	2500000	421	657	0.00258695	0.00348021	1.34529	0.133213	0.447013
PAMAJ00136	2500001	2550000	488	711	0.00304853	0.00390916	1.28231	-0.039953	0.515935
PAMAJ00136	2550001	2600000	665	864	0.00436053	0.00485579	1.11358	-0.503852	0.692817
PAMAJ00136	2600001	2650000	504	811	0.00334	0.00432295	1.2943	-0.00699806	0.502792
PAMAJ00136	2650001	2700000	640	863	0.00427642	0.00494211	1.15567	-0.38814	0.651044
PAMAJ00136	2700001	2750000	518	763	0.00338642	0.00409958	1.21059	-0.237123	0.593719
PAMAJ00136	2750001	2800000	595	947	0.00376084	0.00521063	1.3855	0.24374	0.403716
PAMAJ00136	2800001	2850000	617	879	0.00372484	0.00477653	1.28235	-0.0398563	0.515896
PAMAJ00136	2850001	2900000	545	846	0.00347116	0.00445947	1.28472	-0.0333257	0.513293
PAMAJ00136	2900001	2950000	488	741	0.00305674	0.00391937	1.28221	-0.0402389	0.516049
PAMAJ00136	2950001	3000000	527	790	0.00312337	0.00413379	1.3235	0.0733007	0.470783
PAMAJ00136	3000001	3050000	101	140	0.000593579	0.000734632	1.23763	-0.162789	0.564658
PAMAJ00137	1	50000	56	60	0.000391684	0.000351474	0.897341	-1.09836	0.863976
PAMAJ00137	50001	100000	68	75	0.000405158	0.000465053	1.14783	-0.409678	0.658979
PAMAJ00137	100001	150000	40	41	0.000245158	0.000286632	1.16917	-0.351004	0.637207
PAMAJ00137	150001	200000	363	523	0.00236926	0.00287	1.21135	-0.235048	0.592914
PAMAJ00137	200001	250000	184	246	0.00121305	0.00136232	1.12305	-0.477801	0.683604
PAMAJ00137	250001	300000	359	547	0.00238526	0.00300811	1.26112	-0.0981982	0.539113
PAMAJ00137	300001	350000	656	967	0.00447832	0.00522389	1.16648	-0.358395	0.639976
PAMAJ00137	350001	400000	590	861	0.00388579	0.00464042	1.1942	-0.282189	0.611101
PAMAJ00137	400001	450000	700	1051	0.00489074	0.00574368	1.1744	-0.336635	0.631804
PAMAJ00137	450001	500000	584	964	0.00389526	0.00505716	1.29829	0.00396955	0.498416
PAMAJ00137	500001	550000	676	1130	0.00452779	0.00627074	1.38494	0.242224	0.404303
PAMAJ00137	550001	600000	619	1064	0.00444874	0.00566516	1.27343	-0.064366	0.525661
PAMAJ00137	600001	650000	664	1126	0.00451295	0.00588558	1.30415	0.0201026	0.491981
PAMAJ00137	650001	700000	584	1047	0.00394305	0.00568663	1.44219	0.399611	0.344721
PAMAJ00137	700001	750000	477	769	0.00327284	0.00398316	1.21703	-0.219415	0.586837
PAMAJ00137	750001	800000	624	944	0.00429684	0.00527558	1.22778	-0.18987	0.575294
PAMAJ00137	800001	850000	658	1064	0.004538	0.00592358	1.30533	0.0233323	0.490693
PAMAJ00137	850001	900000	708	1142	0.00461442	0.00612747	1.3279	0.0853782	0.46598
PAMAJ00137	900001	950000	658	1115	0.00451442	0.00609474	1.35006	0.146315	0.441836
PAMAJ00137	950001	1000000	688	1198	0.00446621	0.00650411	1.45629	0.438383	0.330554
PAMAJ00137	1000001	1050000	764	1238	0.00510263	0.007392	1.44866	0.417411	0.338189
PAMAJ00137	1050001	1100000	721	1017	0.00463937	0.00576116	1.2418	-0.151333	0.560144
PAMAJ00137	1100001	1150000	648	975	0.00413958	0.00540726	1.30623	0.0258222	0.4897
PAMAJ00137	1150001	1200000	299	510	0.00198905	0.00258337	1.2988	0.00537252	0.497857
PAMAJ00137	1200001	1250000	394	607	0.00242811	0.00318642	1.3123	0.0425124	0.483045
PAMAJ00137	1250001	1300000	186	236	0.00130147	0.00154979	1.1908	-0.291544	0.614682
PAMAJ00137	1300001	1350000	254	338	0.00181211	0.00227821	1.25721	-0.10895	0.543379
PAMAJ00137	1350001	1400000	217	321	0.00141305	0.00197853	1.40018	0.284121	0.388159
PAMAJ00137	1400001	1450000	125	141	0.000772842	0.000956947	1.23822	-0.161175	0.564022
PAMAJ00137	1450001	1500000	379	480	0.00259621	0.00327158	1.26014	-0.100914	0.540191
PAMAJ00137	1500001	1550000	264	343	0.00190063	0.002192	1.1533	-0.394638	0.653445
PAMAJ00138	1	50000	19	19	0.000117263	0.000104947	0.894971	-1.10487	0.865393
PAMAJ00139	1	50000	329	398	0.00245621	0.00253053	1.03026	-0.732925	0.768198
PAMAJ00139	50001	100000	9	8	5.56842e-05	5.38947e-05	0.967863	-0.904468	0.817126
PAMAJ00140	1	50000	67	102	0.000449789	0.000578737	1.28669	-0.0279228	0.511138
PAMAJ00141	1	50000	7	7	5.64211e-05	5.15789e-05	0.914177	-1.05207	0.853616
PAMAJ00142	1	50000	27	28	0.000205053	0.000203789	0.993836	-0.833062	0.797595
PAMAJ00142	50001	100000	18	16	9.93684e-05	7.22105e-05	0.726695	-1.56752	0.941503
PAMAJ00142	100001	150000	75	89	0.000548211	0.000508316	0.927227	-1.01619	0.845231
PAMAJ00142	150001	200000	15	12	0.000102421	7.09474e-05	0.692704	-1.66097	0.95164
PAMAJ00143	1	50000	366	709	0.00175537	0.00346137	1.97187	1.85589	0.031735
PAMAJ00143	50001	100000	318	636	0.00192674	0.00300789	1.56113	0.726612	0.233732
PAMAJ00143	100001	150000	488	958	0.00271453	0.00529179	1.94943	1.79418	0.0363922
PAMAJ00143	150001	200000	499	939	0.00276863	0.00504579	1.82249	1.44517	0.0742054
PAMAJ00143	200001	250000	452	921	0.00249263	0.00493947	1.98163	1.8827	0.0298702
PAMAJ00143	250001	300000	475	859	0.00239253	0.00465232	1.94452	1.78068	0.0374828
PAMAJ00143	300001	350000	280	716	0.00143	0.00356747	2.49473	3.2934	0.000494925
PAMAJ00143	350001	400000	444	857	0.00256874	0.00459705	1.78961	1.35479	0.0877426
PAMAJ00143	400001	450000	368	812	0.00215042	0.00406442	1.89006	1.63095	0.0514509
PAMAJ00143	450001	500000	243	517	0.00137684	0.00251316	1.82531	1.45293	0.0731214
PAMAJ00143	500001	550000	266	570	0.00172063	0.00300263	1.74508	1.23234	0.108911
PAMAJ00143	550001	600000	267	550	0.00161168	0.00243189	1.50892	0.583061	0.279926
PAMAJ00143	600001	650000	243	478	0.00142747	0.00243032	1.70254	1.11539	0.132342
PAMAJ00143	650001	700000	184	441	0.000896526	0.00208347	2.32394	2.82382	0.00237276
PAMAJ00143	700001	750000	188	411	0.00114042	0.00173863	1.52455	0.62605	0.265641
PAMAJ00143	750001	800000	343	668	0.00207579	0.00354305	1.70684	1.12723	0.129823
PAMAJ00143	800001	850000	174	383	0.000650316	0.00143084	2.20022	2.48369	0.00650149
PAMAJ00143	850001	900000	214	462	0.00129084	0.00218474	1.69249	1.08778	0.138346
PAMAJ00143	900001	950000	329	620	0.00182558	0.00308442	1.68956	1.0797	0.140138
PAMAJ00143	950001	1000000	312	629	0.00192221	0.00332916	1.73194	1.19624	0.115802
PAMAJ00143	1000001	1050000	231	475	0.00141474	0.00238284	1.6843	1.06524	0.143385
PAMAJ00143	1050001	1100000	356	650	0.00211484	0.00365958	1.73043	1.19207	0.116617
PAMAJ00143	1100001	1150000	251	526	0.00123	0.00277358	2.25494	2.63413	0.00421764
PAMAJ00143	1150001	1200000	243	558	0.00141705	0.00301842	2.13007	2.29082	0.0109868
PAMAJ00143	1200001	1250000	199	482	0.00115958	0.00246442	2.12527	2.27762	0.0113747
PAMAJ00143	1250001	1300000	337	659	0.00174263	0.00340179	1.9521	1.80152	0.0358104
PAMAJ00143	1300001	1350000	260	590	0.00139105	0.00302032	2.17125	2.40404	0.00810755
PAMAJ00143	1350001	1400000	345	652	0.00243095	0.00378116	1.55542	0.710929	0.238564
PAMAJ00143	1400001	1450000	237	567	0.00135684	0.00307832	2.26874	2.67207	0.00376925
PAMAJ00143	1450001	1500000	312	599	0.00171947	0.00322295	1.87439	1.58786	0.0561595
PAMAJ00143	1500001	1550000	369	605	0.00219547	0.003364	1.53225	0.647203	0.25875
PAMAJ00143	1550001	1600000	429	759	0.00252126	0.00419442	1.66362	1.00839	0.156633
PAMAJ00143	1600001	1650000	384	753	0.00214295	0.00389263	1.81648	1.42866	0.076551
PAMAJ00143	1650001	1700000	421	808	0.00231147	0.00413368	1.78833	1.35127	0.0883043
PAMAJ00143	1700001	1750000	349	855	0.00189147	0.00455032	2.40571	3.04863	0.00114945
PAMAJ00143	1750001	1800000	303	599	0.00169316	0.00310495	1.83382	1.47633	0.0699281
PAMAJ00143	1800001	1850000	271	588	0.00140589	0.00298926	2.12624	2.28029	0.0112954
PAMAJ00143	1850001	1900000	342	667	0.00179284	0.00374695	2.08995	2.18052	0.0146095
PAMAJ00143	1900001	1950000	395	738	0.00220674	0.00402389	1.82345	1.44783	0.0738324
PAMAJ00143	1950001	2000000	316	615	0.00180726	0.00322084	1.78217	1.33432	0.0910498
PAMAJ00143	2000001	2050000	513	872	0.00262611	0.00472337	1.79862	1.37955	0.0838631
PAMAJ00143	2050001	2100000	531	924	0.00287611	0.00501347	1.74314	1.22703	0.109906
PAMAJ00143	2100001	2150000	416	663	0.002206	0.00347158	1.5737	0.76117	0.223278
PAMAJ00143	2150001	2200000	452	885	0.00248537	0.00473011	1.90318	1.66702	0.0477548
PAMAJ00143	2200001	2250000	362	673	0.00191179	0.00380853	1.99213	1.91157	0.0279659
PAMAJ00143	2250001	2300000	458	889	0.00270568	0.00518842	1.9176	1.70667	0.0439413
PAMAJ00143	2300001	2350000	380	763	0.002316	0.00399368	1.72439	1.17546	0.119905
PAMAJ00143	2350001	2400000	264	455	0.00148832	0.00244326	1.64162	0.947915	0.171586
PAMAJ00143	2400001	2450000	296	486	0.001548	0.00232179	1.49986	0.558175	0.288362
PAMAJ00143	2450001	2500000	222	487	0.00116968	0.00220737	1.88716	1.62297	0.052298
PAMAJ00143	2500001	2550000	253	478	0.00140621	0.00240074	1.70724	1.12832	0.129592
PAMAJ00143	2550001	2600000	327	532	0.00160253	0.00280179	1.74835	1.24135	0.107237
PAMAJ00143	2600001	2650000	383	618	0.00215832	0.00311305	1.44235	0.400046	0.344561
PAMAJ00143	2650001	2700000	357	633	0.00189326	0.00324842	1.71578	1.1518	0.124701
PAMAJ00143	2700001	2750000	381	603	0.00183463	0.00311589	1.69838	1.10395	0.134808
PAMAJ00143	2750001	2800000	377	672	0.00194053	0.00369884	1.9061	1.67504	0.0469629
PAMAJ00143	2800001	2850000	360	620	0.00188126	0.00342526	1.82073	1.44033	0.0748871
PAMAJ00143	2850001	2900000	399	676	0.00227495	0.00378768	1.66495	1.01205	0.155757
PAMAJ00143	2900001	2950000	399	680	0.00213379	0.00377632	1.76977	1.30024	0.09676
PAMAJ00143	2950001	3000000	348	638	0.00171484	0.00334189	1.94881	1.79246	0.0365296
PAMAJ00143	3000001	3050000	384	712	0.00225232	0.00374484	1.66266	1.00575	0.157268
PAMAJ00143	3050001	3100000	216	444	0.00117737	0.00203368	1.72731	1.18349	0.118307
PAMAJ00143	3100001	3150000	273	493	0.00143358	0.00247232	1.72458	1.17598	0.1198
PAMAJ00143	3150001	3200000	306	627	0.00142442	0.00313063	2.19783	2.4771	0.00662267
PAMAJ00143	3200001	3250000	477	789	0.00260053	0.00450979	1.73418	1.20239	0.114607
PAMAJ00143	3250001	3300000	503	918	0.00244095	0.00503432	2.06244	2.10489	0.0176506
PAMAJ00143	3300001	3350000	509	867	0.00258789	0.00499737	1.93106	1.74367	0.0406082
PAMAJ00143	3350001	3400000	247	763	0.00120421	0.00451589	3.75009	6.74476	7.66387e-12
PAMAJ00143	3400001	3450000	410	904	0.00208789	0.00542842	2.59995	3.58268	0.000170043
PAMAJ00143	3450001	3500000	385	688	0.00204453	0.00369484	1.80718	1.40309	0.0802944
PAMAJ00143	3500001	3550000	493	853	0.00265274	0.00487011	1.83588	1.48199	0.0691716
PAMAJ00143	3550001	3600000	537	819	0.00281168	0.00483653	1.72016	1.16383	0.122246
PAMAJ00143	3600001	3650000	522	1070	0.00243337	0.00617811	2.53891	3.41485	0.000319083
PAMAJ00143	3650001	3700000	301	535	0.00151989	0.00307505	2.02321	1.99701	0.022912
PAMAJ00143	3700001	3750000	30	50	0.000140316	0.000285684	2.036	2.0322	0.0210668
PAMAJ00144	1	50000	6	6	3.84211e-05	3.75789e-05	0.97808	-0.87638	0.809588
PAMAJ00145	1	50000	269	425	0.00192495	0.00261011	1.35594	0.162471	0.435468
PAMAJ00145	50001	100000	429	700	0.00324663	0.00390253	1.20202	-0.260682	0.602831
PAMAJ00145	100001	150000	408	689	0.00288189	0.00343611	1.19231	-0.287388	0.613092
PAMAJ00145	150001	200000	618	981	0.00451442	0.00537295	1.19018	-0.293262	0.615339
PAMAJ00145	200001	250000	630	1159	0.00499074	0.006492	1.30081	0.0109074	0.495649
PAMAJ00145	250001	300000	604	1157	0.00500316	0.007106	1.4203	0.339433	0.367142
PAMAJ00145	300001	350000	321	619	0.00259074	0.00356263	1.37514	0.215267	0.41478
PAMAJ00145	350001	400000	61	112	0.000524947	0.000778316	1.48266	0.510865	0.304723
PAMAJ00146	1	50000	73	156	0.000525474	0.00102179	1.94451	1.78065	0.0374846
PAMAJ00146	50001	100000	118	171	0.000833263	0.00111042	1.33262	0.0983562	0.460825
PAMAJ00146	100001	150000	168	301	0.00130495	0.00160611	1.23078	-0.181618	0.572059
PAMAJ00147	1	50000	197	281	0.00120747	0.00157726	1.30625	0.0258715	0.48968
PAMAJ00147	50001	100000	108	171	0.000710842	0.000833053	1.17192	-0.343439	0.634366
PAMAJ00147	100001	150000	15	14	8.62105e-05	7.27368e-05	0.843712	-1.2458	0.893581
PAMAJ00147	150001	200000	33	38	0.000216842	0.000216316	0.997574	-0.822784	0.794684
PAMAJ00148	1	50000	37	87	0.000199684	0.000595474	2.98208	4.63327	1.79966e-06
PAMAJ00148	50001	100000	19	41	0.000112421	0.000244	2.17041	2.40173	0.00815885
PAMAJ00148	100001	150000	211	377	0.00194011	0.00179842	0.926968	-1.0169	0.8454
PAMAJ00148	150001	200000	167	399	0.001402	0.00227242	1.62084	0.890781	0.186523
PAMAJ00148	200001	250000	256	397	0.00223474	0.00261011	1.16797	-0.35431	0.638447
PAMAJ00148	250001	300000	204	403	0.00140874	0.00256158	1.81835	1.43379	0.075816
PAMAJ00148	300001	350000	437	533	0.00319526	0.00355758	1.11339	-0.50436	0.692996
PAMAJ00148	350001	400000	260	548	0.00189516	0.003368	1.77716	1.32055	0.0933262
PAMAJ00148	400001	450000	328	445	0.00261947	0.00315084	1.20285	-0.258403	0.601952
PAMAJ00148	450001	500000	417	642	0.00334968	0.00407474	1.21646	-0.221005	0.587456
PAMAJ00148	500001	550000	346	625	0.00263653	0.00333463	1.26478	-0.0881487	0.535121
PAMAJ00148	550001	600000	428	754	0.00330821	0.00418789	1.26591	-0.0850466	0.533888
PAMAJ00148	600001	650000	346	578	0.00277526	0.00318326	1.14701	-0.411927	0.659804
PAMAJ00148	650001	700000	326	623	0.00249326	0.00338032	1.35578	0.162049	0.435634
PAMAJ00148	700001	750000	342	567	0.00269789	0.00331811	1.22989	-0.18407	0.573021
PAMAJ00148	750001	800000	230	462	0.00196379	0.00232474	1.1838	-0.310781	0.622016
PAMAJ00148	800001	850000	408	621	0.00342811	0.00388674	1.13379	-0.448296	0.67303
PAMAJ00148	850001	900000	216	416	0.00176874	0.00202589	1.14539	-0.416401	0.661442
PAMAJ00148	900001	950000	338	670	0.00260937	0.00365032	1.39893	0.280667	0.389483
PAMAJ00148	950001	1000000	212	481	0.00158926	0.00226221	1.42344	0.348049	0.363902
PAMAJ00148	1000001	1050000	231	527	0.00173642	0.00258758	1.49018	0.531552	0.297518
PAMAJ00148	1050001	1100000	465	790	0.00314305	0.00499326	1.58867	0.802322	0.211183
PAMAJ00148	1100001	1150000	347	700	0.00269821	0.00368684	1.3664	0.191244	0.424167
PAMAJ00148	1150001	1200000	319	466	0.00266263	0.00261516	0.982172	-0.86513	0.806516
PAMAJ00148	1200001	1250000	249	433	0.00170937	0.00224874	1.31554	0.0514001	0.479503
PAMAJ00148	1250001	1300000	253	440	0.00189832	0.00241779	1.27365	-0.0637694	0.525423
PAMAJ00148	1300001	1350000	282	515	0.00209821	0.00269147	1.28275	-0.0387545	0.515457
PAMAJ00148	1350001	1400000	198	400	0.00152168	0.00197842	1.30016	0.00910936	0.496366
PAMAJ00148	1400001	1450000	276	445	0.00192	0.00189853	0.988818	-0.846858	0.801463
PAMAJ00148	1450001	1500000	299	590	0.00230432	0.00358021	1.55369	0.706172	0.24004
PAMAJ00148	1500001	1550000	467	795	0.00388842	0.00500821	1.28798	-0.0243619	0.509718
PAMAJ00148	1550001	1600000	213	480	0.00155737	0.00256758	1.64866	0.967274	0.166704
PAMAJ00148	1600001	1650000	306	540	0.002556	0.00309095	1.20929	-0.240703	0.595107
PAMAJ00148	1650001	1700000	305	552	0.00236116	0.00315326	1.33547	0.106203	0.45771
PAMAJ00148	1700001	1750000	156	353	0.00124263	0.00185516	1.49293	0.539111	0.294905
PAMAJ00148	1750001	1800000	289	508	0.002402	0.00280684	1.16854	-0.352735	0.637857
PAMAJ00148	1800001	1850000	248	486	0.00189747	0.002672	1.40819	0.306135	0.379751
PAMAJ00148	1850001	1900000	208	450	0.00155421	0.00214042	1.37718	0.220864	0.412599
PAMAJ00148	1900001	1950000	210	585	0.00162537	0.00306653	1.88667	1.62162	0.0524426
PAMAJ00148	1950001	2000000	133	323	0.000964947	0.00154579	1.60194	0.838822	0.200785
PAMAJ00148	2000001	2050000	256	388	0.00218632	0.00266453	1.21873	-0.214759	0.585023
PAMAJ00148	2050001	2100000	167	430	0.00129747	0.00226147	1.74298	1.22659	0.109988
PAMAJ00148	2100001	2150000	264	361	0.00233274	0.00205421	0.8806	-1.14438	0.873768
PAMAJ00148	2150001	2200000	264	657	0.00186147	0.00424926	2.28274	2.71057	0.00335842
PAMAJ00148	2200001	2250000	335	463	0.00255611	0.00222253	0.869497	-1.17491	0.879985
PAMAJ00148	2250001	2300000	209	430	0.00161937	0.00247989	1.53139	0.644854	0.259511
PAMAJ00148	2300001	2350000	262	520	0.00203421	0.00287768	1.41464	0.323873	0.373017
PAMAJ00148	2350001	2400000	268	523	0.00224242	0.00285905	1.27498	-0.0600937	0.523959
PAMAJ00148	2400001	2450000	306	544	0.00260611	0.00324189	1.24396	-0.145396	0.557801
PAMAJ00148	2450001	2500000	174	491	0.00139579	0.00263042	1.88454	1.61577	0.0530721
PAMAJ00148	2500001	2550000	264	431	0.00205053	0.00244758	1.19363	-0.283755	0.611701
PAMAJ00148	2550001	2600000	291	549	0.00239863	0.00342589	1.42827	0.361337	0.358924
PAMAJ00148	2600001	2650000	406	612	0.00351263	0.00366916	1.04456	-0.693599	0.756033
PAMAJ00148	2650001	2700000	377	668	0.00321432	0.00406863	1.26578	-0.0853921	0.534025
PAMAJ00148	2700001	2750000	370	499	0.00304158	0.00320095	1.0524	-0.672058	0.749227
PAMAJ00148	2750001	2800000	353	518	0.00287505	0.00306684	1.06671	-0.632711	0.736539
PAMAJ00148	2800001	2850000	357	587	0.00278189	0.00335432	1.20577	-0.250385	0.598855
PAMAJ00148	2850001	2900000	430	562	0.00363189	0.00291579	0.80283	-1.3582	0.9128
PAMAJ00148	2900001	2950000	351	478	0.00274274	0.00313453	1.14285	-0.423384	0.663992
PAMAJ00148	2950001	3000000	256	377	0.00218779	0.00212674	0.972095	-0.892834	0.814027
PAMAJ00148	3000001	3050000	285	483	0.00228863	0.00275284	1.20283	-0.25846	0.601974
PAMAJ00148	3050001	3100000	184	555	0.00140884	0.00232484	1.65018	0.971442	0.165664
PAMAJ00148	3100001	3150000	253	464	0.00225547	0.00266189	1.18019	-0.320705	0.625783
PAMAJ00148	3150001	3200000	152	475	0.00118642	0.00297463	2.50723	3.32776	0.000437743
PAMAJ00148	3200001	3250000	375	664	0.00311126	0.00410853	1.32054	0.0651424	0.47403
PAMAJ00148	3250001	3300000	64	135	0.000455158	0.000760947	1.67183	1.03097	0.151278
PAMAJ00149	1	50000	56	177	0.000459263	0.00100989	2.19894	2.48015	0.00656635
PAMAJ00149	50001	100000	40	82	0.000308105	0.000544	1.76563	1.28886	0.098724
PAMAJ00149	100001	150000	56	118	0.000366737	0.000633684	1.7279	1.18511	0.117986
PAMAJ00149	150001	200000	41	124	0.000342421	0.000713053	2.08239	2.15972	0.0153972
PAMAJ00149	200001	250000	80	79	0.000506421	0.000450526	0.889627	-1.11956	0.86855
PAMAJ00149	250001	300000	52	98	0.000356	0.000617684	1.73507	1.20482	0.114136
PAMAJ00150	1	50000	435	783	0.00309842	0.00424084	1.36871	0.19759	0.421683
PAMAJ00150	50001	100000	401	727	0.00274442	0.00378495	1.37914	0.226275	0.410494
PAMAJ00150	100001	150000	523	850	0.00377821	0.00470905	1.24637	-0.138762	0.555181
PAMAJ00150	150001	200000	479	747	0.00315063	0.00389989	1.23781	-0.16229	0.564461
PAMAJ00150	200001	250000	541	907	0.00365621	0.00488484	1.33604	0.107767	0.45709
PAMAJ00150	250001	300000	627	811	0.00451632	0.00464116	1.02764	-0.740118	0.770386
PAMAJ00150	300001	350000	483	753	0.00338284	0.00397726	1.17572	-0.333013	0.630438
PAMAJ00150	350001	400000	595	840	0.00414642	0.00428558	1.03356	-0.723843	0.765419
PAMAJ00150	400001	450000	469	816	0.00326937	0.00429074	1.31241	0.0427904	0.482934
PAMAJ00150	450001	500000	589	907	0.00393211	0.00481768	1.22521	-0.196925	0.578057
PAMAJ00150	500001	550000	690	982	0.00495505	0.00550263	1.11051	-0.512288	0.695775
PAMAJ00150	550001	600000	663	1049	0.00454316	0.00555474	1.22266	-0.20395	0.580804
PAMAJ00150	600001	650000	649	927	0.00465526	0.00511221	1.09816	-0.546247	0.707552
PAMAJ00150	650001	700000	739	1113	0.00515411	0.00624558	1.21177	-0.233898	0.592468
PAMAJ00150	700001	750000	426	708	0.00305263	0.00386526	1.26621	-0.0842263	0.533562
PAMAJ00150	750001	800000	133	180	0.000955474	0.00112211	1.1744	-0.336628	0.631801
PAMAJ00150	800001	850000	73	104	0.000527789	0.000630842	1.19525	-0.279297	0.609992
PAMAJ00150	850001	900000	783	1106	0.00565737	0.00645589	1.14115	-0.428056	0.665695
PAMAJ00150	900001	950000	743	1077	0.00530726	0.00632358	1.1915	-0.289629	0.61395
PAMAJ00150	950001	1000000	944	1282	0.00669326	0.00757695	1.13203	-0.45313	0.674772
PAMAJ00150	1000001	1050000	764	1142	0.00572979	0.00647284	1.12968	-0.459577	0.67709
PAMAJ00150	1050001	1100000	811	1252	0.00574032	0.00728832	1.26967	-0.0747003	0.529773
PAMAJ00150	1100001	1150000	739	1068	0.00525916	0.00622779	1.18418	-0.309745	0.621623
PAMAJ00150	1150001	1200000	693	1036	0.00492168	0.00620453	1.26065	-0.0994951	0.539627
PAMAJ00150	1200001	1250000	644	981	0.00454979	0.00574347	1.26236	-0.0948034	0.537764
PAMAJ00150	1250001	1300000	636	961	0.00433337	0.00531926	1.22751	-0.190612	0.575585
PAMAJ00150	1300001	1350000	478	724	0.00342832	0.00411432	1.2001	-0.26598	0.604873
PAMAJ00150	1350001	1400000	660	937	0.00468084	0.00530968	1.13434	-0.446761	0.672476
PAMAJ00150	1400001	1450000	795	1179	0.00553958	0.00695147	1.25487	-0.115386	0.54593
PAMAJ00150	1450001	1500000	625	946	0.00451337	0.00537558	1.19103	-0.290898	0.614435
PAMAJ00150	1500001	1550000	791	1118	0.00544516	0.00644547	1.18371	-0.311046	0.622117
PAMAJ00150	1550001	1600000	936	1205	0.00648916	0.00748989	1.15422	-0.392126	0.652517
PAMAJ00150	1600001	1650000	851	1142	0.00605368	0.00656621	1.08466	-0.583345	0.720169
PAMAJ00150	1650001	1700000	855	1226	0.00571947	0.00717653	1.25475	-0.115712	0.54606
PAMAJ00150	1700001	1750000	737	1040	0.00481716	0.00596284	1.23783	-0.162234	0.564439
PAMAJ00150	1750001	1800000	836	1124	0.00571989	0.00639505	1.11804	-0.491592	0.688496
PAMAJ00150	1800001	1850000	510	712	0.003508	0.00394063	1.12333	-0.477049	0.683337
PAMAJ00150	1850001	1900000	804	1159	0.005414	0.00660611	1.22019	-0.21074	0.583455
PAMAJ00150	1900001	1950000	931	1213	0.00654621	0.00686158	1.04818	-0.683663	0.752906
PAMAJ00150	1950001	2000000	741	1026	0.00507568	0.00577053	1.1369	-0.439738	0.669936
PAMAJ00150	2000001	2050000	845	1156	0.00570789	0.00663105	1.16173	-0.371455	0.644851
PAMAJ00150	2050001	2100000	954	1340	0.00648221	0.00759021	1.17093	-0.346174	0.635394
PAMAJ00150	2100001	2150000	858	1245	0.00583937	0.00731653	1.25297	-0.12063	0.548008
PAMAJ00150	2150001	2200000	798	1091	0.00540221	0.00620442	1.1485	-0.407849	0.658308
PAMAJ00150	2200001	2250000	843	1144	0.00570105	0.00653105	1.14559	-0.415848	0.661239
PAMAJ00150	2250001	2300000	708	982	0.00458821	0.00529684	1.15445	-0.391493	0.652283
PAMAJ00150	2300001	2350000	707	969	0.00470526	0.00517789	1.10045	-0.539953	0.705385
PAMAJ00150	2350001	2400000	727	939	0.00472884	0.00521474	1.10275	-0.533615	0.703196
PAMAJ00150	2400001	2450000	576	847	0.00364042	0.00440989	1.21137	-0.234994	0.592893
PAMAJ00150	2450001	2500000	751	1019	0.00487674	0.00515821	1.05772	-0.657432	0.744548
PAMAJ00150	2500001	2550000	567	833	0.00379737	0.004432	1.16712	-0.356638	0.639318
PAMAJ00150	2550001	2600000	651	838	0.00421495	0.00432326	1.0257	-0.745466	0.772005
PAMAJ00150	2600001	2650000	682	914	0.00445347	0.00462611	1.03877	-0.709536	0.761004
PAMAJ00150	2650001	2700000	641	842	0.00420695	0.00445011	1.0578	-0.657205	0.744475
PAMAJ00150	2700001	2750000	510	661	0.00326842	0.00336326	1.02902	-0.736337	0.769237
PAMAJ00150	2750001	2800000	811	984	0.00552379	0.00570632	1.03304	-0.725265	0.765855
PAMAJ00150	2800001	2850000	799	1080	0.00526095	0.00573863	1.0908	-0.566483	0.714467
PAMAJ00150	2850001	2900000	790	1025	0.00511495	0.00535063	1.04608	-0.689435	0.754725
PAMAJ00150	2900001	2950000	698	1036	0.00477168	0.00514832	1.07893	-0.599104	0.725448
PAMAJ00150	2950001	3000000	745	1030	0.00489968	0.00546253	1.11487	-0.500286	0.691563
PAMAJ00150	3000001	3050000	644	852	0.00427937	0.00458126	1.07055	-0.622162	0.733082
PAMAJ00150	3050001	3100000	730	999	0.00500684	0.00543926	1.08637	-0.578667	0.718593
PAMAJ00150	3100001	3150000	611	838	0.00410505	0.00436221	1.06264	-0.643884	0.740175
PAMAJ00150	3150001	3200000	623	843	0.00399789	0.00418242	1.04616	-0.689214	0.754656
PAMAJ00150	3200001	3250000	728	1004	0.00455453	0.00563484	1.23719	-0.163989	0.56513
PAMAJ00150	3250001	3300000	641	860	0.00425526	0.00467389	1.09838	-0.545638	0.707342
PAMAJ00150	3300001	3350000	625	850	0.00400021	0.00458095	1.14518	-0.416975	0.661652
PAMAJ00150	3350001	3400000	696	925	0.00456042	0.00506589	1.11084	-0.511384	0.695459
PAMAJ00150	3400001	3450000	711	960	0.00468674	0.00498989	1.06468	-0.638281	0.738355
PAMAJ00150	3450001	3500000	782	1016	0.00491042	0.00534263	1.08802	-0.574122	0.717057
PAMAJ00150	3500001	3550000	562	807	0.00380432	0.004336	1.13976	-0.431877	0.667085
PAMAJ00150	3550001	3600000	752	1125	0.00538947	0.00637916	1.18363	-0.311245	0.622193
PAMAJ00150	3600001	3650000	839	1101	0.00583189	0.00653663	1.12084	-0.483879	0.685764
PAMAJ00150	3650001	3700000	794	1052	0.00530042	0.00579674	1.09364	-0.558674	0.711808
PAMAJ00150	3700001	3750000	808	1032	0.00568432	0.00580484	1.0212	-0.757823	0.775721
PAMAJ00150	3750001	3800000	897	1202	0.00645084	0.00683874	1.06013	-0.650793	0.74241
PAMAJ00150	3800001	3850000	870	1263	0.00599895	0.00677474	1.12932	-0.460569	0.677446
PAMAJ00150	3850001	3900000	830	1102	0.00564705	0.00611021	1.08202	-0.59062	0.722613
PAMAJ00150	3900001	3950000	727	971	0.00503337	0.00560589	1.11374	-0.503393	0.692656
PAMAJ00150	3950001	4000000	384	607	0.00239537	0.00288979	1.20641	-0.248636	0.598179
PAMAJ00150	4000001	4050000	490	669	0.00312958	0.00321747	1.02808	-0.738903	0.770017
PAMAJ00150	4050001	4100000	562	739	0.00374326	0.00407063	1.08746	-0.57567	0.717581
PAMAJ00150	4100001	4150000	407	511	0.00242484	0.00240253	0.990799	-0.84141	0.799941
PAMAJ00150	4150001	4200000	330	476	0.00202884	0.00231432	1.14071	-0.429254	0.666131
PAMAJ00150	4200001	4250000	301	388	0.00172747	0.00186305	1.07848	-0.600335	0.725858
PAMAJ00150	4250001	4300000	267	454	0.00169474	0.00226632	1.33727	0.111142	0.455752
PAMAJ00150	4300001	4350000	328	527	0.00217326	0.00248705	1.14439	-0.419148	0.662446
PAMAJ00150	4350001	4400000	390	523	0.00272779	0.00280811	1.02945	-0.73516	0.768879
PAMAJ00150	4400001	4450000	443	654	0.00299789	0.00352632	1.17627	-0.331498	0.629866
PAMAJ00150	4450001	4500000	197	260	0.00130979	0.00130632	0.997351	-0.823398	0.794859
PAMAJ00150	4500001	4550000	485	582	0.00326674	0.00327063	1.00119	-0.812841	0.791845
PAMAJ00150	4550001	4600000	345	460	0.00232789	0.00225505	0.96871	-0.902141	0.816509
PAMAJ00150	4600001	4650000	390	533	0.00233168	0.00274168	1.17584	-0.332676	0.630311
PAMAJ00150	4650001	4700000	577	728	0.00394579	0.00412811	1.04621	-0.689079	0.754613
PAMAJ00150	4700001	4750000	613	792	0.00419137	0.00433042	1.03318	-0.724905	0.765745
PAMAJ00150	4750001	4800000	713	886	0.00465442	0.00497811	1.06954	-0.624914	0.733986
PAMAJ00150	4800001	4850000	538	786	0.00369653	0.00436189	1.18	-0.321247	0.625989
PAMAJ00150	4850001	4900000	572	769	0.00396063	0.00394632	0.996387	-0.826048	0.795612
PAMAJ00150	4900001	4950000	537	669	0.00364747	0.00327979	0.899196	-1.09326	0.86286
PAMAJ00150	4950001	5000000	491	558	0.00332516	0.00311242	0.936021	-0.992013	0.839404
PAMAJ00150	5000001	5050000	474	620	0.00310453	0.00325	1.04686	-0.687288	0.75405
PAMAJ00150	5050001	5100000	572	754	0.00360832	0.004002	1.1091	-0.516154	0.697126
PAMAJ00150	5100001	5150000	570	781	0.00347084	0.00419263	1.20796	-0.24437	0.596528
PAMAJ00150	5150001	5200000	652	873	0.00376263	0.00479853	1.27531	-0.0591903	0.5236
PAMAJ00150	5200001	5250000	764	980	0.00503663	0.00544484	1.08105	-0.593287	0.723505
PAMAJ00150	5250001	5300000	764	967	0.00523484	0.005566	1.06326	-0.64219	0.739625
PAMAJ00150	5300001	5350000	635	813	0.00405368	0.00464	1.14464	-0.418455	0.662193
PAMAJ00150	5350001	5400000	784	940	0.00522705	0.00551937	1.05592	-0.66236	0.74613
PAMAJ00150	5400001	5450000	595	842	0.00388937	0.00471789	1.21302	-0.230449	0.591128
PAMAJ00150	5450001	5500000	498	697	0.00330421	0.00373284	1.12972	-0.459466	0.67705
PAMAJ00150	5500001	5550000	628	821	0.00418716	0.00444337	1.06119	-0.647885	0.74147
PAMAJ00150	5550001	5600000	680	934	0.00437463	0.00496326	1.13456	-0.446178	0.672266
PAMAJ00150	5600001	5650000	663	923	0.00403379	0.00504232	1.25002	-0.128727	0.551213
PAMAJ00150	5650001	5700000	678	911	0.00424547	0.00487358	1.14795	-0.409357	0.658861
PAMAJ00150	5700001	5750000	606	828	0.00395989	0.00433989	1.09596	-0.552283	0.709623
PAMAJ00150	5750001	5800000	749	1002	0.00458463	0.00558211	1.21757	-0.217943	0.586263
PAMAJ00150	5800001	5850000	676	859	0.00416347	0.00486579	1.16869	-0.352341	0.637709
PAMAJ00150	5850001	5900000	404	579	0.00235421	0.00295695	1.25603	-0.112215	0.544673
PAMAJ00151	1	50000	266	471	0.00197411	0.00244716	1.23963	-0.157302	0.562497
PAMAJ00151	50001	100000	466	632	0.00318189	0.00333611	1.04847	-0.68286	0.752652
PAMAJ00151	100001	150000	559	666	0.00341105	0.00357516	1.04811	-0.683841	0.752962
PAMAJ00151	150001	200000	439	546	0.00297284	0.00290968	0.978754	-0.874526	0.809084
PAMAJ00151	200001	250000	320	570	0.00227505	0.00281642	1.23796	-0.161886	0.564302
PAMAJ00151	250001	300000	295	507	0.00226737	0.00275853	1.21662	-0.220553	0.58728
PAMAJ00151	300001	350000	489	698	0.00320179	0.00426863	1.3332	0.0999636	0.460187
PAMAJ00151	350001	400000	336	527	0.00149116	0.00375158	2.51588	3.35153	0.000401828
PAMAJ00151	400001	450000	326	550	0.00188958	0.002838	1.50192	0.56383	0.286435
PAMAJ00151	450001	500000	406	590	0.00152874	0.00304653	1.99284	1.91352	0.0278409
PAMAJ00151	500001	550000	357	505	0.00199263	0.00311411	1.56281	0.731244	0.232315
PAMAJ00151	550001	600000	405	591	0.00166716	0.00347747	2.08586	2.16928	0.0150307
PAMAJ00151	600001	650000	275	481	0.00153779	0.00239358	1.55651	0.713902	0.237644
PAMAJ00151	650001	700000	414	626	0.00285453	0.00376663	1.31953	0.0623696	0.475134
PAMAJ00151	700001	750000	286	560	0.00182284	0.00250579	1.37466	0.213955	0.415291
PAMAJ00151	750001	800000	285	497	0.00174579	0.00232558	1.33211	0.096957	0.46138
PAMAJ00151	800001	850000	431	565	0.00319968	0.00325853	1.01839	-0.765548	0.778027
PAMAJ00151	850001	900000	463	718	0.00324421	0.00378526	1.16677	-0.357598	0.639678
PAMAJ00151	900001	950000	346	545	0.00237358	0.00256737	1.08164	-0.591647	0.722956
PAMAJ00151	950001	1000000	182	311	0.00117611	0.00150811	1.28229	-0.0400171	0.51596
PAMAJ00151	1000001	1050000	34	42	0.000245053	0.000241368	0.984962	-0.857458	0.804404
PAMAJ00151	1050001	1100000	8	14	6.36842e-05	7.74737e-05	1.21653	-0.220805	0.587378
PAMAJ00152	1	50000	62	69	0.000471579	0.000481895	1.02188	-0.755972	0.775167
PAMAJ00152	50001	100000	79	161	0.000538421	0.000803474	1.49228	0.537319	0.295524
PAMAJ00152	100001	150000	306	438	0.00221221	0.00235884	1.06628	-0.633883	0.736922
PAMAJ00152	150001	200000	212	468	0.00128611	0.00202305	1.573	0.759246	0.223853
PAMAJ00152	200001	250000	314	605	0.002066	0.00288074	1.39436	0.268099	0.394312
PAMAJ00152	250001	300000	308	479	0.00196558	0.00211011	1.07353	-0.613955	0.730378
PAMAJ00152	300001	350000	373	481	0.00245011	0.00214316	0.87472	-1.16055	0.877088
PAMAJ00152	350001	400000	367	569	0.00205758	0.00271253	1.31831	0.0590254	0.476466
PAMAJ00152	400001	450000	308	504	0.00202853	0.00239526	1.18079	-0.319075	0.625165
PAMAJ00152	450001	500000	313	551	0.00201463	0.00271421	1.34725	0.138588	0.444888
PAMAJ00152	500001	550000	441	590	0.00267495	0.00315695	1.18019	-0.320713	0.625786
PAMAJ00152	550001	600000	272	388	0.00171326	0.00206611	1.20595	-0.249884	0.598662
PAMAJ00152	600001	650000	154	278	0.00119874	0.00124611	1.03952	-0.707471	0.760363
PAMAJ00152	650001	700000	222	404	0.00138832	0.00171516	1.23542	-0.168865	0.567049
PAMAJ00152	700001	750000	468	613	0.00328874	0.00317863	0.966519	-0.908164	0.818104
PAMAJ00152	750001	800000	411	610	0.00284842	0.00320853	1.12642	-0.468533	0.680298
PAMAJ00152	800001	850000	386	578	0.00244021	0.00282916	1.15939	-0.377894	0.647245
PAMAJ00152	850001	900000	591	881	0.00406821	0.00460232	1.13129	-0.455159	0.675503
PAMAJ00152	900001	950000	466	654	0.00313147	0.00347211	1.10878	-0.517044	0.697437
PAMAJ00152	950001	1000000	261	365	0.00176053	0.00192189	1.09165	-0.564127	0.713666
PAMAJ00152	1000001	1050000	289	451	0.00189863	0.00225958	1.19011	-0.293438	0.615406
PAMAJ00152	1050001	1100000	600	719	0.00406421	0.00389758	0.959001	-0.928835	0.823513
PAMAJ00152	1100001	1150000	422	554	0.00290789	0.00328989	1.13137	-0.454945	0.675425
PAMAJ00152	1150001	1200000	388	655	0.00248789	0.00350421	1.40851	0.307003	0.37942
PAMAJ00152	1200001	1250000	739	1114	0.00532337	0.00630874	1.1851	-0.307207	0.620657
PAMAJ00152	1250001	1300000	579	815	0.00398232	0.00454768	1.14197	-0.4258	0.664873
PAMAJ00152	1300001	1350000	242	428	0.001426	0.00197979	1.38835	0.251591	0.400678
PAMAJ00152	1350001	1400000	409	630	0.00239284	0.00331474	1.38527	0.24313	0.403952
PAMAJ00152	1400001	1450000	225	357	0.00124547	0.00170105	1.36579	0.18956	0.424827
PAMAJ00152	1450001	1500000	446	667	0.00304579	0.00367368	1.20615	-0.249341	0.598451
PAMAJ00152	1500001	1550000	494	695	0.00315316	0.00363126	1.15163	-0.399246	0.655144
PAMAJ00152	1550001	1600000	405	588	0.00267832	0.00265705	0.992058	-0.837948	0.79897
PAMAJ00152	1600001	1650000	534	720	0.00345958	0.00379589	1.09721	-0.548849	0.708446
PAMAJ00152	1650001	1700000	453	671	0.00301547	0.00365442	1.21189	-0.233558	0.592336
PAMAJ00152	1700001	1750000	422	732	0.00293705	0.00411158	1.3999	0.283344	0.388457
PAMAJ00152	1750001	1800000	402	598	0.00272789	0.00331137	1.21389	-0.22805	0.590196
PAMAJ00152	1800001	1850000	493	619	0.00325895	0.00357484	1.09693	-0.549622	0.708711
PAMAJ00152	1850001	1900000	594	799	0.00394789	0.00446558	1.13113	-0.455593	0.675659
PAMAJ00152	1900001	1950000	246	297	0.00151463	0.00141095	0.931548	-1.00431	0.842386
PAMAJ00152	1950001	2000000	351	441	0.00188232	0.00244063	1.29661	-0.000644455	0.500257
PAMAJ00152	2000001	2050000	278	470	0.00180147	0.002422	1.34446	0.130911	0.447923
PAMAJ00152	2050001	2100000	484	683	0.00324095	0.00333274	1.02832	-0.738248	0.769818
PAMAJ00152	2100001	2150000	330	461	0.00216684	0.00247758	1.14341	-0.421842	0.66343
PAMAJ00152	2150001	2200000	481	733	0.00329021	0.00389158	1.18278	-0.313605	0.62309
PAMAJ00152	2200001	2250000	30	43	0.000189053	0.000224947	1.18986	-0.294122	0.615668
PAMAJ00153	1	50000	178	231	0.00129968	0.00152832	1.17592	-0.332453	0.630226
PAMAJ00153	50001	100000	266	528	0.00205537	0.00337442	1.64176	0.948287	0.171492
PAMAJ00153	100001	150000	388	746	0.00304147	0.00390526	1.284	-0.0352949	0.514078
PAMAJ00153	150001	200000	345	695	0.00275137	0.00372905	1.35534	0.160839	0.43611
PAMAJ00153	200001	250000	454	759	0.00357632	0.004238	1.18502	-0.307443	0.620747
PAMAJ00153	250001	300000	318	634	0.00253663	0.00346011	1.36406	0.184799	0.426693
PAMAJ00153	300001	350000	307	604	0.00245221	0.00338989	1.38238	0.235177	0.407036
PAMAJ00153	350001	400000	357	695	0.00273284	0.00399589	1.46217	0.454554	0.324715
PAMAJ00153	400001	450000	294	635	0.00234653	0.00362253	1.54378	0.678918	0.248595
PAMAJ00153	450001	500000	330	719	0.00263537	0.00383779	1.45626	0.438299	0.330585
PAMAJ00153	500001	550000	68	108	0.000554	0.000657579	1.18697	-0.302085	0.618706
PAMAJ00154	1	50000	36	55	0.000275579	0.000353895	1.28419	-0.0347918	0.513877
PAMAJ00154	50001	100000	18	22	0.000136737	0.000185368	1.35565	0.161693	0.435774
PAMAJ00155	1	50000	281	343	0.00179789	0.00224305	1.2476	-0.135378	0.553843
PAMAJ00155	50001	100000	153	211	0.001112	0.00131242	1.18023	-0.320593	0.625741
PAMAJ00155	100001	150000	347	454	0.00231695	0.00317326	1.36959	0.199995	0.420742
PAMAJ00155	150001	200000	345	468	0.00262916	0.00330474	1.25696	-0.109657	0.543659
PAMAJ00155	200001	250000	194	271	0.00126747	0.00163705	1.29159	-0.0144423	0.505761
PAMAJ00155	250001	300000	227	381	0.00181484	0.00260442	1.43507	0.380031	0.351961
PAMAJ00155	300001	350000	262	317	0.00176379	0.00217695	1.23425	-0.172097	0.568319
PAMAJ00155	350001	400000	179	261	0.00128926	0.00155432	1.20559	-0.250879	0.599046
PAMAJ00155	400001	450000	357	576	0.00260611	0.00336137	1.2898	-0.0193503	0.507719
PAMAJ00155	450001	500000	345	558	0.00247547	0.00313937	1.26819	-0.0787689	0.531392
PAMAJ00155	500001	550000	232	346	0.00175242	0.00214032	1.22135	-0.207549	0.582209
PAMAJ00155	550001	600000	279	580	0.00216411	0.002982	1.37793	0.222948	0.411788
PAMAJ00155	600001	650000	276	508	0.00187874	0.00317726	1.69117	1.08412	0.139155
PAMAJ00155	650001	700000	237	329	0.00156958	0.00209095	1.33217	0.0971333	0.46131
PAMAJ00155	700001	750000	120	223	0.000772737	0.00143189	1.85301	1.52909	0.0631212
PAMAJ00155	750001	800000	188	256	0.00134874	0.00164316	1.21829	-0.215957	0.585489
PAMAJ00155	800001	850000	386	491	0.00272547	0.003204	1.17558	-0.333396	0.630582
PAMAJ00155	850001	900000	273	285	0.00184	0.00186821	1.01533	-0.773963	0.780524
PAMAJ00155	900001	950000	700	924	0.00517758	0.00590937	1.14134	-0.42753	0.665503
PAMAJ00155	950001	1000000	176	255	0.00128189	0.00162832	1.27025	-0.0731111	0.529141
PAMAJ00155	1000001	1050000	167	176	0.00129568	0.00118147	0.911853	-1.05846	0.855077
PAMAJ00155	1050001	1100000	148	204	0.00104295	0.00130579	1.25202	-0.123241	0.549042
PAMAJ00155	1100001	1150000	244	331	0.00180905	0.00218274	1.20657	-0.248195	0.598008
PAMAJ00155	1150001	1200000	35	48	0.000242947	0.000332421	1.36829	0.196424	0.422139
PAMAJ00156	1	50000	703	993	0.00509695	0.00601337	1.1798	-0.321792	0.626195
PAMAJ00156	50001	100000	151	176	0.00108389	0.00114905	1.06012	-0.650834	0.742423
PAMAJ00156	100001	150000	127	168	0.000972316	0.00116905	1.20234	-0.259829	0.602502
PAMAJ00156	150001	200000	153	230	0.00106316	0.00140947	1.32574	0.0794409	0.468341
PAMAJ00156	200001	250000	483	808	0.00347137	0.00416	1.19837	-0.27072	0.606697
PAMAJ00156	250001	300000	540	879	0.00380968	0.00471695	1.23815	-0.161367	0.564098
PAMAJ00156	300001	350000	502	896	0.00356116	0.00471937	1.32523	0.0780592	0.46889
PAMAJ00156	350001	400000	280	448	0.00201189	0.00240926	1.19751	-0.273093	0.607609
PAMAJ00156	400001	450000	155	201	0.000991474	0.00143295	1.44527	0.408084	0.341606
PAMAJ00156	450001	500000	201	251	0.00133063	0.00154032	1.15759	-0.382857	0.649087
PAMAJ00156	500001	550000	229	341	0.00156358	0.00217789	1.39289	0.264059	0.395867
PAMAJ00156	550001	600000	237	359	0.00161284	0.00238663	1.47977	0.502925	0.307508
PAMAJ00156	600001	650000	278	370	0.00174442	0.00240832	1.38058	0.230237	0.408954
PAMAJ00156	650001	700000	320	414	0.00210874	0.00266316	1.26292	-0.0932749	0.537157
PAMAJ00156	700001	750000	300	357	0.00200905	0.00225263	1.12124	-0.482783	0.685375
PAMAJ00156	750001	800000	282	342	0.00198937	0.00218863	1.10016	-0.540736	0.705655
PAMAJ00156	800001	850000	98	112	0.000618421	0.000688421	1.11319	-0.504914	0.69319
PAMAJ00156	850001	900000	109	146	0.000721684	0.00103221	1.43028	0.366864	0.35686
PAMAJ00156	900001	950000	215	303	0.00143411	0.00182	1.26908	-0.0763268	0.53042
PAMAJ00156	950001	1000000	258	270	0.00174505	0.00160021	0.917	-1.04431	0.851829
PAMAJ00156	1000001	1050000	249	252	0.00173832	0.00159453	0.917282	-1.04353	0.851649
PAMAJ00156	1050001	1100000	208	182	0.00144474	0.00115042	0.796282	-1.3762	0.91562
PAMAJ00157	1	50000	121	186	0.000864105	0.00112505	1.30198	0.0141348	0.494361
PAMAJ00157	50001	100000	106	135	0.000678	0.000758105	1.11815	-0.491285	0.688387
PAMAJ00157	100001	150000	112	151	0.000786316	0.000964632	1.22677	-0.192639	0.576379
PAMAJ00157	150001	200000	135	216	0.000942526	0.00142263	1.50938	0.584337	0.279497
PAMAJ00157	200001	250000	101	138	0.000764947	0.000884947	1.15687	-0.384818	0.649814
PAMAJ00157	250001	300000	119	182	0.000874421	0.00136368	1.55952	0.722197	0.235087
PAMAJ00157	300001	350000	107	133	0.000806105	0.000849684	1.05406	-0.667483	0.747768
PAMAJ00157	350001	400000	98	107	0.000664	0.000625579	0.942137	-0.975199	0.835269
PAMAJ00158	1	50000	157	280	0.00113674	0.00139758	1.22946	-0.185246	0.573482
PAMAJ00159	1	50000	28	53	0.000182105	0.000282211	1.54972	0.695233	0.243455
PAMAJ00160	1	50000	12	12	8.42105e-05	9.30526e-05	1.105	-0.527435	0.701054
PAMAJ00161	1	50000	108	113	0.000775158	0.000702842	0.906708	-1.0726	0.858276
PAMAJ00161	50001	100000	23	28	0.000143263	0.000174842	1.22043	-0.21009	0.583201
PAMAJ00162	1	50000	161	223	0.00114021	0.00127989	1.1225	-0.479312	0.684142
PAMAJ00162	50001	100000	71	129	0.000462105	0.000594526	1.28656	-0.0282668	0.511275
PAMAJ00163	1	50000	302	378	0.00206116	0.00247853	1.20249	-0.259396	0.602335
PAMAJ00163	50001	100000	121	165	0.000919474	0.00103842	1.12936	-0.460453	0.677405
PAMAJ00164	1	50000	7	6	4.87368e-05	4.47368e-05	0.917926	-1.04176	0.851239
PAMAJ00165	1	50000	162	267	0.00115295	0.00174695	1.5152	0.600338	0.27414
PAMAJ00165	50001	100000	249	432	0.00173326	0.00269284	1.55363	0.705987	0.240098
PAMAJ00165	100001	150000	188	230	0.00139	0.00123695	0.889892	-1.11884	0.868395
PAMAJ00166	1	50000	163	218	0.00114147	0.00132221	1.15834	-0.380787	0.648319
PAMAJ00166	50001	100000	110	167	0.000668737	0.00108358	1.62034	0.889396	0.186895
PAMAJ00167	1	50000	28	29	0.000198842	0.000174	0.875067	-1.1596	0.876894
PAMAJ00168	1	50000	146	167	0.000991263	0.00109389	1.10353	-0.531473	0.702454
PAMAJ00168	50001	100000	148	152	0.00110789	0.000992632	0.895966	-1.10214	0.864799
PAMAJ00168	100001	150000	92	110	0.000646316	0.000655895	1.01482	-0.775367	0.780939
PAMAJ00168	150001	200000	229	245	0.00169495	0.00162137	0.956589	-0.935466	0.825226
PAMAJ00168	200001	250000	333	363	0.00241821	0.00243158	1.00553	-0.800914	0.788409
PAMAJ00168	250001	300000	625	791	0.00427589	0.00472537	1.10512	-0.527106	0.70094
PAMAJ00168	300001	350000	430	541	0.00300253	0.00319884	1.06538	-0.636359	0.737729
PAMAJ00168	350001	400000	224	301	0.00159189	0.00189632	1.19124	-0.290339	0.614221
PAMAJ00168	400001	450000	312	366	0.00221589	0.00224326	1.01235	-0.782156	0.782938
PAMAJ00168	450001	500000	284	388	0.001912	0.00210032	1.09849	-0.545323	0.707234
PAMAJ00169	1	50000	66	81	0.000389158	0.000467684	1.20178	-0.261344	0.603086
PAMAJ00169	50001	100000	284	400	0.00194632	0.00259305	1.33228	0.0974408	0.461188
PAMAJ00169	100001	150000	742	1148	0.00536463	0.00641337	1.19549	-0.278645	0.609741
PAMAJ00169	150001	200000	880	1295	0.00651726	0.00761232	1.16802	-0.35416	0.638391
PAMAJ00169	200001	250000	676	987	0.00488947	0.00554705	1.13449	-0.446361	0.672332
PAMAJ00169	250001	300000	834	1193	0.00599895	0.00700158	1.16713	-0.356608	0.639307
PAMAJ00169	300001	350000	685	1020	0.00487147	0.00580505	1.19164	-0.289227	0.613796
PAMAJ00169	350001	400000	593	883	0.00427695	0.00510326	1.1932	-0.284943	0.612156
PAMAJ00169	400001	450000	604	1016	0.00423779	0.00526032	1.24129	-0.152734	0.560696
PAMAJ00169	450001	500000	644	1006	0.00454379	0.00551958	1.21475	-0.22569	0.589279
PAMAJ00169	500001	550000	551	853	0.00395726	0.00445032	1.1246	-0.473559	0.682093
PAMAJ00169	550001	600000	435	629	0.00310389	0.00332779	1.07214	-0.617791	0.731643
PAMAJ00169	600001	650000	494	826	0.00361611	0.00444284	1.22862	-0.187552	0.574386
PAMAJ00169	650001	700000	210	273	0.00151326	0.00181716	1.20082	-0.263982	0.604103
PAMAJ00170	1	50000	6	5	2.88421e-05	3.11579e-05	1.08029	-0.595365	0.7242
PAMAJ00172	1	50000	107	117	0.000776	0.000799789	1.03066	-0.731831	0.767864
PAMAJ00172	50001	100000	213	258	0.00146737	0.00184916	1.26019	-0.100777	0.540136
PAMAJ00172	100001	150000	235	264	0.00150295	0.00162368	1.08033	-0.595265	0.724167
PAMAJ00172	150001	200000	30	29	0.000228737	0.000204737	0.895076	-1.10458	0.86533
PAMAJ00173	1	50000	26	26	0.000161368	0.000185579	1.15004	-0.403617	0.656753
PAMAJ00174	1	50000	35	101	0.000261895	0.000495158	1.89067	1.63264	0.0512727
PAMAJ00174	50001	100000	142	258	0.000629368	0.00115126	1.82923	1.46371	0.0716362
PAMAJ00174	100001	150000	142	303	0.00067	0.00127695	1.9059	1.67449	0.0470175
PAMAJ00174	150001	200000	207	352	0.00110305	0.00161863	1.46741	0.468956	0.319551
PAMAJ00174	200001	250000	193	375	0.00114642	0.00187295	1.63374	0.926237	0.177161
PAMAJ00174	250001	300000	204	361	0.00126021	0.00188126	1.49281	0.538793	0.295015
PAMAJ00174	300001	350000	204	319	0.001118	0.00168074	1.50335	0.567745	0.285104
PAMAJ00174	350001	400000	268	498	0.00155905	0.00251095	1.61056	0.862525	0.194199
PAMAJ00174	400001	450000	251	540	0.00118989	0.00289716	2.43481	3.12865	0.000878047
PAMAJ00174	450001	500000	220	420	0.00107232	0.00244674	2.28173	2.70777	0.00338689
PAMAJ00174	500001	550000	174	706	0.000717053	0.00332989	4.64385	9.20203	0
PAMAJ00174	550001	600000	347	572	0.00188105	0.00277779	1.47672	0.494552	0.310458
PAMAJ00174	600001	650000	373	562	0.00193716	0.00339789	1.75406	1.25703	0.104371
PAMAJ00174	650001	700000	346	678	0.00198832	0.00382684	1.92466	1.72608	0.0421668
PAMAJ00174	700001	750000	252	441	0.00130063	0.00241884	1.85974	1.5476	0.0608589
PAMAJ00174	750001	800000	290	590	0.00162547	0.00320653	1.97268	1.8581	0.0315778
PAMAJ00174	800001	850000	426	778	0.00221674	0.00496116	2.23804	2.58767	0.00483139
PAMAJ00174	850001	900000	287	616	0.00154537	0.00292105	1.89019	1.63132	0.0514114
PAMAJ00174	900001	950000	241	545	0.00146442	0.00289779	1.9788	1.87492	0.0304021
PAMAJ00174	950001	1000000	276	527	0.00158032	0.00258568	1.63617	0.932937	0.175426
PAMAJ00174	1000001	1050000	300	612	0.00159663	0.00280874	1.75917	1.27108	0.101849
PAMAJ00174	1050001	1100000	178	314	0.00107189	0.00158737	1.48091	0.506057	0.306408
PAMAJ00174	1100001	1150000	124	185	0.000806842	0.00120126	1.48884	0.52787	0.298795
PAMAJ00174	1150001	1200000	370	636	0.00212779	0.003618	1.70036	1.10939	0.133631
PAMAJ00174	1200001	1250000	28	89	0.00019	0.000484526	2.55014	3.44572	0.000284775
PAMAJ00175	1	50000	7	7	5.02105e-05	6.16842e-05	1.22851	-0.187861	0.574507
PAMAJ00176	1	50000	3	4	1.53684e-05	1.61053e-05	1.04795	-0.684287	0.753103
PAMAJ00177	1	50000	654	877	0.00489295	0.004696	0.959748	-0.92678	0.82298
PAMAJ00177	50001	100000	513	754	0.00358105	0.00426737	1.19165	-0.289197	0.613785
PAMAJ00177	100001	150000	416	631	0.00317937	0.00328989	1.03476	-0.720544	0.764405
PAMAJ00177	150001	200000	414	598	0.00289032	0.002864	0.990894	-0.841151	0.799868
PAMAJ00177	200001	250000	570	766	0.00450484	0.00410611	0.911489	-1.05946	0.855305
PAMAJ00177	250001	300000	380	553	0.00272474	0.00284063	1.04253	-0.699179	0.75778
PAMAJ00177	300001	350000	184	281	0.00125716	0.00154537	1.22925	-0.185818	0.573706
PAMAJ00177	350001	400000	156	201	0.00122621	0.00129758	1.0582	-0.656094	0.744118
PAMAJ00177	400001	450000	394	617	0.00272895	0.00323316	1.18476	-0.30814	0.621012
PAMAJ00177	450001	500000	3	5	1.72632e-05	3.75789e-05	2.17682	2.41935	0.00777415
PAMAJ00178	1	50000	234	321	0.00151095	0.00181495	1.2012	-0.262956	0.603708
PAMAJ00180	1	50000	290	488	0.00187358	0.00278284	1.48531	0.51815	0.302177
PAMAJ00180	50001	100000	154	371	0.00116884	0.00178642	1.52837	0.636546	0.26221
PAMAJ00180	100001	150000	268	430	0.00211263	0.00234526	1.11011	-0.513376	0.696156
PAMAJ00180	150001	200000	422	574	0.00316779	0.00355779	1.12311	-0.477634	0.683544
PAMAJ00180	200001	250000	432	634	0.00314547	0.00369253	1.17392	-0.337952	0.6323
PAMAJ00180	250001	300000	473	689	0.00372337	0.00436905	1.17341	-0.339346	0.632826
PAMAJ00180	300001	350000	181	282	0.00134179	0.00154842	1.154	-0.39273	0.652741
PAMAJ00180	350001	400000	210	309	0.00152242	0.00154832	1.01701	-0.769342	0.779155
PAMAJ00180	400001	450000	379	523	0.00298547	0.00326368	1.09319	-0.55991	0.71223
PAMAJ00180	450001	500000	407	506	0.00291916	0.00357726	1.22544	-0.196302	0.577813
PAMAJ00180	500001	550000	342	420	0.00236505	0.00272179	1.15084	-0.401411	0.655941
PAMAJ00180	550001	600000	396	562	0.00262379	0.00375074	1.42951	0.364754	0.357647
PAMAJ00180	600001	650000	388	557	0.00293821	0.00336663	1.14581	-0.415236	0.661015
PAMAJ00180	650001	700000	382	562	0.00303863	0.00346789	1.14127	-0.427724	0.665574
PAMAJ00180	700001	750000	275	464	0.00209537	0.00231179	1.10328	-0.532151	0.702689
PAMAJ00180	750001	800000	359	512	0.00274747	0.00255737	0.930809	-1.00634	0.842875
PAMAJ00180	800001	850000	336	536	0.00261684	0.00297221	1.1358	-0.442753	0.671028
PAMAJ00180	850001	900000	263	503	0.00206505	0.00232484	1.1258	-0.47024	0.680908
PAMAJ00180	900001	950000	385	617	0.00306432	0.00397789	1.29813	0.00354557	0.498586
PAMAJ00180	950001	1000000	361	558	0.00272979	0.00344853	1.26329	-0.0922311	0.536743
PAMAJ00180	1000001	1050000	322	449	0.00219179	0.00280137	1.27812	-0.0514731	0.520526
PAMAJ00180	1050001	1100000	198	432	0.00153695	0.00242284	1.57639	0.768582	0.221071
PAMAJ00180	1100001	1150000	287	465	0.00214337	0.00258905	1.20793	-0.244436	0.596553
PAMAJ00180	1150001	1200000	227	442	0.00170074	0.00190168	1.11815	-0.491286	0.688388
PAMAJ00180	1200001	1250000	412	520	0.00315168	0.00324295	1.02896	-0.736496	0.769286
PAMAJ00180	1250001	1300000	380	561	0.00305074	0.00336295	1.10234	-0.534751	0.703589
PAMAJ00180	1300001	1350000	383	546	0.00304937	0.00304642	0.999033	-0.818774	0.793542
PAMAJ00180	1350001	1400000	292	562	0.00217105	0.003208	1.47763	0.497035	0.309582
PAMAJ00180	1400001	1450000	313	519	0.00246968	0.00286305	1.15928	-0.378203	0.64736
PAMAJ00180	1450001	1500000	279	558	0.00212611	0.00306147	1.43994	0.393422	0.347004
PAMAJ00180	1500001	1550000	414	597	0.003196	0.00337863	1.05714	-0.659009	0.745055
PAMAJ00180	1550001	1600000	364	545	0.00294147	0.00328905	1.11817	-0.491239	0.688371
PAMAJ00180	1600001	1650000	475	638	0.00365737	0.00394663	1.07909	-0.598671	0.725304
PAMAJ00180	1650001	1700000	376	575	0.00288421	0.00346095	1.19996	-0.266347	0.605014
PAMAJ00180	1700001	1750000	379	512	0.00292547	0.00359	1.22715	-0.191596	0.575971
PAMAJ00180	1750001	1800000	458	634	0.00372737	0.00388011	1.04098	-0.703453	0.759113
PAMAJ00180	1800001	1850000	308	280	0.00201032	0.00126853	0.631009	-1.83059	0.966419
PAMAJ00180	1850001	1900000	291	407	0.00207474	0.00214674	1.0347	-0.720704	0.764454
PAMAJ00180	1900001	1950000	229	333	0.00162547	0.00178947	1.10089	-0.538724	0.704961
PAMAJ00180	1950001	2000000	408	475	0.00319842	0.00239895	0.750042	-1.50333	0.933623
PAMAJ00180	2000001	2050000	357	482	0.00276537	0.00280032	1.01264	-0.781367	0.782707
PAMAJ00180	2050001	2100000	269	407	0.00198916	0.00249179	1.25268	-0.121403	0.548314
PAMAJ00180	2100001	2150000	311	411	0.00244611	0.00240642	0.983774	-0.860724	0.805305
PAMAJ00180	2150001	2200000	134	290	0.000772842	0.00135916	1.75865	1.26967	0.102102
PAMAJ00180	2200001	2250000	170	204	0.00126295	0.00128463	1.01717	-0.768919	0.779029
PAMAJ00180	2250001	2300000	328	428	0.00226758	0.00224337	0.989323	-0.845468	0.801075
PAMAJ00180	2300001	2350000	261	374	0.00165895	0.00164589	0.992128	-0.837758	0.798917
PAMAJ00180	2350001	2400000	283	389	0.00201179	0.00206021	1.02407	-0.749943	0.773356
PAMAJ00180	2400001	2450000	252	366	0.00168211	0.00185032	1.1	-0.541184	0.705809
PAMAJ00180	2450001	2500000	348	552	0.00270958	0.00326411	1.20466	-0.25345	0.60004
PAMAJ00180	2500001	2550000	250	464	0.00193253	0.00236453	1.22354	-0.201527	0.579857
PAMAJ00180	2550001	2600000	382	410	0.00267147	0.00176189	0.659521	-1.7522	0.96013
PAMAJ00180	2600001	2650000	183	298	0.00118621	0.00154947	1.30624	0.0258273	0.489698
PAMAJ00180	2650001	2700000	228	376	0.00178916	0.00147189	0.822671	-1.30365	0.903823
PAMAJ00180	2700001	2750000	204	349	0.00130421	0.00157242	1.20565	-0.250717	0.598984
PAMAJ00180	2750001	2800000	337	375	0.00241558	0.00247611	1.02506	-0.747221	0.772535
PAMAJ00180	2800001	2850000	234	355	0.00175632	0.00212042	1.20731	-0.246156	0.597219
PAMAJ00180	2850001	2900000	261	395	0.00198232	0.00246032	1.24113	-0.153165	0.560866
PAMAJ00180	2900001	2950000	262	402	0.001902	0.00231032	1.21468	-0.225891	0.589357
PAMAJ00180	2950001	3000000	274	470	0.00189126	0.00222747	1.17777	-0.327366	0.628304
PAMAJ00180	3000001	3050000	172	336	0.00128621	0.00169705	1.31942	0.0620723	0.475253
PAMAJ00180	3050001	3100000	214	377	0.00162632	0.00171558	1.05488	-0.665219	0.747045
PAMAJ00180	3100001	3150000	215	382	0.00158211	0.00197611	1.24903	-0.131438	0.552285
PAMAJ00180	3150001	3200000	272	502	0.00201874	0.00276958	1.37193	0.206456	0.418218
PAMAJ00180	3200001	3250000	253	426	0.00191	0.00225768	1.18203	-0.315651	0.623866
PAMAJ00180	3250001	3300000	264	463	0.00192379	0.00244305	1.26992	-0.0740302	0.529507
PAMAJ00180	3300001	3350000	311	427	0.00241653	0.00245389	1.01546	-0.773609	0.780419
PAMAJ00180	3350001	3400000	406	544	0.00316032	0.00314653	0.995637	-0.828111	0.796196
PAMAJ00180	3400001	3450000	296	460	0.00190674	0.00214968	1.12741	-0.46582	0.679328
PAMAJ00180	3450001	3500000	220	303	0.00139979	0.00130432	0.931797	-1.00363	0.842221
PAMAJ00180	3500001	3550000	350	585	0.00283684	0.00355537	1.25329	-0.119751	0.54766
PAMAJ00180	3550001	3600000	481	684	0.00392274	0.00408316	1.04089	-0.703681	0.759184
PAMAJ00180	3600001	3650000	449	654	0.00375516	0.00421895	1.12351	-0.476553	0.68316
PAMAJ00180	3650001	3700000	285	606	0.00237937	0.00367347	1.54388	0.679198	0.248506
PAMAJ00180	3700001	3750000	278	446	0.00230505	0.00254516	1.10417	-0.529726	0.701849
PAMAJ00180	3750001	3800000	331	539	0.00253495	0.00292526	1.15397	-0.392797	0.652765
PAMAJ00180	3800001	3850000	260	414	0.00215474	0.00218821	1.01553	-0.773409	0.78036
PAMAJ00180	3850001	3900000	526	747	0.00441274	0.00524684	1.18902	-0.296435	0.616551
PAMAJ00180	3900001	3950000	378	537	0.00316905	0.00346316	1.09281	-0.560958	0.712587
PAMAJ00180	3950001	4000000	298	508	0.00225905	0.00294568	1.30395	0.0195328	0.492208
PAMAJ00180	4000001	4050000	230	443	0.00153989	0.00215611	1.40017	0.284087	0.388172
PAMAJ00180	4050001	4100000	290	537	0.00211737	0.00318105	1.50236	0.565034	0.286025
PAMAJ00180	4100001	4150000	363	603	0.00300611	0.00368684	1.22645	-0.193533	0.576729
PAMAJ00180	4150001	4200000	266	501	0.00231147	0.00313747	1.35735	0.166352	0.43394
PAMAJ00180	4200001	4250000	444	657	0.00371105	0.00423347	1.14077	-0.429081	0.666068
PAMAJ00180	4250001	4300000	425	719	0.00356105	0.00441011	1.23843	-0.160594	0.563793
PAMAJ00180	4300001	4350000	303	513	0.00226284	0.00289484	1.2793	-0.0482417	0.519238
PAMAJ00180	4350001	4400000	239	478	0.00202189	0.00272663	1.34856	0.142177	0.44347
PAMAJ00180	4400001	4450000	157	276	0.00113126	0.00137453	1.21504	-0.22489	0.588968
PAMAJ00180	4450001	4500000	282	534	0.00210137	0.00307232	1.46206	0.454227	0.324833
PAMAJ00180	4500001	4550000	231	379	0.00174179	0.00231968	1.33178	0.0960548	0.461739
PAMAJ00180	4550001	4600000	327	497	0.002578	0.00321411	1.24675	-0.137731	0.554773
PAMAJ00180	4600001	4650000	44	60	0.000365789	0.000351789	0.961727	-0.921341	0.821564
PAMAJ00180	4650001	4700000	1	2	5.36842e-06	9.89474e-06	1.84314	1.50195	0.0665555
PAMAJ00181	1	50000	161	232	0.00110621	0.00153168	1.38462	0.24133	0.40465
PAMAJ00181	50001	100000	516	975	0.00387537	0.00542579	1.40007	0.283808	0.388279
PAMAJ00181	100001	150000	461	760	0.00309979	0.00461653	1.4893	0.529141	0.298354
PAMAJ00181	150001	200000	553	1015	0.00416253	0.00581484	1.39695	0.275226	0.391571
PAMAJ00181	200001	250000	593	1030	0.004702	0.00565284	1.20222	-0.260145	0.602624
PAMAJ00181	250001	300000	676	1288	0.00513179	0.00727695	1.41801	0.333142	0.369514
PAMAJ00181	300001	350000	169	262	0.00130884	0.00169474	1.29484	-0.00550016	0.502194
PAMAJ00181	350001	400000	27	40	0.000200211	0.000235579	1.17665	-0.330436	0.629465
PAMAJ00182	1	50000	90	205	0.000511579	0.00110589	2.16172	2.37783	0.00870747
PAMAJ00183	1	50000	3	3	1.27368e-05	1.07368e-05	0.842975	-1.24783	0.893953
PAMAJ00184	1	50000	154	194	0.00109137	0.00109274	1.00126	-0.812663	0.791794
PAMAJ00184	50001	100000	29	24	0.000229684	0.000165158	0.719066	-1.58849	0.943913
PAMAJ00185	1	50000	261	412	0.00174032	0.00232547	1.33623	0.108294	0.456881
PAMAJ00185	50001	100000	176	261	0.00124316	0.00170895	1.37468	0.214009	0.41527
PAMAJ00185	100001	150000	114	181	0.000840947	0.00116284	1.38277	0.236257	0.406617
PAMAJ00185	150001	200000	212	264	0.00150158	0.00176863	1.17785	-0.327158	0.628226
PAMAJ00185	200001	250000	80	84	0.000604316	0.000467579	0.773733	-1.4382	0.924811
PAMAJ00186	1	50000	59	69	0.000334105	0.000342526	1.0252	-0.746819	0.772414
PAMAJ00186	50001	100000	75	122	0.000448526	0.000486947	1.08566	-0.580606	0.719247
PAMAJ00186	100001	150000	70	118	0.000316842	0.000357579	1.12857	-0.462628	0.678185
PAMAJ00186	150001	200000	137	208	0.00121042	0.00131274	1.08453	-0.583707	0.720291
PAMAJ00186	200001	250000	176	241	0.00145747	0.00159674	1.09556	-0.5534	0.710005
PAMAJ00186	250001	300000	112	243	0.000866105	0.000906211	1.04631	-0.688804	0.754527
PAMAJ00186	300001	350000	3	6	1.83158e-05	1.71579e-05	0.936781	-0.989923	0.838894
PAMAJ00187	1	50000	129	169	0.000906632	0.00113253	1.24916	-0.131088	0.552147
PAMAJ00187	50001	100000	188	247	0.00128337	0.00150632	1.17372	-0.338495	0.632505
PAMAJ00187	100001	150000	541	765	0.00360137	0.00424474	1.17865	-0.324959	0.627394
PAMAJ00187	150001	200000	578	796	0.00412116	0.00446758	1.08406	-0.585009	0.720729
PAMAJ00187	200001	250000	667	912	0.00457495	0.00525042	1.14765	-0.41019	0.659167
PAMAJ00187	250001	300000	602	878	0.00392337	0.00469463	1.19658	-0.275649	0.608591
PAMAJ00187	300001	350000	682	919	0.00495758	0.00541968	1.09321	-0.559848	0.712208
PAMAJ00187	350001	400000	382	532	0.00271684	0.00313337	1.15331	-0.394604	0.653432
PAMAJ00187	400001	450000	807	1097	0.00544905	0.00627168	1.15097	-0.401056	0.65581
PAMAJ00187	450001	500000	964	1246	0.00671484	0.00733347	1.09213	-0.562823	0.713222
PAMAJ00187	500001	550000	661	1007	0.00451611	0.00525126	1.16278	-0.368569	0.643775
PAMAJ00187	550001	600000	645	932	0.00442347	0.00511621	1.15661	-0.385555	0.650087
PAMAJ00187	600001	650000	697	948	0.00482368	0.00525274	1.08895	-0.571566	0.716192
PAMAJ00187	650001	700000	500	701	0.00324958	0.00375379	1.15516	-0.389525	0.651556
PAMAJ00187	700001	750000	386	578	0.00255526	0.00294811	1.15374	-0.393429	0.652999
PAMAJ00187	750001	800000	527	777	0.00355137	0.00424695	1.19586	-0.277625	0.60935
PAMAJ00187	800001	850000	531	736	0.00375589	0.00399526	1.06373	-0.640895	0.739204
PAMAJ00187	850001	900000	463	656	0.00312821	0.00356979	1.14116	-0.428018	0.665681
PAMAJ00187	900001	950000	592	854	0.00397453	0.00442358	1.11298	-0.505491	0.693393
PAMAJ00187	950001	1000000	693	892	0.00455242	0.00472	1.03681	-0.714909	0.762667
PAMAJ00187	1000001	1050000	681	919	0.00473242	0.00520821	1.10054	-0.539702	0.705299
PAMAJ00187	1050001	1100000	649	962	0.00458168	0.00528642	1.15382	-0.393222	0.652922
PAMAJ00187	1100001	1150000	689	966	0.00485295	0.00553326	1.14018	-0.430701	0.666657
PAMAJ00187	1150001	1200000	752	946	0.00548853	0.00566347	1.03187	-0.728483	0.766841
PAMAJ00187	1200001	1250000	878	1224	0.00620211	0.00682116	1.09981	-0.541697	0.705986
PAMAJ00187	1250001	1300000	878	1200	0.00617158	0.00660484	1.0702	-0.623105	0.733392
PAMAJ00187	1300001	1350000	707	1014	0.00497653	0.00568558	1.14248	-0.424394	0.664361
PAMAJ00187	1350001	1400000	686	928	0.00467421	0.00514863	1.1015	-0.537065	0.704389
PAMAJ00187	1400001	1450000	653	910	0.00439484	0.00494411	1.12498	-0.472502	0.681716
PAMAJ00187	1450001	1500000	795	1064	0.00542958	0.00608474	1.12066	-0.484367	0.685937
PAMAJ00187	1500001	1550000	889	1209	0.00629968	0.00693232	1.10042	-0.540016	0.705407
PAMAJ00187	1550001	1600000	679	937	0.004766	0.005492	1.15233	-0.397313	0.654432
PAMAJ00187	1600001	1650000	838	1168	0.00584526	0.00672589	1.15066	-0.401909	0.656125
PAMAJ00187	1650001	1700000	736	949	0.00518168	0.00598347	1.15474	-0.390696	0.651989
PAMAJ00187	1700001	1750000	854	1155	0.00603074	0.00683253	1.13295	-0.45059	0.673858
PAMAJ00187	1750001	1800000	666	970	0.00483263	0.00567632	1.17458	-0.336132	0.631614
PAMAJ00187	1800001	1850000	868	1227	0.00622568	0.00717905	1.15314	-0.395096	0.653614
PAMAJ00187	1850001	1900000	729	1131	0.00547747	0.00602095	1.09922	-0.543324	0.706547
PAMAJ00187	1900001	1950000	548	918	0.00411253	0.00499863	1.21546	-0.223735	0.588518
PAMAJ00187	1950001	2000000	491	853	0.00351305	0.00472558	1.34515	0.132816	0.44717
PAMAJ00187	2000001	2050000	559	871	0.00439674	0.00498011	1.13268	-0.451327	0.674123
PAMAJ00187	2050001	2100000	499	887	0.00371305	0.00480411	1.29384	-0.00824	0.503287
PAMAJ00187	2100001	2150000	489	795	0.00362526	0.00429158	1.1838	-0.310791	0.62202
PAMAJ00187	2150001	2200000	489	794	0.00362021	0.00427926	1.18205	-0.315607	0.62385
PAMAJ00187	2200001	2250000	640	983	0.00474642	0.00571674	1.20443	-0.254065	0.600277
PAMAJ00187	2250001	2300000	200	326	0.00151095	0.00161821	1.07099	-0.620944	0.732682
PAMAJ00187	2300001	2350000	118	233	0.000837158	0.000918316	1.09694	-0.549582	0.708697
PAMAJ00187	2350001	2400000	199	302	0.00134011	0.00134358	1.00259	-0.808996	0.790741
PAMAJ00187	2400001	2450000	216	414	0.00161895	0.00207463	1.28147	-0.042272	0.516859
PAMAJ00187	2450001	2500000	504	831	0.00383053	0.00435	1.13561	-0.44327	0.671215
PAMAJ00187	2500001	2550000	444	739	0.00316168	0.00369989	1.17023	-0.348099	0.636117
PAMAJ00187	2550001	2600000	568	951	0.00417179	0.00502221	1.20385	-0.255664	0.600895
PAMAJ00187	2600001	2650000	368	686	0.00274979	0.00350589	1.27497	-0.0601424	0.523979
PAMAJ00187	2650001	2700000	456	741	0.00334453	0.003966	1.18582	-0.305244	0.61991
PAMAJ00187	2700001	2750000	476	785	0.00356453	0.00431147	1.20955	-0.239999	0.594835
PAMAJ00187	2750001	2800000	373	600	0.00266463	0.00324916	1.21937	-0.213005	0.584339
PAMAJ00187	2800001	2850000	86	155	0.000606947	0.000748211	1.23275	-0.176222	0.56994
PAMAJ00188	1	50000	62	111	0.000355158	0.000698211	1.96592	1.8395	0.0329205
PAMAJ00188	50001	100000	11	13	4.94737e-05	8.37895e-05	1.69362	1.09086	0.137666
PAMAJ00189	1	50000	211	272	0.00143368	0.001666	1.16204	-0.370601	0.644533
PAMAJ00190	1	50000	502	874	0.00310821	0.00482442	1.55215	0.701936	0.24136
PAMAJ00190	50001	100000	553	929	0.00332895	0.00507758	1.52528	0.62805	0.264986
PAMAJ00190	100001	150000	729	1084	0.00400758	0.00601147	1.50002	0.558617	0.288212
PAMAJ00190	150001	200000	549	786	0.00308642	0.00443779	1.43784	0.38766	0.349134
PAMAJ00190	200001	250000	437	628	0.00256189	0.00372937	1.45571	0.436782	0.331135
PAMAJ00191	1	50000	168	253	0.00109526	0.00143032	1.30592	0.0249541	0.490046
PAMAJ00191	50001	100000	177	254	0.00121442	0.00155653	1.28171	-0.0416118	0.516596
PAMAJ00192	1	50000	23	34	0.000133158	0.000291263	2.18735	2.44829	0.00717674
PAMAJ00193	1	50000	99	212	0.000554316	0.00139853	2.52298	3.37106	0.000374396
PAMAJ00193	50001	100000	12	15	8.4e-05	9.65263e-05	1.14912	-0.406128	0.657676
PAMAJ00193	100001	150000	5	10	2.78947e-05	4.65263e-05	1.66793	1.02023	0.153809
PAMAJ00193	150001	200000	220	290	0.00157189	0.00195853	1.24597	-0.139859	0.555614
PAMAJ00193	200001	250000	650	1132	0.00438211	0.00676284	1.54328	0.67755	0.249029
PAMAJ00193	250001	300000	545	862	0.00379589	0.00505389	1.33141	0.0950422	0.462141
PAMAJ00193	300001	350000	312	526	0.00227105	0.003146	1.38526	0.243097	0.403965
PAMAJ00193	350001	400000	62	77	0.000394316	0.000428632	1.08703	-0.57685	0.71798
PAMAJ00195	1	50000	453	757	0.00304937	0.00400579	1.31365	0.0461978	0.481576
PAMAJ00195	50001	100000	431	655	0.00290653	0.00339789	1.16905	-0.351331	0.63733
PAMAJ00195	100001	150000	285	436	0.00191	0.00216716	1.13464	-0.445949	0.672183
PAMAJ00195	150001	200000	466	672	0.00303526	0.00381242	1.25604	-0.112166	0.544654
PAMAJ00195	200001	250000	461	749	0.00305358	0.00403021	1.31983	0.0632052	0.474802
PAMAJ00195	250001	300000	494	765	0.00313537	0.00396084	1.26328	-0.0922812	0.536763
PAMAJ00195	300001	350000	459	672	0.00292832	0.00346916	1.18469	-0.308334	0.621086
PAMAJ00195	350001	400000	492	699	0.00315968	0.00364074	1.15225	-0.397531	0.654512
PAMAJ00195	400001	450000	504	729	0.00313621	0.00369137	1.17702	-0.329439	0.629088
PAMAJ00195	450001	500000	463	718	0.00316221	0.00391411	1.23778	-0.162389	0.5645
PAMAJ00195	500001	550000	468	679	0.00297611	0.00348695	1.17165	-0.344201	0.634653
PAMAJ00195	550001	600000	491	702	0.00310695	0.00356726	1.14815	-0.408788	0.658653
PAMAJ00195	600001	650000	626	839	0.00417747	0.00458547	1.09767	-0.547597	0.708016
PAMAJ00195	650001	700000	512	732	0.00324105	0.00375916	1.15986	-0.376611	0.646769
PAMAJ00195	700001	750000	513	888	0.00335432	0.00471368	1.40526	0.298067	0.382826
PAMAJ00195	750001	800000	575	759	0.00359884	0.00420526	1.1685	-0.352841	0.637896
PAMAJ00195	800001	850000	505	748	0.00352253	0.00399642	1.13453	-0.446245	0.67229
PAMAJ00195	850001	900000	414	639	0.00276926	0.00331947	1.19868	-0.269865	0.606368
PAMAJ00195	900001	950000	356	538	0.00231526	0.00274653	1.18627	-0.30399	0.619432
PAMAJ00195	950001	1000000	449	683	0.00297547	0.00359821	1.20929	-0.240705	0.595108
PAMAJ00195	1000001	1050000	397	625	0.00266179	0.00316168	1.1878	-0.299785	0.61783
PAMAJ00195	1050001	1100000	343	554	0.00220663	0.00263137	1.19248	-0.286915	0.612911
PAMAJ00195	1100001	1150000	267	353	0.00171884	0.00176642	1.02768	-0.740009	0.770353
PAMAJ00195	1150001	1200000	414	644	0.00270842	0.00342863	1.26592	-0.0850273	0.53388
PAMAJ00195	1200001	1250000	416	645	0.00283253	0.00334011	1.1792	-0.323445	0.626821
PAMAJ00195	1250001	1300000	428	648	0.00262811	0.00322611	1.22754	-0.190533	0.575554
PAMAJ00195	1300001	1350000	499	790	0.00321737	0.00398263	1.23785	-0.16218	0.564418
PAMAJ00195	1350001	1400000	498	656	0.00336368	0.00364411	1.08337	-0.586903	0.721366
PAMAJ00195	1400001	1450000	506	703	0.00345516	0.00378232	1.09469	-0.555788	0.710822
PAMAJ00195	1450001	1500000	517	737	0.00341516	0.00388042	1.13623	-0.441564	0.670598
PAMAJ00195	1500001	1550000	375	505	0.00259421	0.00277674	1.07036	-0.622671	0.733249
PAMAJ00195	1550001	1600000	372	539	0.00227179	0.00271453	1.19489	-0.28031	0.61038
PAMAJ00195	1600001	1650000	340	443	0.00218874	0.00220958	1.00952	-0.789937	0.785218
PAMAJ00195	1650001	1700000	333	476	0.00213568	0.00240726	1.12716	-0.466501	0.679572
PAMAJ00195	1700001	1750000	389	522	0.00247821	0.00251158	1.01347	-0.779094	0.782038
PAMAJ00195	1750001	1800000	308	441	0.00204789	0.00225684	1.10203	-0.535596	0.703881
PAMAJ00195	1800001	1850000	333	518	0.00222053	0.00257705	1.16056	-0.374693	0.646056
PAMAJ00195	1850001	1900000	325	507	0.00205263	0.00261032	1.2717	-0.0691357	0.527559
PAMAJ00195	1900001	1950000	457	610	0.00317747	0.00335084	1.05456	-0.666105	0.747328
PAMAJ00195	1950001	2000000	456	561	0.00294253	0.00315063	1.07072	-0.621678	0.732923
PAMAJ00195	2000001	2050000	439	678	0.00281568	0.00329568	1.17047	-0.347426	0.635864
PAMAJ00195	2050001	2100000	380	586	0.00235905	0.00283432	1.20147	-0.262217	0.603423
PAMAJ00195	2100001	2150000	605	796	0.00422674	0.00456695	1.08049	-0.594822	0.724019
PAMAJ00195	2150001	2200000	542	746	0.00381095	0.00426232	1.11844	-0.490484	0.688104
PAMAJ00195	2200001	2250000	448	632	0.00292768	0.00333505	1.13914	-0.433562	0.667697
PAMAJ00195	2250001	2300000	312	552	0.00192937	0.00236284	1.22467	-0.198426	0.578644
PAMAJ00195	2300001	2350000	482	686	0.00304832	0.00366284	1.20159	-0.26187	0.603289
PAMAJ00195	2350001	2400000	319	595	0.00201789	0.00294221	1.45806	0.443248	0.328793
PAMAJ00195	2400001	2450000	452	678	0.00291074	0.00372021	1.2781	-0.0515337	0.52055
PAMAJ00195	2450001	2500000	477	617	0.00294526	0.00335621	1.13953	-0.432503	0.667312
PAMAJ00195	2500001	2550000	451	657	0.00293537	0.00345558	1.17722	-0.328876	0.628875
PAMAJ00195	2550001	2600000	341	536	0.00243737	0.00291968	1.19788	-0.272074	0.607218
PAMAJ00195	2600001	2650000	274	437	0.00185716	0.00209474	1.12793	-0.464403	0.67882
PAMAJ00195	2650001	2700000	322	535	0.00203768	0.00284453	1.39597	0.272522	0.39261
PAMAJ00195	2700001	2750000	323	487	0.00224063	0.00276495	1.23401	-0.172757	0.568579
PAMAJ00195	2750001	2800000	296	521	0.00219853	0.00286895	1.30494	0.022265	0.491118
PAMAJ00195	2800001	2850000	321	444	0.00206232	0.002722	1.31987	0.0633197	0.474756
PAMAJ00195	2850001	2900000	161	294	0.000974211	0.00126305	1.29649	-0.000980766	0.500391
PAMAJ00195	2900001	2950000	267	461	0.00185884	0.00254021	1.36656	0.191669	0.424001
PAMAJ00195	2950001	3000000	230	396	0.00159853	0.00208779	1.30607	0.0253678	0.489881
PAMAJ00195	3000001	3050000	421	625	0.00283621	0.00328284	1.15747	-0.383167	0.649202
PAMAJ00195	3050001	3100000	557	868	0.00395526	0.00463495	1.17184	-0.343658	0.634448
PAMAJ00195	3100001	3150000	249	421	0.00185326	0.00234621	1.26599	-0.0848195	0.533798
PAMAJ00195	3150001	3200000	115	201	0.000831158	0.00103811	1.24899	-0.131554	0.552331
PAMAJ00195	3200001	3250000	255	426	0.00175695	0.00212874	1.21161	-0.234327	0.592634
PAMAJ00195	3250001	3300000	355	588	0.00252	0.00297337	1.17991	-0.321487	0.626079
PAMAJ00195	3300001	3350000	444	690	0.00325589	0.00365547	1.12273	-0.478703	0.683925
PAMAJ00195	3350001	3400000	438	728	0.00314632	0.00408095	1.29705	0.000586127	0.499766
PAMAJ00195	3400001	3450000	661	1058	0.00480947	0.00595505	1.23819	-0.161246	0.56405
PAMAJ00195	3450001	3500000	692	1022	0.00481842	0.00577821	1.19919	-0.268471	0.605832
PAMAJ00195	3500001	3550000	551	872	0.00376242	0.00458568	1.21881	-0.214531	0.584934
PAMAJ00195	3550001	3600000	615	907	0.00435411	0.00514137	1.18081	-0.319013	0.625142
PAMAJ00195	3600001	3650000	817	1111	0.00588589	0.00630021	1.07039	-0.622584	0.733221
PAMAJ00195	3650001	3700000	612	926	0.00387895	0.00508853	1.31183	0.0412125	0.483563
PAMAJ00195	3700001	3750000	605	932	0.00426389	0.00537621	1.26087	-0.0988988	0.539391
PAMAJ00195	3750001	3800000	502	812	0.00363937	0.00442074	1.2147	-0.225837	0.589336
PAMAJ00195	3800001	3850000	580	831	0.00415158	0.00524663	1.26377	-0.0909332	0.536227
PAMAJ00195	3850001	3900000	694	845	0.00520916	0.00591211	1.13494	-0.445107	0.671879
PAMAJ00195	3900001	3950000	336	673	0.00234632	0.00366811	1.56335	0.732707	0.231869
PAMAJ00195	3950001	4000000	495	749	0.00329263	0.00401116	1.21822	-0.216147	0.585563
PAMAJ00195	4000001	4050000	499	862	0.00348495	0.00477063	1.36892	0.198176	0.421454
PAMAJ00195	4050001	4100000	682	942	0.00471737	0.00544484	1.15421	-0.392139	0.652522
PAMAJ00195	4100001	4150000	503	643	0.00328958	0.00315842	0.960129	-0.925734	0.822708
PAMAJ00195	4150001	4200000	512	655	0.00355653	0.00350958	0.986799	-0.852409	0.803006
PAMAJ00195	4200001	4250000	404	653	0.00255779	0.00314863	1.231	-0.181031	0.571828
PAMAJ00195	4250001	4300000	619	929	0.00413347	0.00489011	1.18305	-0.312845	0.622801
PAMAJ00195	4300001	4350000	601	855	0.00378968	0.00461937	1.21893	-0.214194	0.584802
PAMAJ00195	4350001	4400000	610	850	0.00432137	0.00480653	1.11227	-0.507448	0.69408
PAMAJ00195	4400001	4450000	155	234	0.00106179	0.00152158	1.43303	0.374434	0.354041
PAMAJ00195	4450001	4500000	32	39	0.000201789	0.000271789	1.3469	0.137618	0.445271
PAMAJ00196	1	50000	106	174	0.000679053	0.000922632	1.3587	0.170079	0.432474
PAMAJ00197	1	50000	190	253	0.00133484	0.00164505	1.23239	-0.177185	0.570319
PAMAJ00197	50001	100000	232	273	0.00154389	0.00176589	1.14379	-0.420782	0.663043
PAMAJ00197	100001	150000	38	55	0.000290526	0.000388947	1.33877	0.11527	0.454116
PAMAJ00198	1	50000	733	1136	0.00473832	0.00652358	1.37677	0.21975	0.413033
PAMAJ00198	50001	100000	157	253	0.00107589	0.00137642	1.27933	-0.0481414	0.519198
PAMAJ00199	1	50000	209	241	0.00136453	0.00150126	1.1002	-0.540624	0.705617
PAMAJ00200	1	50000	102	114	0.000959263	0.000964526	1.00549	-0.80103	0.788443
PAMAJ00201	1	50000	33	47	0.000258316	0.000260211	1.00734	-0.795946	0.786968
PAMAJ00202	1	50000	13	41	0.000112526	0.000204737	1.81946	1.43686	0.0753792
PAMAJ00203	1	50000	8	8	5.25263e-05	6.09474e-05	1.16032	-0.375338	0.646296
PAMAJ00205	1	50000	133	159	0.000879368	0.000989579	1.12533	-0.471542	0.681373
PAMAJ00205	50001	100000	33	31	0.000212211	0.000172	0.810514	-1.33707	0.909401
PAMAJ00206	1	50000	476	629	0.00321453	0.003794	1.18027	-0.320505	0.625707
PAMAJ00206	50001	100000	172	202	0.000944842	0.00126211	1.33579	0.10708	0.457363
PAMAJ00207	1	50000	283	302	0.00193253	0.00211895	1.09646	-0.550903	0.70915
PAMAJ00207	50001	100000	326	405	0.00203811	0.00271495	1.33209	0.0969143	0.461397
PAMAJ00207	100001	150000	151	162	0.000934211	0.00116453	1.24654	-0.1383	0.554998
PAMAJ00207	150001	200000	221	366	0.00144526	0.00230305	1.59352	0.815663	0.207346
PAMAJ00207	200001	250000	150	196	0.00100884	0.00128853	1.27724	-0.0538939	0.52149
PAMAJ00207	250001	300000	236	354	0.00153642	0.00218979	1.42525	0.353049	0.362026
PAMAJ00207	300001	350000	97	163	0.000645474	0.000962947	1.49184	0.536127	0.295936
PAMAJ00207	350001	400000	211	290	0.00146832	0.00192263	1.30941	0.0345487	0.48622
PAMAJ00207	400001	450000	215	336	0.00147379	0.00230126	1.56146	0.727514	0.233456
PAMAJ00207	450001	500000	210	258	0.00147053	0.00155958	1.06056	-0.649625	0.742033
PAMAJ00207	500001	550000	127	160	0.000906526	0.00112295	1.23874	-0.159741	0.563457
PAMAJ00207	550001	600000	162	191	0.00106926	0.00134537	1.25823	-0.106169	0.542276
PAMAJ00207	600001	650000	121	164	0.000823474	0.00111674	1.35613	0.16301	0.435255
PAMAJ00208	1	50000	34	44	0.000244105	0.000251263	1.02932	-0.735495	0.768981
PAMAJ00209	1	50000	195	247	0.00144811	0.00166168	1.14748	-0.410639	0.659331
PAMAJ00209	50001	100000	65	64	0.000478842	0.000354211	0.739724	-1.5317	0.937201
PAMAJ00209	100001	150000	9	13	4.74737e-05	7.18947e-05	1.51441	0.598169	0.274864
PAMAJ00210	1	50000	598	892	0.00389474	0.00471884	1.21159	-0.234376	0.592654
PAMAJ00210	50001	100000	585	909	0.00388611	0.00470516	1.21076	-0.236657	0.593539
PAMAJ00210	100001	150000	542	871	0.00341411	0.00437579	1.28168	-0.0416899	0.516627
PAMAJ00210	150001	200000	460	752	0.00289053	0.00374316	1.29497	-0.00513628	0.502049
PAMAJ00210	200001	250000	410	632	0.00256189	0.00323042	1.26095	-0.098673	0.539301
PAMAJ00210	250001	300000	479	774	0.00303232	0.00387695	1.27854	-0.0503107	0.520063
PAMAJ00210	300001	350000	627	912	0.00399442	0.00477874	1.19635	-0.276274	0.608831
PAMAJ00210	350001	400000	457	805	0.00300611	0.00406032	1.35069	0.148044	0.441154
PAMAJ00210	400001	450000	511	776	0.00315516	0.00422768	1.33993	0.118452	0.452855
PAMAJ00210	450001	500000	266	365	0.00159316	0.00223621	1.40363	0.2936	0.384532
PAMAJ00210	500001	550000	122	157	0.000779684	0.00100916	1.29432	-0.0069353	0.502767
PAMAJ00210	550001	600000	558	679	0.00374347	0.00437253	1.16804	-0.354113	0.638373
PAMAJ00210	600001	650000	622	885	0.00420347	0.00497053	1.18248	-0.314411	0.623395
PAMAJ00210	650001	700000	766	1035	0.00503821	0.005908	1.17264	-0.341475	0.633627
PAMAJ00210	700001	750000	786	1154	0.00489242	0.00637126	1.30227	0.0149285	0.494045
PAMAJ00210	750001	800000	636	884	0.00394211	0.00465189	1.18005	-0.321096	0.625931
PAMAJ00210	800001	850000	852	1112	0.00556032	0.00617579	1.11069	-0.511793	0.695602
PAMAJ00210	850001	900000	783	1145	0.00500811	0.00604684	1.20741	-0.245878	0.597112
PAMAJ00210	900001	950000	688	1129	0.00461042	0.00613947	1.33165	0.0957016	0.461879
PAMAJ00210	950001	1000000	677	1045	0.00473684	0.00585326	1.23569	-0.168129	0.566759
PAMAJ00210	1000001	1050000	687	1038	0.00452874	0.00558474	1.23318	-0.175034	0.569474
PAMAJ00210	1050001	1100000	645	985	0.00415789	0.00533105	1.28215	-0.040385	0.516107
PAMAJ00210	1100001	1150000	632	971	0.00416884	0.00524179	1.25737	-0.10851	0.543205
PAMAJ00210	1150001	1200000	558	870	0.00356674	0.00455653	1.27751	-0.0531617	0.521198
PAMAJ00210	1200001	1250000	625	998	0.00417716	0.00525726	1.25857	-0.105214	0.541897
PAMAJ00210	1250001	1300000	596	918	0.00416316	0.00520968	1.25138	-0.124999	0.549738
PAMAJ00210	1300001	1350000	756	1047	0.00508074	0.00596495	1.17403	-0.337645	0.632185
PAMAJ00210	1350001	1400000	569	910	0.00376747	0.00503116	1.33542	0.106068	0.457764
PAMAJ00210	1400001	1450000	543	893	0.00360021	0.00480358	1.33425	0.102847	0.459042
PAMAJ00210	1450001	1500000	460	731	0.00298442	0.00368453	1.23459	-0.171155	0.567949
PAMAJ00210	1500001	1550000	482	745	0.00328316	0.00393274	1.19785	-0.272155	0.607249
PAMAJ00210	1550001	1600000	426	663	0.00267484	0.00349368	1.30613	0.0255273	0.489817
PAMAJ00210	1600001	1650000	409	619	0.00267011	0.00329674	1.23468	-0.170894	0.567846
PAMAJ00210	1650001	1700000	466	679	0.00301568	0.00347432	1.15209	-0.397983	0.654679
PAMAJ00210	1700001	1750000	21	22	0.000147474	0.000136737	0.927194	-1.01628	0.845252
PAMAJ00211	1	50000	585	876	0.00422337	0.00443632	1.05042	-0.677489	0.750952
PAMAJ00211	50001	100000	509	816	0.00385126	0.00447263	1.16134	-0.372533	0.645252
PAMAJ00211	100001	150000	644	928	0.00455642	0.00513832	1.12771	-0.464998	0.679034
PAMAJ00211	150001	200000	299	408	0.00217021	0.00265611	1.2239	-0.200553	0.579476
PAMAJ00211	200001	250000	127	142	0.000860421	0.000900947	1.0471	-0.686621	0.753839
PAMAJ00211	250001	300000	117	141	0.000962211	0.000926316	0.962695	-0.918677	0.820868
PAMAJ00211	300001	350000	111	165	0.000775684	0.00100863	1.30031	0.00953645	0.496196
PAMAJ00211	350001	400000	200	346	0.00149221	0.001854	1.24245	-0.149534	0.559434
PAMAJ00212	1	50000	78	105	0.000510737	0.000705579	1.38149	0.232731	0.407985
PAMAJ00212	50001	100000	147	241	0.00114737	0.00136368	1.18853	-0.297793	0.617069
PAMAJ00213	1	50000	230	251	0.00168158	0.00174126	1.03549	-0.71854	0.763788
PAMAJ00213	50001	100000	173	205	0.00114295	0.00152	1.32989	0.0908656	0.4638
PAMAJ00213	100001	150000	189	225	0.00121442	0.001424	1.17258	-0.341646	0.633692
PAMAJ00213	150001	200000	585	765	0.00363747	0.00472968	1.30027	0.00941537	0.496244
PAMAJ00213	200001	250000	672	898	0.004378	0.00513495	1.1729	-0.34076	0.633358
PAMAJ00213	250001	300000	693	963	0.00452642	0.00539926	1.19283	-0.285956	0.612544
PAMAJ00213	300001	350000	578	842	0.00392011	0.00453189	1.15606	-0.38705	0.65064
PAMAJ00213	350001	400000	676	1004	0.00459916	0.00521274	1.13341	-0.449323	0.673401
PAMAJ00213	400001	450000	601	887	0.00427558	0.00476937	1.11549	-0.498593	0.690967
PAMAJ00213	450001	500000	601	848	0.00396474	0.00473011	1.19304	-0.285373	0.612321
PAMAJ00213	500001	550000	109	135	0.000785684	0.000714316	0.909164	-1.06585	0.856754
PAMAJ00214	1	50000	349	357	0.00246411	0.00242295	0.983296	-0.862039	0.805667
PAMAJ00214	50001	100000	13	12	0.000101368	9.24211e-05	0.911738	-1.05877	0.855149
PAMAJ00215	1	50000	148	290	0.00124411	0.00144811	1.16397	-0.3653	0.642556
PAMAJ00215	50001	100000	337	578	0.00239105	0.002726	1.14008	-0.430976	0.666757
PAMAJ00215	100001	150000	286	424	0.001932	0.00199579	1.03302	-0.725338	0.765878
PAMAJ00215	150001	200000	346	478	0.00250042	0.002634	1.05342	-0.669237	0.748328
PAMAJ00215	200001	250000	272	573	0.00191105	0.00315842	1.65271	0.97841	0.163936
PAMAJ00215	250001	300000	592	945	0.00429137	0.00573789	1.33708	0.110618	0.45596
PAMAJ00215	300001	350000	435	663	0.00341042	0.00372221	1.09142	-0.564764	0.713883
PAMAJ00215	350001	400000	450	689	0.003092	0.00400758	1.29611	-0.0020049	0.5008
PAMAJ00215	400001	450000	274	795	0.002272	0.00378853	1.66749	1.01902	0.154096
PAMAJ00215	450001	500000	446	723	0.00346947	0.00431411	1.24345	-0.146793	0.558352
PAMAJ00215	500001	550000	267	468	0.00178021	0.00238579	1.34017	0.119133	0.452585
PAMAJ00215	550001	600000	313	565	0.001966	0.00316789	1.61134	0.864652	0.193615
PAMAJ00215	600001	650000	313	559	0.00213621	0.00285926	1.33847	0.114459	0.454437
PAMAJ00215	650001	700000	431	715	0.00305211	0.00402326	1.31819	0.0586924	0.476599
PAMAJ00215	700001	750000	521	795	0.00380495	0.004398	1.15586	-0.387597	0.650843
PAMAJ00215	750001	800000	561	891	0.00354032	0.00510768	1.44272	0.401058	0.344189
PAMAJ00215	800001	850000	353	585	0.00243958	0.00311421	1.27654	-0.0558291	0.522261
PAMAJ00215	850001	900000	497	872	0.00346832	0.004844	1.39664	0.274382	0.391895
PAMAJ00215	900001	950000	369	639	0.00278042	0.00333579	1.19974	-0.266956	0.605248
PAMAJ00215	950001	1000000	153	283	0.000710842	0.00127274	1.79047	1.35714	0.0873685
PAMAJ00215	1000001	1050000	410	601	0.00279189	0.00330084	1.1823	-0.314924	0.62359
PAMAJ00215	1050001	1100000	418	664	0.002592	0.00368884	1.42316	0.3473	0.364183
PAMAJ00215	1100001	1150000	377	582	0.00258968	0.00321937	1.24315	-0.147606	0.558673
PAMAJ00215	1150001	1200000	349	582	0.00215526	0.00326368	1.51429	0.597825	0.274978
PAMAJ00215	1200001	1250000	487	802	0.00365526	0.00444463	1.21595	-0.222385	0.587993
PAMAJ00215	1250001	1300000	396	659	0.00287137	0.00343263	1.19547	-0.27871	0.609766
PAMAJ00215	1300001	1350000	187	303	0.00153179	0.00177979	1.1619	-0.370993	0.644679
PAMAJ00215	1350001	1400000	103	143	0.000791158	0.000863263	1.09114	-0.565545	0.714148
PAMAJ00215	1400001	1450000	51	87	0.000322526	0.000544526	1.68832	1.07629	0.140898
PAMAJ00215	1450001	1500000	93	157	0.000686211	0.000853053	1.24314	-0.147657	0.558693
PAMAJ00215	1500001	1550000	416	617	0.00288053	0.00330379	1.14694	-0.412134	0.659879
PAMAJ00215	1550001	1600000	163	223	0.001192	0.00132611	1.11251	-0.506792	0.69385
PAMAJ00215	1600001	1650000	1	1	5.36842e-06	6.73684e-06	1.2549	-0.115307	0.545899
PAMAJ00216	1	50000	141	199	0.00102968	0.00115968	1.12625	-0.469004	0.680467
PAMAJ00217	1	50000	5	5	3.33684e-05	3.29474e-05	0.987383	-0.850802	0.80256
PAMAJ00218	1	50000	88	86	0.000551474	0.000538526	0.976521	-0.880666	0.810751
PAMAJ00218	50001	100000	23	21	0.000167053	0.000135158	0.809073	-1.34104	0.910046
PAMAJ00219	1	50000	285	338	0.00200516	0.00228874	1.14143	-0.427291	0.665416
PAMAJ00219	50001	100000	277	331	0.00189568	0.00212811	1.12261	-0.479019	0.684037
PAMAJ00219	100001	150000	850	1203	0.00587579	0.00702589	1.19574	-0.277974	0.609484
PAMAJ00219	150001	200000	806	1128	0.00538305	0.00601905	1.11815	-0.491286	0.688388
PAMAJ00219	200001	250000	871	1177	0.00521768	0.00681537	1.30621	0.025748	0.489729
PAMAJ00219	250001	300000	837	1152	0.00512179	0.00639	1.24761	-0.135352	0.553833
PAMAJ00219	300001	350000	764	1082	0.00434453	0.00594232	1.36777	0.195006	0.422694
PAMAJ00219	350001	400000	657	954	0.00397958	0.00537726	1.35121	0.149484	0.440586
PAMAJ00219	400001	450000	832	1202	0.00525211	0.00704411	1.3412	0.121945	0.451471
PAMAJ00219	450001	500000	812	1205	0.00497421	0.00688779	1.3847	0.241552	0.404564
PAMAJ00219	500001	550000	673	919	0.00449316	0.00521021	1.15959	-0.377358	0.647046
PAMAJ00219	550001	600000	686	967	0.00418821	0.00532937	1.27247	-0.067007	0.526712
PAMAJ00219	600001	650000	612	847	0.00379558	0.00462042	1.21732	-0.218642	0.586536
PAMAJ00219	650001	700000	762	988	0.00472021	0.00566347	1.19983	-0.266705	0.605152
PAMAJ00219	700001	750000	621	879	0.003894	0.00490411	1.2594	-0.102935	0.540993
PAMAJ00219	750001	800000	708	1013	0.00419274	0.00528147	1.25967	-0.102197	0.5407
PAMAJ00219	800001	850000	596	872	0.00377453	0.00502979	1.33256	0.0982027	0.460886
[truncated: 15,350 more rows]

## Sheet: Nagasaki
Chrom	Start	End	Nagasaki_No_SNP	Domestics_No_SNP	Nagasaki_pi	Domestics_pi	Domestics_pi/Nagasaki_pi	Z_score	P-value
PAMAJ00001	1	50000	284	435	0.00205084	0.00242242	1.18118	-0.277025	0.60912
PAMAJ00002	1	50000	78	97	0.000587895	0.000746211	1.26929	-0.0742054	0.529577
PAMAJ00002	50001	100000	282	340	0.00170663	0.00198368	1.16234	-0.32041	0.625671
PAMAJ00003	1	50000	348	641	0.00231189	0.00359642	1.55562	0.584897	0.279308
PAMAJ00003	50001	100000	330	748	0.00203253	0.00369495	1.81791	1.18867	0.117286
PAMAJ00003	100001	150000	348	734	0.00235589	0.00359895	1.52764	0.52049	0.301361
PAMAJ00003	150001	200000	341	626	0.00203295	0.00299095	1.47124	0.390654	0.348026
PAMAJ00003	200001	250000	346	623	0.00181242	0.003088	1.7038	0.925998	0.177224
PAMAJ00003	250001	300000	481	700	0.00260368	0.00392263	1.50657	0.471993	0.318466
PAMAJ00003	300001	350000	448	776	0.00266568	0.004666	1.7504	1.03326	0.15074
PAMAJ00003	350001	400000	687	646	0.00345295	0.00257053	0.744445	-1.28237	0.900144
PAMAJ00003	400001	450000	340	581	0.00166821	0.00303642	1.82017	1.19387	0.116265
PAMAJ00003	450001	500000	192	540	0.00115958	0.00225558	1.94517	1.48162	0.0692213
PAMAJ00003	500001	550000	170	599	0.000967789	0.00262326	2.71057	3.24351	0.000590325
PAMAJ00003	550001	600000	415	813	0.003188	0.00411842	1.29185	-0.0222791	0.508887
PAMAJ00003	600001	650000	304	633	0.00178505	0.00337663	1.89162	1.35834	0.0871779
PAMAJ00003	650001	700000	576	758	0.00378716	0.00423979	1.11952	-0.418979	0.662384
PAMAJ00003	700001	750000	518	715	0.00315316	0.00380947	1.20814	-0.214967	0.585103
PAMAJ00003	750001	800000	510	701	0.00392926	0.00337695	0.859437	-1.01767	0.845582
PAMAJ00003	800001	850000	444	620	0.00345768	0.00335421	0.970075	-0.762984	0.777263
PAMAJ00003	850001	900000	463	598	0.003486	0.00266379	0.764139	-1.23703	0.891963
PAMAJ00003	900001	950000	497	660	0.00353916	0.00336905	0.951935	-0.804741	0.789516
PAMAJ00003	950001	1000000	459	656	0.00336126	0.00366295	1.08976	-0.487489	0.687044
PAMAJ00003	1000001	1050000	584	784	0.00434358	0.00428863	0.987349	-0.72322	0.765228
PAMAJ00003	1050001	1100000	625	806	0.00442674	0.00443558	1.002	-0.689502	0.754746
PAMAJ00003	1100001	1150000	608	843	0.00512337	0.00441463	0.861665	-1.01254	0.844359
PAMAJ00003	1150001	1200000	627	788	0.00478305	0.00397326	0.830696	-1.08383	0.860779
PAMAJ00003	1200001	1250000	643	828	0.00462947	0.00424526	0.917008	-0.885141	0.81196
PAMAJ00003	1250001	1300000	454	696	0.00308053	0.00376989	1.22378	-0.178974	0.571021
PAMAJ00003	1300001	1350000	546	762	0.00411221	0.00358789	0.872497	-0.987603	0.838326
PAMAJ00003	1350001	1400000	493	671	0.00373779	0.00324432	0.867978	-0.998004	0.840861
PAMAJ00003	1400001	1450000	582	722	0.00476042	0.00266042	0.558862	-1.70957	0.956327
PAMAJ00003	1450001	1500000	508	597	0.00398189	0.00316653	0.795233	-1.16546	0.878083
PAMAJ00003	1500001	1550000	402	685	0.00277042	0.00302116	1.09051	-0.48576	0.686431
PAMAJ00003	1550001	1600000	476	607	0.00353989	0.00305632	0.863394	-1.00856	0.843406
PAMAJ00003	1600001	1650000	475	628	0.00346537	0.00253579	0.731752	-1.31159	0.90517
PAMAJ00003	1650001	1700000	573	797	0.00399389	0.00400758	1.00343	-0.686209	0.753709
PAMAJ00003	1700001	1750000	598	838	0.00416621	0.00475463	1.14124	-0.368983	0.64393
PAMAJ00003	1750001	1800000	721	975	0.00533168	0.00491642	0.922115	-0.873386	0.808774
PAMAJ00003	1800001	1850000	519	655	0.00386305	0.00390074	1.00976	-0.67164	0.749094
PAMAJ00003	1850001	1900000	578	822	0.00415147	0.00426368	1.02703	-0.63188	0.736267
PAMAJ00003	1900001	1950000	552	756	0.00442611	0.00346389	0.782604	-1.19453	0.883865
PAMAJ00003	1950001	2000000	475	661	0.00350326	0.00323526	0.9235	-0.870197	0.807904
PAMAJ00003	2000001	2050000	510	690	0.00369021	0.00351126	0.951507	-0.805727	0.7898
PAMAJ00003	2050001	2100000	278	384	0.00222179	0.00201842	0.908466	-0.904805	0.817216
PAMAJ00003	2100001	2150000	53	82	0.000413053	0.000475263	1.15061	-0.347405	0.635856
PAMAJ00004	1	50000	193	274	0.00135453	0.00143558	1.05984	-0.55636	0.711018
PAMAJ00005	1	50000	40	37	0.000267474	0.000273789	1.02361	-0.639751	0.738833
PAMAJ00006	1	50000	4	4	2.50526e-05	2.50526e-05	1	-0.694099	0.75619
PAMAJ00007	1	50000	70	105	0.000469368	0.000625684	1.33304	0.0725244	0.471092
PAMAJ00008	1	50000	229	262	0.00158779	0.00165884	1.04475	-0.591093	0.722771
PAMAJ00008	50001	100000	296	313	0.00203084	0.00210274	1.0354	-0.612601	0.72993
PAMAJ00008	100001	150000	14	12	9.41053e-05	8.30526e-05	0.88255	-0.964462	0.832593
PAMAJ00009	1	50000	45	64	0.000313263	0.000383263	1.22345	-0.179723	0.571315
PAMAJ00010	1	50000	191	211	0.00121947	0.001262	1.03488	-0.613817	0.730332
PAMAJ00010	50001	100000	28	31	0.000156421	0.000169368	1.08277	-0.503568	0.692717
PAMAJ00011	1	50000	61	55	0.000363789	0.000365053	1.00347	-0.686101	0.753675
PAMAJ00011	50001	100000	22	27	0.000143474	0.000156211	1.08878	-0.489744	0.687842
PAMAJ00012	1	50000	67	101	0.000500105	0.000568947	1.13766	-0.377227	0.646997
PAMAJ00013	1	50000	7	10	4.18947e-05	8.37895e-05	2	1.60784	0.0539355
PAMAJ00014	1	50000	241	334	0.00151263	0.00259453	1.71524	0.952343	0.170461
PAMAJ00014	50001	100000	244	367	0.00176653	0.00236168	1.3369	0.0814291	0.46755
PAMAJ00014	100001	150000	200	252	0.00128821	0.00164168	1.27439	-0.0624759	0.524908
PAMAJ00014	150001	200000	11	15	9.29474e-05	9.01053e-05	0.969422	-0.764486	0.777711
PAMAJ00015	1	50000	791	1044	0.00549379	0.00593074	1.07954	-0.511014	0.69533
PAMAJ00015	50001	100000	569	799	0.003734	0.00433011	1.15964	-0.32661	0.628019
PAMAJ00015	100001	150000	412	632	0.00259621	0.00330137	1.27161	-0.0688688	0.527453
PAMAJ00015	150001	200000	519	753	0.00342084	0.00400958	1.1721	-0.297928	0.617121
PAMAJ00015	200001	250000	476	729	0.00309968	0.00365905	1.18046	-0.278691	0.609759
PAMAJ00015	250001	300000	523	753	0.00325789	0.00397168	1.2191	-0.189756	0.57525
PAMAJ00015	300001	350000	589	906	0.00401779	0.00485832	1.2092	-0.21253	0.584153
PAMAJ00015	350001	400000	625	882	0.00419295	0.00462874	1.10393	-0.45485	0.675392
PAMAJ00015	400001	450000	755	1047	0.00506726	0.00573021	1.13083	-0.392937	0.652817
PAMAJ00015	450001	500000	760	1056	0.00510758	0.00574653	1.1251	-0.406131	0.657677
PAMAJ00015	500001	550000	368	641	0.00240126	0.00319368	1.33	0.0655419	0.473871
PAMAJ00016	1	50000	165	200	0.00120758	0.00136263	1.1284	-0.398537	0.654883
PAMAJ00016	50001	100000	174	266	0.00110442	0.00146842	1.32958	0.0645821	0.474253
PAMAJ00016	100001	150000	35	36	0.000272737	0.000257579	0.944423	-0.822034	0.794471
PAMAJ00017	1	50000	245	290	0.00187621	0.00208705	1.11238	-0.435419	0.668371
PAMAJ00017	50001	100000	373	480	0.00252611	0.00284484	1.12617	-0.403655	0.656767
PAMAJ00017	100001	150000	210	230	0.00139726	0.00145705	1.04279	-0.595597	0.724278
PAMAJ00017	150001	200000	256	314	0.00178168	0.00206705	1.16017	-0.325401	0.627561
PAMAJ00017	200001	250000	277	330	0.00181979	0.00206442	1.13443	-0.384656	0.649754
PAMAJ00017	250001	300000	944	1179	0.00625053	0.00681084	1.08964	-0.487749	0.687136
PAMAJ00017	300001	350000	513	651	0.00356137	0.003918	1.10014	-0.463587	0.678528
PAMAJ00017	350001	400000	890	1166	0.00608484	0.00654474	1.07558	-0.520116	0.698509
PAMAJ00017	400001	450000	1033	1338	0.00706863	0.00786621	1.11283	-0.434364	0.667988
PAMAJ00017	450001	500000	978	1305	0.00650316	0.00724874	1.11465	-0.430185	0.66647
PAMAJ00017	500001	550000	519	685	0.00371642	0.00410811	1.10539	-0.451488	0.674181
PAMAJ00017	550001	600000	229	268	0.00158853	0.00181032	1.13962	-0.372704	0.645316
PAMAJ00017	600001	650000	145	163	0.000961368	0.00110632	1.15078	-0.347021	0.635712
PAMAJ00017	650001	700000	620	751	0.00401147	0.00428095	1.06718	-0.539461	0.705216
PAMAJ00017	700001	750000	990	1283	0.00664316	0.00735084	1.10653	-0.44888	0.673241
PAMAJ00017	750001	800000	667	973	0.00448832	0.00537968	1.1986	-0.236946	0.593651
PAMAJ00017	800001	850000	56	78	0.000348947	0.000397263	1.13846	-0.375369	0.646307
PAMAJ00018	1	50000	113	170	0.000843368	0.00114832	1.36159	0.138252	0.445021
PAMAJ00018	50001	100000	46	58	0.000360842	0.000381053	1.05601	-0.565166	0.71402
PAMAJ00019	1	50000	116	164	0.000847684	0.000999158	1.17869	-0.282763	0.611321
PAMAJ00019	50001	100000	263	337	0.00175305	0.00204916	1.16891	-0.305277	0.619922
PAMAJ00019	100001	150000	17	28	0.000130526	0.000179158	1.37258	0.163565	0.435037
PAMAJ00020	1	50000	468	685	0.00233884	0.00395674	1.69175	0.898268	0.184521
PAMAJ00020	50001	100000	216	314	0.00112884	0.00172989	1.53245	0.531562	0.297515
PAMAJ00020	100001	150000	335	524	0.00191063	0.00288547	1.51022	0.48039	0.315475
PAMAJ00020	150001	200000	463	762	0.00248074	0.00431632	1.73993	1.00917	0.156446
PAMAJ00020	200001	250000	586	836	0.00380947	0.00472095	1.23927	-0.143323	0.556983
PAMAJ00020	250001	300000	353	619	0.00195642	0.00350337	1.7907	1.12605	0.130073
PAMAJ00020	300001	350000	444	752	0.00319895	0.00422747	1.32152	0.0460129	0.48165
PAMAJ00020	350001	400000	404	606	0.00271979	0.00343779	1.26399	-0.0864103	0.53443
PAMAJ00020	400001	450000	468	684	0.00333147	0.00392989	1.17963	-0.280612	0.610496
PAMAJ00020	450001	500000	333	588	0.00242021	0.00322737	1.33351	0.0736137	0.470659
PAMAJ00020	500001	550000	369	525	0.00257621	0.00308737	1.19842	-0.23736	0.593811
PAMAJ00020	550001	600000	300	420	0.00217421	0.00254958	1.17265	-0.296679	0.616644
PAMAJ00020	600001	650000	335	546	0.00235116	0.00291379	1.2393	-0.14325	0.556954
PAMAJ00020	650001	700000	364	548	0.00263505	0.00327695	1.2436	-0.133347	0.553041
PAMAJ00020	700001	750000	300	427	0.00201484	0.00238484	1.18364	-0.271379	0.60695
PAMAJ00020	750001	800000	460	600	0.00313947	0.00372947	1.18793	-0.261498	0.603146
PAMAJ00020	800001	850000	477	719	0.00346558	0.00431221	1.2443	-0.131745	0.552407
PAMAJ00020	850001	900000	405	542	0.00275095	0.00315453	1.14671	-0.356393	0.639227
PAMAJ00020	900001	950000	463	666	0.00303211	0.00362853	1.1967	-0.241306	0.595341
PAMAJ00020	950001	1000000	455	669	0.00299263	0.00387116	1.29356	-0.018334	0.507314
PAMAJ00020	1000001	1050000	439	668	0.00256811	0.00360263	1.40283	0.233195	0.407805
PAMAJ00020	1050001	1100000	416	647	0.00279126	0.003612	1.29404	-0.0172412	0.506878
PAMAJ00020	1100001	1150000	473	653	0.00301316	0.00354389	1.17614	-0.288643	0.613573
PAMAJ00020	1150001	1200000	308	479	0.00176768	0.00262811	1.48676	0.426381	0.334915
PAMAJ00020	1200001	1250000	284	491	0.00188337	0.00237347	1.26023	-0.0950792	0.537874
PAMAJ00020	1250001	1300000	347	539	0.00208726	0.00262884	1.25947	-0.0968187	0.538565
PAMAJ00020	1300001	1350000	412	573	0.00276789	0.00299347	1.0815	-0.506494	0.693745
PAMAJ00020	1350001	1400000	418	634	0.00256758	0.00350979	1.36696	0.150627	0.440135
PAMAJ00020	1400001	1450000	436	656	0.00296926	0.00343326	1.15627	-0.334381	0.630954
PAMAJ00020	1450001	1500000	509	782	0.00319547	0.00399179	1.2492	-0.120452	0.547937
PAMAJ00020	1500001	1550000	564	843	0.00364389	0.00483716	1.32747	0.0597174	0.47619
PAMAJ00020	1550001	1600000	521	748	0.00331958	0.00405526	1.22162	-0.183949	0.572973
PAMAJ00020	1600001	1650000	452	669	0.00304779	0.00362768	1.19027	-0.256121	0.601071
PAMAJ00020	1650001	1700000	555	753	0.00394695	0.00443579	1.12385	-0.408999	0.65873
PAMAJ00020	1700001	1750000	301	492	0.002166	0.00254242	1.17379	-0.294056	0.615643
PAMAJ00020	1750001	1800000	361	555	0.00268411	0.00310084	1.15526	-0.336706	0.631831
PAMAJ00020	1800001	1850000	367	672	0.00267642	0.00341621	1.27641	-0.0578219	0.523055
PAMAJ00020	1850001	1900000	382	726	0.00265463	0.00394537	1.48622	0.42515	0.335363
PAMAJ00020	1900001	1950000	299	486	0.00168979	0.00261295	1.54632	0.563483	0.286553
PAMAJ00020	1950001	2000000	338	531	0.00223263	0.00288863	1.29382	-0.017737	0.507076
PAMAJ00020	2000001	2050000	298	475	0.00163411	0.00257947	1.57852	0.637606	0.261865
PAMAJ00020	2050001	2100000	289	469	0.00166274	0.00249653	1.50146	0.460216	0.32268
PAMAJ00020	2100001	2150000	411	628	0.00299621	0.00339042	1.13157	-0.391235	0.652188
PAMAJ00020	2150001	2200000	470	761	0.00325726	0.00392084	1.20372	-0.225142	0.589066
PAMAJ00020	2200001	2250000	429	703	0.00285316	0.00370579	1.29884	-0.00619695	0.502472
PAMAJ00020	2250001	2300000	400	589	0.00294568	0.00317263	1.07705	-0.516747	0.697334
PAMAJ00020	2300001	2350000	347	566	0.00249737	0.00305337	1.22263	-0.181611	0.572056
PAMAJ00020	2350001	2400000	351	653	0.00229358	0.00372726	1.62508	0.744801	0.228196
PAMAJ00020	2400001	2450000	467	748	0.00313358	0.00403905	1.28896	-0.0289401	0.511544
PAMAJ00020	2450001	2500000	495	685	0.00378105	0.00393768	1.04143	-0.598742	0.725327
PAMAJ00020	2500001	2550000	351	459	0.00242105	0.00295379	1.22005	-0.187571	0.574393
PAMAJ00020	2550001	2600000	308	437	0.00232926	0.00247863	1.06413	-0.546482	0.707633
PAMAJ00020	2600001	2650000	326	504	0.00224084	0.00272653	1.21674	-0.195168	0.577369
PAMAJ00020	2650001	2700000	442	662	0.00300295	0.00364547	1.21396	-0.201571	0.579874
PAMAJ00020	2700001	2750000	270	489	0.00182811	0.00226726	1.24022	-0.141128	0.556115
PAMAJ00020	2750001	2800000	310	489	0.00194063	0.00251779	1.29741	-0.00948527	0.503784
PAMAJ00020	2800001	2850000	335	631	0.001966	0.00332916	1.69337	0.901984	0.183533
PAMAJ00020	2850001	2900000	641	919	0.00457537	0.00560021	1.22399	-0.178488	0.57083
PAMAJ00020	2900001	2950000	546	770	0.00389442	0.00431042	1.10682	-0.448208	0.672998
PAMAJ00020	2950001	3000000	513	789	0.003752	0.00442653	1.17978	-0.280261	0.610361
PAMAJ00020	3000001	3050000	426	625	0.00312989	0.00344042	1.09921	-0.465715	0.67929
PAMAJ00020	3050001	3100000	527	755	0.00374789	0.00401221	1.07053	-0.531755	0.702552
PAMAJ00020	3100001	3150000	459	813	0.00341126	0.00431779	1.26575	-0.0823694	0.532824
PAMAJ00020	3150001	3200000	406	701	0.00303821	0.00377684	1.24311	-0.134469	0.553484
PAMAJ00020	3200001	3250000	298	457	0.00203379	0.00241884	1.18933	-0.258283	0.601906
PAMAJ00020	3250001	3300000	397	594	0.00284053	0.00303653	1.069	-0.535263	0.703766
PAMAJ00020	3300001	3350000	503	796	0.00358779	0.00447747	1.24797	-0.123279	0.549057
PAMAJ00020	3350001	3400000	596	848	0.00426011	0.00478189	1.12248	-0.412158	0.659888
PAMAJ00020	3400001	3450000	567	855	0.00419832	0.00478116	1.13883	-0.374529	0.645995
PAMAJ00020	3450001	3500000	516	800	0.00364926	0.00440905	1.2082	-0.214828	0.585049
PAMAJ00020	3500001	3550000	473	730	0.00346842	0.00400821	1.15563	-0.33585	0.631508
PAMAJ00020	3550001	3600000	572	827	0.00397389	0.00443368	1.1157	-0.427759	0.665587
PAMAJ00020	3600001	3650000	493	698	0.00362411	0.00385947	1.06494	-0.544605	0.706987
PAMAJ00020	3650001	3700000	512	809	0.00386779	0.00454284	1.17453	-0.29234	0.614987
PAMAJ00020	3700001	3750000	370	615	0.00277158	0.00338105	1.2199	-0.187905	0.574524
PAMAJ00020	3750001	3800000	465	802	0.00338474	0.00417253	1.23275	-0.15833	0.562902
PAMAJ00020	3800001	3850000	453	695	0.00336874	0.00377789	1.12145	-0.414518	0.660753
PAMAJ00020	3850001	3900000	440	749	0.00338737	0.00445063	1.31389	0.0284528	0.488651
PAMAJ00020	3900001	3950000	15	24	0.000108632	0.000115895	1.06686	-0.540195	0.705469
PAMAJ00022	1	50000	161	239	0.00106558	0.00161105	1.5119	0.484258	0.314101
PAMAJ00022	50001	100000	576	957	0.00424737	0.0055	1.29492	-0.0152162	0.50607
PAMAJ00022	100001	150000	703	1090	0.00507758	0.00627263	1.23536	-0.152321	0.560533
PAMAJ00022	150001	200000	742	1047	0.00541989	0.00661305	1.22014	-0.187341	0.574303
PAMAJ00022	200001	250000	751	1084	0.00545979	0.00641442	1.17485	-0.291613	0.614709
PAMAJ00022	250001	300000	240	365	0.00162758	0.00221442	1.36056	0.135885	0.445956
PAMAJ00022	300001	350000	200	238	0.00148284	0.00155305	1.04735	-0.585106	0.720762
PAMAJ00022	350001	400000	734	1171	0.00528168	0.00675937	1.27978	-0.050073	0.519968
PAMAJ00022	400001	450000	828	1267	0.00619389	0.00764411	1.23414	-0.155132	0.561641
PAMAJ00022	450001	500000	518	824	0.00384558	0.00466779	1.21381	-0.201931	0.580015
PAMAJ00022	500001	550000	37	48	0.000230105	0.000288842	1.25526	-0.106504	0.542409
PAMAJ00022	550001	600000	184	235	0.00140811	0.00162474	1.15384	-0.33996	0.633057
PAMAJ00022	600001	650000	191	231	0.00139579	0.00158358	1.13454	-0.384397	0.649658
PAMAJ00022	650001	700000	150	198	0.00109937	0.00134126	1.22003	-0.187615	0.574411
PAMAJ00022	700001	750000	194	263	0.00143495	0.00176179	1.22777	-0.169786	0.567411
PAMAJ00022	750001	800000	162	207	0.00116211	0.00131747	1.13369	-0.386359	0.650385
PAMAJ00022	800001	850000	95	148	0.000683579	0.000945053	1.38251	0.186406	0.426063
PAMAJ00022	850001	900000	78	106	0.000599579	0.000708737	1.18206	-0.275015	0.608348
PAMAJ00023	1	50000	29	40	0.000184	0.000264421	1.43707	0.312007	0.377518
PAMAJ00024	1	50000	169	328	0.00127558	0.001974	1.54753	0.56628	0.285602
PAMAJ00024	50001	100000	401	893	0.00331253	0.00494021	1.49137	0.437002	0.331055
PAMAJ00024	100001	150000	461	979	0.00369337	0.00548442	1.48494	0.422191	0.336443
PAMAJ00024	150001	200000	377	913	0.00310663	0.00501347	1.6138	0.718819	0.236126
PAMAJ00024	200001	250000	520	1088	0.00383053	0.005514	1.43949	0.31757	0.375405
PAMAJ00024	250001	300000	604	1131	0.00442484	0.00643305	1.45385	0.35063	0.362933
PAMAJ00024	300001	350000	690	1134	0.00484484	0.00663463	1.36942	0.156284	0.437904
PAMAJ00024	350001	400000	587	1012	0.00410074	0.00600979	1.46554	0.377537	0.352887
PAMAJ00024	400001	450000	459	927	0.00329558	0.00508463	1.54286	0.555535	0.289264
PAMAJ00024	450001	500000	466	955	0.00341547	0.00539032	1.57821	0.636894	0.262097
PAMAJ00024	500001	550000	379	638	0.00273147	0.00349221	1.27851	-0.0529899	0.52113
PAMAJ00024	550001	600000	530	894	0.00384147	0.00526916	1.37165	0.161418	0.435882
PAMAJ00024	600001	650000	559	1015	0.00392179	0.00532284	1.35725	0.12826	0.448972
PAMAJ00024	650001	700000	466	791	0.00330989	0.00433326	1.30919	0.0176244	0.492969
PAMAJ00024	700001	750000	618	943	0.00410126	0.00535832	1.30651	0.0114559	0.49543
PAMAJ00024	750001	800000	573	1011	0.003918	0.00524926	1.33978	0.0880519	0.464918
PAMAJ00024	800001	850000	501	911	0.00313116	0.00492011	1.57134	0.621081	0.267273
PAMAJ00024	850001	900000	530	903	0.00371695	0.00485589	1.30642	0.0112536	0.495511
PAMAJ00024	900001	950000	552	915	0.003764	0.00503211	1.3369	0.0814325	0.467549
PAMAJ00024	950001	1000000	537	881	0.00342937	0.00459505	1.33991	0.088352	0.464798
PAMAJ00024	1000001	1050000	540	941	0.00372326	0.00516947	1.38843	0.20003	0.420729
PAMAJ00024	1050001	1100000	516	853	0.00330032	0.00486916	1.47536	0.400146	0.344524
PAMAJ00024	1100001	1150000	523	923	0.00334853	0.00513579	1.53374	0.534544	0.296483
PAMAJ00024	1150001	1200000	511	902	0.00353589	0.00476821	1.34852	0.108164	0.456933
PAMAJ00024	1200001	1250000	629	1017	0.00421747	0.00556726	1.32005	0.0426276	0.482999
PAMAJ00024	1250001	1300000	279	472	0.00189358	0.00239126	1.26282	-0.0890944	0.535497
PAMAJ00025	1	50000	205	304	0.00143716	0.00171421	1.19278	-0.250342	0.598839
PAMAJ00026	1	50000	105	138	0.000684316	0.000819684	1.19782	-0.238743	0.594347
PAMAJ00026	50001	100000	197	222	0.00128421	0.00149232	1.16205	-0.321064	0.625919
PAMAJ00026	100001	150000	241	301	0.00150558	0.00194253	1.29022	-0.026032	0.510384
PAMAJ00026	150001	200000	761	925	0.00507337	0.005358	1.0561	-0.564954	0.713948
PAMAJ00026	200001	250000	217	259	0.00151484	0.00174663	1.15301	-0.341874	0.633777
PAMAJ00026	250001	300000	279	284	0.00184337	0.00191663	1.03974	-0.602615	0.726617
PAMAJ00026	300001	350000	455	542	0.00336747	0.00353495	1.04973	-0.579613	0.718912
PAMAJ00026	350001	400000	275	324	0.00196779	0.00206063	1.04718	-0.585494	0.720892
PAMAJ00026	400001	450000	241	318	0.00168979	0.00192589	1.13972	-0.37247	0.645228
PAMAJ00026	450001	500000	330	375	0.00231411	0.00235926	1.01951	-0.649187	0.741891
PAMAJ00026	500001	550000	230	245	0.00160463	0.00160505	1.00026	-0.693497	0.756001
PAMAJ00026	550001	600000	4	4	3.38947e-05	3.30526e-05	0.975155	-0.75129	0.773761
PAMAJ00027	1	50000	171	196	0.00112642	0.00114379	1.01542	-0.658602	0.744924
PAMAJ00027	50001	100000	312	402	0.00216968	0.00248621	1.14589	-0.358275	0.639931
PAMAJ00028	1	50000	135	203	0.000971895	0.00136232	1.40172	0.230621	0.408805
PAMAJ00028	50001	100000	119	133	0.000778	0.000849895	1.09241	-0.481378	0.684876
PAMAJ00029	1	50000	128	275	0.000908526	0.00166116	1.82841	1.21285	0.112594
PAMAJ00029	50001	100000	144	289	0.00105884	0.00160232	1.51328	0.487433	0.312976
PAMAJ00030	1	50000	209	429	0.00105863	0.00222305	2.09993	1.83787	0.0330411
PAMAJ00031	1	50000	746	1255	0.00545811	0.00668526	1.22483	-0.176555	0.570071
PAMAJ00031	50001	100000	775	1286	0.00586895	0.00679642	1.15803	-0.330325	0.629423
PAMAJ00031	100001	150000	674	1170	0.00505716	0.006332	1.25209	-0.113814	0.545308
PAMAJ00031	150001	200000	569	1056	0.00439947	0.00597011	1.35701	0.127705	0.449191
PAMAJ00031	200001	250000	387	509	0.00277368	0.00321526	1.1592	-0.327623	0.628402
PAMAJ00031	250001	300000	167	219	0.00114463	0.00151189	1.32085	0.0444862	0.482258
PAMAJ00031	300001	350000	362	479	0.00256042	0.003008	1.17481	-0.291705	0.614744
PAMAJ00031	350001	400000	358	468	0.00262326	0.00303126	1.15553	-0.336076	0.631593
PAMAJ00031	400001	450000	206	330	0.00140621	0.00203516	1.44727	0.335476	0.368633
PAMAJ00031	450001	500000	215	282	0.00147653	0.00154895	1.04905	-0.581195	0.719446
PAMAJ00031	500001	550000	266	385	0.00184968	0.00228221	1.23384	-0.155815	0.56191
PAMAJ00031	550001	600000	265	348	0.00196253	0.002238	1.14036	-0.370989	0.644677
PAMAJ00031	600001	650000	421	688	0.00316126	0.00441411	1.39631	0.218187	0.413642
PAMAJ00031	650001	700000	226	573	0.00147642	0.00355958	2.41095	2.55382	0.00532746
PAMAJ00031	700001	750000	133	303	0.000979053	0.00192042	1.96151	1.51922	0.064353
PAMAJ00031	750001	800000	253	380	0.00179558	0.00231684	1.2903	-0.0258447	0.510309
PAMAJ00031	800001	850000	332	392	0.00249074	0.00225463	0.905205	-0.912311	0.819197
PAMAJ00031	850001	900000	71	97	0.000482947	0.000592316	1.22646	-0.1728	0.568596
PAMAJ00031	900001	950000	252	346	0.00187621	0.00228937	1.22021	-0.187191	0.574245
PAMAJ00031	950001	1000000	88	135	0.000611263	0.000888421	1.45342	0.349639	0.363305
PAMAJ00031	1000001	1050000	237	353	0.00168032	0.002284	1.35926	0.132904	0.447135
PAMAJ00031	1050001	1100000	63	103	0.000489579	0.000575684	1.17588	-0.289246	0.613803
PAMAJ00032	1	50000	248	369	0.00164895	0.00236179	1.4323	0.301024	0.381698
PAMAJ00032	50001	100000	143	183	0.00105926	0.00124179	1.17232	-0.297434	0.616932
PAMAJ00033	1	50000	255	354	0.00186516	0.00215411	1.15492	-0.337485	0.632124
PAMAJ00033	50001	100000	681	913	0.00488063	0.00543905	1.11442	-0.430722	0.666665
PAMAJ00033	100001	150000	907	1254	0.00638358	0.00732442	1.14738	-0.35483	0.638642
PAMAJ00033	150001	200000	419	567	0.00293274	0.00353284	1.20462	-0.223076	0.588262
PAMAJ00033	200001	250000	120	135	0.000882105	0.000949789	1.07673	-0.517472	0.697587
PAMAJ00033	250001	300000	129	151	0.000959895	0.000986316	1.02752	-0.630739	0.735894
PAMAJ00034	1	50000	159	197	0.00103716	0.00128326	1.23728	-0.147891	0.558786
PAMAJ00034	50001	100000	36	54	0.000253684	0.000339684	1.339	0.0862655	0.465628
PAMAJ00035	1	50000	111	185	0.000593158	0.000996842	1.68057	0.87252	0.191462
PAMAJ00036	1	50000	27	48	0.000166632	0.000238105	1.42893	0.293261	0.384661
PAMAJ00036	50001	100000	21	17	0.000138947	7.66316e-05	0.551517	-1.72648	0.957869
PAMAJ00037	1	50000	471	679	0.00371474	0.00419253	1.12862	-0.398025	0.654694
PAMAJ00038	1	50000	89	105	0.000631789	0.000680421	1.07698	-0.516908	0.69739
PAMAJ00038	50001	100000	26	34	0.000187053	0.000217684	1.16376	-0.317145	0.624433
PAMAJ00038	100001	150000	378	567	0.00250316	0.00318379	1.27191	-0.0681851	0.527181
PAMAJ00038	150001	200000	459	607	0.00316705	0.00331063	1.04534	-0.58974	0.722317
PAMAJ00038	200001	250000	429	604	0.00298453	0.00309379	1.03661	-0.609828	0.729012
PAMAJ00038	250001	300000	418	647	0.00261568	0.00343211	1.31213	0.0244005	0.490267
PAMAJ00038	300001	350000	570	771	0.003868	0.00406937	1.05206	-0.574259	0.717104
PAMAJ00038	350001	400000	555	845	0.00374558	0.00443284	1.18349	-0.271728	0.607084
PAMAJ00038	400001	450000	619	925	0.00409211	0.00496021	1.21214	-0.205768	0.581514
PAMAJ00038	450001	500000	559	834	0.00377832	0.00449568	1.18986	-0.25705	0.60143
PAMAJ00038	500001	550000	402	542	0.00289684	0.003048	1.05218	-0.573982	0.71701
PAMAJ00038	550001	600000	420	682	0.00290074	0.00364758	1.25747	-0.101432	0.540396
PAMAJ00038	600001	650000	577	723	0.00358158	0.00392874	1.09693	-0.470975	0.681171
PAMAJ00038	650001	700000	494	739	0.00320221	0.00378432	1.18178	-0.275645	0.60859
PAMAJ00038	700001	750000	468	658	0.00316505	0.00339442	1.07247	-0.527279	0.701
PAMAJ00038	750001	800000	478	664	0.00302611	0.00345779	1.14265	-0.365725	0.642715
PAMAJ00038	800001	850000	403	602	0.00271084	0.00315358	1.16332	-0.318143	0.624812
PAMAJ00038	850001	900000	557	803	0.00375442	0.00390274	1.03951	-0.60316	0.726799
PAMAJ00038	900001	950000	497	780	0.00296632	0.00434021	1.46316	0.37207	0.35492
PAMAJ00038	950001	1000000	536	758	0.00376716	0.00405189	1.07558	-0.520114	0.698508
PAMAJ00038	1000001	1050000	303	420	0.00205674	0.00219042	1.065	-0.544483	0.706945
PAMAJ00038	1050001	1100000	333	479	0.00213747	0.00244463	1.1437	-0.363306	0.641812
PAMAJ00038	1100001	1150000	389	512	0.00259368	0.00236274	0.91096	-0.899062	0.81569
PAMAJ00038	1150001	1200000	467	688	0.00316105	0.00351168	1.11092	-0.438764	0.669584
PAMAJ00038	1200001	1250000	356	526	0.00234642	0.00269274	1.1476	-0.354346	0.63846
PAMAJ00038	1250001	1300000	516	802	0.00341558	0.00414337	1.21308	-0.203605	0.580669
PAMAJ00038	1300001	1350000	411	683	0.00294716	0.00356705	1.21033	-0.209923	0.583136
PAMAJ00038	1350001	1400000	522	788	0.00340116	0.00428768	1.26065	-0.0940958	0.537483
PAMAJ00038	1400001	1450000	418	637	0.00252695	0.00336737	1.33258	0.0714832	0.471507
PAMAJ00038	1450001	1500000	607	832	0.00406716	0.00423663	1.04167	-0.598182	0.725141
PAMAJ00038	1500001	1550000	540	766	0.003468	0.00407168	1.17407	-0.293399	0.615391
PAMAJ00038	1550001	1600000	439	653	0.00262853	0.00312516	1.18894	-0.259176	0.60225
PAMAJ00038	1600001	1650000	488	674	0.00307316	0.00352821	1.14807	-0.353247	0.638048
PAMAJ00038	1650001	1700000	458	664	0.00288147	0.00331526	1.15054	-0.347556	0.635913
PAMAJ00038	1700001	1750000	494	751	0.00300537	0.00358716	1.19358	-0.248483	0.59812
PAMAJ00038	1750001	1800000	555	764	0.00355179	0.00399284	1.12418	-0.408253	0.658456
PAMAJ00038	1800001	1850000	369	517	0.00234853	0.00266705	1.13563	-0.381899	0.648732
PAMAJ00038	1850001	1900000	413	548	0.00261653	0.00280768	1.07305	-0.525932	0.700532
PAMAJ00038	1900001	1950000	324	505	0.00209537	0.00260968	1.24545	-0.129089	0.551356
PAMAJ00038	1950001	2000000	509	720	0.00340516	0.00379663	1.11496	-0.42946	0.666206
PAMAJ00038	2000001	2050000	532	694	0.00354684	0.00377168	1.06339	-0.548176	0.708214
PAMAJ00038	2050001	2100000	587	724	0.00393263	0.00413568	1.05163	-0.575246	0.717437
PAMAJ00038	2100001	2150000	490	629	0.00298968	0.00333063	1.11404	-0.431582	0.666977
PAMAJ00038	2150001	2200000	442	626	0.00274021	0.00304211	1.11017	-0.440486	0.670207
PAMAJ00038	2200001	2250000	461	605	0.00286316	0.00305874	1.06831	-0.536856	0.704317
PAMAJ00038	2250001	2300000	2	2	1.05263e-05	8.73684e-06	0.830001	-1.08542	0.861133
PAMAJ00039	1	50000	10	7	7.27368e-05	6.26316e-05	0.861072	-1.0139	0.844685
PAMAJ00040	50001	100000	2	3	1.63158e-05	2e-05	1.22581	-0.17431	0.569189
PAMAJ00041	1	50000	277	328	0.00201158	0.00221758	1.10241	-0.458365	0.676655
PAMAJ00041	50001	100000	44	49	0.000307579	0.000357053	1.16085	-0.323834	0.626968
PAMAJ00042	1	50000	11	12	8.07368e-05	8.29474e-05	1.02738	-0.631071	0.736003
PAMAJ00043	1	50000	212	312	0.00128632	0.00165147	1.28387	-0.0406459	0.516211
PAMAJ00044	1	50000	39	52	0.000245579	0.000310421	1.26404	-0.0863038	0.534388
PAMAJ00044	50001	100000	243	335	0.00172484	0.00184432	1.06927	-0.534644	0.703552
PAMAJ00044	100001	150000	281	391	0.00194495	0.00216484	1.11306	-0.43385	0.667801
PAMAJ00044	150001	200000	15	20	0.000113263	0.000141579	1.25	-0.118611	0.547208
PAMAJ00045	1	50000	183	242	0.00134463	0.00154632	1.15	-0.348817	0.636387
PAMAJ00045	50001	100000	446	742	0.00342032	0.00397611	1.1625	-0.320043	0.625532
PAMAJ00045	100001	150000	567	948	0.00428305	0.00529495	1.23626	-0.150252	0.559717
PAMAJ00045	150001	200000	328	562	0.00242832	0.00295158	1.21548	-0.198074	0.578506
PAMAJ00045	200001	250000	281	435	0.00205221	0.00221232	1.07802	-0.514506	0.696551
PAMAJ00045	250001	300000	376	644	0.00280147	0.00327684	1.16969	-0.303494	0.619243
PAMAJ00045	300001	350000	213	374	0.00152168	0.00189737	1.24689	-0.125772	0.550044
PAMAJ00046	1	50000	487	719	0.00367189	0.00412411	1.12316	-0.4106	0.659317
PAMAJ00047	1	50000	567	828	0.00400737	0.00485916	1.21256	-0.20481	0.58114
PAMAJ00048	1	50000	108	180	0.000773158	0.00104579	1.35262	0.117611	0.453188
PAMAJ00049	1	50000	71	84	0.000454421	0.000545684	1.20083	-0.231794	0.591651
PAMAJ00049	50001	100000	188	242	0.00129937	0.00157389	1.21127	-0.207767	0.582294
PAMAJ00049	100001	150000	28	48	0.000209158	0.000301474	1.44137	0.321903	0.373763
PAMAJ00050	1	50000	7	8	3.74737e-05	3.48421e-05	0.929775	-0.855753	0.803933
PAMAJ00051	1	50000	97	166	0.000628211	0.000851579	1.35556	0.12438	0.450507
PAMAJ00051	50001	100000	403	786	0.00259421	0.00353211	1.36154	0.138131	0.445068
PAMAJ00051	100001	150000	403	763	0.00253558	0.00380632	1.50116	0.459544	0.322922
PAMAJ00051	150001	200000	432	763	0.00305695	0.00401474	1.31332	0.0271315	0.489177
PAMAJ00051	200001	250000	522	865	0.00366737	0.00434074	1.18361	-0.271439	0.606973
PAMAJ00051	250001	300000	357	758	0.00257337	0.00376568	1.46333	0.372446	0.354781
PAMAJ00051	300001	350000	323	827	0.00231558	0.00395442	1.70774	0.93508	0.174873
PAMAJ00051	350001	400000	318	593	0.002224	0.00313947	1.41163	0.25345	0.39996
PAMAJ00051	400001	450000	372	629	0.00306832	0.00356526	1.16196	-0.321282	0.626002
PAMAJ00051	450001	500000	7	11	4.84211e-05	6.90526e-05	1.42608	0.286719	0.387164
PAMAJ00052	1	50000	54	119	0.000375789	0.000613263	1.63193	0.76057	0.223457
PAMAJ00053	1	50000	125	189	0.000801053	0.00103547	1.29264	-0.0204712	0.508166
PAMAJ00054	1	50000	356	509	0.00247653	0.00340968	1.3768	0.173262	0.431223
PAMAJ00054	50001	100000	299	419	0.00231579	0.00263442	1.13759	-0.377376	0.647053
PAMAJ00054	100001	150000	546	249	0.00479484	0.00163947	0.341924	-2.20894	0.986411
PAMAJ00054	150001	200000	435	257	0.00367884	0.00171853	0.467139	-1.92071	0.972616
PAMAJ00054	200001	250000	95	120	0.000628	0.000791368	1.26014	-0.0952746	0.537952
PAMAJ00055	1	50000	14	28	7.37895e-05	0.000156632	2.12269	1.89025	0.0293624
PAMAJ00055	50001	100000	2	3	1.26316e-05	1.58947e-05	1.25833	-0.0994453	0.539608
PAMAJ00056	1	50000	82	91	0.000561789	0.000594	1.05734	-0.562114	0.712981
PAMAJ00056	50001	100000	75	85	0.000424105	0.000477789	1.12658	-0.402716	0.656422
PAMAJ00056	100001	150000	85	96	0.000570421	0.000615263	1.07861	-0.513139	0.696073
PAMAJ00056	150001	200000	112	117	0.000666737	0.000732842	1.09915	-0.465869	0.679346
PAMAJ00056	200001	250000	102	128	0.000599158	0.000640842	1.06957	-0.533952	0.703312
PAMAJ00056	250001	300000	79	106	0.000387895	0.000409263	1.05509	-0.567292	0.714742
PAMAJ00056	300001	350000	65	93	0.000305579	0.000390947	1.27936	-0.0510209	0.520346
PAMAJ00056	350001	400000	128	148	0.000694947	0.000774	1.11375	-0.432245	0.667218
PAMAJ00056	400001	450000	91	91	0.000433158	0.000364211	0.840827	-1.0605	0.855542
PAMAJ00056	450001	500000	71	81	0.000373158	0.000296211	0.793795	-1.16877	0.878751
PAMAJ00056	500001	550000	49	60	0.000282105	0.000289684	1.02687	-0.632256	0.73639
PAMAJ00056	550001	600000	69	87	0.000357368	0.000362737	1.01502	-0.659515	0.745218
PAMAJ00056	600001	650000	137	171	0.000819579	0.000869368	1.06075	-0.554258	0.710299
PAMAJ00056	650001	700000	58	79	0.000285684	0.000350211	1.22587	-0.174166	0.569132
PAMAJ00057	1	50000	176	257	0.00123905	0.00159937	1.2908	-0.0246898	0.509849
PAMAJ00057	50001	100000	65	118	0.000500105	0.000626105	1.25195	-0.114134	0.545434
PAMAJ00058	1	50000	10	20	4.69474e-05	0.000123158	2.62332	3.04267	0.00117246
PAMAJ00059	1	50000	3	4	2.02105e-05	2.76842e-05	1.36979	0.157138	0.437568
PAMAJ00060	1	50000	121	199	0.000697789	0.00123221	1.76588	1.0689	0.142558
PAMAJ00060	50001	100000	105	194	0.000559368	0.001226	2.19176	2.04925	0.020219
PAMAJ00060	100001	150000	34	45	0.000211053	0.000268842	1.27381	-0.0638012	0.525436
PAMAJ00060	150001	200000	33	45	0.000275053	0.000314211	1.14237	-0.366384	0.642961
PAMAJ00061	1	50000	9	19	5.34737e-05	0.000105579	1.97441	1.54892	0.0607
PAMAJ00062	1	50000	228	250	0.00178011	0.00163063	0.916028	-0.887397	0.812568
PAMAJ00062	50001	100000	162	176	0.00113147	0.00125495	1.10913	-0.442884	0.671075
PAMAJ00062	100001	150000	244	293	0.00172326	0.00197916	1.1485	-0.352268	0.637681
PAMAJ00062	150001	200000	131	190	0.000968526	0.00110137	1.13716	-0.378364	0.64742
PAMAJ00063	1	50000	5	5	2.94737e-05	2.46316e-05	0.835715	-1.07227	0.858201
PAMAJ00064	1	50000	65	105	0.000387158	0.000568	1.4671	0.381136	0.351551
PAMAJ00064	50001	100000	1	2	3.78947e-06	7.57895e-06	2	1.60784	0.0539354
PAMAJ00065	1	50000	8	8	5.41053e-05	4.8e-05	0.887159	-0.953851	0.829921
PAMAJ00066	1	50000	266	413	0.00197705	0.00247126	1.24997	-0.118678	0.547235
PAMAJ00067	1	50000	54	65	0.000382211	0.000399053	1.04406	-0.592665	0.723297
PAMAJ00067	50001	100000	102	120	0.000722316	0.000799158	1.10638	-0.449213	0.673361
PAMAJ00067	100001	150000	95	131	0.000724947	0.000813579	1.12226	-0.412665	0.660074
PAMAJ00067	150001	200000	77	110	0.000436842	0.000746211	1.70819	0.936115	0.174607
PAMAJ00067	200001	250000	50	72	0.000319789	0.000431368	1.34891	0.109078	0.45657
PAMAJ00068	1	50000	35	48	0.000262	0.000310947	1.18682	-0.264051	0.60413
PAMAJ00068	50001	100000	107	136	0.000866	0.000935579	1.08035	-0.50915	0.694676
PAMAJ00068	100001	150000	73	106	0.000654421	0.000727895	1.11227	-0.435654	0.668456
PAMAJ00069	1	50000	117	153	0.000714526	0.000935368	1.30907	0.0173696	0.493071
PAMAJ00069	50001	100000	310	340	0.00246611	0.00297063	1.20458	-0.223167	0.588297
PAMAJ00069	100001	150000	2	4	5.78947e-06	1.92632e-05	3.32728	4.66314	1.55709e-06
PAMAJ00070	1	50000	318	363	0.00246547	0.00251	1.01806	-0.652523	0.742968
PAMAJ00070	50001	100000	234	282	0.001708	0.00169884	0.994637	-0.706444	0.760044
PAMAJ00070	100001	150000	221	277	0.00173158	0.00169516	0.978967	-0.742515	0.771112
PAMAJ00070	150001	200000	250	280	0.00201663	0.00184568	0.91523	-0.889234	0.813061
PAMAJ00070	200001	250000	71	85	0.000500842	0.000523263	1.04477	-0.591049	0.722756
PAMAJ00070	250001	300000	138	199	0.000880421	0.00123316	1.40065	0.228165	0.409759
PAMAJ00070	300001	350000	44	45	0.000314421	0.000285053	0.906597	-0.909107	0.818353
PAMAJ00071	1	50000	117	136	0.000813368	0.000851895	1.04737	-0.585063	0.720747
PAMAJ00071	50001	100000	18	24	0.000122105	0.000144947	1.18707	-0.26348	0.60391
PAMAJ00072	1	50000	9	10	8.29474e-05	9.51579e-05	1.14721	-0.355237	0.638794
PAMAJ00073	1	50000	6	5	3.49474e-05	2.90526e-05	0.831324	-1.08238	0.860458
PAMAJ00074	1	50000	68	88	0.000470526	0.000600211	1.27562	-0.0596478	0.523782
PAMAJ00074	50001	100000	68	89	0.000530316	0.000657158	1.23918	-0.143519	0.55706
PAMAJ00074	100001	150000	9	9	4.90526e-05	3.70526e-05	0.755365	-1.25723	0.895665
PAMAJ00075	1	50000	107	130	0.000785263	0.000938211	1.19477	-0.245745	0.59706
PAMAJ00075	50001	100000	107	137	0.000697579	0.000810842	1.16237	-0.320344	0.625646
PAMAJ00076	1	50000	353	458	0.00245221	0.00266842	1.08817	-0.491139	0.688336
PAMAJ00076	50001	100000	694	1001	0.00472853	0.00557621	1.17927	-0.281434	0.610811
PAMAJ00076	100001	150000	834	1049	0.00576189	0.00562032	0.97543	-0.750658	0.773571
PAMAJ00076	150001	200000	797	1133	0.00549147	0.00645895	1.17618	-0.288548	0.613536
PAMAJ00076	200001	250000	664	1042	0.00450537	0.00560695	1.2445	-0.131268	0.552219
PAMAJ00076	250001	300000	771	1030	0.00534916	0.00599979	1.12163	-0.41411	0.660603
PAMAJ00076	300001	350000	724	967	0.00494442	0.00550842	1.11407	-0.431523	0.666956
PAMAJ00076	350001	400000	717	1014	0.00499484	0.00553884	1.10891	-0.44339	0.671258
PAMAJ00076	400001	450000	671	965	0.00457358	0.00516074	1.12838	-0.398575	0.654897
PAMAJ00076	450001	500000	498	676	0.00347421	0.00372179	1.07126	-0.530058	0.701964
PAMAJ00076	500001	550000	213	254	0.00141926	0.00165737	1.16777	-0.307903	0.620922
PAMAJ00076	550001	600000	229	282	0.00167021	0.00189958	1.13733	-0.377975	0.647275
PAMAJ00076	600001	650000	91	134	0.000612	0.000777895	1.27107	-0.0701142	0.527949
PAMAJ00077	1	50000	126	175	0.000808526	0.00105526	1.30517	0.00836995	0.496661
PAMAJ00077	50001	100000	104	125	0.000638105	0.000880526	1.37991	0.180422	0.428411
PAMAJ00078	1	50000	49	50	0.000293684	0.000280737	0.955915	-0.795579	0.786862
PAMAJ00079	1	50000	144	178	0.00109589	0.00127621	1.16454	-0.315335	0.623746
PAMAJ00080	1	50000	205	284	0.00142242	0.00184968	1.30038	-0.00265581	0.50106
PAMAJ00080	50001	100000	396	596	0.00299074	0.00371621	1.24257	-0.135715	0.553977
PAMAJ00080	100001	150000	670	1026	0.00502853	0.00597663	1.18854	-0.260084	0.6026
PAMAJ00080	150001	200000	512	848	0.00364358	0.00476632	1.30814	0.0152223	0.493927
PAMAJ00080	200001	250000	706	1166	0.00536632	0.00655147	1.22085	-0.185719	0.573667
PAMAJ00080	250001	300000	651	999	0.00498705	0.00579632	1.16227	-0.320555	0.625726
PAMAJ00080	300001	350000	767	1241	0.00589253	0.00718337	1.21906	-0.189829	0.575279
PAMAJ00080	350001	400000	599	1068	0.00455716	0.00597611	1.31137	0.0226464	0.490966
PAMAJ00080	400001	450000	702	1119	0.00536463	0.00633989	1.18179	-0.275621	0.60858
PAMAJ00080	450001	500000	761	1181	0.00590221	0.00664084	1.12514	-0.406025	0.657638
PAMAJ00080	500001	550000	712	1112	0.00551474	0.00626768	1.13653	-0.379811	0.647957
PAMAJ00080	550001	600000	292	450	0.00215568	0.00272	1.26178	-0.0914933	0.53645
PAMAJ00080	600001	650000	179	236	0.00115779	0.00154263	1.33239	0.0710439	0.471681
PAMAJ00080	650001	700000	310	466	0.00236042	0.00276053	1.16951	-0.303904	0.619399
PAMAJ00080	700001	750000	309	501	0.00240189	0.00268958	1.11978	-0.418382	0.662166
PAMAJ00080	750001	800000	86	122	0.000602842	0.000721368	1.19661	-0.241512	0.595421
PAMAJ00080	800001	850000	92	99	0.000628	0.000540526	0.86071	-1.01473	0.844884
PAMAJ00081	1	50000	284	513	0.00220453	0.00284642	1.29117	-0.0238492	0.509514
PAMAJ00081	50001	100000	406	680	0.00318063	0.00457568	1.43861	0.315546	0.376174
PAMAJ00081	100001	150000	73	115	0.000506	0.000546105	1.07926	-0.511651	0.695552
PAMAJ00083	1	50000	100	139	0.000617895	0.000892105	1.44378	0.327454	0.371662
PAMAJ00083	50001	100000	116	177	0.00082	0.00113158	1.37998	0.180578	0.428349
PAMAJ00083	100001	150000	218	298	0.00125853	0.00210284	1.67087	0.850197	0.197608
PAMAJ00083	150001	200000	80	120	0.000514421	0.000797368	1.55003	0.572032	0.28365
PAMAJ00083	200001	250000	54	68	0.000333579	0.000417579	1.25181	-0.11444	0.545555
PAMAJ00083	250001	300000	191	239	0.00118316	0.00149358	1.26237	-0.0901527	0.535917
PAMAJ00083	300001	350000	149	172	0.000993368	0.001098	1.10533	-0.451635	0.674234
PAMAJ00083	350001	400000	101	150	0.000721158	0.00101305	1.40475	0.237618	0.406089
PAMAJ00083	400001	450000	4	3	1.63158e-05	1.41053e-05	0.864518	-1.00597	0.842785
PAMAJ00084	1	50000	96	105	0.000657895	0.000821895	1.24928	-0.120274	0.547867
PAMAJ00084	50001	100000	13	24	0.000103053	0.000149474	1.45046	0.342823	0.365866
PAMAJ00085	1	50000	23	27	0.000123684	0.000171158	1.38383	0.189458	0.424867
PAMAJ00085	50001	100000	46	55	0.000323263	0.000379158	1.17291	-0.296075	0.616414
PAMAJ00085	100001	150000	12	15	6.82105e-05	8.70526e-05	1.27623	-0.0582263	0.523216
PAMAJ00086	1	50000	234	359	0.00174116	0.00202716	1.16426	-0.315988	0.623994
PAMAJ00086	50001	100000	388	694	0.00282242	0.00368211	1.30459	0.00705329	0.497186
PAMAJ00086	100001	150000	191	357	0.00141589	0.00189705	1.33983	0.0881628	0.464874
PAMAJ00087	1	50000	256	319	0.00187716	0.00220189	1.17299	-0.295888	0.616342
PAMAJ00087	50001	100000	241	360	0.00166705	0.00241379	1.44794	0.33703	0.368047
PAMAJ00087	100001	150000	173	256	0.00119853	0.00170568	1.42314	0.279947	0.389759
PAMAJ00087	150001	200000	569	997	0.00415011	0.00575021	1.38556	0.193424	0.423313
PAMAJ00087	200001	250000	578	1117	0.00429937	0.00630137	1.46565	0.377794	0.352792
PAMAJ00087	250001	300000	510	929	0.00351611	0.00518168	1.4737	0.396318	0.345935
PAMAJ00087	300001	350000	607	1112	0.00455358	0.00654337	1.43697	0.311782	0.377603
PAMAJ00087	350001	400000	835	1472	0.00626442	0.008654	1.38145	0.183978	0.427015
PAMAJ00087	400001	450000	523	933	0.00391916	0.00542968	1.38542	0.193109	0.423437
PAMAJ00087	450001	500000	365	753	0.00270074	0.00429032	1.58857	0.660753	0.254385
PAMAJ00087	500001	550000	532	937	0.00373905	0.00520768	1.39278	0.210057	0.416812
PAMAJ00087	550001	600000	297	512	0.001756	0.00317074	1.80566	1.16048	0.122928
PAMAJ00087	600001	650000	410	760	0.00267084	0.00451705	1.69125	0.897103	0.184832
PAMAJ00087	650001	700000	469	759	0.00356821	0.00450674	1.26303	-0.0886328	0.535313
PAMAJ00087	700001	750000	97	118	0.000621684	0.000764737	1.23011	-0.164412	0.565297
PAMAJ00087	750001	800000	66	152	0.000442526	0.000904737	2.04448	1.71023	0.0436118
PAMAJ00087	800001	850000	56	147	0.000377579	0.000908632	2.40647	2.54349	0.00548751
PAMAJ00087	850001	900000	124	192	0.000835474	0.00119537	1.43077	0.2975	0.383042
PAMAJ00087	900001	950000	174	277	0.00129537	0.00182389	1.40801	0.245105	0.403188
PAMAJ00087	950001	1000000	111	162	0.000715895	0.00101232	1.41406	0.259043	0.397801
PAMAJ00087	1000001	1050000	220	330	0.00156968	0.00193168	1.23062	-0.163227	0.56483
PAMAJ00087	1050001	1100000	92	115	0.000697368	0.000788105	1.13011	-0.394587	0.653426
PAMAJ00087	1100001	1150000	69	97	0.000526632	0.000680105	1.29142	-0.0232622	0.509279
PAMAJ00087	1150001	1200000	228	320	0.00146463	0.00205716	1.40456	0.237169	0.406263
PAMAJ00087	1200001	1250000	10	25	5.06316e-05	0.000158737	3.13514	4.22084	1.21698e-05
PAMAJ00088	1	50000	77	101	0.000475895	0.000497263	1.0449	-0.590741	0.722653
PAMAJ00089	1	50000	273	316	0.001964	0.00188147	0.957979	-0.790829	0.785478
PAMAJ00089	50001	100000	268	363	0.00183084	0.00217853	1.18991	-0.256946	0.60139
PAMAJ00089	100001	150000	756	1115	0.00478558	0.00595589	1.24455	-0.131164	0.552177
PAMAJ00089	150001	200000	273	303	0.00199347	0.00209274	1.0498	-0.579468	0.718863
PAMAJ00089	200001	250000	218	331	0.00162442	0.00200432	1.23387	-0.155751	0.561885
PAMAJ00089	250001	300000	402	468	0.00298032	0.00321126	1.07749	-0.515726	0.696977
PAMAJ00089	300001	350000	202	226	0.00147116	0.00161926	1.10067	-0.462366	0.678091
PAMAJ00090	1	50000	10	11	6.45263e-05	8.64211e-05	1.33932	0.0869825	0.465343
PAMAJ00091	1	50000	365	456	0.00242937	0.002842	1.16985	-0.303115	0.619099
PAMAJ00091	50001	100000	246	294	0.00174642	0.00183579	1.05117	-0.576302	0.717794
PAMAJ00091	100001	150000	314	441	0.00198779	0.00243316	1.22405	-0.178345	0.570774
PAMAJ00092	1	50000	120	159	0.000948211	0.00109021	1.14975	-0.349374	0.636596
PAMAJ00092	50001	100000	69	74	0.000498	0.000538737	1.0818	-0.505798	0.693501
PAMAJ00093	1	50000	249	297	0.00173337	0.00191589	1.1053	-0.451711	0.674261
PAMAJ00093	50001	100000	527	771	0.00375263	0.00438	1.16718	-0.309259	0.621438
PAMAJ00094	1	50000	110	132	0.000647895	0.000754105	1.16393	-0.316742	0.62428
PAMAJ00094	50001	100000	70	80	0.000384	0.000378	0.984375	-0.730067	0.767325
PAMAJ00094	100001	150000	70	85	0.000495684	0.000464842	0.937779	-0.837328	0.798796
PAMAJ00094	150001	200000	127	158	0.000884421	0.000850421	0.961557	-0.782593	0.783067
PAMAJ00094	200001	250000	61	89	0.000451684	0.000398105	0.881379	-0.967155	0.833267
PAMAJ00094	250001	300000	121	153	0.000766842	0.000868421	1.13246	-0.389176	0.651427
PAMAJ00094	300001	350000	81	101	0.000454	0.000567895	1.25087	-0.116614	0.546417
PAMAJ00094	350001	400000	64	75	0.000495053	0.000372632	0.752711	-1.26334	0.896767
PAMAJ00094	400001	450000	49	63	0.000369579	0.000303158	0.820279	-1.1078	0.866027
PAMAJ00094	450001	500000	53	71	0.000405263	0.000362211	0.893768	-0.938638	0.826042
PAMAJ00094	500001	550000	62	77	0.000417368	0.000382421	0.916268	-0.886844	0.812419
PAMAJ00094	550001	600000	68	78	0.000527684	0.000439579	0.833035	-1.07844	0.859582
PAMAJ00094	600001	650000	107	120	0.000765895	0.000639053	0.834387	-1.07533	0.858886
PAMAJ00094	650001	700000	101	119	0.000679263	0.000742105	1.09251	-0.481136	0.68479
PAMAJ00094	700001	750000	132	189	0.000831684	0.00122863	1.47728	0.404566	0.342898
PAMAJ00094	750001	800000	112	127	0.000709053	0.000748421	1.05552	-0.566291	0.714402
PAMAJ00094	800001	850000	42	68	0.000333474	0.000320105	0.95991	-0.786384	0.784179
PAMAJ00094	850001	900000	81	99	0.000543474	0.000537579	0.989153	-0.719068	0.76395
PAMAJ00094	900001	950000	127	143	0.000898632	0.000786947	0.875717	-0.980191	0.836504
PAMAJ00094	950001	1000000	67	76	0.000427474	0.000358842	0.839448	-1.06368	0.856263
PAMAJ00094	1000001	1050000	84	99	0.000580421	0.000537789	0.92655	-0.863176	0.80598
PAMAJ00094	1050001	1100000	72	148	0.000456	0.000702	1.53947	0.547732	0.291938
PAMAJ00094	1100001	1150000	31	46	0.000214526	0.000209474	0.97645	-0.748309	0.772863
PAMAJ00094	1150001	1200000	83	92	0.000606632	0.00051	0.840707	-1.06078	0.855605
PAMAJ00094	1200001	1250000	50	53	0.000284316	0.000316947	1.11477	-0.429906	0.666368
PAMAJ00094	1250001	1300000	3	2	2.22105e-05	1.63158e-05	0.734599	-1.30503	0.904059
PAMAJ00095	1	50000	217	281	0.00161168	0.00181968	1.12906	-0.397017	0.654322
PAMAJ00095	50001	100000	391	468	0.00270032	0.00299126	1.10774	-0.446083	0.672231
PAMAJ00095	100001	150000	191	208	0.00126905	0.00135558	1.06818	-0.537142	0.704415
PAMAJ00095	150001	200000	115	136	0.000786947	0.000905474	1.15062	-0.347391	0.635851
PAMAJ00095	200001	250000	258	312	0.00169916	0.00209242	1.23144	-0.161332	0.564084
PAMAJ00096	1	50000	789	1290	0.00455789	0.007098	1.5573	0.588766	0.278009
PAMAJ00096	50001	100000	823	1239	0.00473453	0.00666526	1.4078	0.244623	0.403374
PAMAJ00096	100001	150000	715	1190	0.00397453	0.00656053	1.65064	0.803636	0.210804
PAMAJ00096	150001	200000	663	1027	0.00404453	0.00569684	1.40853	0.246307	0.402722
PAMAJ00096	200001	250000	562	974	0.00321968	0.00539737	1.67637	0.862854	0.194109
PAMAJ00096	250001	300000	674	1163	0.00408211	0.006336	1.55214	0.576885	0.282009
PAMAJ00096	300001	350000	556	926	0.00317326	0.005068	1.5971	0.680374	0.248134
PAMAJ00096	350001	400000	676	1133	0.00391758	0.00605242	1.54494	0.560311	0.287634
PAMAJ00096	400001	450000	648	1104	0.00369442	0.00584863	1.5831	0.648153	0.258443
PAMAJ00096	450001	500000	523	915	0.00300295	0.00484105	1.6121	0.714908	0.237333
PAMAJ00096	500001	550000	500	919	0.00267505	0.00494021	1.84677	1.25511	0.104719
PAMAJ00096	550001	600000	657	1082	0.00373779	0.00581263	1.5551	0.583698	0.279712
PAMAJ00096	600001	650000	560	947	0.00330284	0.00511379	1.5483	0.568051	0.285
PAMAJ00096	650001	700000	651	1035	0.00366768	0.00563084	1.53526	0.538031	0.295278
PAMAJ00096	700001	750000	637	1076	0.00350663	0.00602568	1.71837	0.959533	0.168645
PAMAJ00096	750001	800000	740	1226	0.00438253	0.00667232	1.52248	0.508616	0.305511
PAMAJ00096	800001	850000	585	1056	0.00332358	0.00575232	1.73076	0.98806	0.161562
PAMAJ00096	850001	900000	498	922	0.00286916	0.00480189	1.67362	0.856532	0.195852
PAMAJ00096	900001	950000	179	347	0.00104926	0.00197495	1.88223	1.33674	0.0906545
PAMAJ00096	950001	1000000	314	639	0.00189189	0.00369326	1.95215	1.49769	0.0671066
PAMAJ00096	1000001	1050000	13	31	3.94737e-05	0.000104211	2.64001	3.08109	0.00103122
PAMAJ00097	1	50000	54	64	0.000415474	0.000433474	1.04332	-0.59437	0.723868
PAMAJ00098	1	50000	138	180	0.000986105	0.00118758	1.20431	-0.223783	0.588537
PAMAJ00098	50001	100000	128	139	0.000971789	0.000969158	0.997293	-0.700331	0.75814
PAMAJ00098	100001	150000	4	4	1.98947e-05	2.81053e-05	1.4127	0.255914	0.399009
PAMAJ00099	1	50000	86	87	0.000735474	0.000557368	0.757835	-1.25155	0.894632
PAMAJ00099	50001	100000	1	1	5.36842e-06	3.78947e-06	0.705882	-1.37114	0.914834
PAMAJ00100	1	50000	156	229	0.00104326	0.00129168	1.23812	-0.145966	0.558026
PAMAJ00100	50001	100000	421	678	0.00280421	0.00362695	1.29339	-0.0187252	0.50747
PAMAJ00100	100001	150000	562	865	0.00381537	0.00479474	1.25669	-0.103215	0.541104
PAMAJ00100	150001	200000	617	916	0.00429779	0.00522726	1.21627	-0.196268	0.5778
PAMAJ00100	200001	250000	538	901	0.003826	0.004916	1.28489	-0.0382956	0.515274
PAMAJ00100	250001	300000	537	853	0.00350253	0.00446558	1.27496	-0.061164	0.524386
PAMAJ00100	300001	350000	571	872	0.00370011	0.00481695	1.30184	0.000714815	0.499715
PAMAJ00100	350001	400000	333	562	0.00228821	0.00297968	1.30219	0.00151703	0.499395
PAMAJ00100	400001	450000	508	816	0.00324284	0.00440758	1.35917	0.132692	0.447219
PAMAJ00100	450001	500000	498	772	0.00338442	0.00402705	1.18988	-0.257011	0.601415
PAMAJ00100	500001	550000	510	809	0.00331074	0.00425263	1.2845	-0.0392107	0.515639
PAMAJ00100	550001	600000	454	734	0.00309526	0.00381937	1.23394	-0.155582	0.561819
PAMAJ00100	600001	650000	236	352	0.00158674	0.00195295	1.23079	-0.162827	0.564673
PAMAJ00100	650001	700000	78	97	0.000574632	0.000676842	1.17787	-0.284654	0.612045
PAMAJ00101	1	50000	43	71	0.000291684	0.000423789	1.4529	0.348456	0.363749
PAMAJ00102	1	50000	195	483	0.00121084	0.00220863	1.82405	1.2028	0.114527
PAMAJ00102	50001	100000	53	75	0.000322	0.000470211	1.46028	0.365439	0.357392
PAMAJ00103	1	50000	207	362	0.00141663	0.00210653	1.487	0.426943	0.33471
PAMAJ00103	50001	100000	214	338	0.00140484	0.00225274	1.60356	0.695245	0.243451
PAMAJ00103	100001	150000	90	128	0.000596316	0.000774632	1.29903	-0.0057543	0.502296
PAMAJ00103	150001	200000	93	123	0.000582632	0.000804105	1.38013	0.180922	0.428214
PAMAJ00103	200001	250000	126	156	0.000790947	0.00115421	1.45928	0.363122	0.358257
PAMAJ00103	250001	300000	118	134	0.000918842	0.000887158	0.965517	-0.773475	0.780379
PAMAJ00103	300001	350000	156	245	0.000990526	0.00159284	1.60807	0.705647	0.240204
PAMAJ00103	350001	400000	186	352	0.00119621	0.00186116	1.55588	0.585499	0.279106
PAMAJ00104	1	50000	14	19	8.33684e-05	9.31579e-05	1.11742	-0.423796	0.664143
PAMAJ00104	50001	100000	174	301	0.00114379	0.00178789	1.56313	0.602182	0.273527
PAMAJ00104	100001	150000	327	558	0.00192958	0.002768	1.43451	0.30611	0.37976
PAMAJ00104	150001	200000	534	692	0.003212	0.00353768	1.10139	-0.460695	0.677491
PAMAJ00104	200001	250000	479	650	0.00283453	0.00321305	1.13354	-0.386702	0.650512
PAMAJ00104	250001	300000	467	654	0.00280095	0.00339832	1.21327	-0.203157	0.580494
PAMAJ00104	300001	350000	697	987	0.00450979	0.00526253	1.16691	-0.309878	0.621673
PAMAJ00104	350001	400000	780	1059	0.00490168	0.00578421	1.18005	-0.279645	0.610125
PAMAJ00104	400001	450000	804	1064	0.00518263	0.00564568	1.08935	-0.48843	0.687377
PAMAJ00104	450001	500000	811	1126	0.00501842	0.005944	1.18444	-0.269539	0.606243
PAMAJ00104	500001	550000	902	1177	0.00567505	0.00632705	1.11489	-0.429633	0.666269
PAMAJ00104	550001	600000	884	1183	0.00578042	0.00663495	1.14783	-0.353801	0.638256
PAMAJ00104	600001	650000	611	719	0.00419379	0.00434189	1.03531	-0.612808	0.729998
PAMAJ00104	650001	700000	505	609	0.00323084	0.00352463	1.09093	-0.484778	0.686083
PAMAJ00104	700001	750000	675	932	0.00487368	0.00564411	1.15808	-0.330211	0.62938
PAMAJ00104	750001	800000	676	790	0.00478737	0.00557158	1.16381	-0.317024	0.624387
PAMAJ00104	800001	850000	773	994	0.00465705	0.00582463	1.25071	-0.116977	0.546561
PAMAJ00104	850001	900000	407	434	0.00267832	0.00273474	1.02107	-0.645608	0.740733
PAMAJ00104	900001	950000	282	356	0.00194958	0.00235558	1.20825	-0.214722	0.585008
PAMAJ00104	950001	1000000	233	282	0.00138253	0.00173621	1.25582	-0.105217	0.541898
PAMAJ00104	1000001	1050000	428	550	0.00285011	0.00320611	1.12491	-0.406571	0.657838
PAMAJ00104	1050001	1100000	756	1040	0.00489253	0.00595842	1.21786	-0.192599	0.576363
PAMAJ00104	1100001	1150000	408	677	0.00249947	0.00334179	1.337	0.0816501	0.467462
PAMAJ00104	1150001	1200000	404	537	0.00241958	0.002664	1.10102	-0.461564	0.677803
PAMAJ00104	1200001	1250000	470	645	0.00288747	0.00332126	1.15023	-0.348276	0.636183
PAMAJ00104	1250001	1300000	685	929	0.00463958	0.005092	1.09751	-0.469631	0.680691
PAMAJ00104	1300001	1350000	557	758	0.00368537	0.00432274	1.17295	-0.295989	0.616381
PAMAJ00104	1350001	1400000	442	583	0.00274084	0.00313263	1.14295	-0.365049	0.642463
PAMAJ00104	1400001	1450000	447	597	0.00277726	0.00337989	1.21699	-0.19461	0.577151
PAMAJ00104	1450001	1500000	501	671	0.00318137	0.00381326	1.19862	-0.236885	0.593627
PAMAJ00104	1500001	1550000	336	509	0.00210853	0.00254105	1.20513	-0.221907	0.587807
PAMAJ00104	1550001	1600000	440	539	0.00267737	0.00289358	1.08075	-0.508208	0.694346
PAMAJ00104	1600001	1650000	352	488	0.00204484	0.002426	1.1864	-0.265017	0.604502
PAMAJ00104	1650001	1700000	302	437	0.00186042	0.00209568	1.12646	-0.403008	0.656529
PAMAJ00104	1700001	1750000	303	405	0.00185074	0.002092	1.13036	-0.394022	0.653218
PAMAJ00104	1750001	1800000	313	463	0.00177926	0.00262674	1.47631	0.402334	0.343719
PAMAJ00104	1800001	1850000	302	392	0.00198147	0.00213674	1.07836	-0.513717	0.696275
PAMAJ00104	1850001	1900000	341	449	0.00226632	0.00228747	1.00933	-0.672617	0.749404
PAMAJ00104	1900001	1950000	339	443	0.00199937	0.00270579	1.35332	0.119222	0.45255
PAMAJ00104	1950001	2000000	375	514	0.00242611	0.00295484	1.21793	-0.192432	0.576298
PAMAJ00104	2000001	2050000	374	528	0.00234211	0.00264874	1.13092	-0.392729	0.65274
PAMAJ00104	2050001	2100000	331	515	0.00218979	0.00261158	1.19262	-0.250709	0.59898
PAMAJ00104	2100001	2150000	439	626	0.00301937	0.00322168	1.067	-0.53986	0.705353
PAMAJ00104	2150001	2200000	355	535	0.00224905	0.00256211	1.1392	-0.373678	0.645678
PAMAJ00104	2200001	2250000	602	800	0.00385695	0.00429453	1.11345	-0.43294	0.667471
PAMAJ00104	2250001	2300000	579	820	0.00356274	0.00427695	1.20047	-0.232639	0.591979
PAMAJ00104	2300001	2350000	575	782	0.00358484	0.00428316	1.1948	-0.245687	0.597038
PAMAJ00104	2350001	2400000	634	792	0.00432432	0.00460432	1.06475	-0.545049	0.70714
PAMAJ00104	2400001	2450000	676	905	0.00451779	0.00481095	1.06489	-0.544726	0.707029
PAMAJ00104	2450001	2500000	454	581	0.00283895	0.00346253	1.21965	-0.188476	0.574748
PAMAJ00104	2500001	2550000	728	938	0.00466411	0.00524926	1.12546	-0.405303	0.657373
PAMAJ00104	2550001	2600000	623	933	0.00397179	0.00490621	1.23526	-0.152537	0.560618
PAMAJ00104	2600001	2650000	623	871	0.00391874	0.004656	1.18814	-0.261021	0.602962
PAMAJ00104	2650001	2700000	563	823	0.00339726	0.00422484	1.2436	-0.133344	0.553039
PAMAJ00104	2700001	2750000	616	802	0.00365632	0.00456421	1.24831	-0.122514	0.548754
PAMAJ00104	2750001	2800000	594	843	0.00397758	0.00448232	1.1269	-0.401993	0.656155
PAMAJ00104	2800001	2850000	538	751	0.00319474	0.00386958	1.21123	-0.207851	0.582328
PAMAJ00104	2850001	2900000	577	783	0.003658	0.00420116	1.14849	-0.352296	0.637692
PAMAJ00104	2900001	2950000	530	718	0.00345211	0.00438832	1.2712	-0.0698171	0.52783
PAMAJ00104	2950001	3000000	465	623	0.00300958	0.00380305	1.26365	-0.0871996	0.534744
PAMAJ00104	3000001	3050000	706	976	0.00439747	0.00558021	1.26896	-0.0749737	0.529882
PAMAJ00104	3050001	3100000	734	1000	0.00474832	0.00535495	1.12776	-0.400012	0.655426
PAMAJ00104	3100001	3150000	747	923	0.00481832	0.00519989	1.07919	-0.511806	0.695607
PAMAJ00104	3150001	3200000	645	1025	0.00431516	0.00560611	1.29917	-0.00543935	0.50217
PAMAJ00104	3200001	3250000	739	961	0.00476632	0.00528137	1.10806	-0.445352	0.671967
PAMAJ00104	3250001	3300000	759	1042	0.00475232	0.00574442	1.20876	-0.213545	0.584549
PAMAJ00104	3300001	3350000	765	952	0.00454137	0.00585432	1.28911	-0.0285908	0.511405
PAMAJ00104	3350001	3400000	673	810	0.00469821	0.004874	1.03742	-0.607969	0.728396
PAMAJ00104	3400001	3450000	615	932	0.00413968	0.00534053	1.29008	-0.0263487	0.51051
PAMAJ00104	3450001	3500000	680	1001	0.00411705	0.00576979	1.40144	0.229983	0.409052
PAMAJ00104	3500001	3550000	436	570	0.00270758	0.00254863	0.941294	-0.829235	0.796514
PAMAJ00104	3550001	3600000	499	657	0.00296253	0.00328821	1.10993	-0.441041	0.670408
PAMAJ00104	3600001	3650000	724	964	0.00426337	0.00550979	1.29236	-0.0211169	0.508424
PAMAJ00104	3650001	3700000	770	1041	0.00413695	0.00558874	1.35093	0.113723	0.454729
PAMAJ00104	3700001	3750000	862	1052	0.00557221	0.00615874	1.10526	-0.451798	0.674293
PAMAJ00104	3750001	3800000	134	147	0.000924316	0.000964316	1.04328	-0.594482	0.723905
PAMAJ00104	3800001	3850000	318	472	0.00186937	0.00238074	1.27355	-0.0644013	0.525675
PAMAJ00104	3850001	3900000	813	1037	0.00481179	0.00587253	1.22045	-0.186648	0.574032
PAMAJ00104	3900001	3950000	746	1054	0.00461842	0.00609263	1.3192	0.0406822	0.483775
PAMAJ00104	3950001	4000000	628	772	0.00350211	0.00418558	1.19516	-0.244856	0.596716
PAMAJ00104	4000001	4050000	638	920	0.00382221	0.00508674	1.33084	0.0674655	0.473106
PAMAJ00104	4050001	4100000	624	939	0.00390674	0.00569589	1.45796	0.360104	0.359385
PAMAJ00104	4100001	4150000	321	417	0.00194989	0.00254579	1.30561	0.00938689	0.496255
PAMAJ00105	1	50000	17	25	0.000118526	0.000157684	1.33037	0.0664006	0.473529
PAMAJ00106	1	50000	22	27	0.000177684	0.000172316	0.969789	-0.763642	0.77746
PAMAJ00107	1	50000	220	293	0.00169358	0.00183232	1.08192	-0.505522	0.693404
PAMAJ00107	50001	100000	209	284	0.00157189	0.00178505	1.13561	-0.38194	0.648747
PAMAJ00108	1	50000	181	206	0.00131021	0.00138989	1.06081	-0.554108	0.710247
PAMAJ00108	50001	100000	526	767	0.00355189	0.00421063	1.18546	-0.267179	0.605334
PAMAJ00108	100001	150000	109	146	0.000720211	0.000842526	1.16983	-0.303157	0.619115
PAMAJ00109	1	50000	245	265	0.00181063	0.00174958	0.966282	-0.771714	0.779858
PAMAJ00109	50001	100000	146	177	0.00107368	0.00119284	1.11098	-0.438624	0.669533
PAMAJ00109	100001	150000	296	334	0.00228989	0.00215853	0.942635	-0.82615	0.79564
PAMAJ00109	150001	200000	40	61	0.000305263	0.000344316	1.12793	-0.399608	0.655277
PAMAJ00110	1	50000	7	8	4.38947e-05	5.86316e-05	1.33573	0.0787349	0.468622
PAMAJ00111	1	50000	169	183	0.00125316	0.00111663	0.891051	-0.944891	0.827643
PAMAJ00111	50001	100000	352	523	0.00245253	0.00294989	1.20279	-0.22728	0.589897
PAMAJ00112	1	50000	111	143	0.000830842	0.000860947	1.03623	-0.61069	0.729298
PAMAJ00112	50001	100000	152	201	0.000963579	0.00106389	1.1041	-0.454462	0.675252
PAMAJ00112	100001	150000	94	139	0.000672842	0.000705053	1.04787	-0.583899	0.720356
PAMAJ00112	150001	200000	116	172	0.000833579	0.000875684	1.05051	-0.577826	0.718309
PAMAJ00112	200001	250000	131	185	0.000914947	0.000969053	1.05914	-0.557973	0.711569
PAMAJ00112	250001	300000	46	64	0.000314947	0.000326526	1.03676	-0.609469	0.728893
PAMAJ00112	300001	350000	108	137	0.000650105	0.000725263	1.11561	-0.427975	0.665665
PAMAJ00112	350001	400000	171	235	0.00116705	0.00126389	1.08298	-0.503088	0.692549
PAMAJ00112	400001	450000	115	157	0.000750421	0.000793789	1.05779	-0.561067	0.712624
PAMAJ00112	450001	500000	149	194	0.00113632	0.00111053	0.977304	-0.746344	0.77227
PAMAJ00112	500001	550000	147	183	0.000950211	0.00102389	1.07754	-0.515608	0.696936
PAMAJ00112	550001	600000	248	290	0.00181968	0.00190979	1.04952	-0.580108	0.719079
PAMAJ00112	600001	650000	130	192	0.000812211	0.000932526	1.14813	-0.353108	0.637996
PAMAJ00112	650001	700000	139	138	0.000853263	0.000780947	0.915248	-0.889193	0.81305
PAMAJ00112	700001	750000	120	133	0.000789158	0.000870316	1.10284	-0.457366	0.676296
PAMAJ00112	750001	800000	41	41	0.000267158	0.000272105	1.01852	-0.651474	0.74263
PAMAJ00112	800001	850000	37	41	0.000236421	0.000223053	0.943457	-0.824258	0.795103
PAMAJ00112	850001	900000	18	18	9.58947e-05	0.000103368	1.07793	-0.514704	0.69662
PAMAJ00112	900001	950000	34	43	0.000282737	0.000300105	1.06143	-0.552696	0.709764
PAMAJ00112	950001	1000000	35	38	0.000221579	0.000247053	1.11497	-0.429456	0.666204
PAMAJ00112	1000001	1050000	33	40	0.000215789	0.000268211	1.24293	-0.134887	0.553649
PAMAJ00113	1	50000	253	330	0.00186768	0.00209274	1.1205	-0.416711	0.661555
PAMAJ00113	50001	100000	621	963	0.00408632	0.00555242	1.35878	0.131793	0.447574
PAMAJ00113	100001	150000	753	1165	0.00521432	0.006684	1.28185	-0.0452895	0.518062
PAMAJ00113	150001	200000	665	955	0.00456358	0.00534516	1.17126	-0.29986	0.617858
PAMAJ00113	200001	250000	593	877	0.00386663	0.00492611	1.27401	-0.0633563	0.525259
PAMAJ00113	250001	300000	606	910	0.00427421	0.004996	1.16887	-0.30537	0.619958
PAMAJ00113	300001	350000	635	956	0.00410442	0.00516263	1.25782	-0.100611	0.54007
PAMAJ00113	350001	400000	743	1089	0.00486968	0.00587611	1.20667	-0.218353	0.586423
PAMAJ00113	400001	450000	845	1255	0.00565853	0.00749832	1.32514	0.0543406	0.478332
PAMAJ00113	450001	500000	660	1022	0.00473389	0.00589011	1.24424	-0.131868	0.552456
PAMAJ00113	500001	550000	614	960	0.004474	0.00526126	1.17596	-0.289044	0.613726
PAMAJ00113	550001	600000	208	296	0.00167916	0.00177137	1.05491	-0.56769	0.714877
PAMAJ00113	600001	650000	40	61	0.000305368	0.000469579	1.53775	0.543759	0.293304
PAMAJ00114	1	50000	113	129	0.000699158	0.000748105	1.07001	-0.532944	0.702964
PAMAJ00114	50001	100000	20	27	0.000124211	0.000179053	1.44152	0.322256	0.373629
PAMAJ00115	1	50000	563	843	0.00414842	0.00467274	1.12639	-0.403157	0.656584
PAMAJ00115	50001	100000	866	1206	0.00613168	0.00684305	1.11602	-0.427039	0.665325
PAMAJ00115	100001	150000	704	1043	0.00512895	0.00575379	1.12183	-0.413664	0.66044
PAMAJ00115	150001	200000	675	999	0.00491305	0.00553495	1.12658	-0.402718	0.656422
PAMAJ00115	200001	250000	779	1140	0.00576316	0.00613737	1.06493	-0.544632	0.706997
PAMAJ00115	250001	300000	788	1195	0.00591568	0.00673389	1.13831	-0.375714	0.646435
PAMAJ00115	300001	350000	354	589	0.00267705	0.003462	1.29321	-0.0191396	0.507635
PAMAJ00115	350001	400000	286	406	0.00212621	0.002434	1.14476	-0.360872	0.640902
PAMAJ00116	1	50000	237	292	0.00188053	0.00206663	1.09896	-0.466297	0.679498
PAMAJ00116	50001	100000	383	536	0.00271505	0.00306421	1.1286	-0.398067	0.65471
PAMAJ00117	1	50000	109	126	0.000813579	0.000901368	1.1079	-0.44571	0.672097
PAMAJ00117	50001	100000	92	116	0.000685263	0.000793895	1.15853	-0.329183	0.628991
PAMAJ00117	100001	150000	164	197	0.00120389	0.00129221	1.07336	-0.525224	0.700286
PAMAJ00117	150001	200000	83	104	0.000554842	0.000653789	1.17833	-0.283587	0.611637
PAMAJ00118	1	50000	20	30	0.000110842	0.000169895	1.53277	0.532294	0.297261
PAMAJ00119	1	50000	115	149	0.000818842	0.000977895	1.19424	-0.246969	0.597534
PAMAJ00120	1	50000	301	496	0.0015	0.00329358	2.19572	2.05836	0.0197776
PAMAJ00120	50001	100000	174	417	0.00106032	0.00224968	2.1217	1.88797	0.0295147
PAMAJ00120	100001	150000	522	1020	0.00331295	0.00526411	1.58895	0.661621	0.254107
PAMAJ00120	150001	200000	513	1047	0.00332653	0.00546653	1.64331	0.786763	0.21571
PAMAJ00120	200001	250000	625	1150	0.00396	0.00654863	1.65369	0.81066	0.20878
PAMAJ00120	250001	300000	655	1109	0.00465505	0.00611505	1.31364	0.0278735	0.488882
PAMAJ00120	300001	350000	150	200	0.000900316	0.00120768	1.3414	0.09177	0.46344
PAMAJ00120	350001	400000	119	143	0.000622737	0.000889579	1.4285	0.292275	0.385038
PAMAJ00120	400001	450000	164	189	0.000984842	0.00113537	1.15284	-0.342261	0.633923
PAMAJ00120	450001	500000	283	525	0.00177884	0.00295474	1.66105	0.827589	0.203952
PAMAJ00120	500001	550000	297	564	0.00190537	0.00304695	1.59914	0.685075	0.246648
PAMAJ00120	550001	600000	5	5	1e-05	4.56842e-05	4.56842	7.52015	2.73115e-14
PAMAJ00121	1	50000	25	29	0.000160316	0.000170632	1.06435	-0.545975	0.707458
PAMAJ00121	50001	100000	8	7	5.84211e-05	5.69474e-05	0.974775	-0.752166	0.774024
PAMAJ00121	100001	150000	4	2	2.45263e-05	2.08421e-05	0.849786	-1.03988	0.850803
PAMAJ00122	1	50000	297	501	0.00209863	0.00280011	1.33426	0.0753353	0.469974
PAMAJ00122	50001	100000	73	119	0.000504	0.000719053	1.42669	0.288117	0.386629
PAMAJ00122	100001	150000	164	311	0.00121063	0.00176411	1.45718	0.358305	0.360057
PAMAJ00122	150001	200000	11	20	7.71579e-05	0.000140211	1.8172	1.18703	0.117608
PAMAJ00123	1	50000	585	903	0.00417116	0.00492242	1.18011	-0.279503	0.61007
PAMAJ00123	50001	100000	552	835	0.00403505	0.00445032	1.10292	-0.457194	0.676234
PAMAJ00123	100001	150000	600	960	0.00434368	0.005114	1.17734	-0.285868	0.612511
PAMAJ00123	150001	200000	586	900	0.00422379	0.00507189	1.20079	-0.231892	0.591689
PAMAJ00123	200001	250000	473	778	0.00339095	0.00404021	1.19147	-0.253352	0.600002
PAMAJ00123	250001	300000	455	735	0.00324642	0.00372895	1.14863	-0.351953	0.637563
PAMAJ00123	300001	350000	198	271	0.00148295	0.00163811	1.10463	-0.45325	0.674816
PAMAJ00123	350001	400000	134	204	0.00105547	0.00130589	1.23726	-0.147945	0.558807
PAMAJ00124	1	50000	359	490	0.00251621	0.00309653	1.23063	-0.163199	0.564819
PAMAJ00124	50001	100000	1	1	3.78947e-06	2e-06	0.527778	-1.78112	0.962554
PAMAJ00125	1	50000	372	636	0.00280884	0.00376642	1.34092	0.090667	0.463879
PAMAJ00125	50001	100000	491	810	0.00377863	0.00507274	1.34248	0.0942689	0.462448
PAMAJ00125	100001	150000	92	154	0.000704842	0.00105684	1.4994	0.455485	0.32438
PAMAJ00125	150001	200000	37	45	0.000300947	0.000321263	1.06751	-0.538703	0.704954
PAMAJ00126	1	50000	29	32	0.000209053	0.000188526	0.90181	-0.920126	0.821247
PAMAJ00127	1	50000	20	18	0.000139368	0.000129474	0.929008	-0.857517	0.804421
PAMAJ00128	1	50000	423	759	0.00335979	0.00427568	1.2726	-0.0665852	0.526544
PAMAJ00128	50001	100000	382	697	0.00283895	0.00367874	1.29581	-0.0131649	0.505252
PAMAJ00128	100001	150000	496	825	0.00356263	0.00450737	1.26518	-0.083672	0.533341
PAMAJ00128	150001	200000	349	645	0.00238347	0.00313274	1.31436	0.029538	0.488218
PAMAJ00128	200001	250000	449	734	0.00347253	0.00372253	1.07199	-0.528375	0.70138
PAMAJ00128	250001	300000	241	359	0.00161958	0.00179705	1.10958	-0.441859	0.670704
PAMAJ00128	300001	350000	411	699	0.00297579	0.00368126	1.23707	-0.148381	0.558979
PAMAJ00128	350001	400000	448	689	0.00346926	0.00364453	1.05052	-0.577804	0.718302
PAMAJ00128	400001	450000	470	764	0.00352474	0.00433547	1.23001	-0.164629	0.565382
PAMAJ00128	450001	500000	456	696	0.00351347	0.00385126	1.09614	-0.472788	0.681818
PAMAJ00128	500001	550000	401	677	0.00288442	0.00381105	1.32125	0.0454041	0.481893
PAMAJ00128	550001	600000	448	777	0.00344211	0.00425579	1.23639	-0.149946	0.559596
PAMAJ00128	600001	650000	367	733	0.00258884	0.003846	1.48561	0.423735	0.335879
PAMAJ00128	650001	700000	435	690	0.003274	0.00418621	1.27862	-0.0527295	0.521026
PAMAJ00128	700001	750000	492	895	0.00393463	0.00505105	1.28374	-0.0409446	0.51633
PAMAJ00128	750001	800000	539	947	0.00453368	0.00555737	1.2258	-0.174331	0.569197
PAMAJ00128	800001	850000	437	794	0.00357442	0.00455811	1.2752	-0.0606017	0.524162
PAMAJ00128	850001	900000	336	617	0.00267442	0.00306937	1.14768	-0.354157	0.638389
PAMAJ00128	900001	950000	532	950	0.00358663	0.00546211	1.52291	0.5096	0.305166
PAMAJ00128	950001	1000000	558	857	0.00439316	0.00515747	1.17398	-0.293616	0.615474
PAMAJ00128	1000001	1050000	432	690	0.00334137	0.00427789	1.28028	-0.0489135	0.519506
PAMAJ00128	1050001	1100000	547	922	0.00347032	0.00526032	1.5158	0.493242	0.310921
PAMAJ00128	1100001	1150000	634	1003	0.00472547	0.00567653	1.20126	-0.230807	0.591268
PAMAJ00128	1150001	1200000	528	852	0.00380747	0.00489558	1.28578	-0.0362466	0.514457
PAMAJ00128	1200001	1250000	366	703	0.00301621	0.00379621	1.2586	-0.0988137	0.539357
PAMAJ00128	1250001	1300000	424	666	0.00315958	0.00364032	1.15215	-0.343853	0.634522
PAMAJ00128	1300001	1350000	463	735	0.00334179	0.00431032	1.28982	-0.0269451	0.510748
PAMAJ00128	1350001	1400000	358	668	0.00254168	0.00362663	1.42686	0.288511	0.386478
PAMAJ00128	1400001	1450000	295	530	0.00215916	0.00282674	1.30919	0.0176234	0.49297
PAMAJ00128	1450001	1500000	541	813	0.00407095	0.00478011	1.1742	-0.293103	0.615278
PAMAJ00128	1500001	1550000	496	807	0.00361747	0.00453884	1.2547	-0.107797	0.542922
PAMAJ00128	1550001	1600000	275	499	0.00206705	0.00258958	1.25279	-0.112194	0.544665
PAMAJ00128	1600001	1650000	436	755	0.00305874	0.00405958	1.32721	0.0591078	0.476433
PAMAJ00128	1650001	1700000	341	602	0.00257116	0.00323621	1.25866	-0.0986874	0.539307
PAMAJ00128	1700001	1750000	370	678	0.00259516	0.00364737	1.40545	0.239221	0.405467
PAMAJ00128	1750001	1800000	450	763	0.00328905	0.00399232	1.21382	-0.201897	0.580001
PAMAJ00128	1800001	1850000	379	632	0.00291316	0.00346463	1.1893	-0.258337	0.601926
PAMAJ00128	1850001	1900000	431	735	0.00315621	0.00372021	1.1787	-0.282755	0.611318
PAMAJ00128	1900001	1950000	334	597	0.00235895	0.00319526	1.35453	0.121996	0.451451
PAMAJ00128	1950001	2000000	391	667	0.00273158	0.00348579	1.27611	-0.0585186	0.523332
PAMAJ00128	2000001	2050000	412	756	0.00329505	0.00393126	1.19308	-0.249641	0.598568
PAMAJ00128	2050001	2100000	346	598	0.00264442	0.00300484	1.13629	-0.380359	0.64816
PAMAJ00128	2100001	2150000	481	784	0.00344495	0.00423821	1.23027	-0.164039	0.56515
PAMAJ00128	2150001	2200000	453	775	0.00335547	0.00445684	1.32823	0.0614663	0.475494
PAMAJ00128	2200001	2250000	394	614	0.00288105	0.00329789	1.14468	-0.361048	0.640968
PAMAJ00128	2250001	2300000	425	740	0.002978	0.00392189	1.31695	0.0355077	0.485837
PAMAJ00128	2300001	2350000	408	678	0.00299811	0.00349874	1.16698	-0.309718	0.621612
PAMAJ00128	2350001	2400000	434	764	0.002898	0.00402084	1.38745	0.197792	0.421604
PAMAJ00128	2400001	2450000	322	509	0.00222642	0.00281021	1.26221	-0.0905095	0.536059
PAMAJ00128	2450001	2500000	473	697	0.00362379	0.00399442	1.10228	-0.458665	0.676763
PAMAJ00128	2500001	2550000	324	554	0.00231611	0.00289547	1.25014	-0.118286	0.547079
PAMAJ00128	2550001	2600000	450	716	0.00343589	0.00368863	1.07356	-0.524772	0.700129
PAMAJ00128	2600001	2650000	417	681	0.00310453	0.00350116	1.12776	-0.400008	0.655425
PAMAJ00128	2650001	2700000	332	627	0.00248768	0.00329947	1.32632	0.0570763	0.477242
PAMAJ00128	2700001	2750000	413	710	0.00303726	0.00365737	1.20417	-0.22412	0.588668
PAMAJ00128	2750001	2800000	458	768	0.00343232	0.00427821	1.24645	-0.126792	0.550447
PAMAJ00128	2800001	2850000	358	638	0.00256011	0.00331242	1.29386	-0.0176574	0.507044
PAMAJ00128	2850001	2900000	514	855	0.00387905	0.00491968	1.26827	-0.0765619	0.530514
PAMAJ00128	2900001	2950000	330	663	0.00259084	0.00347	1.33933	0.087024	0.465326
PAMAJ00128	2950001	3000000	326	553	0.00229642	0.00299979	1.30629	0.0109587	0.495628
PAMAJ00129	1	50000	20	30	0.000103789	0.000113263	1.09128	-0.483976	0.685798
PAMAJ00130	1	50000	50	69	0.000349789	0.000420421	1.20193	-0.229276	0.590673
PAMAJ00130	50001	100000	250	276	0.00194547	0.00136526	0.701764	-1.38062	0.916302
PAMAJ00130	100001	150000	263	434	0.00166842	0.00197884	1.18606	-0.26581	0.604807
PAMAJ00130	150001	200000	222	375	0.00127337	0.00204768	1.60808	0.705657	0.240201
PAMAJ00131	1	50000	422	651	0.00323537	0.00385347	1.19104	-0.254328	0.600379
PAMAJ00131	50001	100000	444	697	0.003438	0.00385158	1.1203	-0.417184	0.661728
PAMAJ00131	100001	150000	533	856	0.00391537	0.00480747	1.22785	-0.169614	0.567343
PAMAJ00131	150001	200000	466	799	0.00342832	0.00415316	1.21143	-0.207408	0.582155
PAMAJ00131	200001	250000	562	906	0.00420653	0.00510821	1.21435	-0.200675	0.579524
PAMAJ00131	250001	300000	619	943	0.00476042	0.00553526	1.16277	-0.31942	0.625296
PAMAJ00131	300001	350000	455	748	0.00344632	0.00417968	1.2128	-0.20426	0.580925
PAMAJ00131	350001	400000	484	832	0.00368189	0.00469653	1.27558	-0.0597427	0.52382
PAMAJ00131	400001	450000	573	879	0.00425411	0.00533147	1.25325	-0.111132	0.544244
PAMAJ00131	450001	500000	531	828	0.00403389	0.00455558	1.12933	-0.396398	0.654094
PAMAJ00131	500001	550000	483	875	0.00341189	0.00445737	1.30642	0.0112643	0.495506
PAMAJ00131	550001	600000	647	1185	0.00492116	0.006972	1.41674	0.265205	0.395426
PAMAJ00131	600001	650000	466	818	0.00358811	0.00421916	1.17587	-0.289253	0.613806
PAMAJ00131	650001	700000	278	484	0.002096	0.002716	1.2958	-0.0131846	0.50526
PAMAJ00131	700001	750000	435	840	0.00317021	0.00457716	1.4438	0.327505	0.371643
PAMAJ00131	750001	800000	413	766	0.00290158	0.00430779	1.48464	0.421499	0.336695
PAMAJ00131	800001	850000	529	887	0.00405158	0.00511947	1.26357	-0.0873707	0.534812
PAMAJ00131	850001	900000	353	657	0.00251358	0.00373463	1.48578	0.424135	0.335734
PAMAJ00131	900001	950000	381	674	0.00270221	0.00354032	1.31016	0.0198613	0.492077
PAMAJ00131	950001	1000000	378	694	0.00271874	0.003766	1.3852	0.192606	0.423634
PAMAJ00131	1000001	1050000	234	566	0.00141979	0.00294663	2.0754	1.78139	0.0374241
PAMAJ00131	1050001	1100000	499	941	0.00377989	0.00537147	1.42107	0.275164	0.391595
PAMAJ00131	1100001	1150000	404	775	0.00245379	0.00416389	1.69692	0.910167	0.181367
PAMAJ00131	1150001	1200000	318	639	0.00238758	0.00330958	1.38617	0.194826	0.422765
PAMAJ00131	1200001	1250000	426	865	0.00329032	0.00482989	1.46791	0.382995	0.350862
PAMAJ00131	1250001	1300000	385	791	0.00248137	0.00418621	1.68706	0.887456	0.187417
PAMAJ00131	1300001	1350000	223	458	0.00169895	0.00221547	1.30402	0.00574085	0.49771
PAMAJ00131	1350001	1400000	277	552	0.00232	0.00269863	1.1632	-0.318418	0.624916
PAMAJ00131	1400001	1450000	257	718	0.00203379	0.00370884	1.82361	1.20179	0.114722
PAMAJ00131	1450001	1500000	197	492	0.00171158	0.00250074	1.46107	0.367254	0.356715
PAMAJ00131	1500001	1550000	303	622	0.002564	0.00315884	1.232	-0.160058	0.563582
PAMAJ00131	1550001	1600000	375	757	0.00303158	0.00409147	1.34962	0.110693	0.45593
PAMAJ00131	1600001	1650000	72	213	0.000449579	0.00110316	2.45376	2.65236	0.00399656
PAMAJ00132	1	50000	28	40	0.000177263	0.000227474	1.28326	-0.042061	0.516775
PAMAJ00133	1	50000	213	306	0.00132442	0.00171368	1.29391	-0.0175392	0.506997
PAMAJ00133	50001	100000	160	239	0.000916421	0.00125874	1.37354	0.165762	0.434172
PAMAJ00133	100001	150000	202	282	0.00120379	0.00151295	1.25682	-0.102912	0.540984
PAMAJ00133	150001	200000	153	231	0.000988842	0.00119968	1.21322	-0.203288	0.580545
PAMAJ00133	200001	250000	126	245	0.000886947	0.00129937	1.46499	0.376279	0.353355
PAMAJ00133	250001	300000	46	72	0.000326842	0.000357474	1.09372	-0.47836	0.683803
PAMAJ00134	1	50000	162	208	0.00119768	0.00134411	1.12226	-0.412662	0.660073
PAMAJ00134	50001	100000	716	1077	0.00493947	0.00593758	1.20207	-0.228952	0.590547
PAMAJ00134	100001	150000	425	631	0.00287663	0.00344463	1.19745	-0.239575	0.59467
PAMAJ00134	150001	200000	99	112	0.000701368	0.000749895	1.06919	-0.534831	0.703617
PAMAJ00134	200001	250000	215	257	0.00157411	0.00170811	1.08513	-0.498142	0.690808
PAMAJ00134	250001	300000	461	696	0.00303737	0.00371242	1.22225	-0.182499	0.572405
PAMAJ00134	300001	350000	265	345	0.001768	0.00202358	1.14456	-0.361335	0.641075
PAMAJ00134	350001	400000	119	125	0.000766421	0.000837579	1.09284	-0.480377	0.68452
PAMAJ00134	400001	450000	511	740	0.00339779	0.00394895	1.16221	-0.3207	0.625781
PAMAJ00134	450001	500000	705	986	0.004728	0.00519579	1.09894	-0.466345	0.679516
PAMAJ00134	500001	550000	592	942	0.00402126	0.00488642	1.21515	-0.198847	0.578809
PAMAJ00134	550001	600000	692	1058	0.00464937	0.00561263	1.20718	-0.217183	0.585967
PAMAJ00134	600001	650000	516	790	0.00347021	0.00472284	1.36097	0.136821	0.445586
PAMAJ00134	650001	700000	606	937	0.00407537	0.00516232	1.26671	-0.0801467	0.53194
PAMAJ00134	700001	750000	741	1181	0.00474884	0.00657768	1.38511	0.192404	0.423713
PAMAJ00134	750001	800000	663	1000	0.00411568	0.00522937	1.2706	-0.071204	0.528382
PAMAJ00134	800001	850000	694	1053	0.00455674	0.00566442	1.24309	-0.134532	0.553509
PAMAJ00134	850001	900000	613	1027	0.00403242	0.00533811	1.3238	0.0512616	0.479559
PAMAJ00134	900001	950000	635	1029	0.00420832	0.00542105	1.28817	-0.0307417	0.512262
PAMAJ00134	950001	1000000	530	844	0.00340674	0.00451726	1.32598	0.056278	0.47756
PAMAJ00134	1000001	1050000	428	787	0.00266621	0.00378674	1.42027	0.273335	0.392298
PAMAJ00134	1050001	1100000	545	848	0.00361368	0.00430716	1.1919	-0.252349	0.599614
PAMAJ00134	1100001	1150000	506	871	0.00329695	0.00442768	1.34296	0.0953765	0.462008
PAMAJ00134	1150001	1200000	605	906	0.00380147	0.00469074	1.23393	-0.155613	0.561831
PAMAJ00134	1200001	1250000	503	723	0.00323232	0.00398274	1.23216	-0.15968	0.563433
PAMAJ00134	1250001	1300000	794	1170	0.00529695	0.00668874	1.26275	-0.0892598	0.535562
PAMAJ00134	1300001	1350000	743	1151	0.00505547	0.00656021	1.29765	-0.00893892	0.503566
PAMAJ00134	1350001	1400000	821	1259	0.00535421	0.00701463	1.31011	0.0197637	0.492116
PAMAJ00134	1400001	1450000	761	969	0.00462811	0.00639326	1.3814	0.183852	0.427065
PAMAJ00134	1450001	1500000	644	1007	0.00391158	0.00543042	1.38829	0.199725	0.420848
PAMAJ00134	1500001	1550000	736	1195	0.00495	0.00666695	1.34686	0.104345	0.458448
PAMAJ00134	1550001	1600000	768	1209	0.00529495	0.00708011	1.33714	0.0819826	0.46733
PAMAJ00134	1600001	1650000	648	1104	0.00458474	0.00621821	1.35628	0.126042	0.449849
PAMAJ00134	1650001	1700000	546	1022	0.00406232	0.00539179	1.32727	0.0592505	0.476376
PAMAJ00134	1700001	1750000	417	851	0.00305663	0.00446726	1.4615	0.368238	0.356348
PAMAJ00134	1750001	1800000	564	1003	0.00414484	0.00570453	1.3763	0.17211	0.431676
PAMAJ00134	1800001	1850000	569	1079	0.00430989	0.00586611	1.36108	0.137085	0.445482
PAMAJ00134	1850001	1900000	466	877	0.00351232	0.00476221	1.35586	0.125063	0.450237
PAMAJ00134	1900001	1950000	578	1035	0.00450863	0.00551779	1.22383	-0.178861	0.570977
PAMAJ00134	1950001	2000000	552	1180	0.00431968	0.00653084	1.51188	0.484214	0.314117
PAMAJ00134	2000001	2050000	440	838	0.00337168	0.00449789	1.33402	0.0747927	0.47019
PAMAJ00134	2050001	2100000	425	798	0.003374	0.00442084	1.31027	0.0201133	0.491976
PAMAJ00134	2100001	2150000	437	789	0.00338063	0.00423021	1.25131	-0.115605	0.546017
PAMAJ00134	2150001	2200000	495	966	0.00365074	0.00507032	1.38885	0.201	0.420349
PAMAJ00134	2200001	2250000	390	717	0.00305526	0.00388053	1.27011	-0.0723143	0.528824
PAMAJ00134	2250001	2300000	476	920	0.00367537	0.005174	1.40775	0.244512	0.403417
PAMAJ00134	2300001	2350000	634	1108	0.00474516	0.00618779	1.30402	0.0057369	0.497711
PAMAJ00134	2350001	2400000	653	1233	0.00517337	0.00722221	1.39604	0.217548	0.413891
PAMAJ00134	2400001	2450000	477	941	0.00380368	0.00541021	1.42236	0.278149	0.390449
PAMAJ00134	2450001	2500000	443	861	0.00344758	0.00459011	1.3314	0.0687619	0.47259
PAMAJ00134	2500001	2550000	564	1039	0.00433126	0.00555147	1.28172	-0.0455953	0.518184
PAMAJ00134	2550001	2600000	452	912	0.003514	0.00477747	1.35955	0.133567	0.446872
PAMAJ00134	2600001	2650000	543	1053	0.00414589	0.00589937	1.42294	0.279489	0.389935
PAMAJ00134	2650001	2700000	554	1096	0.00421337	0.00618253	1.46736	0.381731	0.351331
PAMAJ00134	2700001	2750000	433	828	0.00322568	0.00459905	1.42576	0.285974	0.387449
PAMAJ00134	2750001	2800000	251	522	0.00171211	0.00268916	1.57067	0.619544	0.267779
PAMAJ00134	2800001	2850000	381	727	0.00282442	0.00402032	1.42341	0.280571	0.38952
PAMAJ00134	2850001	2900000	499	938	0.00362726	0.00514979	1.41975	0.272128	0.392762
PAMAJ00134	2900001	2950000	412	845	0.00292937	0.00458063	1.56369	0.603479	0.273095
PAMAJ00134	2950001	3000000	409	771	0.00284537	0.00427842	1.50364	0.465251	0.320876
PAMAJ00134	3000001	3050000	455	892	0.00313011	0.00504684	1.61235	0.715493	0.237152
PAMAJ00134	3050001	3100000	508	1022	0.00356032	0.00538747	1.5132	0.487247	0.313041
PAMAJ00134	3100001	3150000	457	978	0.00314832	0.00511811	1.62566	0.746135	0.227793
PAMAJ00134	3150001	3200000	709	1261	0.00495484	0.00716263	1.44558	0.331601	0.370095
PAMAJ00134	3200001	3250000	630	1126	0.00440758	0.00632558	1.43516	0.307608	0.37919
PAMAJ00134	3250001	3300000	562	1004	0.00394516	0.00551716	1.39846	0.223135	0.411715
PAMAJ00134	3300001	3350000	420	869	0.00316358	0.00482116	1.52396	0.512013	0.304321
PAMAJ00134	3350001	3400000	487	912	0.00317874	0.00520642	1.63789	0.774275	0.219384
PAMAJ00134	3400001	3450000	458	929	0.00323379	0.00504011	1.55858	0.591706	0.277024
PAMAJ00134	3450001	3500000	542	898	0.00380221	0.00503442	1.32408	0.0519043	0.479302
PAMAJ00134	3500001	3550000	614	989	0.00450242	0.00579937	1.28806	-0.0310138	0.512371
PAMAJ00134	3550001	3600000	515	1047	0.00355905	0.00605611	1.70161	0.920955	0.178537
PAMAJ00134	3600001	3650000	591	1014	0.00409989	0.00597337	1.45696	0.357788	0.360251
PAMAJ00134	3650001	3700000	571	984	0.00336768	0.00574463	1.70581	0.930632	0.176022
PAMAJ00134	3700001	3750000	600	1071	0.00340926	0.00611516	1.79369	1.13292	0.128623
PAMAJ00134	3750001	3800000	518	890	0.00306663	0.00514537	1.67786	0.866283	0.193168
PAMAJ00134	3800001	3850000	481	812	0.00261389	0.00430716	1.6478	0.797084	0.212701
PAMAJ00134	3850001	3900000	658	954	0.003966	0.00570947	1.4396	0.317839	0.375304
PAMAJ00134	3900001	3950000	350	641	0.00213947	0.00361537	1.68984	0.893873	0.185695
PAMAJ00135	1	50000	59	71	0.000305789	0.000312842	1.02306	-0.641005	0.73924
PAMAJ00136	1	50000	33	37	0.000234421	0.000256316	1.0934	-0.479098	0.684066
PAMAJ00136	50001	100000	81	118	0.000533053	0.000575474	1.07958	-0.510909	0.695292
PAMAJ00136	100001	150000	177	262	0.00107716	0.00111316	1.03342	-0.617166	0.731437
PAMAJ00136	150001	200000	368	553	0.00257916	0.00283874	1.10065	-0.462421	0.67811
PAMAJ00136	200001	250000	172	293	0.00103842	0.00128347	1.23598	-0.150881	0.559965
PAMAJ00136	250001	300000	430	714	0.00263516	0.00359832	1.3655	0.147264	0.441462
PAMAJ00136	300001	350000	487	640	0.00325316	0.00351884	1.08167	-0.506104	0.693608
PAMAJ00136	350001	400000	469	681	0.00302453	0.00364274	1.2044	-0.223588	0.588461
PAMAJ00136	400001	450000	453	690	0.00305779	0.00366926	1.19997	-0.233779	0.592422
PAMAJ00136	450001	500000	324	533	0.00199274	0.00264411	1.32687	0.0583364	0.47674
PAMAJ00136	500001	550000	394	623	0.00267263	0.00320295	1.19843	-0.237336	0.593802
PAMAJ00136	550001	600000	415	644	0.00256179	0.00316526	1.23557	-0.151843	0.560345
PAMAJ00136	600001	650000	535	794	0.003364	0.00408947	1.21566	-0.197672	0.578349
PAMAJ00136	650001	700000	628	893	0.00407189	0.00505874	1.24236	-0.136211	0.554173
PAMAJ00136	700001	750000	581	871	0.00398611	0.00488179	1.2247	-0.176855	0.570189
PAMAJ00136	750001	800000	318	515	0.00195853	0.00240242	1.22664	-0.172379	0.56843
PAMAJ00136	800001	850000	507	789	0.00342358	0.00435347	1.27161	-0.0688641	0.527451
PAMAJ00136	850001	900000	399	660	0.00282705	0.00335663	1.18733	-0.262888	0.603681
PAMAJ00136	900001	950000	651	963	0.00470442	0.00532253	1.13139	-0.39165	0.652342
PAMAJ00136	950001	1000000	556	798	0.00402284	0.00453263	1.12672	-0.402389	0.656301
PAMAJ00136	1000001	1050000	537	873	0.00384326	0.00486242	1.26518	-0.0836706	0.533341
PAMAJ00136	1050001	1100000	431	741	0.00286053	0.00366632	1.28169	-0.0456625	0.51821
PAMAJ00136	1100001	1150000	417	745	0.00286621	0.00380895	1.32892	0.0630408	0.474867
PAMAJ00136	1150001	1200000	501	774	0.00353684	0.00411979	1.16482	-0.31469	0.623501
PAMAJ00136	1200001	1250000	404	641	0.00280832	0.00350589	1.24839	-0.122313	0.548675
PAMAJ00136	1250001	1300000	495	812	0.00333642	0.00419842	1.25836	-0.0993706	0.539578
PAMAJ00136	1300001	1350000	481	675	0.00327495	0.00329221	1.00527	-0.681967	0.75237
PAMAJ00136	1350001	1400000	357	556	0.00252642	0.00280284	1.10941	-0.442241	0.670843
PAMAJ00136	1400001	1450000	484	749	0.00322653	0.00412421	1.27822	-0.0536597	0.521397
PAMAJ00136	1450001	1500000	547	836	0.00352042	0.00434347	1.23379	-0.155924	0.561953
PAMAJ00136	1500001	1550000	599	848	0.00436789	0.004674	1.07008	-0.532775	0.702905
PAMAJ00136	1550001	1600000	398	671	0.00285642	0.00357347	1.25103	-0.116243	0.54627
PAMAJ00136	1600001	1650000	445	635	0.00307716	0.00370295	1.20337	-0.225964	0.589385
PAMAJ00136	1650001	1700000	360	547	0.00250947	0.00316379	1.26074	-0.093893	0.537403
PAMAJ00136	1700001	1750000	134	225	0.000708211	0.00100179	1.41454	0.260134	0.39738
PAMAJ00136	1750001	1800000	391	597	0.00272158	0.00303137	1.11383	-0.432077	0.667157
PAMAJ00136	1800001	1850000	336	551	0.00213758	0.00268126	1.25434	-0.108618	0.543247
PAMAJ00136	1850001	1900000	451	700	0.00300568	0.00368063	1.22456	-0.177182	0.570317
PAMAJ00136	1900001	1950000	383	638	0.00264821	0.00323326	1.22092	-0.18555	0.573601
PAMAJ00136	1950001	2000000	352	598	0.00229842	0.00319442	1.38983	0.203269	0.419462
PAMAJ00136	2000001	2050000	568	961	0.00381326	0.00509926	1.33724	0.0822137	0.467238
PAMAJ00136	2050001	2100000	405	664	0.00245526	0.00318274	1.29629	-0.0120498	0.504807
PAMAJ00136	2100001	2150000	483	682	0.00312421	0.00343116	1.09825	-0.467937	0.680085
PAMAJ00136	2150001	2200000	414	600	0.00302368	0.00309389	1.02322	-0.640648	0.739124
PAMAJ00136	2200001	2250000	307	482	0.00200474	0.00265011	1.32192	0.046943	0.481279
PAMAJ00136	2250001	2300000	422	621	0.00312347	0.00323221	1.03481	-0.61396	0.730379
PAMAJ00136	2300001	2350000	468	737	0.00367853	0.00432516	1.17578	-0.289454	0.613883
PAMAJ00136	2350001	2400000	593	933	0.00428337	0.00511305	1.1937	-0.24822	0.598018
PAMAJ00136	2400001	2450000	641	938	0.00436558	0.00529242	1.21231	-0.205385	0.581364
PAMAJ00136	2450001	2500000	399	657	0.00278716	0.00348021	1.24866	-0.121705	0.548434
PAMAJ00136	2500001	2550000	471	711	0.00335768	0.00390916	1.16424	-0.31602	0.624006
PAMAJ00136	2550001	2600000	670	864	0.00481211	0.00485579	1.00908	-0.673204	0.749591
PAMAJ00136	2600001	2650000	413	811	0.00274442	0.00432295	1.57518	0.629921	0.264373
PAMAJ00136	2650001	2700000	540	863	0.00365242	0.00494211	1.35311	0.118725	0.452746
PAMAJ00136	2700001	2750000	421	763	0.00309432	0.00409958	1.32487	0.0537352	0.478573
PAMAJ00136	2750001	2800000	551	947	0.00407632	0.00521063	1.27827	-0.0535452	0.521351
PAMAJ00136	2800001	2850000	542	879	0.00390326	0.00477653	1.22373	-0.179092	0.571067
PAMAJ00136	2850001	2900000	417	846	0.00279495	0.00445947	1.59555	0.676805	0.249265
PAMAJ00136	2900001	2950000	435	741	0.00308411	0.00391937	1.27083	-0.0706744	0.528172
PAMAJ00136	2950001	3000000	457	790	0.00324863	0.00413379	1.27247	-0.066888	0.526665
PAMAJ00136	3000001	3050000	91	140	0.000664737	0.000734632	1.10515	-0.452058	0.674387
PAMAJ00137	1	50000	61	60	0.000438421	0.000351474	0.801681	-1.15061	0.875055
PAMAJ00137	50001	100000	63	75	0.000428105	0.000465053	1.08631	-0.495429	0.689851
PAMAJ00137	100001	150000	38	41	0.000251263	0.000286632	1.14076	-0.370068	0.644334
PAMAJ00137	150001	200000	365	523	0.00257305	0.00287	1.11541	-0.428438	0.665834
PAMAJ00137	200001	250000	184	246	0.00132326	0.00136232	1.02952	-0.626151	0.734392
PAMAJ00137	250001	300000	353	547	0.00257989	0.00300811	1.16598	-0.312016	0.622486
PAMAJ00137	300001	350000	675	967	0.00460726	0.00522389	1.13384	-0.386012	0.650256
PAMAJ00137	350001	400000	584	861	0.00407242	0.00464042	1.13947	-0.373038	0.64544
PAMAJ00137	400001	450000	678	1051	0.00465832	0.00574368	1.23299	-0.157763	0.562678
PAMAJ00137	450001	500000	646	964	0.00461779	0.00505716	1.09515	-0.475077	0.682634
PAMAJ00137	500001	550000	733	1130	0.00519411	0.00627074	1.20728	-0.216957	0.585879
PAMAJ00137	550001	600000	718	1064	0.00508884	0.00566516	1.11325	-0.433401	0.667638
PAMAJ00137	600001	650000	696	1126	0.00494284	0.00588558	1.19073	-0.255056	0.60066
PAMAJ00137	650001	700000	676	1047	0.00468095	0.00568663	1.21485	-0.19954	0.57908
PAMAJ00137	700001	750000	490	769	0.00356105	0.00398316	1.11854	-0.421239	0.66321
PAMAJ00137	750001	800000	599	944	0.00419895	0.00527558	1.2564	-0.103874	0.541365
PAMAJ00137	800001	850000	675	1064	0.00466126	0.00592358	1.27081	-0.0707113	0.528186
PAMAJ00137	850001	900000	764	1142	0.00515568	0.00612747	1.18849	-0.26021	0.602649
PAMAJ00137	900001	950000	792	1115	0.00564463	0.00609474	1.07974	-0.51054	0.695163
PAMAJ00137	950001	1000000	748	1198	0.00515053	0.00650411	1.2628	-0.0891425	0.535516
PAMAJ00137	1000001	1050000	932	1238	0.00668726	0.007392	1.10539	-0.451509	0.674189
PAMAJ00137	1050001	1100000	687	1017	0.00486653	0.00576116	1.18383	-0.270928	0.606777
PAMAJ00137	1100001	1150000	676	975	0.00488684	0.00540726	1.10649	-0.448957	0.673269
PAMAJ00137	1150001	1200000	315	510	0.00219589	0.00258337	1.17646	-0.287908	0.613291
PAMAJ00137	1200001	1250000	392	607	0.00272684	0.00318642	1.16854	-0.306133	0.620248
PAMAJ00137	1250001	1300000	193	236	0.001406	0.00154979	1.10227	-0.458683	0.676769
PAMAJ00137	1300001	1350000	247	338	0.00188611	0.00227821	1.20789	-0.215555	0.585333
PAMAJ00137	1350001	1400000	215	321	0.00161947	0.00197853	1.22171	-0.183728	0.572886
PAMAJ00137	1400001	1450000	124	141	0.000784	0.000956947	1.2206	-0.186303	0.573897
PAMAJ00137	1450001	1500000	351	480	0.00262558	0.00327158	1.24604	-0.12773	0.550819
PAMAJ00137	1500001	1550000	233	343	0.00164863	0.002192	1.32959	0.0645914	0.47425
PAMAJ00138	1	50000	19	19	0.000107789	0.000104947	0.973634	-0.754792	0.774813
PAMAJ00139	1	50000	280	398	0.00204421	0.00253053	1.2379	-0.146467	0.558224
PAMAJ00139	50001	100000	5	8	3.86316e-05	5.38947e-05	1.39509	0.215379	0.414736
PAMAJ00140	1	50000	78	102	0.000447684	0.000578737	1.29274	-0.0202424	0.508075
PAMAJ00141	1	50000	7	7	5.04211e-05	5.15789e-05	1.02296	-0.641241	0.739317
PAMAJ00142	1	50000	26	28	0.000201579	0.000203789	1.01096	-0.668862	0.748208
PAMAJ00142	50001	100000	14	16	6.8e-05	7.22105e-05	1.06192	-0.551566	0.709377
PAMAJ00142	100001	150000	75	89	0.000502632	0.000508316	1.01131	-0.668068	0.747955
PAMAJ00142	150001	200000	12	12	9.13684e-05	7.09474e-05	0.776498	-1.20858	0.886589
PAMAJ00143	1	50000	375	709	0.00270137	0.00346137	1.28134	-0.0464769	0.518535
PAMAJ00143	50001	100000	356	636	0.00243242	0.00300789	1.23658	-0.149501	0.559421
PAMAJ00143	100001	150000	543	958	0.00371147	0.00529179	1.42579	0.286048	0.387421
PAMAJ00143	150001	200000	534	939	0.00376063	0.00504579	1.34174	0.092564	0.463125
PAMAJ00143	200001	250000	535	921	0.00368411	0.00493947	1.34075	0.0902834	0.464031
PAMAJ00143	250001	300000	548	859	0.00369453	0.00465232	1.25925	-0.0973342	0.538769
PAMAJ00143	300001	350000	372	716	0.00248505	0.00356747	1.43557	0.308559	0.378829
PAMAJ00143	350001	400000	498	857	0.00366263	0.00459705	1.25512	-0.106824	0.542536
PAMAJ00143	400001	450000	433	812	0.002898	0.00406442	1.40249	0.232408	0.408111
PAMAJ00143	450001	500000	282	517	0.00175884	0.00251316	1.42887	0.293138	0.384708
PAMAJ00143	500001	550000	292	570	0.00208147	0.00300263	1.44255	0.324626	0.372732
PAMAJ00143	550001	600000	317	550	0.00229905	0.00243189	1.05778	-0.561093	0.712633
PAMAJ00143	600001	650000	286	478	0.00192368	0.00243032	1.26337	-0.0878392	0.534998
PAMAJ00143	650001	700000	190	441	0.00138737	0.00208347	1.50174	0.460873	0.322445
PAMAJ00143	700001	750000	220	411	0.00153337	0.00173863	1.13386	-0.385958	0.650236
PAMAJ00143	750001	800000	359	668	0.00258063	0.00354305	1.37294	0.164383	0.434715
PAMAJ00143	800001	850000	74	383	0.000537579	0.00143084	2.66164	3.13087	0.000871439
PAMAJ00143	850001	900000	248	462	0.00174358	0.00218474	1.25302	-0.111665	0.544456
PAMAJ00143	900001	950000	354	620	0.00244895	0.00308442	1.25949	-0.0967787	0.538549
PAMAJ00143	950001	1000000	390	629	0.00272253	0.00332916	1.22282	-0.181186	0.571889
PAMAJ00143	1000001	1050000	290	475	0.00196063	0.00238284	1.21534	-0.198392	0.578631
PAMAJ00143	1050001	1100000	361	650	0.00236589	0.00365958	1.54681	0.564617	0.286167
PAMAJ00143	1100001	1150000	264	526	0.00169589	0.00277358	1.63547	0.768712	0.221032
PAMAJ00143	1150001	1200000	298	558	0.00199116	0.00301842	1.51591	0.49349	0.310833
PAMAJ00143	1200001	1250000	250	482	0.00159989	0.00246442	1.54037	0.549791	0.291231
PAMAJ00143	1250001	1300000	411	659	0.00285579	0.00340179	1.19119	-0.253992	0.600249
PAMAJ00143	1300001	1350000	296	590	0.00208537	0.00302032	1.44834	0.337943	0.367703
PAMAJ00143	1350001	1400000	350	652	0.00217032	0.00378116	1.74221	1.01442	0.15519
PAMAJ00143	1400001	1450000	296	567	0.00186421	0.00307832	1.65127	0.805086	0.210385
PAMAJ00143	1450001	1500000	346	599	0.00213947	0.00322295	1.50642	0.471655	0.318587
PAMAJ00143	1500001	1550000	404	605	0.00257411	0.003364	1.30686	0.01227	0.495105
PAMAJ00143	1550001	1600000	454	759	0.00312758	0.00419442	1.34111	0.0911059	0.463704
PAMAJ00143	1600001	1650000	478	753	0.00319211	0.00389263	1.21945	-0.188932	0.574927
PAMAJ00143	1650001	1700000	443	808	0.00285526	0.00413368	1.44774	0.336572	0.36822
PAMAJ00143	1700001	1750000	438	855	0.00290579	0.00455032	1.56595	0.608677	0.271369
PAMAJ00143	1750001	1800000	362	599	0.00239947	0.00310495	1.29401	-0.0172972	0.5069
PAMAJ00143	1800001	1850000	352	588	0.00220032	0.00298926	1.35856	0.131274	0.447779
PAMAJ00143	1850001	1900000	425	667	0.00273842	0.00374695	1.36829	0.153677	0.438932
PAMAJ00143	1900001	1950000	510	738	0.00327958	0.00402389	1.22695	-0.171669	0.568151
PAMAJ00143	1950001	2000000	428	615	0.00276726	0.00322084	1.16391	-0.316791	0.624299
PAMAJ00143	2000001	2050000	616	872	0.00416621	0.00472337	1.13373	-0.386255	0.650346
PAMAJ00143	2050001	2100000	664	924	0.00408832	0.00501347	1.22629	-0.173193	0.56875
PAMAJ00143	2100001	2150000	504	663	0.00310905	0.00347158	1.1166	-0.425683	0.664831
PAMAJ00143	2150001	2200000	575	885	0.00345347	0.00473011	1.36967	0.156853	0.43768
PAMAJ00143	2200001	2250000	459	673	0.00310779	0.00380853	1.22548	-0.175063	0.569485
PAMAJ00143	2250001	2300000	565	889	0.00374263	0.00518842	1.3863	0.195144	0.42264
PAMAJ00143	2300001	2350000	480	763	0.00278295	0.00399368	1.43505	0.307362	0.379284
PAMAJ00143	2350001	2400000	307	455	0.00176768	0.00244326	1.38218	0.185663	0.426354
PAMAJ00143	2400001	2450000	333	486	0.00215032	0.00232179	1.07974	-0.510539	0.695163
PAMAJ00143	2450001	2500000	269	487	0.00167611	0.00220737	1.31696	0.035521	0.485832
PAMAJ00143	2500001	2550000	274	478	0.00162432	0.00240074	1.478	0.406217	0.342292
PAMAJ00143	2550001	2600000	377	532	0.00262095	0.00280179	1.069	-0.535271	0.703769
PAMAJ00143	2600001	2650000	443	618	0.00272463	0.00311305	1.14256	-0.365939	0.642795
PAMAJ00143	2650001	2700000	406	633	0.00256547	0.00324842	1.26621	-0.0813056	0.532401
PAMAJ00143	2700001	2750000	420	603	0.00291979	0.00311589	1.06716	-0.539496	0.705228
PAMAJ00143	2750001	2800000	478	672	0.00327084	0.00369884	1.13085	-0.392884	0.652797
PAMAJ00143	2800001	2850000	402	620	0.00274	0.00342526	1.25009	-0.118398	0.547124
PAMAJ00143	2850001	2900000	430	676	0.00300789	0.00378768	1.25925	-0.0973278	0.538767
PAMAJ00143	2900001	2950000	434	680	0.00291474	0.00377632	1.29559	-0.013662	0.50545
PAMAJ00143	2950001	3000000	386	638	0.00262042	0.00334189	1.27533	-0.0603176	0.524049
PAMAJ00143	3000001	3050000	474	712	0.00307305	0.00374484	1.21861	-0.190881	0.575691
PAMAJ00143	3050001	3100000	240	444	0.00159842	0.00203368	1.27231	-0.0672687	0.526816
PAMAJ00143	3100001	3150000	320	493	0.00211484	0.00247232	1.16903	-0.304994	0.619815
PAMAJ00143	3150001	3200000	359	627	0.00237263	0.00313063	1.31948	0.041314	0.483523
PAMAJ00143	3200001	3250000	510	789	0.00362832	0.00450979	1.24294	-0.134864	0.55364
PAMAJ00143	3250001	3300000	564	918	0.00351968	0.00503432	1.43033	0.296501	0.383424
PAMAJ00143	3300001	3350000	668	867	0.00462158	0.00499737	1.08131	-0.506924	0.693896
PAMAJ00143	3350001	3400000	430	763	0.00288737	0.00451589	1.56402	0.604224	0.272847
PAMAJ00143	3400001	3450000	620	904	0.00412474	0.00542842	1.31606	0.0334572	0.486655
PAMAJ00143	3450001	3500000	467	688	0.00297968	0.00369484	1.24001	-0.141607	0.556305
PAMAJ00143	3500001	3550000	590	853	0.00396032	0.00487011	1.22973	-0.165285	0.56564
PAMAJ00143	3550001	3600000	635	819	0.00440021	0.00483653	1.09916	-0.465842	0.679336
PAMAJ00143	3600001	3650000	712	1070	0.00514905	0.00617811	1.19985	-0.234048	0.592526
PAMAJ00143	3650001	3700000	371	535	0.00246947	0.00307505	1.24523	-0.129604	0.55156
PAMAJ00143	3700001	3750000	35	50	0.000258947	0.000285684	1.10325	-0.456418	0.675955
PAMAJ00144	1	50000	6	6	3.48421e-05	3.75789e-05	1.07855	-0.513286	0.696124
PAMAJ00145	1	50000	317	425	0.00211674	0.00261011	1.23308	-0.157565	0.5626
PAMAJ00145	50001	100000	507	700	0.00339011	0.00390253	1.15115	-0.346159	0.635388
PAMAJ00145	100001	150000	475	689	0.00315242	0.00343611	1.08999	-0.486946	0.686852
PAMAJ00145	150001	200000	686	981	0.00444337	0.00537295	1.20921	-0.212521	0.58415
PAMAJ00145	200001	250000	834	1159	0.00530379	0.006492	1.22403	-0.178397	0.570794
PAMAJ00145	250001	300000	882	1157	0.00610611	0.007106	1.16375	-0.317153	0.624436
PAMAJ00145	300001	350000	424	619	0.00265768	0.00356263	1.3405	0.0897168	0.464256
PAMAJ00145	350001	400000	98	112	0.000701579	0.000778316	1.10938	-0.44232	0.670871
PAMAJ00146	1	50000	142	156	0.00104053	0.00102179	0.98199	-0.735557	0.769
PAMAJ00146	50001	100000	150	171	0.00105632	0.00111042	1.05122	-0.576204	0.717761
PAMAJ00146	100001	150000	204	301	0.00138168	0.00160611	1.16243	-0.32019	0.625588
PAMAJ00147	1	50000	238	281	0.00161916	0.00157726	0.974122	-0.753667	0.774476
PAMAJ00147	50001	100000	127	171	0.000832526	0.000833053	1.00063	-0.692642	0.755733
PAMAJ00147	100001	150000	15	14	0.000100737	7.27368e-05	0.722047	-1.33393	0.908886
PAMAJ00147	150001	200000	28	38	0.000186526	0.000216316	1.15971	-0.326459	0.627961
PAMAJ00148	1	50000	82	87	0.000582737	0.000595474	1.02186	-0.643785	0.740143
PAMAJ00148	50001	100000	39	41	0.000270421	0.000244	0.902297	-0.919005	0.820954
PAMAJ00148	100001	150000	322	377	0.00175611	0.00179842	1.02409	-0.638639	0.738471
PAMAJ00148	150001	200000	337	399	0.00218168	0.00227242	1.04159	-0.598358	0.725199
PAMAJ00148	200001	250000	379	397	0.00218179	0.00261011	1.19632	-0.242194	0.595685
PAMAJ00148	250001	300000	326	403	0.00201337	0.00256158	1.27228	-0.0673185	0.526836
PAMAJ00148	300001	350000	518	533	0.00392642	0.00355758	0.906062	-0.910338	0.818678
PAMAJ00148	350001	400000	405	548	0.00225579	0.003368	1.49305	0.44086	0.329657
PAMAJ00148	400001	450000	409	445	0.00279211	0.00315084	1.12848	-0.398347	0.654813
PAMAJ00148	450001	500000	512	642	0.00325674	0.00407474	1.25117	-0.11592	0.546142
PAMAJ00148	500001	550000	486	625	0.00281979	0.00333463	1.18258	-0.27381	0.607885
PAMAJ00148	550001	600000	599	754	0.00367768	0.00418789	1.13873	-0.374749	0.646076
PAMAJ00148	600001	650000	446	578	0.00272832	0.00318326	1.16675	-0.310258	0.621818
PAMAJ00148	650001	700000	463	623	0.00278	0.00338032	1.21594	-0.197015	0.578092
PAMAJ00148	700001	750000	471	567	0.00297347	0.00331811	1.1159	-0.427294	0.665417
PAMAJ00148	750001	800000	356	462	0.00221653	0.00232474	1.04882	-0.58172	0.719622
PAMAJ00148	800001	850000	510	621	0.00331789	0.00388674	1.17145	-0.299435	0.617696
PAMAJ00148	850001	900000	316	416	0.00169663	0.00202589	1.19407	-0.24737	0.597689
PAMAJ00148	900001	950000	476	670	0.00300305	0.00365032	1.21554	-0.197947	0.578457
PAMAJ00148	950001	1000000	468	481	0.00278232	0.00226221	0.813066	-1.12441	0.86958
PAMAJ00148	1000001	1050000	393	527	0.00193579	0.00258758	1.3367	0.0809722	0.467732
PAMAJ00148	1050001	1100000	636	790	0.00409547	0.00499326	1.21922	-0.189481	0.575142
PAMAJ00148	1100001	1150000	462	700	0.00287768	0.00368684	1.28118	-0.0468312	0.518676
PAMAJ00148	1150001	1200000	362	466	0.00202074	0.00261516	1.29416	-0.0169643	0.506767
PAMAJ00148	1200001	1250000	382	433	0.00221663	0.00224874	1.01449	-0.660753	0.745615
PAMAJ00148	1250001	1300000	367	440	0.00215326	0.00241779	1.12285	-0.411305	0.659575
PAMAJ00148	1300001	1350000	435	515	0.00294021	0.00269147	0.915401	-0.888841	0.812956
PAMAJ00148	1350001	1400000	300	400	0.00164158	0.00197842	1.20519	-0.22176	0.58775
PAMAJ00148	1400001	1450000	397	445	0.00217053	0.00189853	0.874685	-0.982565	0.837089
PAMAJ00148	1450001	1500000	532	590	0.00363316	0.00358021	0.985426	-0.727648	0.766585
PAMAJ00148	1500001	1550000	675	795	0.00454453	0.00500821	1.10203	-0.459232	0.676966
PAMAJ00148	1550001	1600000	374	480	0.00214484	0.00256758	1.1971	-0.240397	0.594989
PAMAJ00148	1600001	1650000	412	540	0.00236211	0.00309095	1.30855	0.0161722	0.493549
PAMAJ00148	1650001	1700000	437	552	0.00268147	0.00315326	1.17594	-0.289087	0.613743
PAMAJ00148	1700001	1750000	253	353	0.00165916	0.00185516	1.11813	-0.422167	0.663549
PAMAJ00148	1750001	1800000	399	508	0.00268274	0.00280684	1.04626	-0.587615	0.721605
PAMAJ00148	1800001	1850000	336	486	0.00216242	0.002672	1.23565	-0.151643	0.560266
PAMAJ00148	1850001	1900000	368	450	0.00232526	0.00214042	0.920508	-0.877084	0.80978
PAMAJ00148	1900001	1950000	477	585	0.00307632	0.00306653	0.996818	-0.701425	0.758481
PAMAJ00148	1950001	2000000	248	323	0.00145221	0.00154579	1.06444	-0.545763	0.707386
PAMAJ00148	2000001	2050000	331	388	0.00250863	0.00266453	1.06215	-0.551044	0.709198
PAMAJ00148	2050001	2100000	211	430	0.00112074	0.00226147	2.01784	1.64889	0.0495852
PAMAJ00148	2100001	2150000	363	361	0.002514	0.00205421	0.817108	-1.1151	0.867597
PAMAJ00148	2150001	2200000	504	657	0.00272021	0.00424926	1.56211	0.599833	0.274309
PAMAJ00148	2200001	2250000	240	463	0.00143411	0.00222253	1.54976	0.571416	0.283859
PAMAJ00148	2250001	2300000	271	430	0.00138442	0.00247989	1.79128	1.12738	0.12979
PAMAJ00148	2300001	2350000	502	520	0.00289179	0.00287768	0.995121	-0.705331	0.759698
PAMAJ00148	2350001	2400000	443	523	0.00283832	0.00285905	1.0073	-0.677287	0.750888
PAMAJ00148	2400001	2450000	446	544	0.00269179	0.00324189	1.20436	-0.223672	0.588494
PAMAJ00148	2450001	2500000	444	491	0.00291663	0.00263042	0.90187	-0.919988	0.821211
PAMAJ00148	2500001	2550000	368	431	0.00225411	0.00244758	1.08583	-0.496525	0.690238
PAMAJ00148	2550001	2600000	472	549	0.00282853	0.00342589	1.21119	-0.207952	0.582367
PAMAJ00148	2600001	2650000	472	612	0.00312495	0.00366916	1.17415	-0.293218	0.615322
PAMAJ00148	2650001	2700000	585	668	0.00413968	0.00406863	0.982837	-0.733607	0.768406
PAMAJ00148	2700001	2750000	472	499	0.00284684	0.00320095	1.12439	-0.407769	0.658278
PAMAJ00148	2750001	2800000	470	518	0.00293716	0.00306684	1.04415	-0.592465	0.723231
PAMAJ00148	2800001	2850000	501	587	0.00255484	0.00335432	1.31293	0.0262385	0.489534
PAMAJ00148	2850001	2900000	507	562	0.00365232	0.00291579	0.798339	-1.15831	0.876631
PAMAJ00148	2900001	2950000	437	478	0.00299632	0.00313453	1.04613	-0.587919	0.721707
PAMAJ00148	2950001	3000000	310	377	0.00221442	0.00212674	0.960405	-0.785244	0.783845
PAMAJ00148	3000001	3050000	412	483	0.00253863	0.00275284	1.08438	-0.499862	0.691414
PAMAJ00148	3050001	3100000	377	555	0.00202516	0.00232484	1.14798	-0.353463	0.638129
PAMAJ00148	3100001	3150000	405	464	0.00229179	0.00266189	1.16149	-0.322362	0.626411
PAMAJ00148	3150001	3200000	357	475	0.00199537	0.00297463	1.49077	0.43561	0.33156
PAMAJ00148	3200001	3250000	472	664	0.00272653	0.00410853	1.50687	0.472683	0.31822
PAMAJ00148	3250001	3300000	106	135	0.000423684	0.000760947	1.79602	1.13829	0.127499
PAMAJ00149	1	50000	81	177	0.000612316	0.00100989	1.6493	0.800534	0.211701
PAMAJ00149	50001	100000	42	82	0.000327158	0.000544	1.66281	0.831632	0.202808
PAMAJ00149	100001	150000	59	118	0.000415579	0.000633684	1.52482	0.514005	0.303624
PAMAJ00149	150001	200000	74	124	0.000563474	0.000713053	1.26546	-0.083032	0.533087
PAMAJ00149	200001	250000	90	79	0.000540842	0.000450526	0.833009	-1.0785	0.859595
PAMAJ00149	250001	300000	53	98	0.000286842	0.000617684	2.15339	1.96093	0.0249433
PAMAJ00150	1	50000	544	783	0.00321674	0.00424084	1.31837	0.0387568	0.484542
PAMAJ00150	50001	100000	522	727	0.00320411	0.00378495	1.18128	-0.276806	0.609035
PAMAJ00150	100001	150000	595	850	0.00357126	0.00470905	1.3186	0.0392873	0.484331
PAMAJ00150	150001	200000	581	747	0.00348295	0.00389989	1.11971	-0.418538	0.662223
PAMAJ00150	200001	250000	635	907	0.00418368	0.00488484	1.16759	-0.308309	0.621076
PAMAJ00150	250001	300000	753	811	0.00493895	0.00464116	0.939706	-0.832892	0.797547
PAMAJ00150	300001	350000	543	753	0.00350726	0.00397726	1.13401	-0.385623	0.650112
PAMAJ00150	350001	400000	632	840	0.00378905	0.00428558	1.13104	-0.392446	0.652636
PAMAJ00150	400001	450000	578	816	0.00357853	0.00429074	1.19902	-0.235962	0.593269
PAMAJ00150	450001	500000	676	907	0.00437547	0.00481768	1.10107	-0.461453	0.677763
PAMAJ00150	500001	550000	733	982	0.00446042	0.00550263	1.23366	-0.156236	0.562077
PAMAJ00150	550001	600000	734	1049	0.00490863	0.00555474	1.13163	-0.391102	0.652139
PAMAJ00150	600001	650000	703	927	0.00467495	0.00511221	1.09353	-0.478794	0.683957
PAMAJ00150	650001	700000	850	1113	0.00596	0.00624558	1.04792	-0.583799	0.720322
PAMAJ00150	700001	750000	529	708	0.00327411	0.00386526	1.18055	-0.278479	0.609678
PAMAJ00150	750001	800000	135	180	0.000906947	0.00112211	1.23724	-0.147992	0.558825
PAMAJ00150	800001	850000	93	104	0.000573263	0.000630842	1.10044	-0.462891	0.678279
PAMAJ00150	850001	900000	895	1106	0.00586979	0.00645589	1.09985	-0.464251	0.678766
PAMAJ00150	900001	950000	912	1077	0.00576095	0.00632358	1.09766	-0.469286	0.680567
PAMAJ00150	950001	1000000	1059	1282	0.00712947	0.00757695	1.06276	-0.549619	0.70871
PAMAJ00150	1000001	1050000	869	1142	0.00586011	0.00647284	1.10456	-0.45341	0.674873
PAMAJ00150	1050001	1100000	902	1252	0.00645842	0.00728832	1.1285	-0.398303	0.654797
PAMAJ00150	1100001	1150000	801	1068	0.00587989	0.00622779	1.05917	-0.557899	0.711543
PAMAJ00150	1150001	1200000	766	1036	0.00554063	0.00620453	1.11982	-0.418273	0.662126
PAMAJ00150	1200001	1250000	686	981	0.00484737	0.00574347	1.18486	-0.268557	0.605865
PAMAJ00150	1250001	1300000	715	961	0.00480842	0.00531926	1.10624	-0.449545	0.673481
PAMAJ00150	1300001	1350000	471	724	0.00318484	0.00411432	1.29185	-0.022292	0.508892
PAMAJ00150	1350001	1400000	686	937	0.00497274	0.00530968	1.06776	-0.538126	0.704755
PAMAJ00150	1400001	1450000	852	1179	0.00630695	0.00695147	1.10219	-0.45886	0.676833
PAMAJ00150	1450001	1500000	567	946	0.00413905	0.00537558	1.29875	-0.00640362	0.502555
PAMAJ00150	1500001	1550000	763	1118	0.00564484	0.00644547	1.14183	-0.367607	0.643417
PAMAJ00150	1550001	1600000	836	1205	0.00632979	0.00748989	1.18328	-0.27221	0.60727
PAMAJ00150	1600001	1650000	780	1142	0.00578505	0.00656621	1.13503	-0.383268	0.649239
PAMAJ00150	1650001	1700000	836	1226	0.00628326	0.00717653	1.14217	-0.366841	0.643131
PAMAJ00150	1700001	1750000	682	1040	0.00489284	0.00596284	1.21869	-0.190697	0.575619
PAMAJ00150	1750001	1800000	805	1124	0.00602158	0.00639505	1.06202	-0.551329	0.709296
PAMAJ00150	1800001	1850000	476	712	0.003486	0.00394063	1.13042	-0.393891	0.653169
PAMAJ00150	1850001	1900000	764	1159	0.00564611	0.00660611	1.17003	-0.302705	0.618943
PAMAJ00150	1900001	1950000	901	1213	0.00661147	0.00686158	1.03783	-0.607018	0.72808
PAMAJ00150	1950001	2000000	668	1026	0.00489547	0.00577053	1.17875	-0.282631	0.61127
PAMAJ00150	2000001	2050000	836	1156	0.00597705	0.00663105	1.10942	-0.442225	0.670837
PAMAJ00150	2050001	2100000	938	1340	0.00664053	0.00759021	1.14301	-0.364894	0.642405
PAMAJ00150	2100001	2150000	827	1245	0.00585632	0.00731653	1.24934	-0.120138	0.547813
PAMAJ00150	2150001	2200000	755	1091	0.00500516	0.00620442	1.2396	-0.142546	0.556676
PAMAJ00150	2200001	2250000	773	1144	0.00536768	0.00653105	1.21674	-0.195188	0.577377
PAMAJ00150	2250001	2300000	682	982	0.00454084	0.00529684	1.16649	-0.310853	0.622044
PAMAJ00150	2300001	2350000	678	969	0.00471042	0.00517789	1.09924	-0.465652	0.679268
PAMAJ00150	2350001	2400000	656	939	0.004762	0.00521474	1.09507	-0.475246	0.682694
PAMAJ00150	2400001	2450000	508	847	0.00364253	0.00440989	1.21067	-0.209159	0.582838
PAMAJ00150	2450001	2500000	593	1019	0.00430884	0.00515821	1.19712	-0.240336	0.594965
PAMAJ00150	2500001	2550000	517	833	0.00379495	0.004432	1.16787	-0.307679	0.620837
PAMAJ00150	2550001	2600000	537	838	0.00381737	0.00432326	1.13252	-0.38904	0.651377
PAMAJ00150	2600001	2650000	584	914	0.00396137	0.00462611	1.16781	-0.307822	0.620891
PAMAJ00150	2650001	2700000	572	842	0.00390063	0.00445011	1.14087	-0.369827	0.644244
PAMAJ00150	2700001	2750000	437	661	0.003052	0.00336326	1.10199	-0.459335	0.677003
PAMAJ00150	2750001	2800000	700	984	0.00520232	0.00570632	1.09688	-0.471088	0.681211
PAMAJ00150	2800001	2850000	713	1080	0.00533137	0.00573863	1.07639	-0.518256	0.69786
PAMAJ00150	2850001	2900000	713	1025	0.00512221	0.00535063	1.04459	-0.591447	0.722889
PAMAJ00150	2900001	2950000	607	1036	0.00443095	0.00514832	1.1619	-0.321417	0.626053
PAMAJ00150	2950001	3000000	619	1030	0.00456358	0.00546253	1.19698	-0.240657	0.595089
PAMAJ00150	3000001	3050000	539	852	0.00388389	0.00458126	1.17955	-0.280777	0.610559
PAMAJ00150	3050001	3100000	603	999	0.00445747	0.00543926	1.22026	-0.187082	0.574202
PAMAJ00150	3100001	3150000	567	838	0.00407589	0.00436221	1.07025	-0.532395	0.702774
PAMAJ00150	3150001	3200000	523	843	0.00385463	0.00418242	1.08504	-0.498348	0.69088
PAMAJ00150	3200001	3250000	668	1004	0.00454789	0.00563484	1.239	-0.143936	0.557224
PAMAJ00150	3250001	3300000	580	860	0.00411747	0.00467389	1.13514	-0.383025	0.649149
PAMAJ00150	3300001	3350000	597	850	0.00423011	0.00458095	1.08294	-0.50318	0.692581
PAMAJ00150	3350001	3400000	653	925	0.00450274	0.00506589	1.12507	-0.406201	0.657702
PAMAJ00150	3400001	3450000	645	960	0.00448105	0.00498989	1.11355	-0.432706	0.667386
PAMAJ00150	3450001	3500000	717	1016	0.00495295	0.00534263	1.07868	-0.512992	0.696021
PAMAJ00150	3500001	3550000	517	807	0.00376737	0.004336	1.15094	-0.346656	0.635575
PAMAJ00150	3550001	3600000	772	1125	0.00500453	0.00637916	1.27468	-0.0618114	0.524644
PAMAJ00150	3600001	3650000	838	1101	0.00577442	0.00653663	1.132	-0.39025	0.651824
PAMAJ00150	3650001	3700000	719	1052	0.00501811	0.00579674	1.15516	-0.336922	0.631912
PAMAJ00150	3700001	3750000	758	1032	0.00545389	0.00580484	1.06435	-0.545973	0.707458
PAMAJ00150	3750001	3800000	845	1202	0.00616926	0.00683874	1.10852	-0.444297	0.671586
PAMAJ00150	3800001	3850000	858	1263	0.00571463	0.00677474	1.18551	-0.267072	0.605293
PAMAJ00150	3850001	3900000	789	1102	0.00522463	0.00611021	1.1695	-0.30392	0.619405
PAMAJ00150	3900001	3950000	692	971	0.00480832	0.00560589	1.16587	-0.312271	0.622583
PAMAJ00150	3950001	4000000	376	607	0.00243505	0.00288979	1.18675	-0.264219	0.604194
PAMAJ00150	4000001	4050000	454	669	0.00302221	0.00321747	1.06461	-0.545375	0.707252
PAMAJ00150	4050001	4100000	541	739	0.00387053	0.00407063	1.0517	-0.575093	0.717386
PAMAJ00150	4100001	4150000	334	511	0.00218768	0.00240253	1.09821	-0.468029	0.680118
PAMAJ00150	4150001	4200000	298	476	0.00196137	0.00231432	1.17995	-0.279865	0.610209
PAMAJ00150	4200001	4250000	299	388	0.00179811	0.00186305	1.03612	-0.610963	0.729388
PAMAJ00150	4250001	4300000	286	454	0.00174863	0.00226632	1.29605	-0.012602	0.505027
PAMAJ00150	4300001	4350000	312	527	0.00225316	0.00248705	1.10381	-0.455146	0.675498
PAMAJ00150	4350001	4400000	371	523	0.00246326	0.00280811	1.14	-0.371835	0.644992
PAMAJ00150	4400001	4450000	451	654	0.00302758	0.00352632	1.16473	-0.314897	0.62358
PAMAJ00150	4450001	4500000	189	260	0.00121842	0.00130632	1.07214	-0.528032	0.701261
PAMAJ00150	4500001	4550000	444	582	0.00311884	0.00327063	1.04867	-0.582067	0.719739
PAMAJ00150	4550001	4600000	373	460	0.00249	0.00225505	0.905643	-0.911303	0.818932
PAMAJ00150	4600001	4650000	349	533	0.002222	0.00274168	1.23388	-0.155725	0.561875
PAMAJ00150	4650001	4700000	517	728	0.00368674	0.00412811	1.11972	-0.418516	0.662215
PAMAJ00150	4700001	4750000	568	792	0.00389579	0.00433042	1.11156	-0.437286	0.669048
PAMAJ00150	4750001	4800000	635	886	0.00447674	0.00497811	1.11199	-0.436296	0.668689
PAMAJ00150	4800001	4850000	539	786	0.00381179	0.00436189	1.14432	-0.361895	0.641285
PAMAJ00150	4850001	4900000	515	769	0.00358526	0.00394632	1.10071	-0.462279	0.678059
PAMAJ00150	4900001	4950000	405	669	0.002902	0.00327979	1.13018	-0.394428	0.653367
PAMAJ00150	4950001	5000000	464	558	0.00357789	0.00311242	0.869904	-0.993571	0.839784
PAMAJ00150	5000001	5050000	448	620	0.00315747	0.00325	1.02931	-0.626641	0.734553
PAMAJ00150	5050001	5100000	531	754	0.00348116	0.004002	1.14962	-0.349692	0.636715
PAMAJ00150	5100001	5150000	539	781	0.00373305	0.00419263	1.12311	-0.410706	0.659356
PAMAJ00150	5150001	5200000	635	873	0.00429947	0.00479853	1.11607	-0.426903	0.665275
PAMAJ00150	5200001	5250000	720	980	0.00503863	0.00544484	1.08062	-0.508519	0.694455
PAMAJ00150	5250001	5300000	708	967	0.00506463	0.005566	1.09899	-0.466221	0.679471
PAMAJ00150	5300001	5350000	628	813	0.00420316	0.00464	1.10393	-0.454856	0.675394
PAMAJ00150	5350001	5400000	683	940	0.00489242	0.00551937	1.12815	-0.399113	0.655095
PAMAJ00150	5400001	5450000	570	842	0.00396684	0.00471789	1.18933	-0.25827	0.601901
PAMAJ00150	5450001	5500000	510	697	0.00354874	0.00373284	1.05188	-0.57468	0.717246
PAMAJ00150	5500001	5550000	631	821	0.004234	0.00444337	1.04945	-0.580269	0.719133
PAMAJ00150	5550001	5600000	648	934	0.00444947	0.00496326	1.11547	-0.42829	0.66578
PAMAJ00150	5600001	5650000	646	923	0.00427779	0.00504232	1.17872	-0.282696	0.611295
PAMAJ00150	5650001	5700000	650	911	0.00435726	0.00487358	1.1185	-0.421328	0.663242
PAMAJ00150	5700001	5750000	524	828	0.00362105	0.00433989	1.19852	-0.237127	0.593721
PAMAJ00150	5750001	5800000	711	1002	0.00503358	0.00558211	1.10897	-0.443248	0.671207
PAMAJ00150	5800001	5850000	672	859	0.00477253	0.00486579	1.01954	-0.649117	0.741869
PAMAJ00150	5850001	5900000	397	579	0.00277326	0.00295695	1.06624	-0.541628	0.705963
PAMAJ00151	1	50000	287	471	0.00167958	0.00244716	1.45701	0.357899	0.360209
PAMAJ00151	50001	100000	460	632	0.00262242	0.00333611	1.27215	-0.0676301	0.52696
PAMAJ00151	100001	150000	350	666	0.00223021	0.00357516	1.60306	0.694103	0.243809
PAMAJ00151	150001	200000	445	546	0.00357821	0.00290968	0.813166	-1.12418	0.869531
PAMAJ00151	200001	250000	326	570	0.00248263	0.00281642	1.13445	-0.384604	0.649735
PAMAJ00151	250001	300000	303	507	0.00202253	0.00275853	1.3639	0.143575	0.442918
PAMAJ00151	300001	350000	473	698	0.00356526	0.00426863	1.19728	-0.239964	0.594821
PAMAJ00151	350001	400000	349	527	0.00191863	0.00375158	1.95534	1.50503	0.0661577
PAMAJ00151	400001	450000	276	550	0.00222695	0.002838	1.27439	-0.0624753	0.524908
PAMAJ00151	450001	500000	435	590	0.00357274	0.00304653	0.852715	-1.03314	0.84923
PAMAJ00151	500001	550000	413	505	0.00310421	0.00311411	1.00319	-0.686758	0.753882
PAMAJ00151	550001	600000	423	591	0.00372189	0.00347747	0.934329	-0.845269	0.80102
PAMAJ00151	600001	650000	278	481	0.00173084	0.00239358	1.3829	0.187312	0.425708
PAMAJ00151	650001	700000	444	626	0.00316221	0.00376663	1.19114	-0.254112	0.600295
PAMAJ00151	700001	750000	303	560	0.00183832	0.00250579	1.36309	0.141702	0.443658
PAMAJ00151	750001	800000	297	497	0.00188084	0.00232558	1.23646	-0.149789	0.559534
PAMAJ00151	800001	850000	455	565	0.00292358	0.00325853	1.11457	-0.43037	0.666537
PAMAJ00151	850001	900000	481	718	0.00339505	0.00378526	1.11493	-0.429527	0.66623
PAMAJ00151	900001	950000	359	545	0.00228211	0.00256737	1.125	-0.406362	0.657762
PAMAJ00151	950001	1000000	197	311	0.00116758	0.00150811	1.29165	-0.0227307	0.509067
PAMAJ00151	1000001	1050000	32	42	0.000211263	0.000241368	1.1425	-0.366074	0.642845
PAMAJ00151	1050001	1100000	12	14	7.83158e-05	7.74737e-05	0.989247	-0.718851	0.763884
PAMAJ00152	1	50000	52	69	0.000371789	0.000481895	1.29615	-0.0123782	0.504938
PAMAJ00152	50001	100000	103	161	0.000532526	0.000803474	1.5088	0.477118	0.316639
PAMAJ00152	100001	150000	347	438	0.00205389	0.00235884	1.14847	-0.352321	0.637701
PAMAJ00152	150001	200000	254	468	0.00144926	0.00202305	1.39592	0.21728	0.413995
PAMAJ00152	200001	250000	380	605	0.00228853	0.00288074	1.25877	-0.0984214	0.539201
PAMAJ00152	250001	300000	330	479	0.00195726	0.00211011	1.07809	-0.514332	0.69649
PAMAJ00152	300001	350000	374	481	0.00244695	0.00214316	0.87585	-0.979885	0.836428
PAMAJ00152	350001	400000	376	569	0.00271937	0.00271253	0.997485	-0.699889	0.758002
PAMAJ00152	400001	450000	319	504	0.00194789	0.00239526	1.22967	-0.165417	0.565692
PAMAJ00152	450001	500000	378	551	0.00241021	0.00271421	1.12613	-0.403756	0.656804
PAMAJ00152	500001	550000	429	590	0.00266989	0.00315695	1.18243	-0.274165	0.608021
PAMAJ00152	550001	600000	300	388	0.00178589	0.00206611	1.15691	-0.332908	0.630398
PAMAJ00152	600001	650000	173	278	0.00121158	0.00124611	1.0285	-0.628494	0.73516
PAMAJ00152	650001	700000	280	404	0.00178105	0.00171516	0.963005	-0.779259	0.782086
PAMAJ00152	700001	750000	497	613	0.00316611	0.00317863	1.00395	-0.684996	0.753327
PAMAJ00152	750001	800000	416	610	0.00260705	0.00320853	1.23071	-0.163014	0.564746
PAMAJ00152	800001	850000	422	578	0.00270589	0.00282916	1.04556	-0.589232	0.722147
PAMAJ00152	850001	900000	672	881	0.00446274	0.00460232	1.03128	-0.622102	0.733063
PAMAJ00152	900001	950000	456	654	0.00278368	0.00347211	1.24731	-0.12481	0.549663
PAMAJ00152	950001	1000000	214	365	0.00134853	0.00192189	1.42517	0.284622	0.387967
PAMAJ00152	1000001	1050000	325	451	0.00192663	0.00225958	1.17281	-0.296292	0.616496
PAMAJ00152	1050001	1100000	613	719	0.00334789	0.00389758	1.16419	-0.316145	0.624054
PAMAJ00152	1100001	1150000	422	554	0.00262863	0.00328989	1.25156	-0.115024	0.545787
PAMAJ00152	1150001	1200000	459	655	0.00305	0.00350421	1.14892	-0.351293	0.637316
PAMAJ00152	1200001	1250000	814	1114	0.00561779	0.00630874	1.12299	-0.410977	0.659455
PAMAJ00152	1250001	1300000	541	815	0.00377105	0.00454768	1.20595	-0.220027	0.587075
PAMAJ00152	1300001	1350000	248	428	0.00161347	0.00197979	1.22704	-0.171472	0.568074
PAMAJ00152	1350001	1400000	399	630	0.00275	0.00331474	1.20536	-0.221375	0.5876
PAMAJ00152	1400001	1450000	259	357	0.00162758	0.00170105	1.04514	-0.590188	0.722468
PAMAJ00152	1450001	1500000	425	667	0.00272853	0.00367368	1.3464	0.103279	0.458871
PAMAJ00152	1500001	1550000	466	695	0.00283253	0.00363126	1.28198	-0.04499	0.517942
PAMAJ00152	1550001	1600000	416	588	0.00271084	0.00265705	0.980157	-0.739775	0.770282
PAMAJ00152	1600001	1650000	535	720	0.00338642	0.00379589	1.12092	-0.41576	0.661207
PAMAJ00152	1650001	1700000	454	671	0.00246147	0.00365442	1.48465	0.42153	0.336684
PAMAJ00152	1700001	1750000	455	732	0.00267316	0.00411158	1.5381	0.544563	0.293027
PAMAJ00152	1750001	1800000	402	598	0.00248758	0.00331137	1.33116	0.0682109	0.472809
PAMAJ00152	1800001	1850000	489	619	0.00321695	0.00357484	1.11125	-0.438006	0.669309
PAMAJ00152	1850001	1900000	546	799	0.00353758	0.00446558	1.26233	-0.0902424	0.535953
PAMAJ00152	1900001	1950000	236	297	0.00137989	0.00141095	1.02251	-0.642285	0.739656
PAMAJ00152	1950001	2000000	388	441	0.00197863	0.00244063	1.23349	-0.15661	0.562224
PAMAJ00152	2000001	2050000	282	470	0.00175716	0.002422	1.37836	0.17686	0.429809
PAMAJ00152	2050001	2100000	400	683	0.00238484	0.00333274	1.39747	0.220847	0.412606
PAMAJ00152	2100001	2150000	351	461	0.00201168	0.00247758	1.2316	-0.160978	0.563945
PAMAJ00152	2150001	2200000	452	733	0.00300021	0.00389158	1.2971	-0.0101897	0.504065
PAMAJ00152	2200001	2250000	29	43	0.000209895	0.000224947	1.07171	-0.529023	0.701605
PAMAJ00153	1	50000	207	231	0.00146474	0.00152832	1.04341	-0.594179	0.723804
PAMAJ00153	50001	100000	397	528	0.00279716	0.00337442	1.20637	-0.219041	0.586691
PAMAJ00153	100001	150000	498	746	0.00324958	0.00390526	1.20177	-0.22963	0.59081
PAMAJ00153	150001	200000	472	695	0.00290926	0.00372905	1.28179	-0.0454463	0.518124
PAMAJ00153	200001	250000	567	759	0.00350116	0.004238	1.21046	-0.209644	0.583027
PAMAJ00153	250001	300000	477	634	0.00310779	0.00346011	1.11337	-0.433137	0.667542
PAMAJ00153	300001	350000	430	604	0.00279947	0.00338989	1.2109	-0.208612	0.582625
PAMAJ00153	350001	400000	504	695	0.00355895	0.00399589	1.12277	-0.411486	0.659642
PAMAJ00153	400001	450000	490	635	0.003382	0.00362253	1.07112	-0.530384	0.702077
PAMAJ00153	450001	500000	463	719	0.00325368	0.00383779	1.17952	-0.28085	0.610587
PAMAJ00153	500001	550000	71	108	0.000547263	0.000657579	1.20158	-0.230081	0.590986
PAMAJ00154	1	50000	41	55	0.000260842	0.000353895	1.35674	0.127094	0.449433
PAMAJ00154	50001	100000	14	22	4.22105e-05	0.000185368	4.39151	7.11293	5.6799e-13
PAMAJ00155	1	50000	266	343	0.00203084	0.00224305	1.10449	-0.453562	0.674928
PAMAJ00155	50001	100000	161	211	0.00128389	0.00131242	1.02222	-0.642947	0.739871
PAMAJ00155	100001	150000	336	454	0.00238053	0.00317326	1.33301	0.0724568	0.471119
PAMAJ00155	150001	200000	338	468	0.00249653	0.00330474	1.32373	0.0511125	0.479618
PAMAJ00155	200001	250000	192	271	0.00132905	0.00163705	1.23174	-0.160639	0.563811
PAMAJ00155	250001	300000	228	381	0.00160684	0.00260442	1.62083	0.735016	0.231165
PAMAJ00155	300001	350000	244	317	0.00178663	0.00217695	1.21847	-0.191203	0.575817
PAMAJ00155	350001	400000	203	261	0.00156084	0.00155432	0.995823	-0.703715	0.759195
PAMAJ00155	400001	450000	328	576	0.00249316	0.00336137	1.34824	0.107518	0.457189
PAMAJ00155	450001	500000	329	558	0.00218632	0.00313937	1.43592	0.309347	0.378529
PAMAJ00155	500001	550000	224	346	0.00168432	0.00214032	1.27073	-0.070892	0.528258
PAMAJ00155	550001	600000	302	580	0.00249874	0.002982	1.1934	-0.248902	0.598282
PAMAJ00155	600001	650000	262	508	0.00217916	0.00317726	1.45802	0.360232	0.359337
PAMAJ00155	650001	700000	231	329	0.00173779	0.00209095	1.20322	-0.226292	0.589513
PAMAJ00155	700001	750000	109	223	0.000799789	0.00143189	1.79033	1.1252	0.130253
PAMAJ00155	750001	800000	168	256	0.00117421	0.00164316	1.39937	0.225234	0.410899
PAMAJ00155	800001	850000	287	491	0.00212232	0.003204	1.50967	0.479123	0.315926
PAMAJ00155	850001	900000	211	285	0.00151905	0.00186821	1.22985	-0.164991	0.565524
PAMAJ00155	900001	950000	655	924	0.00483926	0.00590937	1.22113	-0.185071	0.573413
PAMAJ00155	950001	1000000	182	255	0.00130821	0.00162832	1.24469	-0.130833	0.552046
PAMAJ00155	1000001	1050000	105	176	0.000829053	0.00118147	1.42508	0.284414	0.388046
PAMAJ00155	1050001	1100000	148	204	0.001116	0.00130579	1.17006	-0.302627	0.618913
PAMAJ00155	1100001	1150000	241	331	0.00174526	0.00218274	1.25067	-0.11708	0.546602
PAMAJ00155	1150001	1200000	33	48	0.000214105	0.000332421	1.55261	0.577965	0.281644
PAMAJ00156	1	50000	656	993	0.00455326	0.00601337	1.32067	0.0440691	0.482425
PAMAJ00156	50001	100000	131	176	0.000983263	0.00114905	1.16861	-0.305973	0.620187
PAMAJ00156	100001	150000	136	168	0.000975789	0.00116905	1.19806	-0.238188	0.594132
PAMAJ00156	150001	200000	139	230	0.000932632	0.00140947	1.51128	0.482837	0.314606
PAMAJ00156	200001	250000	470	808	0.00322568	0.00416	1.28965	-0.0273437	0.510907
PAMAJ00156	250001	300000	448	879	0.00305063	0.00471695	1.54622	0.563265	0.286627
PAMAJ00156	300001	350000	507	896	0.00361768	0.00471937	1.30453	0.00690643	0.497245
PAMAJ00156	350001	400000	273	448	0.00194105	0.00240926	1.24121	-0.138839	0.555211
PAMAJ00156	400001	450000	162	201	0.00118768	0.00143295	1.20651	-0.218723	0.586567
PAMAJ00156	450001	500000	205	251	0.00145547	0.00154032	1.0583	-0.559903	0.712227
PAMAJ00156	500001	550000	292	341	0.00218884	0.00217789	0.994997	-0.705615	0.759786
PAMAJ00156	550001	600000	291	359	0.00207979	0.00238663	1.14753	-0.354486	0.638513
PAMAJ00156	600001	650000	296	370	0.00224568	0.00240832	1.07242	-0.527385	0.701037
PAMAJ00156	650001	700000	297	414	0.00228347	0.00266316	1.16628	-0.31134	0.622229
PAMAJ00156	700001	750000	302	357	0.00229674	0.00225263	0.980795	-0.738309	0.769837
PAMAJ00156	750001	800000	260	342	0.00183232	0.00218863	1.19446	-0.246469	0.597341
PAMAJ00156	800001	850000	86	112	0.000603474	0.000688421	1.14076	-0.370072	0.644335
PAMAJ00156	850001	900000	93	146	0.000686526	0.00103221	1.50353	0.464984	0.320972
PAMAJ00156	900001	950000	164	303	0.00119516	0.00182	1.52281	0.50937	0.305246
PAMAJ00156	950001	1000000	152	270	0.00108095	0.00160021	1.48037	0.411688	0.340284
PAMAJ00156	1000001	1050000	167	252	0.00121126	0.00159453	1.31642	0.0342836	0.486325
PAMAJ00156	1050001	1100000	137	182	0.00103295	0.00115042	1.11372	-0.432317	0.667244
PAMAJ00157	1	50000	133	186	0.000892421	0.00112505	1.26067	-0.0940507	0.537466
PAMAJ00157	50001	100000	94	135	0.000552947	0.000758105	1.37103	0.159978	0.436449
PAMAJ00157	100001	150000	95	151	0.000673263	0.000964632	1.43277	0.302111	0.381284
PAMAJ00157	150001	200000	147	216	0.00100284	0.00142263	1.4186	0.269492	0.393776
PAMAJ00157	200001	250000	105	138	0.000749579	0.000884947	1.18059	-0.278389	0.609643
PAMAJ00157	250001	300000	144	182	0.000990842	0.00136368	1.37628	0.17208	0.431687
PAMAJ00157	300001	350000	105	133	0.000831158	0.000849684	1.02229	-0.64279	0.73982
PAMAJ00157	350001	400000	68	107	0.000465684	0.000625579	1.34336	0.0962805	0.461649
PAMAJ00158	1	50000	191	280	0.00135758	0.00139758	1.02946	-0.626275	0.734433
PAMAJ00159	1	50000	30	53	0.000172211	0.000282211	1.63875	0.776262	0.218797
PAMAJ00160	1	50000	11	12	8.28421e-05	9.30526e-05	1.12325	-0.41038	0.659236
PAMAJ00161	1	50000	82	113	0.000577895	0.000702842	1.21621	-0.196397	0.57785
PAMAJ00161	50001	100000	25	28	0.000151474	0.000174842	1.15427	-0.338979	0.632687
PAMAJ00162	1	50000	146	223	0.00100179	0.00127989	1.2776	-0.0550761	0.521961
PAMAJ00162	50001	100000	75	129	0.000457684	0.000594526	1.29899	-0.00584966	0.502334
PAMAJ00163	1	50000	242	378	0.00160516	0.00247853	1.5441	0.558385	0.288291
PAMAJ00163	50001	100000	105	165	0.000671053	0.00103842	1.54745	0.566089	0.285667
PAMAJ00164	1	50000	7	6	3.74737e-05	4.47368e-05	1.19382	-0.247942	0.59791
PAMAJ00165	1	50000	166	267	0.00126684	0.00174695	1.37898	0.178292	0.429247
PAMAJ00165	50001	100000	266	432	0.00178484	0.00269284	1.50873	0.47696	0.316695
PAMAJ00165	100001	150000	119	230	0.000728632	0.00123695	1.69763	0.911804	0.180936
PAMAJ00166	1	50000	170	218	0.00115211	0.00132221	1.14764	-0.354237	0.638419
PAMAJ00166	50001	100000	124	167	0.000829684	0.00108358	1.30602	0.0103268	0.49588
PAMAJ00167	1	50000	31	29	0.000206316	0.000174	0.843366	-1.05466	0.854209
PAMAJ00168	1	50000	129	167	0.000912947	0.00109389	1.1982	-0.237864	0.594007
PAMAJ00168	50001	100000	141	152	0.000914947	0.000992632	1.08491	-0.49865	0.690987
PAMAJ00168	100001	150000	76	110	0.000441368	0.000655895	1.48605	0.424755	0.335508
PAMAJ00168	150001	200000	195	245	0.00125495	0.00162137	1.29198	-0.021982	0.508769
PAMAJ00168	200001	250000	275	363	0.00192905	0.00243158	1.26051	-0.0944313	0.537617
PAMAJ00168	250001	300000	516	791	0.003504	0.00472537	1.34856	0.108272	0.45689
PAMAJ00168	300001	350000	344	541	0.00239389	0.00319884	1.33625	0.0799293	0.468147
PAMAJ00168	350001	400000	179	301	0.001186	0.00189632	1.59892	0.684575	0.246806
PAMAJ00168	400001	450000	248	366	0.00152758	0.00224326	1.46851	0.384368	0.350353
PAMAJ00168	450001	500000	255	388	0.00162211	0.00210032	1.29481	-0.015473	0.506173
PAMAJ00169	1	50000	78	81	0.000508211	0.000467684	0.920256	-0.877665	0.809937
PAMAJ00169	50001	100000	289	400	0.00197989	0.00259305	1.30969	0.0187949	0.492502
PAMAJ00169	100001	150000	651	1148	0.00464737	0.00641337	1.38	0.180634	0.428327
PAMAJ00169	150001	200000	822	1295	0.00605958	0.00761232	1.25625	-0.10424	0.54151
PAMAJ00169	200001	250000	600	987	0.00435663	0.00554705	1.27324	-0.065112	0.525958
PAMAJ00169	250001	300000	759	1193	0.00542768	0.00700158	1.28998	-0.0265932	0.510608
PAMAJ00169	300001	350000	590	1020	0.00413811	0.00580505	1.40283	0.233179	0.407811
PAMAJ00169	350001	400000	521	883	0.00355221	0.00510326	1.43664	0.311024	0.377891
PAMAJ00169	400001	450000	577	1016	0.00395242	0.00526032	1.33091	0.0676354	0.473038
PAMAJ00169	450001	500000	593	1006	0.00401105	0.00551958	1.37609	0.171642	0.431859
PAMAJ00169	500001	550000	494	853	0.00356526	0.00445032	1.24825	-0.122655	0.54881
PAMAJ00169	550001	600000	398	629	0.00268242	0.00332779	1.24059	-0.140272	0.555777
PAMAJ00169	600001	650000	487	826	0.00352179	0.00444284	1.26153	-0.0920777	0.536682
PAMAJ00169	650001	700000	188	273	0.00143695	0.00181716	1.2646	-0.0850195	0.533877
PAMAJ00170	1	50000	4	5	2.43158e-05	3.11579e-05	1.28138	-0.0463705	0.518493
PAMAJ00172	1	50000	65	117	0.000482	0.000799789	1.65931	0.823594	0.205085
PAMAJ00172	50001	100000	137	258	0.00109274	0.00184916	1.69222	0.89935	0.184233
PAMAJ00172	100001	150000	149	264	0.00105126	0.00162368	1.54451	0.559321	0.287971
PAMAJ00172	150001	200000	21	29	0.000144	0.000204737	1.42178	0.27682	0.390959
PAMAJ00173	1	50000	23	26	0.000172737	0.000185579	1.07434	-0.522964	0.6995
PAMAJ00174	1	50000	40	101	0.000206421	0.000495158	2.39878	2.52579	0.00577195
PAMAJ00174	50001	100000	90	258	0.000547368	0.00115126	2.10327	1.84554	0.0324795
PAMAJ00174	100001	150000	171	303	0.00106695	0.00127695	1.19682	-0.241027	0.595233
PAMAJ00174	150001	200000	219	352	0.00140326	0.00161863	1.15348	-0.340803	0.633374
PAMAJ00174	200001	250000	265	375	0.00153979	0.00187295	1.21637	-0.196037	0.577709
PAMAJ00174	250001	300000	224	361	0.00141621	0.00188126	1.32838	0.0618006	0.475361
PAMAJ00174	300001	350000	229	319	0.00137558	0.00168074	1.22184	-0.183437	0.572772
PAMAJ00174	350001	400000	300	498	0.00210495	0.00251095	1.19288	-0.250106	0.598747
PAMAJ00174	400001	450000	325	540	0.00222758	0.00289716	1.30059	-0.0021704	0.500866
PAMAJ00174	450001	500000	297	420	0.00175168	0.00244674	1.3968	0.219298	0.413209
PAMAJ00174	500001	550000	278	706	0.00119316	0.00332989	2.79082	3.42823	0.00030376
PAMAJ00174	550001	600000	428	572	0.00306842	0.00277779	0.905284	-0.91213	0.81915
PAMAJ00174	600001	650000	351	562	0.00268474	0.00339789	1.26563	-0.0826352	0.532929
PAMAJ00174	650001	700000	465	678	0.00319874	0.00382684	1.19636	-0.242095	0.595647
PAMAJ00174	700001	750000	315	441	0.00198316	0.00241884	1.21969	-0.188388	0.574714
PAMAJ00174	750001	800000	451	590	0.00276663	0.00320653	1.159	-0.328087	0.628577
PAMAJ00174	800001	850000	567	778	0.00286242	0.00496116	1.7332	0.993687	0.160188
PAMAJ00174	850001	900000	344	616	0.00219695	0.00292105	1.32959	0.0646017	0.474246
PAMAJ00174	900001	950000	372	545	0.00232789	0.00289779	1.24481	-0.130554	0.551936
PAMAJ00174	950001	1000000	356	527	0.00227863	0.00258568	1.13475	-0.383909	0.649477
PAMAJ00174	1000001	1050000	392	612	0.00249347	0.00280874	1.12644	-0.403047	0.656543
PAMAJ00174	1050001	1100000	225	314	0.00131579	0.00158737	1.2064	-0.218979	0.586667
PAMAJ00174	1100001	1150000	165	185	0.00106653	0.00120126	1.12633	-0.403306	0.656639
PAMAJ00174	1150001	1200000	430	636	0.00274063	0.003618	1.32013	0.042828	0.482919
PAMAJ00174	1200001	1250000	56	89	0.000371368	0.000484526	1.30471	0.00731254	0.497083
PAMAJ00175	1	50000	6	7	5.61053e-05	6.16842e-05	1.09944	-0.465204	0.679107
PAMAJ00176	1	50000	3	4	1.35789e-05	1.61053e-05	1.18605	-0.265817	0.60481
PAMAJ00177	1	50000	665	877	0.00446653	0.004696	1.05138	-0.575836	0.717637
PAMAJ00177	50001	100000	468	754	0.00322874	0.00426737	1.32168	0.0463922	0.481499
PAMAJ00177	100001	150000	477	631	0.00350189	0.00328989	0.939461	-0.833455	0.797706
PAMAJ00177	150001	200000	406	598	0.00290274	0.002864	0.986654	-0.724821	0.765719
PAMAJ00177	200001	250000	584	766	0.00442589	0.00410611	0.927748	-0.860418	0.805221
PAMAJ00177	250001	300000	390	553	0.00291337	0.00284063	0.975032	-0.751573	0.773846
PAMAJ00177	300001	350000	214	281	0.00154253	0.00154537	1.00184	-0.689861	0.754859
PAMAJ00177	350001	400000	139	201	0.000798947	0.00129758	1.62411	0.742565	0.228873
PAMAJ00177	400001	450000	397	617	0.00266526	0.00323316	1.21307	-0.203616	0.580673
PAMAJ00177	450001	500000	3	5	2.44211e-05	3.75789e-05	1.53879	0.546154	0.29248
PAMAJ00178	1	50000	178	321	0.00115842	0.00181495	1.56675	0.610511	0.270762
PAMAJ00180	1	50000	438	488	0.00219021	0.00278284	1.27058	-0.0712396	0.528396
PAMAJ00180	50001	100000	290	371	0.00131389	0.00178642	1.35964	0.133772	0.446792
PAMAJ00180	100001	150000	281	430	0.00181537	0.00234526	1.29189	-0.0221865	0.50885
PAMAJ00180	150001	200000	402	574	0.00282716	0.00355779	1.25843	-0.0992055	0.539512
PAMAJ00180	200001	250000	523	634	0.00329358	0.00369253	1.12113	-0.415267	0.661027
PAMAJ00180	250001	300000	600	689	0.003832	0.00436905	1.14015	-0.371486	0.644862
PAMAJ00180	300001	350000	252	282	0.00142042	0.00154842	1.09011	-0.486662	0.686751
PAMAJ00180	350001	400000	228	309	0.00134042	0.00154832	1.1551	-0.337068	0.631967
PAMAJ00180	400001	450000	423	523	0.002804	0.00326368	1.16394	-0.316727	0.624275
PAMAJ00180	450001	500000	459	506	0.00343926	0.00357726	1.04012	-0.601734	0.726324
PAMAJ00180	500001	550000	386	420	0.00257737	0.00272179	1.05603	-0.565113	0.714002
PAMAJ00180	550001	600000	486	562	0.00283632	0.00375074	1.3224	0.0480355	0.480844
PAMAJ00180	600001	650000	460	557	0.00288347	0.00336663	1.16756	-0.308383	0.621105
PAMAJ00180	650001	700000	489	562	0.00334747	0.00346789	1.03597	-0.611291	0.729496
PAMAJ00180	700001	750000	356	464	0.00203063	0.00231179	1.13846	-0.375375	0.646309
PAMAJ00180	750001	800000	405	512	0.00235358	0.00255737	1.08659	-0.494781	0.689623
PAMAJ00180	800001	850000	431	536	0.00264126	0.00297221	1.1253	-0.405667	0.657506
PAMAJ00180	850001	900000	346	503	0.00218474	0.00232484	1.06413	-0.546484	0.707633
PAMAJ00180	900001	950000	528	617	0.00363947	0.00397789	1.09299	-0.480052	0.684405
PAMAJ00180	950001	1000000	453	558	0.00304674	0.00344853	1.13188	-0.390531	0.651928
PAMAJ00180	1000001	1050000	389	449	0.00266832	0.00280137	1.04986	-0.579318	0.718813
PAMAJ00180	1050001	1100000	325	432	0.00207663	0.00242284	1.16672	-0.310328	0.621844
PAMAJ00180	1100001	1150000	349	465	0.00245179	0.00258905	1.05598	-0.565229	0.714041
PAMAJ00180	1150001	1200000	236	442	0.00158832	0.00190168	1.19729	-0.239951	0.594816
PAMAJ00180	1200001	1250000	401	520	0.00262958	0.00324295	1.23326	-0.157156	0.562439
PAMAJ00180	1250001	1300000	478	561	0.00331895	0.00336295	1.01326	-0.663582	0.746521
PAMAJ00180	1300001	1350000	472	546	0.00284726	0.00304642	1.06995	-0.533084	0.703012
PAMAJ00180	1350001	1400000	422	562	0.00258326	0.003208	1.24184	-0.137396	0.554641
PAMAJ00180	1400001	1450000	383	519	0.00260137	0.00286305	1.10059	-0.462541	0.678153
PAMAJ00180	1450001	1500000	415	558	0.00234316	0.00306147	1.30656	0.0115717	0.495384
PAMAJ00180	1500001	1550000	460	597	0.00299516	0.00337863	1.12803	-0.399383	0.655195
PAMAJ00180	1550001	1600000	482	545	0.00337453	0.00328905	0.974669	-0.752409	0.774097
PAMAJ00180	1600001	1650000	546	638	0.00365863	0.00394663	1.07872	-0.512896	0.695988
PAMAJ00180	1650001	1700000	485	575	0.00306926	0.00346095	1.12762	-0.400333	0.655545
PAMAJ00180	1700001	1750000	442	512	0.00272747	0.00359	1.31624	0.033859	0.486495
PAMAJ00180	1750001	1800000	584	634	0.00379232	0.00388011	1.02315	-0.640811	0.739177
PAMAJ00180	1800001	1850000	370	280	0.00170379	0.00126853	0.744534	-1.28216	0.900107
PAMAJ00180	1850001	1900000	300	407	0.00150874	0.00214674	1.42287	0.279317	0.390001
PAMAJ00180	1900001	1950000	287	333	0.00135095	0.00178947	1.3246	0.0531103	0.478822
PAMAJ00180	1950001	2000000	448	475	0.00293442	0.00239895	0.817521	-1.11415	0.867393
PAMAJ00180	2000001	2050000	411	482	0.00263695	0.00280032	1.06195	-0.551485	0.709349
PAMAJ00180	2050001	2100000	345	407	0.00186989	0.00249179	1.33259	0.0714916	0.471503
PAMAJ00180	2100001	2150000	356	411	0.00220558	0.00240642	1.09106	-0.484485	0.685979
PAMAJ00180	2150001	2200000	211	290	0.000851684	0.00135916	1.59585	0.677506	0.249042
PAMAJ00180	2200001	2250000	187	204	0.00113663	0.00128463	1.13021	-0.394366	0.653345
PAMAJ00180	2250001	2300000	383	428	0.002092	0.00224337	1.07236	-0.527539	0.70109
PAMAJ00180	2300001	2350000	348	374	0.00185295	0.00164589	0.888254	-0.951331	0.829282
PAMAJ00180	2350001	2400000	364	389	0.00211411	0.00206021	0.974505	-0.752788	0.774211
PAMAJ00180	2400001	2450000	322	366	0.00135189	0.00185032	1.36869	0.154602	0.438567
PAMAJ00180	2450001	2500000	421	552	0.00299147	0.00326411	1.09114	-0.484303	0.685915
PAMAJ00180	2500001	2550000	454	464	0.00290674	0.00236453	0.813465	-1.12349	0.869385
PAMAJ00180	2550001	2600000	421	410	0.00215779	0.00176189	0.816525	-1.11645	0.867884
PAMAJ00180	2600001	2650000	214	298	0.000971053	0.00154947	1.59566	0.677068	0.249182
PAMAJ00180	2650001	2700000	248	376	0.00168379	0.00147189	0.874153	-0.98379	0.837391
PAMAJ00180	2700001	2750000	301	349	0.00178432	0.00157242	0.881243	-0.967469	0.833345
PAMAJ00180	2750001	2800000	353	375	0.00211789	0.00247611	1.16914	-0.30475	0.619722
PAMAJ00180	2800001	2850000	255	355	0.001676	0.00212042	1.26517	-0.083703	0.533354
PAMAJ00180	2850001	2900000	325	395	0.00238611	0.00246032	1.0311	-0.622507	0.733196
PAMAJ00180	2900001	2950000	314	402	0.00200937	0.00231032	1.14977	-0.349331	0.63658
PAMAJ00180	2950001	3000000	274	470	0.00145505	0.00222747	1.53085	0.527891	0.298787
PAMAJ00180	3000001	3050000	242	336	0.00171274	0.00169705	0.990839	-0.715186	0.762753
PAMAJ00180	3050001	3100000	330	377	0.00158116	0.00171558	1.08501	-0.498404	0.6909
PAMAJ00180	3100001	3150000	313	382	0.00188811	0.00197611	1.04661	-0.586812	0.721335
PAMAJ00180	3150001	3200000	403	502	0.00204211	0.00276958	1.35623	0.125928	0.449895
PAMAJ00180	3200001	3250000	325	426	0.00207316	0.00225768	1.089	-0.489218	0.687656
PAMAJ00180	3250001	3300000	356	463	0.00220484	0.00244305	1.10804	-0.445399	0.671984
PAMAJ00180	3300001	3350000	376	427	0.00213021	0.00245389	1.15195	-0.344327	0.6347
PAMAJ00180	3350001	3400000	451	544	0.00297705	0.00314653	1.05693	-0.563053	0.713301
PAMAJ00180	3400001	3450000	348	460	0.00198074	0.00214968	1.08529	-0.497764	0.690675
PAMAJ00180	3450001	3500000	275	303	0.00125137	0.00130432	1.04231	-0.596696	0.724645
PAMAJ00180	3500001	3550000	445	585	0.00286337	0.00355537	1.24167	-0.137784	0.554794
PAMAJ00180	3550001	3600000	566	684	0.00392379	0.00408316	1.04062	-0.600603	0.725948
PAMAJ00180	3600001	3650000	590	654	0.00414747	0.00421895	1.01723	-0.654426	0.743581
PAMAJ00180	3650001	3700000	520	606	0.003122	0.00367347	1.17664	-0.287486	0.61313
PAMAJ00180	3700001	3750000	380	446	0.00239895	0.00254516	1.06095	-0.553802	0.710143
PAMAJ00180	3750001	3800000	477	539	0.00268737	0.00292526	1.08852	-0.490329	0.688049
PAMAJ00180	3800001	3850000	416	414	0.00259421	0.00218821	0.843498	-1.05436	0.85414
PAMAJ00180	3850001	3900000	656	747	0.00513621	0.00524684	1.02154	-0.644517	0.74038
PAMAJ00180	3900001	3950000	480	537	0.00321042	0.00346316	1.07872	-0.51288	0.695982
PAMAJ00180	3950001	4000000	392	508	0.00275611	0.00294568	1.06878	-0.535768	0.703941
PAMAJ00180	4000001	4050000	344	443	0.00213747	0.00215611	1.00872	-0.674025	0.749852
PAMAJ00180	4050001	4100000	404	537	0.00266432	0.00318105	1.19394	-0.247653	0.597798
PAMAJ00180	4100001	4150000	488	603	0.00324389	0.00368684	1.13655	-0.379773	0.647943
PAMAJ00180	4150001	4200000	381	501	0.00227053	0.00313747	1.38182	0.18483	0.426681
PAMAJ00180	4200001	4250000	562	657	0.00403274	0.00423347	1.04978	-0.57952	0.718881
PAMAJ00180	4250001	4300000	572	719	0.003986	0.00441011	1.1064	-0.449174	0.673347
PAMAJ00180	4300001	4350000	446	513	0.00293137	0.00289484	0.987538	-0.722785	0.765094
PAMAJ00180	4350001	4400000	397	478	0.00244021	0.00272663	1.11738	-0.42391	0.664184
PAMAJ00180	4400001	4450000	223	276	0.00149832	0.00137453	0.917381	-0.884283	0.811728
PAMAJ00180	4450001	4500000	450	534	0.00285053	0.00307232	1.07781	-0.514994	0.696721
PAMAJ00180	4500001	4550000	336	379	0.00211253	0.00231968	1.09806	-0.468377	0.680242
PAMAJ00180	4550001	4600000	452	497	0.00314463	0.00321411	1.02209	-0.643238	0.739965
PAMAJ00180	4600001	4650000	51	60	0.000310316	0.000351789	1.13365	-0.386452	0.650419
PAMAJ00180	4650001	4700000	1	2	7.89474e-06	9.89474e-06	1.25333	-0.110944	0.544169
PAMAJ00181	1	50000	187	232	0.00131895	0.00153168	1.16129	-0.322827	0.626587
PAMAJ00181	50001	100000	694	975	0.004828	0.00542579	1.12382	-0.40908	0.65876
PAMAJ00181	100001	150000	566	760	0.00402611	0.00461653	1.14665	-0.356526	0.639277
PAMAJ00181	150001	200000	705	1015	0.00505421	0.00581484	1.15049	-0.347672	0.635957
PAMAJ00181	200001	250000	669	1030	0.00484221	0.00565284	1.16741	-0.308735	0.621238
PAMAJ00181	250001	300000	808	1288	0.00562379	0.00727695	1.29396	-0.0174275	0.506952
PAMAJ00181	300001	350000	195	262	0.00142274	0.00169474	1.19118	-0.254015	0.600258
PAMAJ00181	350001	400000	32	40	0.000226211	0.000235579	1.04141	-0.59877	0.725337
PAMAJ00182	1	50000	105	205	0.000719474	0.00110589	1.53708	0.542225	0.293832
PAMAJ00183	1	50000	3	3	1.58947e-05	1.07368e-05	0.675496	-1.44109	0.92522
PAMAJ00184	1	50000	149	194	0.000978842	0.00109274	1.11636	-0.426247	0.665036
PAMAJ00184	50001	100000	25	24	0.000151053	0.000165158	1.09338	-0.47915	0.684084
PAMAJ00185	1	50000	302	412	0.00192453	0.00232547	1.20833	-0.214535	0.584935
PAMAJ00185	50001	100000	203	261	0.00149747	0.00170895	1.14122	-0.369009	0.64394
PAMAJ00185	100001	150000	129	181	0.000956316	0.00116284	1.21596	-0.196979	0.578078
PAMAJ00185	150001	200000	233	264	0.00171158	0.00176863	1.03333	-0.617372	0.731505
PAMAJ00185	200001	250000	71	84	0.000619474	0.000467579	0.7548	-1.25853	0.8959
PAMAJ00186	1	50000	56	69	0.000351368	0.000342526	0.974836	-0.752026	0.773982
PAMAJ00186	50001	100000	73	122	0.000385474	0.000486947	1.26324	-0.088134	0.535115
PAMAJ00186	100001	150000	72	118	0.000295158	0.000357579	1.21148	-0.207279	0.582104
PAMAJ00186	150001	200000	134	208	0.00094	0.00131274	1.39653	0.21869	0.413446
PAMAJ00186	200001	250000	245	241	0.00151295	0.00159674	1.05538	-0.566614	0.714512
PAMAJ00186	250001	300000	167	243	0.000781579	0.000906211	1.15946	-0.327029	0.628177
PAMAJ00186	300001	350000	4	6	1.78947e-05	1.71579e-05	0.958826	-0.788879	0.784909
PAMAJ00187	1	50000	165	169	0.00113032	0.00113253	1.00196	-0.689598	0.754777
PAMAJ00187	50001	100000	201	247	0.00146526	0.00150632	1.02802	-0.629594	0.73552
PAMAJ00187	100001	150000	613	765	0.00393421	0.00424474	1.07893	-0.512406	0.695817
PAMAJ00187	150001	200000	619	796	0.00394147	0.00446758	1.13348	-0.386836	0.650561
PAMAJ00187	200001	250000	724	912	0.00465095	0.00525042	1.12889	-0.397399	0.654463
PAMAJ00187	250001	300000	666	878	0.00407095	0.00469463	1.1532	-0.341437	0.633613
PAMAJ00187	300001	350000	696	919	0.00456368	0.00541968	1.18757	-0.262331	0.603467
PAMAJ00187	350001	400000	432	532	0.00289126	0.00313337	1.08374	-0.501339	0.691934
PAMAJ00187	400001	450000	875	1097	0.00572021	0.00627168	1.09641	-0.472176	0.681599
PAMAJ00187	450001	500000	1055	1246	0.00700084	0.00733347	1.04751	-0.584728	0.720635
PAMAJ00187	500001	550000	728	1007	0.00463326	0.00525126	1.13338	-0.38706	0.650644
PAMAJ00187	550001	600000	693	932	0.00448537	0.00511621	1.14064	-0.370347	0.644438
PAMAJ00187	600001	650000	766	948	0.00475242	0.00525274	1.10528	-0.451759	0.674279
PAMAJ00187	650001	700000	554	701	0.00362463	0.00375379	1.03563	-0.612072	0.729755
PAMAJ00187	700001	750000	392	578	0.00251063	0.00294811	1.17425	-0.292985	0.615233
PAMAJ00187	750001	800000	542	777	0.00346663	0.00424695	1.22509	-0.175947	0.569832
PAMAJ00187	800001	850000	526	736	0.00355211	0.00399526	1.12476	-0.406918	0.657966
PAMAJ00187	850001	900000	492	656	0.00326463	0.00356979	1.09347	-0.478927	0.684005
PAMAJ00187	900001	950000	644	854	0.00404726	0.00442358	1.09298	-0.480062	0.684408
PAMAJ00187	950001	1000000	735	892	0.00466442	0.00472	1.01192	-0.66667	0.747508
PAMAJ00187	1000001	1050000	731	919	0.00478253	0.00520821	1.08901	-0.48921	0.687654
PAMAJ00187	1050001	1100000	704	962	0.00466379	0.00528642	1.1335	-0.386784	0.650542
PAMAJ00187	1100001	1150000	731	966	0.00494168	0.00553326	1.11971	-0.41853	0.66222
PAMAJ00187	1150001	1200000	777	946	0.00522284	0.00566347	1.08437	-0.499894	0.691425
PAMAJ00187	1200001	1250000	917	1224	0.00623295	0.00682116	1.09437	-0.476863	0.68327
PAMAJ00187	1250001	1300000	927	1200	0.00618253	0.00660484	1.06831	-0.536861	0.704318
PAMAJ00187	1300001	1350000	746	1014	0.00494863	0.00568558	1.14892	-0.351296	0.637317
PAMAJ00187	1350001	1400000	748	928	0.004888	0.00514863	1.05332	-0.571359	0.716122
PAMAJ00187	1400001	1450000	637	910	0.00446926	0.00494411	1.10625	-0.449524	0.673473
PAMAJ00187	1450001	1500000	824	1064	0.00545505	0.00608474	1.11543	-0.428382	0.665813
PAMAJ00187	1500001	1550000	918	1209	0.00624116	0.00693232	1.11074	-0.439178	0.669734
PAMAJ00187	1550001	1600000	708	937	0.00473989	0.005492	1.15868	-0.328836	0.62886
PAMAJ00187	1600001	1650000	874	1168	0.00581695	0.00672589	1.15626	-0.334406	0.630963
PAMAJ00187	1650001	1700000	766	949	0.00527305	0.00598347	1.13473	-0.383968	0.649499
PAMAJ00187	1700001	1750000	874	1155	0.005708	0.00683253	1.19701	-0.240597	0.595066
PAMAJ00187	1750001	1800000	767	970	0.00511053	0.00567632	1.11071	-0.439251	0.66976
PAMAJ00187	1800001	1850000	954	1227	0.00622863	0.00717905	1.15259	-0.34285	0.634144
PAMAJ00187	1850001	1900000	830	1131	0.00543853	0.00602095	1.10709	-0.447582	0.672773
PAMAJ00187	1900001	1950000	642	918	0.00420916	0.00499863	1.18756	-0.262349	0.603474
PAMAJ00187	1950001	2000000	598	853	0.00422832	0.00472558	1.1176	-0.423387	0.663993
PAMAJ00187	2000001	2050000	683	871	0.00442042	0.00498011	1.12661	-0.402641	0.656394
PAMAJ00187	2050001	2100000	615	887	0.004092	0.00480411	1.17402	-0.293506	0.615432
PAMAJ00187	2100001	2150000	578	795	0.003918	0.00429158	1.09535	-0.474611	0.682468
PAMAJ00187	2150001	2200000	577	794	0.00379558	0.00427926	1.12743	-0.400758	0.655701
PAMAJ00187	2200001	2250000	708	983	0.00499705	0.00571674	1.14402	-0.362568	0.641536
PAMAJ00187	2250001	2300000	243	326	0.00145137	0.00161821	1.11495	-0.429484	0.666215
PAMAJ00187	2300001	2350000	150	233	0.000854421	0.000918316	1.07478	-0.521957	0.69915
PAMAJ00187	2350001	2400000	210	302	0.00129621	0.00134358	1.03655	-0.609975	0.729061
PAMAJ00187	2400001	2450000	298	414	0.00190421	0.00207463	1.0895	-0.488084	0.687255
PAMAJ00187	2450001	2500000	617	831	0.00406811	0.00435	1.06929	-0.534592	0.703534
PAMAJ00187	2500001	2550000	519	739	0.00340747	0.00369989	1.08582	-0.496554	0.690248
PAMAJ00187	2550001	2600000	703	951	0.00448968	0.00502221	1.11861	-0.421062	0.663145
PAMAJ00187	2600001	2650000	488	686	0.00309137	0.00350589	1.13409	-0.385435	0.650042
PAMAJ00187	2650001	2700000	525	741	0.00336621	0.003966	1.17818	-0.283942	0.611773
PAMAJ00187	2700001	2750000	585	785	0.00386432	0.00431147	1.11571	-0.427737	0.665579
PAMAJ00187	2750001	2800000	465	600	0.00299358	0.00324916	1.08538	-0.497569	0.690606
PAMAJ00187	2800001	2850000	112	155	0.000714737	0.000748211	1.04683	-0.58629	0.72116
PAMAJ00188	1	50000	82	111	0.000453789	0.000698211	1.53862	0.545778	0.292609
PAMAJ00188	50001	100000	11	13	6.73684e-05	8.37895e-05	1.24375	-0.133002	0.552904
PAMAJ00189	1	50000	211	272	0.00143232	0.001666	1.16315	-0.318544	0.624964
PAMAJ00190	1	50000	578	874	0.00417242	0.00482442	1.15626	-0.33439	0.630957
PAMAJ00190	50001	100000	582	929	0.004214	0.00507758	1.20493	-0.222362	0.587984
PAMAJ00190	100001	150000	707	1084	0.00504663	0.00601147	1.19119	-0.254004	0.600254
PAMAJ00190	150001	200000	630	786	0.00444389	0.00443779	0.998627	-0.697259	0.75718
PAMAJ00190	200001	250000	440	628	0.00321568	0.00372937	1.15975	-0.326376	0.62793
PAMAJ00191	1	50000	180	253	0.00113968	0.00143032	1.25502	-0.107063	0.542631
PAMAJ00191	50001	100000	198	254	0.00123958	0.00155653	1.25569	-0.105515	0.542016
PAMAJ00192	1	50000	31	34	0.000230211	0.000291263	1.2652	-0.0836267	0.533323
PAMAJ00193	1	50000	93	212	0.000546947	0.00139853	2.55698	2.88995	0.00192652
PAMAJ00193	50001	100000	12	15	9.27368e-05	9.65263e-05	1.04086	-0.600035	0.725759
PAMAJ00193	100001	150000	9	10	5.32632e-05	4.65263e-05	0.873517	-0.985255	0.83775
PAMAJ00193	150001	200000	180	290	0.000890737	0.00195853	2.19877	2.0654	0.0194427
PAMAJ00193	200001	250000	663	1132	0.00430768	0.00676284	1.56995	0.617885	0.268326
PAMAJ00193	250001	300000	565	862	0.00362505	0.00505389	1.39416	0.213224	0.415576
PAMAJ00193	300001	350000	376	526	0.00251168	0.003146	1.25255	-0.112751	0.544886
PAMAJ00193	350001	400000	44	77	0.000308211	0.000428632	1.39071	0.205287	0.418674
PAMAJ00195	1	50000	540	757	0.003416	0.00400579	1.17266	-0.296659	0.616637
PAMAJ00195	50001	100000	508	655	0.00341705	0.00339789	0.994393	-0.707006	0.760219
PAMAJ00195	100001	150000	341	436	0.002158	0.00216716	1.00424	-0.684328	0.753116
PAMAJ00195	150001	200000	530	672	0.00349621	0.00381242	1.09044	-0.485904	0.686482
PAMAJ00195	200001	250000	504	749	0.00328032	0.00403021	1.2286	-0.167872	0.566658
PAMAJ00195	250001	300000	474	765	0.00311389	0.00396084	1.27199	-0.0679948	0.527105
PAMAJ00195	300001	350000	483	672	0.00287011	0.00346916	1.20872	-0.21364	0.584586
PAMAJ00195	350001	400000	495	699	0.00317611	0.00364074	1.14629	-0.357352	0.639586
PAMAJ00195	400001	450000	591	729	0.00367579	0.00369137	1.00424	-0.684342	0.75312
PAMAJ00195	450001	500000	489	718	0.00304137	0.00391411	1.28696	-0.0335459	0.51338
PAMAJ00195	500001	550000	469	679	0.00277063	0.00348695	1.25854	-0.0989569	0.539414
PAMAJ00195	550001	600000	509	702	0.00307126	0.00356726	1.1615	-0.322344	0.626404
PAMAJ00195	600001	650000	583	839	0.00398642	0.00458547	1.15027	-0.348182	0.636148
PAMAJ00195	650001	700000	522	732	0.00344716	0.00375916	1.09051	-0.485753	0.686429
PAMAJ00195	700001	750000	640	888	0.00405758	0.00471368	1.1617	-0.321883	0.626229
PAMAJ00195	750001	800000	539	759	0.00349895	0.00420526	1.20186	-0.229424	0.59073
PAMAJ00195	800001	850000	534	748	0.00373537	0.00399642	1.06989	-0.533226	0.703062
PAMAJ00195	850001	900000	443	639	0.00266642	0.00331947	1.24492	-0.130319	0.551843
PAMAJ00195	900001	950000	365	538	0.00239821	0.00274653	1.14524	-0.359763	0.640488
PAMAJ00195	950001	1000000	468	683	0.00333179	0.00359821	1.07996	-0.51003	0.694985
PAMAJ00195	1000001	1050000	438	625	0.00296042	0.00316168	1.06798	-0.537606	0.704575
PAMAJ00195	1050001	1100000	338	554	0.00211063	0.00263137	1.24672	-0.126161	0.550198
PAMAJ00195	1100001	1150000	243	353	0.00159232	0.00176642	1.10934	-0.442412	0.670905
PAMAJ00195	1150001	1200000	432	644	0.00291526	0.00342863	1.1761	-0.288735	0.613608
PAMAJ00195	1200001	1250000	470	645	0.00274779	0.00334011	1.21556	-0.19789	0.578434
PAMAJ00195	1250001	1300000	423	648	0.00271189	0.00322611	1.18962	-0.257614	0.601648
PAMAJ00195	1300001	1350000	495	790	0.00331989	0.00398263	1.19963	-0.234571	0.592729
PAMAJ00195	1350001	1400000	439	656	0.00296663	0.00364411	1.22837	-0.168414	0.566871
PAMAJ00195	1400001	1450000	503	703	0.00326389	0.00378232	1.15884	-0.328465	0.62872
PAMAJ00195	1450001	1500000	519	737	0.00330253	0.00388042	1.17498	-0.291298	0.614588
PAMAJ00195	1500001	1550000	394	505	0.00263705	0.00277674	1.05297	-0.572161	0.716394
PAMAJ00195	1550001	1600000	369	539	0.00208032	0.00271453	1.30486	0.00767143	0.49694
PAMAJ00195	1600001	1650000	341	443	0.00215821	0.00220958	1.0238	-0.639308	0.738689
PAMAJ00195	1650001	1700000	307	476	0.00198305	0.00240726	1.21392	-0.201675	0.579915
PAMAJ00195	1700001	1750000	393	522	0.00262526	0.00251158	0.956698	-0.793778	0.786338
PAMAJ00195	1750001	1800000	316	441	0.00207126	0.00225684	1.0896	-0.487852	0.687172
PAMAJ00195	1800001	1850000	330	518	0.00234853	0.00257705	1.0973	-0.470113	0.680863
PAMAJ00195	1850001	1900000	399	507	0.00270042	0.00261032	0.966635	-0.770903	0.779618
PAMAJ00195	1900001	1950000	440	610	0.003076	0.00335084	1.08935	-0.488422	0.687375
PAMAJ00195	1950001	2000000	445	561	0.00296768	0.00315063	1.06165	-0.552191	0.709591
PAMAJ00195	2000001	2050000	428	678	0.00271021	0.00329568	1.21602	-0.196827	0.578019
PAMAJ00195	2050001	2100000	320	586	0.00173505	0.00283432	1.63357	0.764327	0.222336
PAMAJ00195	2100001	2150000	512	796	0.00327316	0.00456695	1.39527	0.215791	0.414576
PAMAJ00195	2150001	2200000	606	746	0.00402021	0.00426232	1.06022	-0.555469	0.710713
PAMAJ00195	2200001	2250000	413	632	0.00278568	0.00333505	1.19721	-0.24013	0.594885
PAMAJ00195	2250001	2300000	349	552	0.00207389	0.00236284	1.13933	-0.373377	0.645566
PAMAJ00195	2300001	2350000	492	686	0.00350074	0.00366284	1.0463	-0.587509	0.721569
PAMAJ00195	2350001	2400000	378	595	0.00249379	0.00294221	1.17981	-0.280178	0.61033
PAMAJ00195	2400001	2450000	459	678	0.00333937	0.00372021	1.11405	-0.431574	0.666975
PAMAJ00195	2450001	2500000	403	617	0.00273968	0.00335621	1.22504	-0.176079	0.569884
PAMAJ00195	2500001	2550000	402	657	0.00279547	0.00345558	1.23614	-0.150531	0.559827
PAMAJ00195	2550001	2600000	403	536	0.00273968	0.00291968	1.0657	-0.54286	0.706387
PAMAJ00195	2600001	2650000	265	437	0.00182453	0.00209474	1.1481	-0.353187	0.638026
PAMAJ00195	2650001	2700000	331	535	0.00226284	0.00284453	1.25706	-0.10236	0.540765
PAMAJ00195	2700001	2750000	355	487	0.00239	0.00276495	1.15688	-0.332966	0.63042
PAMAJ00195	2750001	2800000	347	521	0.00246368	0.00286895	1.1645	-0.315437	0.623785
PAMAJ00195	2800001	2850000	334	444	0.002274	0.002722	1.19701	-0.240597	0.595066
PAMAJ00195	2850001	2900000	200	294	0.00125947	0.00126305	1.00284	-0.687556	0.754134
PAMAJ00195	2900001	2950000	330	461	0.00213158	0.00254021	1.1917	-0.252812	0.599793
PAMAJ00195	2950001	3000000	292	396	0.00184947	0.00208779	1.12886	-0.397476	0.654492
PAMAJ00195	3000001	3050000	443	625	0.003034	0.00328284	1.08202	-0.505301	0.693326
PAMAJ00195	3050001	3100000	606	868	0.00387505	0.00463495	1.1961	-0.242689	0.595877
PAMAJ00195	3100001	3150000	313	421	0.00213453	0.00234621	1.09917	-0.465818	0.679327
PAMAJ00195	3150001	3200000	121	201	0.000802737	0.00103811	1.29321	-0.019143	0.507636
PAMAJ00195	3200001	3250000	314	426	0.00198589	0.00212874	1.07193	-0.528515	0.701429
PAMAJ00195	3250001	3300000	403	588	0.00259526	0.00297337	1.14569	-0.358725	0.6401
PAMAJ00195	3300001	3350000	509	690	0.00326747	0.00365547	1.11875	-0.420753	0.663032
PAMAJ00195	3350001	3400000	545	728	0.00352579	0.00408095	1.15746	-0.331644	0.629921
PAMAJ00195	3400001	3450000	732	1058	0.00470189	0.00595505	1.26652	-0.0805826	0.532113
PAMAJ00195	3450001	3500000	743	1022	0.00506284	0.00577821	1.1413	-0.368841	0.643877
PAMAJ00195	3500001	3550000	651	872	0.00425432	0.00458568	1.07789	-0.514807	0.696656
PAMAJ00195	3550001	3600000	710	907	0.00450442	0.00514137	1.14141	-0.368593	0.643785
PAMAJ00195	3600001	3650000	811	1111	0.00514989	0.00630021	1.22337	-0.179922	0.571393
PAMAJ00195	3650001	3700000	669	926	0.00453947	0.00508853	1.12095	-0.415675	0.661176
PAMAJ00195	3700001	3750000	714	932	0.00473632	0.00537621	1.1351	-0.383102	0.649178
PAMAJ00195	3750001	3800000	603	812	0.00385505	0.00442074	1.14674	-0.356314	0.639197
PAMAJ00195	3800001	3850000	659	831	0.00440653	0.00524663	1.19065	-0.255239	0.600731
PAMAJ00195	3850001	3900000	792	845	0.00555105	0.00591211	1.06504	-0.544373	0.706908
PAMAJ00195	3900001	3950000	514	673	0.00321811	0.00366811	1.13983	-0.372212	0.645132
PAMAJ00195	3950001	4000000	556	749	0.00364389	0.00401116	1.10079	-0.462086	0.67799
PAMAJ00195	4000001	4050000	628	862	0.00406653	0.00477063	1.17315	-0.295531	0.616206
PAMAJ00195	4050001	4100000	770	942	0.00492389	0.00544484	1.1058	-0.450554	0.673844
PAMAJ00195	4100001	4150000	463	643	0.00296684	0.00315842	1.06457	-0.545455	0.70728
PAMAJ00195	4150001	4200000	534	655	0.00339116	0.00350958	1.03492	-0.613715	0.730298
PAMAJ00195	4200001	4250000	461	653	0.00303695	0.00314863	1.03677	-0.609448	0.728886
PAMAJ00195	4250001	4300000	692	929	0.00460811	0.00489011	1.0612	-0.553229	0.709947
PAMAJ00195	4300001	4350000	643	855	0.00428916	0.00461937	1.07699	-0.51688	0.69738
PAMAJ00195	4350001	4400000	698	850	0.00465432	0.00480653	1.0327	-0.618819	0.731982
PAMAJ00195	4400001	4450000	173	234	0.00128168	0.00152158	1.18718	-0.263232	0.603814
PAMAJ00195	4450001	4500000	34	39	0.000195158	0.000271789	1.39266	0.20978	0.41692
PAMAJ00196	1	50000	95	174	0.000620211	0.000922632	1.48761	0.428345	0.3342
PAMAJ00197	1	50000	205	253	0.00153063	0.00164505	1.07475	-0.522022	0.699172
PAMAJ00197	50001	100000	221	273	0.00162242	0.00176589	1.08843	-0.49054	0.688124
PAMAJ00197	100001	150000	46	55	0.000313789	0.000388947	1.23952	-0.142746	0.556755
PAMAJ00198	1	50000	787	1136	0.005636	0.00652358	1.15748	-0.331582	0.629897
PAMAJ00198	50001	100000	169	253	0.00121537	0.00137642	1.13251	-0.389068	0.651387
PAMAJ00199	1	50000	202	241	0.001516	0.00150126	0.990277	-0.716481	0.763153
PAMAJ00200	1	50000	110	114	0.000923474	0.000964526	1.04445	-0.591769	0.722997
PAMAJ00201	1	50000	34	47	0.000210947	0.000260211	1.23354	-0.156512	0.562185
PAMAJ00202	1	50000	21	41	0.000125474	0.000204737	1.63171	0.76005	0.223612
PAMAJ00203	1	50000	7	8	5.06316e-05	6.09474e-05	1.20374	-0.225098	0.589049
PAMAJ00205	1	50000	139	159	0.000930421	0.000989579	1.06358	-0.547738	0.708064
PAMAJ00205	50001	100000	19	31	0.000126421	0.000172	1.36053	0.135824	0.44598
PAMAJ00206	1	50000	467	629	0.003404	0.003794	1.11457	-0.430364	0.666535
PAMAJ00206	50001	100000	179	202	0.001306	0.00126211	0.966394	-0.771459	0.779782
PAMAJ00207	1	50000	270	302	0.00198589	0.00211895	1.067	-0.539863	0.705354
PAMAJ00207	50001	100000	322	405	0.00240653	0.00271495	1.12816	-0.399085	0.655085
PAMAJ00207	100001	150000	161	162	0.00106947	0.00116453	1.08889	-0.489492	0.687753
PAMAJ00207	150001	200000	203	366	0.00112316	0.00230305	2.05051	1.7241	0.0423449
PAMAJ00207	200001	250000	126	196	0.000843263	0.00128853	1.52803	0.521386	0.301049
PAMAJ00207	250001	300000	232	354	0.00152147	0.00218979	1.43926	0.317045	0.375605
PAMAJ00207	300001	350000	71	163	0.000502	0.000962947	1.91822	1.41958	0.0778647
PAMAJ00207	350001	400000	168	290	0.00104926	0.00192263	1.83237	1.22195	0.110863
PAMAJ00207	400001	450000	202	336	0.00125263	0.00230126	1.83714	1.23294	0.108798
PAMAJ00207	450001	500000	167	258	0.000998	0.00155958	1.56271	0.60121	0.27385
PAMAJ00207	500001	550000	123	160	0.000816632	0.00112295	1.3751	0.169353	0.432759
PAMAJ00207	550001	600000	138	191	0.000973474	0.00134537	1.38203	0.185307	0.426494
PAMAJ00207	600001	650000	93	164	0.000595579	0.00111674	1.87505	1.3202	0.0933836
PAMAJ00208	1	50000	33	44	0.000256632	0.000251263	0.979079	-0.742258	0.771034
PAMAJ00209	1	50000	175	247	0.00115179	0.00166168	1.44269	0.324951	0.372609
PAMAJ00209	50001	100000	60	64	0.000335684	0.000354211	1.05519	-0.567051	0.71466
PAMAJ00209	100001	150000	6	13	4.18947e-05	7.18947e-05	1.71608	0.954269	0.169974
PAMAJ00210	1	50000	571	892	0.00396326	0.00471884	1.19065	-0.255245	0.600733
PAMAJ00210	50001	100000	563	909	0.00398611	0.00470516	1.18039	-0.278856	0.609822
PAMAJ00210	100001	150000	531	871	0.00371053	0.00437579	1.17929	-0.281387	0.610793
PAMAJ00210	150001	200000	417	752	0.00289958	0.00374316	1.29093	-0.0243944	0.509731
PAMAJ00210	200001	250000	386	632	0.00274274	0.00323042	1.17781	-0.284798	0.612101
PAMAJ00210	250001	300000	457	774	0.00318063	0.00387695	1.21893	-0.190149	0.575404
PAMAJ00210	300001	350000	558	912	0.00407779	0.00477874	1.17189	-0.29841	0.617305
PAMAJ00210	350001	400000	450	805	0.00327316	0.00406032	1.24049	-0.140509	0.555871
PAMAJ00210	400001	450000	508	776	0.00351874	0.00422768	1.20148	-0.230316	0.591077
PAMAJ00210	450001	500000	348	365	0.00203863	0.00223621	1.09692	-0.471	0.68118
PAMAJ00210	500001	550000	137	157	0.000988632	0.00100916	1.02076	-0.646302	0.740958
PAMAJ00210	550001	600000	564	679	0.00394832	0.00437253	1.10744	-0.446778	0.672482
PAMAJ00210	600001	650000	604	885	0.00434832	0.00497053	1.14309	-0.364711	0.642336
PAMAJ00210	650001	700000	705	1035	0.00522095	0.005908	1.13159	-0.391177	0.652167
PAMAJ00210	700001	750000	723	1154	0.00503863	0.00637126	1.26448	-0.0852785	0.53398
PAMAJ00210	750001	800000	561	884	0.00391274	0.00465189	1.18891	-0.259245	0.602277
PAMAJ00210	800001	850000	754	1112	0.00556979	0.00617579	1.1088	-0.443646	0.671351
PAMAJ00210	850001	900000	669	1145	0.00500032	0.00604684	1.20929	-0.212327	0.584074
PAMAJ00210	900001	950000	625	1129	0.00466747	0.00613947	1.31537	0.0318705	0.487288
PAMAJ00210	950001	1000000	638	1045	0.00479305	0.00585326	1.2212	-0.184918	0.573353
PAMAJ00210	1000001	1050000	635	1038	0.00495137	0.00558474	1.12792	-0.39964	0.655289
PAMAJ00210	1050001	1100000	569	985	0.00425642	0.00533105	1.25247	-0.112924	0.544955
PAMAJ00210	1100001	1150000	545	971	0.00409347	0.00524179	1.28052	-0.0483505	0.519282
PAMAJ00210	1150001	1200000	486	870	0.00364042	0.00455653	1.25165	-0.114819	0.545706
PAMAJ00210	1200001	1250000	619	998	0.00455116	0.00525726	1.15515	-0.336961	0.631927
PAMAJ00210	1250001	1300000	574	918	0.00446411	0.00520968	1.16701	-0.309644	0.621584
PAMAJ00210	1300001	1350000	680	1047	0.00512253	0.00596495	1.16445	-0.315538	0.623823
PAMAJ00210	1350001	1400000	532	910	0.00390063	0.00503116	1.28983	-0.0269245	0.51074
PAMAJ00210	1400001	1450000	484	893	0.00355768	0.00480358	1.3502	0.112037	0.455397
PAMAJ00210	1450001	1500000	423	731	0.00301063	0.00368453	1.22384	-0.178835	0.570966
PAMAJ00210	1500001	1550000	402	745	0.00297895	0.00393274	1.32018	0.0429251	0.482881
PAMAJ00210	1550001	1600000	375	663	0.00278653	0.00349368	1.25377	-0.109928	0.543767
PAMAJ00210	1600001	1650000	355	619	0.002718	0.00329674	1.21293	-0.203952	0.580805
PAMAJ00210	1650001	1700000	410	679	0.00307821	0.00347432	1.12868	-0.397882	0.654641
PAMAJ00210	1700001	1750000	16	22	0.000120211	0.000136737	1.13747	-0.377641	0.647151
PAMAJ00211	1	50000	699	876	0.00461379	0.00443632	0.961535	-0.782643	0.783082
PAMAJ00211	50001	100000	592	816	0.00411042	0.00447263	1.08812	-0.491253	0.688376
PAMAJ00211	100001	150000	700	928	0.00460716	0.00513832	1.11529	-0.428709	0.665933
PAMAJ00211	150001	200000	301	408	0.00193368	0.00265611	1.3736	0.165911	0.434114
PAMAJ00211	200001	250000	106	142	0.000719895	0.000900947	1.2515	-0.115169	0.545844
PAMAJ00211	250001	300000	118	141	0.000750632	0.000926316	1.23405	-0.155337	0.561722
PAMAJ00211	300001	350000	139	165	0.000952737	0.00100863	1.05867	-0.559055	0.711938
PAMAJ00211	350001	400000	278	346	0.00191905	0.001854	0.966103	-0.772128	0.779981
PAMAJ00212	1	50000	74	105	0.000505368	0.000705579	1.39617	0.217854	0.413772
PAMAJ00212	50001	100000	136	241	0.000784421	0.00136368	1.73845	1.00577	0.157263
PAMAJ00213	1	50000	216	251	0.00152063	0.00174126	1.14509	-0.360109	0.640617
PAMAJ00213	50001	100000	147	205	0.00110211	0.00152	1.37917	0.17873	0.429075
PAMAJ00213	100001	150000	186	225	0.00120958	0.001424	1.17727	-0.28604	0.612576
PAMAJ00213	150001	200000	537	765	0.00357453	0.00472968	1.32316	0.0497959	0.480143
PAMAJ00213	200001	250000	705	898	0.00466484	0.00513495	1.10078	-0.462117	0.678001
PAMAJ00213	250001	300000	773	963	0.00440979	0.00539926	1.22438	-0.177591	0.570478
PAMAJ00213	300001	350000	628	842	0.00397642	0.00453189	1.13969	-0.37254	0.645255
PAMAJ00213	350001	400000	677	1004	0.00401063	0.00521274	1.29973	-0.00413929	0.501651
PAMAJ00213	400001	450000	610	887	0.00356084	0.00476937	1.33939	0.0871637	0.465271
PAMAJ00213	450001	500000	583	848	0.00373505	0.00473011	1.26641	-0.0808385	0.532215
PAMAJ00213	500001	550000	113	135	0.000740316	0.000714316	0.96488	-0.774943	0.780813
PAMAJ00214	1	50000	290	357	0.00216842	0.00242295	1.11738	-0.423898	0.66418
PAMAJ00214	50001	100000	13	12	7.74737e-05	9.24211e-05	1.19294	-0.249976	0.598697
PAMAJ00215	1	50000	203	290	0.00142526	0.00144811	1.01603	-0.657194	0.744472
PAMAJ00215	50001	100000	449	578	0.00250989	0.002726	1.0861	-0.495895	0.690016
PAMAJ00215	100001	150000	346	424	0.00186368	0.00199579	1.07089	-0.530923	0.702264
PAMAJ00215	150001	200000	410	478	0.00254463	0.002634	1.03512	-0.613253	0.730145
PAMAJ00215	200001	250000	458	573	0.00266905	0.00315842	1.18335	-0.27204	0.607205
PAMAJ00215	250001	300000	774	945	0.00490295	0.00573789	1.17029	-0.302096	0.61871
PAMAJ00215	300001	350000	533	663	0.00351832	0.00372221	1.05795	-0.5607	0.712499
PAMAJ00215	350001	400000	570	689	0.00370611	0.00400758	1.08134	-0.506851	0.69387
PAMAJ00215	400001	450000	509	795	0.00314684	0.00378853	1.20392	-0.224699	0.588893
PAMAJ00215	450001	500000	523	723	0.00372937	0.00431411	1.15679	-0.333172	0.630498
PAMAJ00215	500001	550000	365	468	0.00221242	0.00238579	1.07836	-0.513715	0.696274
PAMAJ00215	550001	600000	410	565	0.00267789	0.00316789	1.18298	-0.272892	0.607532
PAMAJ00215	600001	650000	475	559	0.00298537	0.00285926	0.957757	-0.791339	0.785627
PAMAJ00215	650001	700000	597	715	0.00402221	0.00402326	1.00026	-0.693498	0.756001
PAMAJ00215	700001	750000	627	795	0.00378284	0.004398	1.16262	-0.319762	0.625426
PAMAJ00215	750001	800000	623	891	0.00364442	0.00510768	1.40151	0.230142	0.408991
PAMAJ00215	800001	850000	401	585	0.00247758	0.00311421	1.25696	-0.102603	0.540861
PAMAJ00215	850001	900000	601	872	0.00391063	0.004844	1.23868	-0.144686	0.55752
PAMAJ00215	900001	950000	469	639	0.00282726	0.00333579	1.17987	-0.280058	0.610284
PAMAJ00215	950001	1000000	212	283	0.00120211	0.00127274	1.05876	-0.558849	0.711868
PAMAJ00215	1000001	1050000	478	601	0.00317168	0.00330084	1.04072	-0.600358	0.725866
PAMAJ00215	1050001	1100000	523	664	0.003606	0.00368884	1.02297	-0.641217	0.739309
PAMAJ00215	1100001	1150000	425	582	0.00266074	0.00321937	1.20995	-0.210802	0.583479
PAMAJ00215	1150001	1200000	438	582	0.00280126	0.00326368	1.16508	-0.314106	0.62328
PAMAJ00215	1200001	1250000	584	802	0.00394632	0.00444463	1.12627	-0.40343	0.656684
PAMAJ00215	1250001	1300000	471	659	0.00298547	0.00343263	1.14978	-0.349319	0.636575
PAMAJ00215	1300001	1350000	234	303	0.00169021	0.00177979	1.053	-0.572098	0.716372
PAMAJ00215	1350001	1400000	126	143	0.000757579	0.000863263	1.1395	-0.372975	0.645416
PAMAJ00215	1400001	1450000	48	87	0.000332737	0.000544526	1.63651	0.771093	0.220326
PAMAJ00215	1450001	1500000	92	157	0.000701263	0.000853053	1.21645	-0.195841	0.577633
PAMAJ00215	1500001	1550000	551	617	0.00341474	0.00330379	0.967509	-0.768892	0.779021
PAMAJ00215	1550001	1600000	165	223	0.00109821	0.00132611	1.20752	-0.216404	0.585663
PAMAJ00215	1600001	1650000	1	1	7.89474e-06	6.73684e-06	0.853333	-1.03172	0.848898
PAMAJ00216	1	50000	144	199	0.000966105	0.00115968	1.20037	-0.23287	0.592069
PAMAJ00217	1	50000	6	5	3.68421e-05	3.29474e-05	0.894287	-0.937444	0.825735
PAMAJ00218	1	50000	91	86	0.000517579	0.000538526	1.04047	-0.600937	0.726059
PAMAJ00218	50001	100000	17	21	0.000104	0.000135158	1.2996	-0.00444961	0.501775
PAMAJ00219	1	50000	265	338	0.00173358	0.00228874	1.32024	0.0430689	0.482823
PAMAJ00219	50001	100000	262	331	0.00192368	0.00212811	1.10627	-0.449472	0.673455
PAMAJ00219	100001	150000	902	1203	0.00600663	0.00702589	1.16969	-0.303486	0.61924
PAMAJ00219	150001	200000	838	1128	0.00544421	0.00601905	1.10559	-0.451044	0.674021
PAMAJ00219	200001	250000	933	1177	0.00611821	0.00681537	1.11395	-0.431798	0.667056
PAMAJ00219	250001	300000	855	1152	0.00561158	0.00639	1.13872	-0.374783	0.646089
PAMAJ00219	300001	350000	788	1082	0.00499126	0.00594232	1.19055	-0.255478	0.600823
PAMAJ00219	350001	400000	709	954	0.00497758	0.00537726	1.0803	-0.509263	0.694716
PAMAJ00219	400001	450000	869	1202	0.00591305	0.00704411	1.19128	-0.253781	0.600168
PAMAJ00219	450001	500000	863	1205	0.00593547	0.00688779	1.16045	-0.324764	0.62732
PAMAJ00219	500001	550000	703	919	0.00478621	0.00521021	1.08859	-0.490176	0.687995
PAMAJ00219	550001	600000	742	967	0.00491295	0.00532937	1.08476	-0.498988	0.691106
PAMAJ00219	600001	650000	606	847	0.00399495	0.00462042	1.15657	-0.333697	0.630696
[truncated: 15,356 more rows]

## Sheet: Tongyeong
Chrom	Start	End	Tongyeong_No_SNP	Domestics_No_SNP	Tongyeong_pi	Domestics_pi	Domestics_pi/Tongyeong_pi	Z_score	P-value
PAMAJ00001	1	50000	368	435	0.00236484	0.00242242	1.02435	-0.499714	0.691362
PAMAJ00002	1	50000	95	97	0.000683053	0.000746211	1.09246	-0.142267	0.556565
PAMAJ00002	50001	100000	334	340	0.00197326	0.00198368	1.00528	-0.599774	0.725672
PAMAJ00003	1	50000	424	641	0.00285716	0.00359642	1.25874	0.730284	0.232608
PAMAJ00003	50001	100000	416	748	0.00267137	0.00369495	1.38317	1.38323	0.0832968
PAMAJ00003	100001	150000	320	734	0.00216305	0.00359895	1.66383	2.85606	0.0021447
PAMAJ00003	150001	200000	342	626	0.00200168	0.00299095	1.49422	1.966	0.0246494
PAMAJ00003	200001	250000	379	623	0.00252874	0.003088	1.22116	0.533089	0.296986
PAMAJ00003	250001	300000	385	700	0.00221768	0.00392263	1.7688	3.40689	0.00032854
PAMAJ00003	300001	350000	470	776	0.00287116	0.004666	1.62513	2.65295	0.00398957
PAMAJ00003	350001	400000	325	646	0.00209663	0.00257053	1.22603	0.558634	0.288206
PAMAJ00003	400001	450000	382	581	0.00217674	0.00303642	1.39494	1.44501	0.0742275
PAMAJ00003	450001	500000	264	540	0.00175305	0.00225558	1.28666	0.876803	0.190297
PAMAJ00003	500001	550000	171	599	0.00077	0.00262326	3.40683	12.0027	0
PAMAJ00003	550001	600000	645	813	0.00347095	0.00411842	1.18654	0.351407	0.362642
PAMAJ00003	600001	650000	498	633	0.00264126	0.00337663	1.27842	0.833541	0.20227
PAMAJ00003	650001	700000	588	758	0.00407884	0.00423979	1.03946	-0.420415	0.662909
PAMAJ00003	700001	750000	421	715	0.00292253	0.00380947	1.30348	0.965085	0.167251
PAMAJ00003	750001	800000	388	701	0.00241789	0.00337695	1.39665	1.454	0.0729737
PAMAJ00003	800001	850000	343	620	0.00219326	0.00335421	1.52933	2.15022	0.0157688
PAMAJ00003	850001	900000	270	598	0.00139611	0.00266379	1.90801	4.13741	1.75624e-05
PAMAJ00003	900001	950000	360	660	0.00195589	0.00336905	1.72252	3.16401	0.000778064
PAMAJ00003	950001	1000000	422	656	0.00280937	0.00366295	1.30383	0.96692	0.166792
PAMAJ00003	1000001	1050000	608	784	0.00366674	0.00428863	1.1696	0.262529	0.396457
PAMAJ00003	1050001	1100000	614	806	0.00437758	0.00443558	1.01325	-0.557957	0.711563
PAMAJ00003	1100001	1150000	650	843	0.00421232	0.00441463	1.04803	-0.375451	0.646337
PAMAJ00003	1150001	1200000	635	788	0.00293537	0.00397326	1.35358	1.22798	0.109728
PAMAJ00003	1200001	1250000	583	828	0.00322737	0.00424526	1.31539	1.02758	0.152073
PAMAJ00003	1250001	1300000	516	696	0.00319632	0.00376989	1.17945	0.314187	0.37669
PAMAJ00003	1300001	1350000	589	762	0.00362926	0.00358789	0.988601	-0.687303	0.754054
PAMAJ00003	1350001	1400000	471	671	0.00235726	0.00324432	1.37631	1.34725	0.0889499
PAMAJ00003	1400001	1450000	574	722	0.00211916	0.00266042	1.25541	0.712826	0.237977
PAMAJ00003	1450001	1500000	513	597	0.00309432	0.00316653	1.02334	-0.505025	0.693229
PAMAJ00003	1500001	1550000	426	685	0.00230747	0.00302116	1.3093	0.995583	0.159726
PAMAJ00003	1550001	1600000	480	607	0.00244074	0.00305632	1.25221	0.696022	0.243208
PAMAJ00003	1600001	1650000	469	628	0.00193632	0.00253579	1.30959	0.997142	0.159348
PAMAJ00003	1650001	1700000	559	797	0.00312611	0.00400758	1.28197	0.852191	0.197054
PAMAJ00003	1700001	1750000	567	838	0.00288295	0.00475463	1.64922	2.7794	0.00272295
PAMAJ00003	1750001	1800000	645	975	0.00409179	0.00491642	1.20153	0.430085	0.333567
PAMAJ00003	1800001	1850000	531	655	0.00288495	0.00390074	1.3521	1.2202	0.111194
PAMAJ00003	1850001	1900000	552	822	0.00295632	0.00426368	1.44223	1.69315	0.0452134
PAMAJ00003	1900001	1950000	439	756	0.00208821	0.00346389	1.65878	2.82957	0.00233052
PAMAJ00003	1950001	2000000	429	661	0.002796	0.00323526	1.1571	0.196934	0.42194
PAMAJ00003	2000001	2050000	494	690	0.00363368	0.00351126	0.96631	-0.80428	0.789382
PAMAJ00003	2050001	2100000	195	384	0.00127832	0.00201842	1.57896	2.4107	0.00796098
PAMAJ00003	2100001	2150000	66	82	0.000413053	0.000475263	1.15061	0.162862	0.435314
PAMAJ00004	1	50000	223	274	0.00129253	0.00143558	1.11067	-0.0467066	0.518626
PAMAJ00005	1	50000	38	37	0.000254947	0.000273789	1.07391	-0.239656	0.594702
PAMAJ00006	1	50000	4	4	2.95789e-05	2.50526e-05	0.846975	-1.4305	0.923713
PAMAJ00007	1	50000	105	105	0.000732842	0.000625684	0.853777	-1.39481	0.918463
PAMAJ00008	1	50000	217	262	0.00162726	0.00165884	1.01941	-0.525645	0.700433
PAMAJ00008	50001	100000	300	313	0.00199411	0.00210274	1.05448	-0.341618	0.633681
PAMAJ00008	100001	150000	11	12	7.41053e-05	8.30526e-05	1.12074	0.00610161	0.497566
PAMAJ00009	1	50000	57	64	0.000372421	0.000383263	1.02911	-0.474715	0.682505
PAMAJ00010	1	50000	209	211	0.00130842	0.001262	0.964522	-0.81366	0.79208
PAMAJ00010	50001	100000	30	31	0.000165053	0.000169368	1.02614	-0.490296	0.688038
PAMAJ00011	1	50000	62	55	0.000413789	0.000365053	0.88222	-1.24555	0.893535
PAMAJ00011	50001	100000	25	27	0.000162842	0.000156211	0.95928	-0.841171	0.799874
PAMAJ00012	1	50000	78	101	0.000562947	0.000568947	1.01066	-0.571555	0.716188
PAMAJ00013	1	50000	12	10	8.8e-05	8.37895e-05	0.952153	-0.878566	0.810182
PAMAJ00014	1	50000	320	334	0.00249674	0.00259453	1.03917	-0.421951	0.663469
PAMAJ00014	50001	100000	320	367	0.00218968	0.00236168	1.07855	-0.215282	0.585226
PAMAJ00014	100001	150000	243	252	0.00170158	0.00164168	0.964797	-0.812215	0.791666
PAMAJ00014	150001	200000	11	15	7.46316e-05	9.01053e-05	1.20733	0.46053	0.322568
PAMAJ00015	1	50000	833	1044	0.00530663	0.00593074	1.11761	-0.0103139	0.504115
PAMAJ00015	50001	100000	602	799	0.00417789	0.00433011	1.03643	-0.436289	0.668687
PAMAJ00015	100001	150000	471	632	0.00313095	0.00330137	1.05443	-0.341852	0.633769
PAMAJ00015	150001	200000	537	753	0.00343284	0.00400958	1.16801	0.254152	0.399689
PAMAJ00015	200001	250000	580	729	0.00369926	0.00365905	0.98913	-0.684525	0.753178
PAMAJ00015	250001	300000	567	753	0.00383768	0.00397168	1.03492	-0.444254	0.67157
PAMAJ00015	300001	350000	667	906	0.00433516	0.00485832	1.12068	0.00579047	0.49769
PAMAJ00015	350001	400000	756	882	0.00511116	0.00462874	0.905614	-1.12279	0.869236
PAMAJ00015	400001	450000	792	1047	0.00541674	0.00573021	1.05787	-0.323801	0.626956
PAMAJ00015	450001	500000	802	1056	0.00524242	0.00574653	1.09616	-0.122874	0.548897
PAMAJ00015	500001	550000	485	641	0.00304158	0.00319368	1.05001	-0.365067	0.642469
PAMAJ00016	1	50000	169	200	0.00115979	0.00136263	1.17489	0.290293	0.385796
PAMAJ00016	50001	100000	231	266	0.00148484	0.00146842	0.988942	-0.685516	0.753491
PAMAJ00016	100001	150000	36	36	0.000267895	0.000257579	0.961492	-0.829559	0.796606
PAMAJ00017	1	50000	242	290	0.00142526	0.00208705	1.46433	1.80914	0.0352143
PAMAJ00017	50001	100000	400	480	0.00265242	0.00284484	1.07255	-0.246795	0.597467
PAMAJ00017	100001	150000	209	230	0.00153968	0.00145705	0.946333	-0.90911	0.818354
PAMAJ00017	150001	200000	268	314	0.00192326	0.00206705	1.07476	-0.235153	0.592955
PAMAJ00017	200001	250000	238	330	0.00172547	0.00206442	1.19644	0.403356	0.343343
PAMAJ00017	250001	300000	986	1179	0.00632474	0.00681084	1.07686	-0.224168	0.588687
PAMAJ00017	300001	350000	515	651	0.00355168	0.003918	1.10314	-0.0862448	0.534364
PAMAJ00017	350001	400000	953	1166	0.00634516	0.00654474	1.03145	-0.462427	0.678112
PAMAJ00017	400001	450000	1081	1338	0.00703832	0.00786621	1.11763	-0.0102268	0.50408
PAMAJ00017	450001	500000	1133	1305	0.00695126	0.00724874	1.0428	-0.402912	0.656494
PAMAJ00017	500001	550000	506	685	0.00352505	0.00410811	1.1654	0.240498	0.404972
PAMAJ00017	550001	600000	227	268	0.00153453	0.00181032	1.17972	0.315634	0.37614
PAMAJ00017	600001	650000	141	163	0.000784316	0.00110632	1.41055	1.52695	0.0633867
PAMAJ00017	650001	700000	618	751	0.00372579	0.00428095	1.149	0.154436	0.438633
PAMAJ00017	700001	750000	1047	1283	0.006702	0.00735084	1.09681	-0.119447	0.547539
PAMAJ00017	750001	800000	705	973	0.00429716	0.00537968	1.25192	0.694473	0.243693
PAMAJ00017	800001	850000	51	78	0.000310737	0.000397263	1.27845	0.833739	0.202214
PAMAJ00018	1	50000	174	170	0.00115979	0.00114832	0.99011	-0.679383	0.751552
PAMAJ00018	50001	100000	60	58	0.000439368	0.000381053	0.867275	-1.32398	0.907244
PAMAJ00019	1	50000	124	164	0.000871789	0.000999158	1.1461	0.139198	0.444647
PAMAJ00019	50001	100000	296	337	0.00197537	0.00204916	1.03736	-0.43146	0.666933
PAMAJ00019	100001	150000	29	28	0.000201474	0.000179158	0.889236	-1.20873	0.886617
PAMAJ00020	1	50000	510	685	0.00318495	0.00395674	1.24232	0.644142	0.259742
PAMAJ00020	50001	100000	277	314	0.00159937	0.00172989	1.08161	-0.199241	0.578963
PAMAJ00020	100001	150000	450	524	0.00275379	0.00288547	1.04782	-0.376555	0.646748
PAMAJ00020	150001	200000	600	762	0.00354884	0.00431632	1.21626	0.507379	0.305944
PAMAJ00020	200001	250000	674	836	0.004576	0.00472095	1.03168	-0.46126	0.677694
PAMAJ00020	250001	300000	517	619	0.00340263	0.00350337	1.02961	-0.472121	0.68158
PAMAJ00020	300001	350000	566	752	0.00390726	0.00422747	1.08195	-0.197428	0.578254
PAMAJ00020	350001	400000	500	606	0.00321084	0.00343779	1.07068	-0.25657	0.601245
PAMAJ00020	400001	450000	580	684	0.00373442	0.00392989	1.05234	-0.352809	0.637884
PAMAJ00020	450001	500000	409	588	0.00284189	0.00322737	1.13564	0.0843148	0.466403
PAMAJ00020	500001	550000	433	525	0.00296326	0.00308737	1.04188	-0.407699	0.658253
PAMAJ00020	550001	600000	367	420	0.00237789	0.00254958	1.0722	-0.248592	0.598162
PAMAJ00020	600001	650000	452	546	0.00305705	0.00291379	0.953138	-0.8734	0.808778
PAMAJ00020	650001	700000	440	548	0.00275842	0.00327695	1.18798	0.358969	0.359809
PAMAJ00020	700001	750000	363	427	0.00211484	0.00238484	1.12767	0.042476	0.48306
PAMAJ00020	750001	800000	500	600	0.00309084	0.00372947	1.20662	0.456782	0.323914
PAMAJ00020	800001	850000	533	719	0.00300168	0.00431221	1.4366	1.66362	0.0480937
PAMAJ00020	850001	900000	461	542	0.00288547	0.00315453	1.09325	-0.138162	0.554944
PAMAJ00020	900001	950000	536	666	0.00332589	0.00362853	1.091	-0.149976	0.559608
PAMAJ00020	950001	1000000	548	669	0.00338253	0.00387116	1.14446	0.130572	0.448057
PAMAJ00020	1000001	1050000	542	668	0.00330042	0.00360263	1.09157	-0.146975	0.558424
PAMAJ00020	1050001	1100000	510	647	0.00344442	0.003612	1.04865	-0.372174	0.645118
PAMAJ00020	1100001	1150000	526	653	0.00329863	0.00354389	1.07435	-0.237313	0.593793
PAMAJ00020	1150001	1200000	380	479	0.00243558	0.00262811	1.07905	-0.212665	0.584206
PAMAJ00020	1200001	1250000	360	491	0.00220095	0.00237347	1.07838	-0.216153	0.585566
PAMAJ00020	1250001	1300000	411	539	0.00243474	0.00262884	1.07972	-0.209138	0.58283
PAMAJ00020	1300001	1350000	490	573	0.00324568	0.00299347	0.922294	-1.03526	0.849726
PAMAJ00020	1350001	1400000	474	634	0.00329347	0.00350979	1.06568	-0.282813	0.61134
PAMAJ00020	1400001	1450000	513	656	0.00327716	0.00343326	1.04763	-0.377526	0.647109
PAMAJ00020	1450001	1500000	608	782	0.00391263	0.00399179	1.02023	-0.521315	0.698926
PAMAJ00020	1500001	1550000	689	843	0.00439937	0.00483716	1.09951	-0.105283	0.541924
PAMAJ00020	1550001	1600000	591	748	0.00373768	0.00405526	1.08497	-0.181609	0.572055
PAMAJ00020	1600001	1650000	598	669	0.00375347	0.00362768	0.966487	-0.803349	0.789113
PAMAJ00020	1650001	1700000	634	753	0.00430179	0.00443579	1.03115	-0.464022	0.678684
PAMAJ00020	1700001	1750000	437	492	0.00256221	0.00254242	0.992276	-0.668017	0.747939
PAMAJ00020	1750001	1800000	480	555	0.00295211	0.00310084	1.05038	-0.363105	0.641737
PAMAJ00020	1800001	1850000	491	672	0.00281495	0.00341621	1.2136	0.493384	0.310871
PAMAJ00020	1850001	1900000	591	726	0.00369179	0.00394537	1.06869	-0.267038	0.60528
PAMAJ00020	1900001	1950000	373	486	0.00246558	0.00261295	1.05977	-0.313829	0.623175
PAMAJ00020	1950001	2000000	465	531	0.00275568	0.00288863	1.04825	-0.374309	0.645913
PAMAJ00020	2000001	2050000	416	475	0.00263095	0.00257947	0.980433	-0.730166	0.767356
PAMAJ00020	2050001	2100000	404	469	0.00245474	0.00249653	1.01702	-0.538148	0.704763
PAMAJ00020	2100001	2150000	531	628	0.00321147	0.00339042	1.05572	-0.335076	0.631216
PAMAJ00020	2150001	2200000	599	761	0.00383411	0.00392084	1.02262	-0.50878	0.694547
PAMAJ00020	2200001	2250000	618	703	0.003606	0.00370579	1.02767	-0.482266	0.685191
PAMAJ00020	2250001	2300000	512	589	0.00307242	0.00317263	1.03262	-0.456328	0.675923
PAMAJ00020	2300001	2350000	500	566	0.00318589	0.00305337	0.958404	-0.845765	0.801158
PAMAJ00020	2350001	2400000	577	653	0.00379147	0.00372726	0.983065	-0.716356	0.763114
PAMAJ00020	2400001	2450000	628	748	0.00378147	0.00403905	1.06812	-0.270035	0.606434
PAMAJ00020	2450001	2500000	581	685	0.00361495	0.00393768	1.08928	-0.158995	0.563164
PAMAJ00020	2500001	2550000	423	459	0.002656	0.00295379	1.11212	-0.0391221	0.515603
PAMAJ00020	2550001	2600000	373	437	0.00251516	0.00247863	0.985476	-0.703701	0.759191
PAMAJ00020	2600001	2650000	394	504	0.00270716	0.00272653	1.00716	-0.589938	0.722384
PAMAJ00020	2650001	2700000	540	662	0.00342611	0.00364547	1.06403	-0.2915	0.614666
PAMAJ00020	2700001	2750000	351	489	0.00191874	0.00226726	1.18164	0.325695	0.372328
PAMAJ00020	2750001	2800000	423	489	0.00251884	0.00251779	0.999583	-0.629673	0.735546
PAMAJ00020	2800001	2850000	499	631	0.00288295	0.00332916	1.15478	0.18472	0.426724
PAMAJ00020	2850001	2900000	757	919	0.00511305	0.00560021	1.09528	-0.127502	0.550729
PAMAJ00020	2900001	2950000	646	770	0.00407726	0.00431042	1.05719	-0.327397	0.628316
PAMAJ00020	2950001	3000000	636	789	0.00416021	0.00442653	1.06402	-0.291553	0.614686
PAMAJ00020	3000001	3050000	553	625	0.00374674	0.00344042	0.918244	-1.05651	0.854633
PAMAJ00020	3050001	3100000	634	755	0.00390832	0.00401221	1.02658	-0.487994	0.687223
PAMAJ00020	3100001	3150000	548	813	0.00353474	0.00431779	1.22153	0.535021	0.296318
PAMAJ00020	3150001	3200000	545	701	0.00350737	0.00377684	1.07683	-0.224311	0.588742
PAMAJ00020	3200001	3250000	364	457	0.00225221	0.00241884	1.07399	-0.239238	0.59454
PAMAJ00020	3250001	3300000	509	594	0.00307926	0.00303653	0.986123	-0.700305	0.758132
PAMAJ00020	3300001	3350000	624	796	0.00410347	0.00447747	1.09114	-0.149203	0.559303
PAMAJ00020	3350001	3400000	726	848	0.00465979	0.00478189	1.0262	-0.489982	0.687927
PAMAJ00020	3400001	3450000	719	855	0.00437116	0.00478116	1.0938	-0.135275	0.553803
PAMAJ00020	3450001	3500000	667	800	0.00412442	0.00440905	1.06901	-0.265341	0.604627
PAMAJ00020	3500001	3550000	567	730	0.00352221	0.00400821	1.13798	0.0965912	0.461526
PAMAJ00020	3550001	3600000	677	827	0.00416495	0.00443368	1.06452	-0.288899	0.61367
PAMAJ00020	3600001	3650000	561	698	0.00329053	0.00385947	1.1729	0.279842	0.389799
PAMAJ00020	3650001	3700000	674	809	0.00431579	0.00454284	1.05261	-0.351412	0.63736
PAMAJ00020	3700001	3750000	444	615	0.00246442	0.00338105	1.37195	1.32435	0.0926938
PAMAJ00020	3750001	3800000	640	802	0.00391789	0.00417253	1.06499	-0.28642	0.612722
PAMAJ00020	3800001	3850000	620	695	0.00384263	0.00377789	0.983152	-0.715896	0.762972
PAMAJ00020	3850001	3900000	631	749	0.00411337	0.00445063	1.08199	-0.197226	0.578175
PAMAJ00020	3900001	3950000	22	24	0.000106842	0.000115895	1.08473	-0.18284	0.572538
PAMAJ00022	1	50000	230	239	0.00158105	0.00161105	1.01897	-0.527913	0.70122
PAMAJ00022	50001	100000	825	957	0.00517305	0.0055	1.0632	-0.295821	0.616317
PAMAJ00022	100001	150000	955	1090	0.00609863	0.00627263	1.02853	-0.477765	0.683591
PAMAJ00022	150001	200000	940	1047	0.00630432	0.00661305	1.04897	-0.370502	0.644496
PAMAJ00022	200001	250000	934	1084	0.00644484	0.00641442	0.99528	-0.652254	0.742881
PAMAJ00022	250001	300000	331	365	0.00222347	0.00221442	0.99593	-0.648844	0.74178
PAMAJ00022	300001	350000	224	238	0.00148968	0.00155305	1.04254	-0.404254	0.656987
PAMAJ00022	350001	400000	1009	1171	0.00637011	0.00675937	1.06111	-0.306817	0.620509
PAMAJ00022	400001	450000	1071	1267	0.006996	0.00764411	1.09264	-0.141344	0.556201
PAMAJ00022	450001	500000	665	824	0.00419716	0.00466779	1.11213	-0.0390651	0.515581
PAMAJ00022	500001	550000	58	48	0.000364947	0.000288842	0.791463	-1.72181	0.957448
PAMAJ00022	550001	600000	207	235	0.00153842	0.00162474	1.05611	-0.333043	0.630449
PAMAJ00022	600001	650000	214	231	0.00149621	0.00158358	1.05839	-0.321054	0.625915
PAMAJ00022	650001	700000	179	198	0.00132547	0.00134126	1.01191	-0.564971	0.713953
PAMAJ00022	700001	750000	250	263	0.00176979	0.00176179	0.99548	-0.651206	0.742543
PAMAJ00022	750001	800000	194	207	0.00140126	0.00131747	0.940204	-0.941273	0.826718
PAMAJ00022	800001	850000	129	148	0.000908947	0.000945053	1.03972	-0.419034	0.662404
PAMAJ00022	850001	900000	81	106	0.000634105	0.000708737	1.1177	-0.00985673	0.503932
PAMAJ00023	1	50000	31	40	0.000233474	0.000264421	1.13255	0.0680889	0.472857
PAMAJ00024	1	50000	284	328	0.00187589	0.001974	1.0523	-0.353031	0.637968
PAMAJ00024	50001	100000	682	893	0.00424358	0.00494021	1.16416	0.233971	0.407504
PAMAJ00024	100001	150000	743	979	0.00474842	0.00548442	1.155	0.185892	0.426265
PAMAJ00024	150001	200000	668	913	0.00401737	0.00501347	1.24795	0.673656	0.250265
PAMAJ00024	200001	250000	893	1088	0.00515074	0.005514	1.07053	-0.257392	0.601562
PAMAJ00024	250001	300000	887	1131	0.00547737	0.00643305	1.17448	0.288111	0.386631
PAMAJ00024	300001	350000	930	1134	0.00577979	0.00663463	1.1479	0.148648	0.440916
PAMAJ00024	350001	400000	827	1012	0.00517674	0.00600979	1.16092	0.216973	0.414115
PAMAJ00024	400001	450000	711	927	0.00424874	0.00508463	1.19674	0.404925	0.342766
PAMAJ00024	450001	500000	704	955	0.00417232	0.00539032	1.29192	0.904424	0.182885
PAMAJ00024	500001	550000	481	638	0.00314537	0.00349221	1.11027	-0.0488287	0.519472
PAMAJ00024	550001	600000	683	894	0.00423284	0.00526916	1.24483	0.657285	0.255499
PAMAJ00024	600001	650000	750	1015	0.00476084	0.00532284	1.11805	-0.00802112	0.5032
PAMAJ00024	650001	700000	636	791	0.00397979	0.00433326	1.08882	-0.16141	0.564115
PAMAJ00024	700001	750000	741	943	0.00473147	0.00535832	1.13249	0.0677487	0.472993
PAMAJ00024	750001	800000	741	1011	0.00459684	0.00524926	1.14193	0.1173	0.453311
PAMAJ00024	800001	850000	649	911	0.00398842	0.00492011	1.2336	0.598355	0.274802
PAMAJ00024	850001	900000	667	903	0.00388053	0.00485589	1.25135	0.691492	0.244628
PAMAJ00024	900001	950000	640	915	0.00414747	0.00503211	1.2133	0.491815	0.311425
PAMAJ00024	950001	1000000	636	881	0.00362863	0.00459505	1.26633	0.770127	0.220612
PAMAJ00024	1000001	1050000	728	941	0.00458084	0.00516947	1.1285	0.0468265	0.481326
PAMAJ00024	1050001	1100000	624	853	0.00379568	0.00486916	1.28282	0.85663	0.195825
PAMAJ00024	1100001	1150000	590	923	0.00364032	0.00513579	1.41081	1.52828	0.0632215
PAMAJ00024	1150001	1200000	652	902	0.00371568	0.00476821	1.28327	0.858996	0.195171
PAMAJ00024	1200001	1250000	772	1017	0.00472263	0.00556726	1.17885	0.31104	0.377885
PAMAJ00024	1250001	1300000	344	472	0.00203842	0.00239126	1.17309	0.280853	0.389412
PAMAJ00025	1	50000	251	304	0.00152726	0.00171421	1.12241	0.014871	0.494068
PAMAJ00026	1	50000	118	138	0.000765895	0.000819684	1.07023	-0.258943	0.60216
PAMAJ00026	50001	100000	217	222	0.00134705	0.00149232	1.10784	-0.0615644	0.524545
PAMAJ00026	100001	150000	219	301	0.00152811	0.00194253	1.2712	0.795661	0.213115
PAMAJ00026	150001	200000	724	925	0.00468032	0.005358	1.14479	0.132338	0.447359
PAMAJ00026	200001	250000	210	259	0.00144105	0.00174663	1.21205	0.485295	0.313734
PAMAJ00026	250001	300000	278	284	0.00184095	0.00191663	1.04111	-0.411759	0.659742
PAMAJ00026	300001	350000	457	542	0.00315379	0.00353495	1.12086	0.0067319	0.497314
PAMAJ00026	350001	400000	259	324	0.00158116	0.00206063	1.30324	0.963803	0.167572
PAMAJ00026	400001	450000	254	318	0.00163611	0.00192589	1.17712	0.30195	0.381345
PAMAJ00026	450001	500000	356	375	0.00230011	0.00235926	1.02572	-0.492536	0.68883
PAMAJ00026	500001	550000	219	245	0.00140674	0.00160505	1.14097	0.11228	0.455301
PAMAJ00026	550001	600000	5	4	3.83158e-05	3.30526e-05	0.862636	-1.34832	0.911222
PAMAJ00027	1	50000	173	196	0.00100758	0.00114379	1.13519	0.0819175	0.467356
PAMAJ00027	50001	100000	333	402	0.00214168	0.00248621	1.16087	0.216696	0.414223
PAMAJ00028	1	50000	155	203	0.00107063	0.00136232	1.27245	0.802217	0.211214
PAMAJ00028	50001	100000	126	133	0.000898211	0.000849895	0.946209	-0.909762	0.818526
PAMAJ00029	1	50000	211	275	0.00137137	0.00166116	1.21131	0.481414	0.315111
PAMAJ00029	50001	100000	271	289	0.00156737	0.00160232	1.0223	-0.510471	0.695139
PAMAJ00030	1	50000	287	429	0.00188474	0.00222305	1.1795	0.314462	0.376585
PAMAJ00031	1	50000	852	1255	0.00577716	0.00668526	1.15719	0.197379	0.421765
PAMAJ00031	50001	100000	847	1286	0.00568168	0.00679642	1.1962	0.402095	0.343807
PAMAJ00031	100001	150000	812	1170	0.00524537	0.006332	1.20716	0.459613	0.322897
PAMAJ00031	150001	200000	809	1056	0.00520747	0.00597011	1.14645	0.141037	0.443921
PAMAJ00031	200001	250000	394	509	0.00267653	0.00321526	1.20128	0.428754	0.334051
PAMAJ00031	250001	300000	174	219	0.00120989	0.00151189	1.24961	0.682373	0.247501
PAMAJ00031	300001	350000	351	479	0.00254758	0.003008	1.18073	0.320911	0.374139
PAMAJ00031	350001	400000	370	468	0.00229716	0.00303126	1.31957	1.04949	0.146976
PAMAJ00031	400001	450000	233	330	0.00172284	0.00203516	1.18128	0.323816	0.373039
PAMAJ00031	450001	500000	210	282	0.00144674	0.00154895	1.07065	-0.256748	0.601313
PAMAJ00031	500001	550000	258	385	0.00192832	0.00228221	1.18352	0.335573	0.368596
PAMAJ00031	550001	600000	304	348	0.00212326	0.002238	1.05404	-0.343905	0.634541
PAMAJ00031	600001	650000	569	688	0.00381179	0.00441411	1.15802	0.201719	0.420068
PAMAJ00031	650001	700000	332	573	0.00237716	0.00355958	1.49741	1.98273	0.0236987
PAMAJ00031	700001	750000	235	303	0.00152463	0.00192042	1.2596	0.734786	0.231235
PAMAJ00031	750001	800000	218	380	0.00155737	0.00231684	1.48766	1.93158	0.0267054
PAMAJ00031	800001	850000	361	392	0.00259779	0.00225463	0.867903	-1.32068	0.906696
PAMAJ00031	850001	900000	86	97	0.000578632	0.000592316	1.02365	-0.503384	0.692653
PAMAJ00031	900001	950000	300	346	0.00213168	0.00228937	1.07397	-0.239294	0.594561
PAMAJ00031	950001	1000000	101	135	0.000702316	0.000888421	1.26499	0.763072	0.22271
PAMAJ00031	1000001	1050000	285	353	0.00199621	0.002284	1.14417	0.129056	0.448656
PAMAJ00031	1050001	1100000	74	103	0.000458737	0.000575684	1.25493	0.710307	0.238757
PAMAJ00032	1	50000	311	369	0.00212937	0.00236179	1.10915	-0.0547079	0.521814
PAMAJ00032	50001	100000	171	183	0.00117926	0.00124179	1.05302	-0.349231	0.636542
PAMAJ00033	1	50000	302	354	0.00208905	0.00215411	1.03114	-0.464056	0.678696
PAMAJ00033	50001	100000	731	913	0.00510463	0.00543905	1.06551	-0.283697	0.611679
PAMAJ00033	100001	150000	931	1254	0.00635968	0.00732442	1.1517	0.168561	0.433071
PAMAJ00033	150001	200000	443	567	0.00297379	0.00353284	1.18799	0.35903	0.359786
PAMAJ00033	200001	250000	134	135	0.000982	0.000949789	0.967199	-0.799615	0.788033
PAMAJ00033	250001	300000	134	151	0.000989368	0.000986316	0.996915	-0.643673	0.740106
PAMAJ00034	1	50000	188	197	0.00131947	0.00128326	0.972557	-0.771495	0.779793
PAMAJ00034	50001	100000	44	54	0.000260526	0.000339684	1.30384	0.966951	0.166784
PAMAJ00035	1	50000	135	185	0.000789158	0.000996842	1.26317	0.753543	0.225562
PAMAJ00036	1	50000	24	48	0.000148	0.000238105	1.60882	2.56736	0.00512373
PAMAJ00036	50001	100000	22	17	0.000164947	7.66316e-05	0.464583	-3.43716	0.999706
PAMAJ00037	1	50000	595	679	0.00393895	0.00419253	1.06438	-0.289655	0.61396
PAMAJ00038	1	50000	103	105	0.000654632	0.000680421	1.03939	-0.420756	0.663034
PAMAJ00038	50001	100000	34	34	0.000240105	0.000217684	0.90662	-1.11751	0.868112
PAMAJ00038	100001	150000	523	567	0.00334789	0.00318379	0.950984	-0.884703	0.811841
PAMAJ00038	150001	200000	525	607	0.00318221	0.00331063	1.04036	-0.415714	0.66119
PAMAJ00038	200001	250000	385	604	0.00247821	0.00309379	1.2484	0.676011	0.249517
PAMAJ00038	250001	300000	504	647	0.00301	0.00343211	1.14024	0.108421	0.456831
PAMAJ00038	300001	350000	591	771	0.00359516	0.00406937	1.1319	0.0646897	0.474211
PAMAJ00038	350001	400000	653	845	0.00404611	0.00443284	1.09558	-0.125913	0.5501
PAMAJ00038	400001	450000	736	925	0.00427389	0.00496021	1.16058	0.215203	0.414805
PAMAJ00038	450001	500000	672	834	0.00395621	0.00449568	1.13636	0.0880835	0.464905
PAMAJ00038	500001	550000	473	542	0.00317432	0.003048	0.960206	-0.836311	0.79851
PAMAJ00038	550001	600000	562	682	0.00330642	0.00364758	1.10318	-0.0860288	0.534278
PAMAJ00038	600001	650000	619	723	0.00381737	0.00392874	1.02917	-0.474388	0.682388
PAMAJ00038	650001	700000	577	739	0.00347453	0.00378432	1.08916	-0.159605	0.563404
PAMAJ00038	700001	750000	471	658	0.00300063	0.00339442	1.13124	0.0611919	0.475603
PAMAJ00038	750001	800000	494	664	0.00324747	0.00345779	1.06476	-0.287626	0.613184
PAMAJ00038	800001	850000	448	602	0.00251495	0.00315358	1.25393	0.705064	0.240385
PAMAJ00038	850001	900000	633	803	0.00372042	0.00390274	1.04901	-0.370324	0.644429
PAMAJ00038	900001	950000	670	780	0.00411916	0.00434021	1.05366	-0.345877	0.635282
PAMAJ00038	950001	1000000	629	758	0.00397547	0.00405189	1.01922	-0.52661	0.700768
PAMAJ00038	1000001	1050000	331	420	0.00191705	0.00219042	1.1426	0.120824	0.451915
PAMAJ00038	1050001	1100000	404	479	0.002764	0.00244463	0.884454	-1.23383	0.891367
PAMAJ00038	1100001	1150000	397	512	0.00214	0.00236274	1.10408	-0.08129	0.532394
PAMAJ00038	1150001	1200000	553	688	0.00330421	0.00351168	1.06279	-0.297988	0.617144
PAMAJ00038	1200001	1250000	437	526	0.00276705	0.00269274	0.973145	-0.768412	0.778879
PAMAJ00038	1250001	1300000	613	802	0.00377716	0.00414337	1.09695	-0.118707	0.547246
PAMAJ00038	1300001	1350000	514	683	0.00328758	0.00356705	1.08501	-0.181395	0.571971
PAMAJ00038	1350001	1400000	682	788	0.00406147	0.00428768	1.0557	-0.33521	0.631267
PAMAJ00038	1400001	1450000	528	637	0.00312421	0.00336737	1.07783	-0.219057	0.586697
PAMAJ00038	1450001	1500000	623	832	0.00397863	0.00423663	1.06485	-0.287195	0.613018
PAMAJ00038	1500001	1550000	611	766	0.003754	0.00407168	1.08462	-0.183407	0.572761
PAMAJ00038	1550001	1600000	517	653	0.00310484	0.00312516	1.00654	-0.593141	0.723457
PAMAJ00038	1600001	1650000	562	674	0.00327421	0.00352821	1.07758	-0.220395	0.587218
PAMAJ00038	1650001	1700000	526	664	0.00307474	0.00331526	1.07822	-0.216992	0.585893
PAMAJ00038	1700001	1750000	497	751	0.00305958	0.00358716	1.17244	0.277392	0.390739
PAMAJ00038	1750001	1800000	645	764	0.00382758	0.00399284	1.04318	-0.400913	0.655758
PAMAJ00038	1800001	1850000	388	517	0.00243474	0.00266705	1.09541	-0.126784	0.550444
PAMAJ00038	1850001	1900000	411	548	0.00262674	0.00280768	1.06888	-0.266008	0.604883
PAMAJ00038	1900001	1950000	424	505	0.00231884	0.00260968	1.12542	0.0306979	0.487755
PAMAJ00038	1950001	2000000	575	720	0.00348621	0.00379663	1.08904	-0.160224	0.563648
PAMAJ00038	2000001	2050000	609	694	0.00372621	0.00377168	1.0122	-0.56345	0.713436
PAMAJ00038	2050001	2100000	600	724	0.00391347	0.00413568	1.05678	-0.32952	0.629119
PAMAJ00038	2100001	2150000	511	629	0.00310789	0.00333063	1.07167	-0.251392	0.599244
PAMAJ00038	2150001	2200000	487	626	0.00290874	0.00304211	1.04585	-0.386873	0.650575
PAMAJ00038	2200001	2250000	543	605	0.00298168	0.00305874	1.02584	-0.491863	0.688592
PAMAJ00038	2250001	2300000	2	2	1.05263e-05	8.73684e-06	0.830001	-1.51958	0.935691
PAMAJ00039	1	50000	16	7	0.000117053	6.26316e-05	0.53507	-3.06726	0.99892
PAMAJ00040	50001	100000	3	3	2.53684e-05	2e-05	0.788382	-1.73798	0.958892
PAMAJ00041	1	50000	274	328	0.00186484	0.00221758	1.18915	0.36512	0.357511
PAMAJ00041	50001	100000	39	49	0.000246316	0.000357053	1.44957	1.73171	0.0416628
PAMAJ00042	1	50000	12	12	5.86316e-05	8.29474e-05	1.41472	1.54882	0.0607123
PAMAJ00043	1	50000	278	312	0.00152747	0.00165147	1.08118	-0.201482	0.579839
PAMAJ00044	1	50000	51	52	0.000355684	0.000310421	0.872744	-1.29528	0.902388
PAMAJ00044	50001	100000	338	335	0.00195337	0.00184432	0.944173	-0.920442	0.821329
PAMAJ00044	100001	150000	365	391	0.00223789	0.00216484	0.967358	-0.79878	0.787791
PAMAJ00044	150001	200000	16	20	0.000134632	0.000141579	1.0516	-0.356708	0.639345
PAMAJ00045	1	50000	220	242	0.00143916	0.00154632	1.07446	-0.236746	0.593573
PAMAJ00045	50001	100000	610	742	0.00386947	0.00397611	1.02756	-0.482864	0.685404
PAMAJ00045	100001	150000	732	948	0.00474358	0.00529495	1.11623	-0.0175267	0.506992
PAMAJ00045	150001	200000	425	562	0.00264211	0.00295158	1.11713	-0.0128307	0.505119
PAMAJ00045	200001	250000	379	435	0.00225021	0.00221232	0.983162	-0.715847	0.762957
PAMAJ00045	250001	300000	503	644	0.00308274	0.00327684	1.06296	-0.297076	0.616796
PAMAJ00045	300001	350000	270	374	0.001678	0.00189737	1.13073	0.0585536	0.476654
PAMAJ00046	1	50000	591	719	0.00386232	0.00412411	1.06778	-0.271798	0.607111
PAMAJ00047	1	50000	691	828	0.00444895	0.00485916	1.0922	-0.143634	0.557105
PAMAJ00048	1	50000	156	180	0.00102084	0.00104579	1.02444	-0.49923	0.691191
PAMAJ00049	1	50000	76	84	0.000544211	0.000545684	1.00271	-0.613281	0.730155
PAMAJ00049	50001	100000	239	242	0.00144579	0.00157389	1.0886	-0.162534	0.564557
PAMAJ00049	100001	150000	46	48	0.000301789	0.000301474	0.998956	-0.632962	0.736621
PAMAJ00050	1	50000	7	8	3.28421e-05	3.48421e-05	1.0609	-0.307918	0.620928
PAMAJ00051	1	50000	138	166	0.000795053	0.000851579	1.0711	-0.254393	0.600404
PAMAJ00051	50001	100000	668	786	0.00351253	0.00353211	1.00557	-0.598233	0.725158
PAMAJ00051	100001	150000	614	763	0.00356589	0.00380632	1.06742	-0.273664	0.607828
PAMAJ00051	150001	200000	613	763	0.00367695	0.00401474	1.09187	-0.145401	0.557803
PAMAJ00051	200001	250000	664	865	0.00386074	0.00434074	1.12433	0.024945	0.490049
PAMAJ00051	250001	300000	618	758	0.00351789	0.00376568	1.07044	-0.257857	0.601741
PAMAJ00051	300001	350000	654	827	0.00376547	0.00395442	1.05018	-0.364161	0.642131
PAMAJ00051	350001	400000	449	593	0.00279979	0.00313947	1.12132	0.00917532	0.49634
PAMAJ00051	400001	450000	534	629	0.00351705	0.00356526	1.01371	-0.555553	0.710742
PAMAJ00051	450001	500000	11	11	7.11579e-05	6.90526e-05	0.970414	-0.782743	0.783111
PAMAJ00052	1	50000	99	119	0.000488105	0.000613263	1.25642	0.718092	0.23635
PAMAJ00053	1	50000	164	189	0.00103495	0.00103547	1.0005	-0.624848	0.733965
PAMAJ00054	1	50000	514	509	0.00371747	0.00340968	0.917204	-1.06197	0.855874
PAMAJ00054	50001	100000	437	419	0.00295589	0.00263442	0.891244	-1.1982	0.884579
PAMAJ00054	100001	150000	545	249	0.00378158	0.00163947	0.433541	-3.60005	0.999841
PAMAJ00054	150001	200000	470	257	0.00320274	0.00171853	0.536581	-3.05934	0.998891
PAMAJ00054	200001	250000	120	120	0.000886105	0.000791368	0.893086	-1.18853	0.882688
PAMAJ00055	1	50000	25	28	0.000162421	0.000156632	0.964358	-0.814521	0.792327
PAMAJ00055	50001	100000	1	3	7.89474e-06	1.58947e-05	2.01333	4.69009	1.36545e-06
PAMAJ00056	1	50000	103	91	0.000708737	0.000594	0.838111	-1.47702	0.930165
PAMAJ00056	50001	100000	81	85	0.000496	0.000477789	0.963284	-0.820156	0.793936
PAMAJ00056	100001	150000	88	96	0.000588	0.000615263	1.04637	-0.384175	0.649576
PAMAJ00056	150001	200000	113	117	0.000695789	0.000732842	1.05325	-0.348032	0.636092
PAMAJ00056	200001	250000	98	128	0.000606211	0.000640842	1.05713	-0.327704	0.628432
PAMAJ00056	250001	300000	70	106	0.000407895	0.000409263	1.00335	-0.609886	0.729031
PAMAJ00056	300001	350000	66	93	0.000364316	0.000390947	1.0731	-0.24389	0.596342
PAMAJ00056	350001	400000	130	148	0.000788	0.000774	0.982234	-0.720717	0.764458
PAMAJ00056	400001	450000	78	91	0.000362421	0.000364211	1.00494	-0.601567	0.726269
PAMAJ00056	450001	500000	76	81	0.000397474	0.000296211	0.745234	-1.9644	0.975258
PAMAJ00056	500001	550000	53	60	0.000322947	0.000289684	0.897002	-1.16798	0.878593
PAMAJ00056	550001	600000	63	87	0.000313474	0.000362737	1.15715	0.19719	0.42184
PAMAJ00056	600001	650000	142	171	0.000892947	0.000869368	0.973594	-0.766053	0.778178
PAMAJ00056	650001	700000	68	79	0.000416526	0.000350211	0.84079	-1.46296	0.928261
PAMAJ00057	1	50000	228	257	0.00138611	0.00159937	1.15386	0.179889	0.42862
PAMAJ00057	50001	100000	87	118	0.000489368	0.000626105	1.27942	0.838784	0.200795
PAMAJ00058	1	50000	21	20	0.000166211	0.000123158	0.740974	-1.98676	0.976525
PAMAJ00059	1	50000	3	4	2.09474e-05	2.76842e-05	1.32161	1.06018	0.144531
PAMAJ00060	1	50000	151	199	0.000943895	0.00123221	1.30545	0.975417	0.164677
PAMAJ00060	50001	100000	174	194	0.00118716	0.001226	1.03272	-0.4558	0.675733
PAMAJ00060	100001	150000	46	45	0.000302947	0.000268842	0.887423	-1.21825	0.888436
PAMAJ00060	150001	200000	36	45	0.000288421	0.000314211	1.08942	-0.158253	0.562871
PAMAJ00061	1	50000	16	19	6.68421e-05	0.000105579	1.57953	2.41367	0.00789645
PAMAJ00062	1	50000	233	250	0.00153863	0.00163063	1.05979	-0.313711	0.62313
PAMAJ00062	50001	100000	161	176	0.00110916	0.00125495	1.13144	0.0622731	0.475173
PAMAJ00062	100001	150000	247	293	0.00161589	0.00197916	1.22481	0.552241	0.290392
PAMAJ00062	150001	200000	145	190	0.000932421	0.00110137	1.18119	0.323354	0.373214
PAMAJ00063	1	50000	5	5	3.34737e-05	2.46316e-05	0.735849	-2.01365	0.977977
PAMAJ00064	1	50000	75	105	0.000445684	0.000568	1.27445	0.812704	0.208194
PAMAJ00064	50001	100000	1	2	2e-06	7.57895e-06	3.78947	14.0107	0
PAMAJ00065	1	50000	7	8	4.29474e-05	4.8e-05	1.11765	-0.010121	0.504038
PAMAJ00066	1	50000	334	413	0.00223453	0.00247126	1.10594	-0.0715419	0.528517
PAMAJ00067	1	50000	60	65	0.000364211	0.000399053	1.09566	-0.125474	0.549926
PAMAJ00067	50001	100000	112	120	0.000755474	0.000799158	1.05782	-0.32405	0.62705
PAMAJ00067	100001	150000	118	131	0.000782947	0.000813579	1.03912	-0.422177	0.663552
PAMAJ00067	150001	200000	106	110	0.000679158	0.000746211	1.09873	-0.109389	0.543553
PAMAJ00067	200001	250000	60	72	0.000395895	0.000431368	1.0896	-0.157287	0.562491
PAMAJ00068	1	50000	39	48	0.000276632	0.000310947	1.12405	0.0234608	0.490641
PAMAJ00068	50001	100000	122	136	0.000820842	0.000935579	1.13978	0.106027	0.45778
PAMAJ00068	100001	150000	96	106	0.000676211	0.000727895	1.07643	-0.226399	0.589555
PAMAJ00069	1	50000	131	153	0.000908	0.000935368	1.03014	-0.469316	0.680578
PAMAJ00069	50001	100000	323	340	0.00265389	0.00297063	1.11935	-0.00118378	0.500472
PAMAJ00069	100001	150000	2	4	1.05263e-05	1.92632e-05	1.83001	3.72808	9.64705e-05
PAMAJ00070	1	50000	352	363	0.00262916	0.00251	0.954678	-0.865321	0.806569
PAMAJ00070	50001	100000	276	282	0.00191411	0.00169884	0.887535	-1.21766	0.888323
PAMAJ00070	100001	150000	254	277	0.00179242	0.00169516	0.945738	-0.912231	0.819176
PAMAJ00070	150001	200000	286	280	0.00205947	0.00184568	0.896192	-1.17223	0.879448
PAMAJ00070	200001	250000	94	85	0.000613789	0.000523263	0.852513	-1.40144	0.919459
PAMAJ00070	250001	300000	185	199	0.00118779	0.00123316	1.0382	-0.427041	0.665325
PAMAJ00070	300001	350000	51	45	0.000344947	0.000285053	0.826368	-1.53864	0.938054
PAMAJ00071	1	50000	107	136	0.000785368	0.000851895	1.08471	-0.182968	0.572589
PAMAJ00071	50001	100000	19	24	0.000120842	0.000144947	1.19948	0.419288	0.337503
PAMAJ00072	1	50000	9	10	9.01053e-05	9.51579e-05	1.05607	-0.333227	0.630519
PAMAJ00073	1	50000	6	5	3.45263e-05	2.90526e-05	0.841463	-1.45943	0.927777
PAMAJ00074	1	50000	81	88	0.000526526	0.000600211	1.13995	0.106898	0.457435
PAMAJ00074	50001	100000	78	89	0.000605053	0.000657158	1.08612	-0.175578	0.569687
PAMAJ00074	100001	150000	6	9	3.44211e-05	3.70526e-05	1.07645	-0.226303	0.589517
PAMAJ00075	1	50000	116	130	0.000871263	0.000938211	1.07684	-0.224256	0.588721
PAMAJ00075	50001	100000	84	137	0.000542947	0.000810842	1.49341	1.96174	0.0248961
PAMAJ00076	1	50000	365	458	0.00236263	0.00266842	1.12943	0.0517043	0.479382
PAMAJ00076	50001	100000	743	1001	0.00459695	0.00557621	1.21302	0.490386	0.311931
PAMAJ00076	100001	150000	823	1049	0.00482295	0.00562032	1.16533	0.240097	0.405128
PAMAJ00076	150001	200000	893	1133	0.00553768	0.00645895	1.16636	0.245531	0.403023
PAMAJ00076	200001	250000	761	1042	0.004366	0.00560695	1.28423	0.864051	0.19378
PAMAJ00076	250001	300000	844	1030	0.00527263	0.00599979	1.13791	0.0962273	0.46167
PAMAJ00076	300001	350000	771	967	0.00482632	0.00550842	1.14133	0.114159	0.454556
PAMAJ00076	350001	400000	781	1014	0.00480253	0.00553884	1.15332	0.177067	0.429728
PAMAJ00076	400001	450000	739	965	0.00440042	0.00516074	1.17278	0.279219	0.390038
PAMAJ00076	450001	500000	552	676	0.00343958	0.00372179	1.08205	-0.196928	0.578058
PAMAJ00076	500001	550000	234	254	0.00158716	0.00165737	1.04424	-0.39535	0.653708
PAMAJ00076	550001	600000	238	282	0.00151811	0.00189958	1.25128	0.691137	0.24474
PAMAJ00076	600001	650000	107	134	0.000736842	0.000777895	1.05571	-0.335114	0.631231
PAMAJ00077	1	50000	159	175	0.000947579	0.00105526	1.11364	-0.0311547	0.512427
PAMAJ00077	50001	100000	122	125	0.000801684	0.000880526	1.09835	-0.111404	0.544352
PAMAJ00078	1	50000	48	50	0.000275579	0.000280737	1.01872	-0.529265	0.701689
PAMAJ00079	1	50000	160	178	0.00118158	0.00127621	1.08009	-0.207214	0.582079
PAMAJ00080	1	50000	278	284	0.00195505	0.00184968	0.946104	-0.910313	0.818671
PAMAJ00080	50001	100000	558	596	0.00380611	0.00371621	0.97638	-0.751434	0.773804
PAMAJ00080	100001	150000	909	1026	0.00568905	0.00597663	1.05055	-0.362219	0.641406
PAMAJ00080	150001	200000	743	848	0.00471358	0.00476632	1.01119	-0.56877	0.715244
PAMAJ00080	200001	250000	1000	1166	0.00637916	0.00655147	1.02701	-0.485739	0.686424
PAMAJ00080	250001	300000	896	999	0.00559116	0.00579632	1.03669	-0.43493	0.668194
PAMAJ00080	300001	350000	1102	1241	0.00702705	0.00718337	1.02225	-0.510749	0.695237
PAMAJ00080	350001	400000	906	1068	0.00561726	0.00597611	1.06388	-0.292248	0.614952
PAMAJ00080	400001	450000	960	1119	0.00605316	0.00633989	1.04737	-0.378912	0.647623
PAMAJ00080	450001	500000	1050	1181	0.00643768	0.00664084	1.03156	-0.461881	0.677917
PAMAJ00080	500001	550000	941	1112	0.00618853	0.00626768	1.01279	-0.560369	0.712386
PAMAJ00080	550001	600000	406	450	0.00254	0.00272	1.07087	-0.255606	0.600872
PAMAJ00080	600001	650000	223	236	0.00161905	0.00154263	0.952799	-0.875176	0.809261
PAMAJ00080	650001	700000	435	466	0.00268158	0.00276053	1.02944	-0.472986	0.681889
PAMAJ00080	700001	750000	407	501	0.00252211	0.00268958	1.0664	-0.279038	0.609892
PAMAJ00080	750001	800000	100	122	0.000674737	0.000721368	1.06911	-0.264822	0.604427
PAMAJ00080	800001	850000	116	99	0.000703895	0.000540526	0.767907	-1.84542	0.967512
PAMAJ00081	1	50000	414	513	0.00240105	0.00284642	1.18549	0.345896	0.36471
PAMAJ00081	50001	100000	572	680	0.00326442	0.00457568	1.40168	1.4804	0.0693838
PAMAJ00081	100001	150000	94	115	0.000502316	0.000546105	1.08717	-0.170027	0.567506
PAMAJ00083	1	50000	124	139	0.000820421	0.000892105	1.08737	-0.168975	0.567092
PAMAJ00083	50001	100000	150	177	0.00104663	0.00113158	1.08117	-0.20156	0.57987
PAMAJ00083	100001	150000	256	298	0.00185105	0.00210284	1.13603	0.0863266	0.465603
PAMAJ00083	150001	200000	102	120	0.000628947	0.000797368	1.26778	0.777739	0.218362
PAMAJ00083	200001	250000	55	68	0.000362105	0.000417579	1.1532	0.176445	0.429972
PAMAJ00083	250001	300000	238	239	0.00149653	0.00149358	0.998029	-0.637829	0.738208
PAMAJ00083	300001	350000	176	172	0.00103989	0.001098	1.05588	-0.334243	0.630902
PAMAJ00083	350001	400000	141	150	0.000996947	0.00101305	1.01615	-0.542724	0.70634
PAMAJ00083	400001	450000	3	3	1.43158e-05	1.41053e-05	0.985296	-0.704646	0.759485
PAMAJ00084	1	50000	100	105	0.000783158	0.000821895	1.04946	-0.367924	0.643535
PAMAJ00084	50001	100000	25	24	0.000198	0.000149474	0.754919	-1.91358	0.972163
PAMAJ00085	1	50000	27	27	0.000142632	0.000171158	1.2	0.422026	0.336503
PAMAJ00085	50001	100000	50	55	0.000320947	0.000379158	1.18137	0.324292	0.372859
PAMAJ00085	100001	150000	13	15	9.38947e-05	8.70526e-05	0.92713	-1.00988	0.843724
PAMAJ00086	1	50000	345	359	0.00207263	0.00202716	0.978062	-0.742609	0.771141
PAMAJ00086	50001	100000	539	694	0.00338284	0.00368211	1.08847	-0.163242	0.564836
PAMAJ00086	100001	150000	297	357	0.00174337	0.00189705	1.08815	-0.164901	0.565489
PAMAJ00087	1	50000	256	319	0.00188947	0.00220189	1.16535	0.2402	0.405088
PAMAJ00087	50001	100000	308	360	0.00213032	0.00241379	1.13306	0.0707884	0.471783
PAMAJ00087	100001	150000	221	256	0.001426	0.00170568	1.19613	0.401728	0.343942
PAMAJ00087	150001	200000	712	997	0.00465905	0.00575021	1.2342	0.601522	0.273746
PAMAJ00087	200001	250000	770	1117	0.00491453	0.00630137	1.28219	0.853353	0.196732
PAMAJ00087	250001	300000	651	929	0.00441968	0.00518168	1.17241	0.277263	0.390789
PAMAJ00087	300001	350000	830	1112	0.00531484	0.00654337	1.23115	0.58551	0.279103
PAMAJ00087	350001	400000	1089	1472	0.007196	0.008654	1.20261	0.435751	0.331509
PAMAJ00087	400001	450000	664	933	0.00415895	0.00542968	1.30554	0.975882	0.164562
PAMAJ00087	450001	500000	520	753	0.00316621	0.00429032	1.35503	1.2356	0.108304
PAMAJ00087	500001	550000	617	937	0.00377421	0.00520768	1.37981	1.3656	0.0860323
PAMAJ00087	550001	600000	348	512	0.00192211	0.00317074	1.64961	2.78145	0.00270583
PAMAJ00087	600001	650000	541	760	0.00294842	0.00451705	1.53202	2.16438	0.0152176
PAMAJ00087	650001	700000	562	759	0.00361632	0.00450674	1.24622	0.664601	0.253153
PAMAJ00087	700001	750000	122	118	0.000793474	0.000764737	0.963783	-0.817537	0.793189
PAMAJ00087	750001	800000	136	152	0.000899158	0.000904737	1.0062	-0.594925	0.724053
PAMAJ00087	800001	850000	137	147	0.000930316	0.000908632	0.976692	-0.749798	0.773312
PAMAJ00087	850001	900000	179	192	0.00126684	0.00119537	0.943584	-0.923535	0.822136
PAMAJ00087	900001	950000	215	277	0.00151547	0.00182389	1.20351	0.440484	0.329793
PAMAJ00087	950001	1000000	167	162	0.00123084	0.00101232	0.822463	-1.55914	0.940518
PAMAJ00087	1000001	1050000	273	330	0.00190758	0.00193168	1.01263	-0.561187	0.712665
PAMAJ00087	1050001	1100000	125	115	0.000952	0.000788105	0.827841	-1.53091	0.937104
PAMAJ00087	1100001	1150000	132	97	0.000994632	0.000680105	0.683776	-2.28691	0.9889
PAMAJ00087	1150001	1200000	305	320	0.002242	0.00205716	0.917556	-1.06012	0.855455
PAMAJ00087	1200001	1250000	29	25	0.000162632	0.000158737	0.97605	-0.753165	0.774325
PAMAJ00088	1	50000	93	101	0.000588632	0.000497263	0.844777	-1.44204	0.925354
PAMAJ00089	1	50000	312	316	0.00204505	0.00188147	0.920012	-1.04723	0.852504
PAMAJ00089	50001	100000	330	363	0.00215926	0.00217853	1.00892	-0.580653	0.719263
PAMAJ00089	100001	150000	957	1115	0.00556947	0.00595589	1.06938	-0.263395	0.603877
PAMAJ00089	150001	200000	300	303	0.00187137	0.00209274	1.11829	-0.00672694	0.502684
PAMAJ00089	200001	250000	293	331	0.00192653	0.00200432	1.04038	-0.415595	0.661147
PAMAJ00089	250001	300000	455	468	0.00313421	0.00321126	1.02458	-0.49848	0.690927
PAMAJ00089	300001	350000	223	226	0.00164316	0.00161926	0.985455	-0.703813	0.759225
PAMAJ00090	1	50000	11	11	8.09474e-05	8.64211e-05	1.06762	-0.272638	0.607434
PAMAJ00091	1	50000	413	456	0.00293863	0.002842	0.967117	-0.800041	0.788157
PAMAJ00091	50001	100000	262	294	0.00180568	0.00183579	1.01668	-0.53998	0.705395
PAMAJ00091	100001	150000	328	441	0.00216284	0.00243316	1.12498	0.0283839	0.488678
PAMAJ00092	1	50000	140	159	0.00105053	0.00109021	1.03777	-0.429275	0.666138
PAMAJ00092	50001	100000	66	74	0.000461789	0.000538737	1.16663	0.246929	0.402482
PAMAJ00093	1	50000	309	297	0.00213905	0.00191589	0.895673	-1.17495	0.879993
PAMAJ00093	50001	100000	646	771	0.00419737	0.00438	1.04351	-0.399158	0.655111
PAMAJ00094	1	50000	120	132	0.000719579	0.000754105	1.04798	-0.375699	0.64643
PAMAJ00094	50001	100000	86	80	0.000434421	0.000378	0.870124	-1.30903	0.904738
PAMAJ00094	100001	150000	81	85	0.000531895	0.000464842	0.873936	-1.28902	0.901305
PAMAJ00094	150001	200000	143	158	0.000924526	0.000850421	0.919845	-1.04811	0.852705
PAMAJ00094	200001	250000	68	89	0.000474421	0.000398105	0.839139	-1.47163	0.929439
PAMAJ00094	250001	300000	132	153	0.000960211	0.000868421	0.904406	-1.12912	0.870577
PAMAJ00094	300001	350000	89	101	0.000493158	0.000567895	1.15155	0.167782	0.433377
PAMAJ00094	350001	400000	62	75	0.000469474	0.000372632	0.793722	-1.70995	0.956363
PAMAJ00094	400001	450000	50	63	0.000370211	0.000303158	0.818879	-1.57794	0.94271
PAMAJ00094	450001	500000	53	71	0.000434526	0.000362211	0.833577	-1.50081	0.933298
PAMAJ00094	500001	550000	67	77	0.000458421	0.000382421	0.834214	-1.49747	0.932865
PAMAJ00094	550001	600000	68	78	0.000503895	0.000439579	0.872362	-1.29728	0.902733
PAMAJ00094	600001	650000	107	120	0.000771053	0.000639053	0.828806	-1.52585	0.936476
PAMAJ00094	650001	700000	94	119	0.000645158	0.000742105	1.15027	0.161069	0.436019
PAMAJ00094	700001	750000	134	189	0.000802211	0.00122863	1.53155	2.16192	0.0153123
PAMAJ00094	750001	800000	126	127	0.000791368	0.000748421	0.945731	-0.91227	0.819187
PAMAJ00094	800001	850000	40	68	0.000316526	0.000320105	1.01131	-0.568149	0.715033
PAMAJ00094	850001	900000	86	99	0.000638526	0.000537579	0.841906	-1.4571	0.927456
PAMAJ00094	900001	950000	117	143	0.000836737	0.000786947	0.940495	-0.939745	0.826326
PAMAJ00094	950001	1000000	82	76	0.000506211	0.000358842	0.708878	-2.15518	0.984426
PAMAJ00094	1000001	1050000	84	99	0.000580105	0.000537789	0.927055	-1.01028	0.843818
PAMAJ00094	1050001	1100000	149	148	0.000758105	0.000702	0.925993	-1.01585	0.845149
PAMAJ00094	1100001	1150000	33	46	0.000236842	0.000209474	0.884446	-1.23387	0.891374
PAMAJ00094	1150001	1200000	87	92	0.000655368	0.00051	0.778189	-1.79147	0.963391
PAMAJ00094	1200001	1250000	48	53	0.000312632	0.000316947	1.0138	-0.555056	0.710572
PAMAJ00094	1250001	1300000	2	2	1.24211e-05	1.63158e-05	1.31356	1.01794	0.154354
PAMAJ00095	1	50000	253	281	0.00187884	0.00181968	0.968512	-0.79272	0.786029
PAMAJ00095	50001	100000	452	468	0.00334484	0.00299126	0.894291	-1.18221	0.881438
PAMAJ00095	100001	150000	230	208	0.001568	0.00135558	0.864528	-1.33839	0.909616
PAMAJ00095	150001	200000	130	136	0.000886211	0.000905474	1.02174	-0.513421	0.696171
PAMAJ00095	200001	250000	277	312	0.00198463	0.00209242	1.05431	-0.342474	0.634003
PAMAJ00096	1	50000	1024	1290	0.00636663	0.007098	1.11488	-0.0246606	0.509837
PAMAJ00096	50001	100000	958	1239	0.00580747	0.00666526	1.1477	0.147614	0.441324
PAMAJ00096	100001	150000	922	1190	0.00552253	0.00656053	1.18796	0.358846	0.359855
PAMAJ00096	150001	200000	770	1027	0.004878	0.00569684	1.16786	0.253403	0.399979
PAMAJ00096	200001	250000	744	974	0.00469495	0.00539737	1.14961	0.157623	0.437377
PAMAJ00096	250001	300000	982	1163	0.00604758	0.006336	1.04769	-0.377216	0.646993
PAMAJ00096	300001	350000	755	926	0.00444811	0.005068	1.13936	0.103826	0.458654
PAMAJ00096	350001	400000	918	1133	0.00563863	0.00605242	1.07338	-0.242388	0.59576
PAMAJ00096	400001	450000	872	1104	0.00532168	0.00584863	1.09902	-0.107867	0.54295
PAMAJ00096	450001	500000	741	915	0.00443116	0.00484105	1.0925	-0.14207	0.556488
PAMAJ00096	500001	550000	717	919	0.00422179	0.00494021	1.17017	0.265502	0.395311
PAMAJ00096	550001	600000	846	1082	0.00490705	0.00581263	1.18455	0.340948	0.366571
PAMAJ00096	600001	650000	760	947	0.00472253	0.00511379	1.08285	-0.192721	0.576411
PAMAJ00096	650001	700000	854	1035	0.00511874	0.00563084	1.10004	-0.10249	0.540816
PAMAJ00096	700001	750000	848	1076	0.00499158	0.00602568	1.20717	0.459661	0.32288
PAMAJ00096	750001	800000	949	1226	0.00582284	0.00667232	1.14589	0.138079	0.445089
PAMAJ00096	800001	850000	858	1056	0.00514716	0.00575232	1.11757	-0.0105125	0.504194
PAMAJ00096	850001	900000	740	922	0.00393347	0.00480189	1.22078	0.531072	0.297685
PAMAJ00096	900001	950000	280	347	0.00174916	0.00197495	1.12908	0.0499045	0.480099
PAMAJ00096	950001	1000000	448	639	0.00267579	0.00369326	1.38025	1.36793	0.0856673
PAMAJ00096	1000001	1050000	37	31	0.000132211	0.000104211	0.788217	-1.73884	0.958969
PAMAJ00097	1	50000	57	64	0.000428526	0.000433474	1.01155	-0.566893	0.714607
PAMAJ00098	1	50000	145	180	0.000973263	0.00118758	1.2202	0.528068	0.298726
PAMAJ00098	50001	100000	118	139	0.000882842	0.000969158	1.09777	-0.114421	0.545548
PAMAJ00098	100001	150000	4	4	8e-06	2.81053e-05	3.51316	12.5607	0
PAMAJ00099	1	50000	70	87	0.000499263	0.000557368	1.11638	-0.0167576	0.506685
PAMAJ00099	50001	100000	1	1	6.73684e-06	3.78947e-06	0.5625	-2.92333	0.998268
PAMAJ00100	1	50000	198	229	0.00121726	0.00129168	1.06114	-0.306659	0.620449
PAMAJ00100	50001	100000	459	678	0.00291642	0.00362695	1.24363	0.651	0.257523
PAMAJ00100	100001	150000	690	865	0.00438726	0.00479474	1.09288	-0.140095	0.555708
PAMAJ00100	150001	200000	739	916	0.00486642	0.00522726	1.07415	-0.238379	0.594206
PAMAJ00100	200001	250000	597	901	0.00384021	0.004916	1.28014	0.842578	0.199732
PAMAJ00100	250001	300000	647	853	0.00381368	0.00446558	1.17094	0.269531	0.393761
PAMAJ00100	300001	350000	682	872	0.00429747	0.00481695	1.12088	0.00685083	0.497267
PAMAJ00100	350001	400000	416	562	0.00245547	0.00297968	1.21349	0.492814	0.311072
PAMAJ00100	400001	450000	632	816	0.00380484	0.00440758	1.15841	0.203813	0.41925
PAMAJ00100	450001	500000	593	772	0.00352042	0.00402705	1.14391	0.127711	0.449189
PAMAJ00100	500001	550000	594	809	0.00382737	0.00425263	1.11111	-0.0444195	0.517715
PAMAJ00100	550001	600000	528	734	0.00321895	0.00381937	1.18653	0.351338	0.362667
PAMAJ00100	600001	650000	276	352	0.00176884	0.00195295	1.10409	-0.0812845	0.532392
PAMAJ00100	650001	700000	86	97	0.00058	0.000676842	1.16697	0.248706	0.401794
PAMAJ00101	1	50000	75	71	0.000596211	0.000423789	0.710804	-2.14508	0.984027
PAMAJ00102	1	50000	321	483	0.00189579	0.00220863	1.16502	0.23847	0.405758
PAMAJ00102	50001	100000	49	75	0.000342421	0.000470211	1.3732	1.33091	0.0916097
PAMAJ00103	1	50000	283	362	0.00190874	0.00210653	1.10362	-0.083708	0.533356
PAMAJ00103	50001	100000	307	338	0.00218968	0.00225274	1.0288	-0.47636	0.683091
PAMAJ00103	100001	150000	134	128	0.000899158	0.000774632	0.861508	-1.35424	0.91217
PAMAJ00103	150001	200000	109	123	0.000741684	0.000804105	1.08416	-0.185838	0.573714
PAMAJ00103	200001	250000	145	156	0.00101032	0.00115421	1.14242	0.119884	0.452288
PAMAJ00103	250001	300000	74	134	0.000467684	0.000887158	1.89692	4.07921	2.25947e-05
PAMAJ00103	300001	350000	227	245	0.00158737	0.00159284	1.00345	-0.609402	0.728871
PAMAJ00103	350001	400000	241	352	0.00155905	0.00186116	1.19378	0.389392	0.348493
PAMAJ00104	1	50000	17	19	0.000140211	9.31579e-05	0.664412	-2.38853	0.991542
PAMAJ00104	50001	100000	158	301	0.00106579	0.00178789	1.67753	2.92792	0.00170619
PAMAJ00104	100001	150000	541	558	0.00361284	0.002768	0.766156	-1.85461	0.968174
PAMAJ00104	150001	200000	607	692	0.00403368	0.00353768	0.877035	-1.27276	0.898448
PAMAJ00104	200001	250000	436	650	0.00277326	0.00321305	1.15858	0.204696	0.418905
PAMAJ00104	250001	300000	413	654	0.00268432	0.00339832	1.26599	0.768328	0.221146
PAMAJ00104	300001	350000	684	987	0.00445158	0.00526253	1.18217	0.328483	0.371273
PAMAJ00104	350001	400000	710	1059	0.00471558	0.00578421	1.22662	0.561717	0.287155
PAMAJ00104	400001	450000	699	1064	0.00447179	0.00564568	1.26251	0.750071	0.226606
PAMAJ00104	450001	500000	726	1126	0.00486853	0.005944	1.2209	0.531729	0.297457
PAMAJ00104	500001	550000	743	1177	0.00500358	0.00632705	1.2645	0.760538	0.223467
PAMAJ00104	550001	600000	861	1183	0.00587021	0.00663495	1.13027	0.0561487	0.477612
PAMAJ00104	600001	650000	581	719	0.00389547	0.00434189	1.1146	-0.0261077	0.510414
PAMAJ00104	650001	700000	509	609	0.00348705	0.00352463	1.01078	-0.570931	0.715977
PAMAJ00104	700001	750000	676	932	0.00404011	0.00564411	1.39702	1.45592	0.0727069
PAMAJ00104	750001	800000	661	790	0.00491926	0.00557158	1.13261	0.0683787	0.472742
PAMAJ00104	800001	850000	755	994	0.00542505	0.00582463	1.07365	-0.240973	0.595212
PAMAJ00104	850001	900000	396	434	0.00276905	0.00273474	0.987609	-0.692506	0.75569
PAMAJ00104	900001	950000	303	356	0.00209316	0.00235558	1.12537	0.0304118	0.487869
PAMAJ00104	950001	1000000	211	282	0.00136653	0.00173621	1.27052	0.792128	0.214143
PAMAJ00104	1000001	1050000	356	550	0.00238579	0.00320611	1.34384	1.17684	0.11963
PAMAJ00104	1050001	1100000	745	1040	0.00525779	0.00595842	1.13326	0.0717912	0.471384
PAMAJ00104	1100001	1150000	409	677	0.00277389	0.00334179	1.20473	0.446865	0.327486
PAMAJ00104	1150001	1200000	382	537	0.00258379	0.002664	1.03104	-0.46458	0.678884
PAMAJ00104	1200001	1250000	417	645	0.00275432	0.00332126	1.20584	0.45267	0.325393
PAMAJ00104	1250001	1300000	638	929	0.00403958	0.005092	1.26053	0.739665	0.229752
PAMAJ00104	1300001	1350000	510	758	0.00379474	0.00432274	1.13914	0.10267	0.459112
PAMAJ00104	1350001	1400000	402	583	0.002832	0.00313263	1.10615	-0.0704246	0.528072
PAMAJ00104	1400001	1450000	400	597	0.00295821	0.00337989	1.14255	0.120542	0.452027
PAMAJ00104	1450001	1500000	478	671	0.00335137	0.00381326	1.13782	0.09575	0.46186
PAMAJ00104	1500001	1550000	350	509	0.002074	0.00254105	1.22519	0.554244	0.289706
PAMAJ00104	1550001	1600000	399	539	0.00265474	0.00289358	1.08997	-0.155369	0.561735
PAMAJ00104	1600001	1650000	389	488	0.00239305	0.002426	1.01377	-0.55523	0.710631
PAMAJ00104	1650001	1700000	283	437	0.00196737	0.00209568	1.06522	-0.28524	0.61227
PAMAJ00104	1700001	1750000	315	405	0.00195484	0.002092	1.07016	-0.259289	0.602294
PAMAJ00104	1750001	1800000	351	463	0.00225905	0.00262674	1.16276	0.226636	0.410354
PAMAJ00104	1800001	1850000	335	392	0.00248495	0.00213674	0.859872	-1.36282	0.913531
PAMAJ00104	1850001	1900000	315	449	0.00216158	0.00228747	1.05824	-0.321864	0.626222
PAMAJ00104	1900001	1950000	373	443	0.00255779	0.00270579	1.05786	-0.323844	0.626972
PAMAJ00104	1950001	2000000	373	514	0.00246495	0.00295484	1.19874	0.415442	0.338909
PAMAJ00104	2000001	2050000	402	528	0.00264789	0.00264874	1.00032	-0.625801	0.734277
PAMAJ00104	2050001	2100000	365	515	0.00233063	0.00261158	1.12055	0.00510011	0.497965
PAMAJ00104	2100001	2150000	421	626	0.00276484	0.00322168	1.16523	0.239591	0.405323
PAMAJ00104	2150001	2200000	337	535	0.002114	0.00256211	1.21197	0.484869	0.313885
PAMAJ00104	2200001	2250000	536	800	0.00329937	0.00429453	1.30162	0.955312	0.16971
PAMAJ00104	2250001	2300000	520	820	0.00333126	0.00427695	1.28388	0.862231	0.19428
PAMAJ00104	2300001	2350000	564	782	0.00374305	0.00428316	1.1443	0.129731	0.44839
PAMAJ00104	2350001	2400000	617	792	0.00424147	0.00460432	1.08555	-0.17856	0.570858
PAMAJ00104	2400001	2450000	662	905	0.00443284	0.00481095	1.0853	-0.179875	0.571375
PAMAJ00104	2450001	2500000	466	581	0.00328147	0.00346253	1.05518	-0.337939	0.632295
PAMAJ00104	2500001	2550000	639	938	0.00426832	0.00524926	1.22982	0.578519	0.281457
PAMAJ00104	2550001	2600000	627	933	0.00442632	0.00490621	1.10842	-0.0585507	0.523345
PAMAJ00104	2600001	2650000	590	871	0.00373758	0.004656	1.24573	0.661994	0.253988
PAMAJ00104	2650001	2700000	542	823	0.00345695	0.00422484	1.22213	0.538168	0.295231
PAMAJ00104	2700001	2750000	560	802	0.00381747	0.00456421	1.19561	0.399011	0.344943
PAMAJ00104	2750001	2800000	571	843	0.00377063	0.00448232	1.18875	0.362982	0.358309
PAMAJ00104	2800001	2850000	503	751	0.00327737	0.00386958	1.1807	0.320745	0.374202
PAMAJ00104	2850001	2900000	538	783	0.00375011	0.00420116	1.12028	0.0036815	0.498531
PAMAJ00104	2900001	2950000	600	718	0.00391211	0.00438832	1.12173	0.0112941	0.495494
PAMAJ00104	2950001	3000000	454	623	0.00274263	0.00380305	1.38664	1.40148	0.0805357
PAMAJ00104	3000001	3050000	658	976	0.00431242	0.00558021	1.29399	0.915244	0.180032
PAMAJ00104	3050001	3100000	650	1000	0.00432411	0.00535495	1.23839	0.623516	0.266473
PAMAJ00104	3100001	3150000	677	923	0.00457547	0.00519989	1.13647	0.0886656	0.464674
PAMAJ00104	3150001	3200000	668	1025	0.00406074	0.00560611	1.38056	1.36957	0.0854102
PAMAJ00104	3200001	3250000	693	961	0.00457	0.00528137	1.15566	0.189366	0.424903
PAMAJ00104	3250001	3300000	703	1042	0.00494926	0.00574442	1.16066	0.215612	0.414645
PAMAJ00104	3300001	3350000	641	952	0.00466126	0.00585432	1.25595	0.715658	0.237101
PAMAJ00104	3350001	3400000	500	810	0.00387958	0.004874	1.25632	0.717596	0.236503
PAMAJ00104	3400001	3450000	625	932	0.00461084	0.00534053	1.15826	0.202981	0.419575
PAMAJ00104	3450001	3500000	682	1001	0.00468032	0.00576979	1.23278	0.594042	0.276242
PAMAJ00104	3500001	3550000	382	570	0.00211842	0.00254863	1.20308	0.438207	0.330618
PAMAJ00104	3550001	3600000	494	657	0.00288	0.00328821	1.14174	0.116312	0.453703
PAMAJ00104	3600001	3650000	625	964	0.00443084	0.00550979	1.24351	0.650361	0.25773
PAMAJ00104	3650001	3700000	765	1041	0.00542642	0.00558874	1.02991	-0.470513	0.681006
PAMAJ00104	3700001	3750000	832	1052	0.00568632	0.00615874	1.08308	-0.191511	0.575938
PAMAJ00104	3750001	3800000	119	147	0.000573684	0.000964316	1.68092	2.94572	0.001611
PAMAJ00104	3800001	3850000	347	472	0.00214074	0.00238074	1.11211	-0.0391691	0.515622
PAMAJ00104	3850001	3900000	767	1037	0.00507589	0.00587253	1.15695	0.196109	0.422262
PAMAJ00104	3900001	3950000	838	1054	0.00562895	0.00609263	1.08237	-0.195216	0.577388
PAMAJ00104	3950001	4000000	658	772	0.00483884	0.00418558	0.864997	-1.33593	0.909214
PAMAJ00104	4000001	4050000	668	920	0.00433968	0.00508674	1.17215	0.275875	0.391322
PAMAJ00104	4050001	4100000	671	939	0.00455179	0.00569589	1.25135	0.691516	0.244621
PAMAJ00104	4100001	4150000	311	417	0.00205926	0.00254579	1.23626	0.612344	0.270155
PAMAJ00105	1	50000	26	25	0.000158526	0.000157684	0.994689	-0.655357	0.743881
PAMAJ00106	1	50000	23	27	0.000168526	0.000172316	1.02249	-0.50947	0.694789
PAMAJ00107	1	50000	182	293	0.00139495	0.00183232	1.31354	1.01785	0.154375
PAMAJ00107	50001	100000	227	284	0.00151505	0.00178505	1.17821	0.307705	0.379153
PAMAJ00108	1	50000	199	206	0.00128853	0.00138989	1.07866	-0.214689	0.584995
PAMAJ00108	50001	100000	682	767	0.00411979	0.00421063	1.02205	-0.511777	0.695596
PAMAJ00108	100001	150000	134	146	0.000824105	0.000842526	1.02235	-0.510186	0.695039
PAMAJ00109	1	50000	266	265	0.00180916	0.00174958	0.967068	-0.800302	0.788232
PAMAJ00109	50001	100000	165	177	0.00100726	0.00119284	1.18424	0.339351	0.367173
PAMAJ00109	100001	150000	325	334	0.00218411	0.00215853	0.988288	-0.688945	0.754571
PAMAJ00109	150001	200000	51	61	0.000320737	0.000344316	1.07352	-0.241705	0.595496
PAMAJ00110	1	50000	9	8	6.58947e-05	5.86316e-05	0.889777	-1.20589	0.886071
PAMAJ00111	1	50000	161	183	0.00113568	0.00111663	0.983226	-0.715509	0.762853
PAMAJ00111	50001	100000	421	523	0.00273516	0.00294989	1.07851	-0.215508	0.585314
PAMAJ00112	1	50000	116	143	0.000869368	0.000860947	0.990314	-0.678315	0.751214
PAMAJ00112	50001	100000	147	201	0.000942421	0.00106389	1.12889	0.0488841	0.480506
PAMAJ00112	100001	150000	101	139	0.000727474	0.000705053	0.96918	-0.789219	0.785008
PAMAJ00112	150001	200000	102	172	0.000770947	0.000875684	1.13585	0.0854318	0.465959
PAMAJ00112	200001	250000	109	185	0.000761158	0.000969053	1.27313	0.8058	0.210179
PAMAJ00112	250001	300000	42	64	0.000307474	0.000326526	1.06196	-0.302326	0.618798
PAMAJ00112	300001	350000	110	137	0.000773368	0.000725263	0.937798	-0.953898	0.829932
PAMAJ00112	350001	400000	173	235	0.00123021	0.00126389	1.02738	-0.483818	0.685743
PAMAJ00112	400001	450000	110	157	0.000781579	0.000793789	1.01562	-0.545505	0.707297
PAMAJ00112	450001	500000	146	194	0.00114042	0.00111053	0.97379	-0.765024	0.777871
PAMAJ00112	500001	550000	139	183	0.000993263	0.00102389	1.03083	-0.465676	0.679276
PAMAJ00112	550001	600000	242	290	0.00194558	0.00190979	0.981604	-0.724018	0.765473
PAMAJ00112	600001	650000	121	192	0.000820526	0.000932526	1.1365	0.0888051	0.464618
PAMAJ00112	650001	700000	120	138	0.000821158	0.000780947	0.951031	-0.884454	0.811775
PAMAJ00112	700001	750000	129	133	0.000920842	0.000870316	0.945131	-0.915419	0.820014
PAMAJ00112	750001	800000	37	41	0.000271053	0.000272105	1.00388	-0.607118	0.728114
PAMAJ00112	800001	850000	35	41	0.000253158	0.000223053	0.881082	-1.25152	0.894628
PAMAJ00112	850001	900000	17	18	0.000102947	0.000103368	1.00409	-0.606025	0.727751
PAMAJ00112	900001	950000	32	43	0.000284526	0.000300105	1.05475	-0.340155	0.63313
PAMAJ00112	950001	1000000	36	38	0.000270526	0.000247053	0.913232	-1.08281	0.860554
PAMAJ00112	1000001	1050000	34	40	0.000239368	0.000268211	1.1205	0.00483599	0.498071
PAMAJ00113	1	50000	273	330	0.00187	0.00209274	1.11911	-0.00242764	0.500968
PAMAJ00113	50001	100000	693	963	0.00450337	0.00555242	1.23295	0.594939	0.275942
PAMAJ00113	100001	150000	839	1165	0.00555895	0.006684	1.20239	0.434559	0.331941
PAMAJ00113	150001	200000	721	955	0.00459579	0.00534516	1.16306	0.228171	0.409756
PAMAJ00113	200001	250000	668	877	0.00455716	0.00492611	1.08096	-0.202634	0.58029
PAMAJ00113	250001	300000	706	910	0.00458853	0.004996	1.0888	-0.161486	0.564145
PAMAJ00113	300001	350000	722	956	0.004824	0.00516263	1.0702	-0.259117	0.602228
PAMAJ00113	350001	400000	800	1089	0.00514674	0.00587611	1.14171	0.116183	0.453754
PAMAJ00113	400001	450000	924	1255	0.00641653	0.00749832	1.16859	0.257235	0.398499
PAMAJ00113	450001	500000	759	1022	0.00507989	0.00589011	1.1595	0.209489	0.417033
PAMAJ00113	500001	550000	689	960	0.00461516	0.00526126	1.14	0.107158	0.457332
PAMAJ00113	550001	600000	233	296	0.00168589	0.00177137	1.0507	-0.361413	0.641105
PAMAJ00113	600001	650000	48	61	0.000311474	0.000469579	1.5076	2.03623	0.0208638
PAMAJ00114	1	50000	117	129	0.000752	0.000748105	0.99482	-0.654665	0.743658
PAMAJ00114	50001	100000	23	27	0.000152737	0.000179053	1.1723	0.276662	0.39102
PAMAJ00115	1	50000	716	843	0.00462916	0.00467274	1.00941	-0.578083	0.718396
PAMAJ00115	50001	100000	1028	1206	0.00640705	0.00684305	1.06805	-0.270384	0.606567
PAMAJ00115	100001	150000	881	1043	0.00559358	0.00575379	1.02864	-0.477184	0.683384
PAMAJ00115	150001	200000	795	999	0.00488495	0.00553495	1.13306	0.0707739	0.471789
PAMAJ00115	200001	250000	924	1140	0.00577232	0.00613737	1.06324	-0.295617	0.616239
PAMAJ00115	250001	300000	990	1195	0.00624105	0.00673389	1.07897	-0.213093	0.584373
PAMAJ00115	300001	350000	466	589	0.00306242	0.003462	1.13048	0.057218	0.477186
PAMAJ00115	350001	400000	386	406	0.00253516	0.002434	0.960097	-0.83688	0.79867
PAMAJ00116	1	50000	263	292	0.00176768	0.00206663	1.16912	0.259994	0.397434
PAMAJ00116	50001	100000	379	536	0.00238347	0.00306421	1.28561	0.871285	0.191799
PAMAJ00117	1	50000	107	126	0.000736947	0.000901368	1.22311	0.543319	0.293455
PAMAJ00117	50001	100000	95	116	0.000664947	0.000793895	1.19392	0.390147	0.348214
PAMAJ00117	100001	150000	166	197	0.00109884	0.00129221	1.17598	0.295975	0.383625
PAMAJ00117	150001	200000	109	104	0.000664632	0.000653789	0.983686	-0.713096	0.762107
PAMAJ00118	1	50000	26	30	0.000162105	0.000169895	1.04806	-0.375309	0.646285
PAMAJ00119	1	50000	119	149	0.000816526	0.000977895	1.19763	0.409598	0.341051
PAMAJ00120	1	50000	378	496	0.00262495	0.00329358	1.25472	0.709197	0.239101
PAMAJ00120	50001	100000	320	417	0.00201126	0.00224968	1.11854	-0.00541719	0.502161
PAMAJ00120	100001	150000	772	1020	0.00481989	0.00526411	1.09216	-0.143843	0.557188
PAMAJ00120	150001	200000	773	1047	0.00479632	0.00546653	1.13973	0.105789	0.457875
PAMAJ00120	200001	250000	906	1150	0.00574242	0.00654863	1.1404	0.109259	0.456499
PAMAJ00120	250001	300000	907	1109	0.00584526	0.00611505	1.04616	-0.385279	0.649985
PAMAJ00120	300001	350000	199	200	0.00128579	0.00120768	0.939251	-0.946272	0.827995
PAMAJ00120	350001	400000	126	143	0.000870947	0.000889579	1.02139	-0.515224	0.696802
PAMAJ00120	400001	450000	163	189	0.00116926	0.00113537	0.971016	-0.779583	0.782182
PAMAJ00120	450001	500000	420	525	0.00282716	0.00295474	1.04513	-0.390678	0.651982
PAMAJ00120	500001	550000	445	564	0.00284684	0.00304695	1.07029	-0.258619	0.602035
PAMAJ00120	550001	600000	5	5	1.71579e-05	4.56842e-05	2.66258	8.0971	3.33067e-16
PAMAJ00121	1	50000	19	29	0.000119263	0.000170632	1.43072	1.63278	0.051258
PAMAJ00121	50001	100000	10	7	6.57895e-05	5.69474e-05	0.8656	-1.33277	0.908696
PAMAJ00121	100001	150000	2	2	2.05263e-05	2.08421e-05	1.01539	-0.54675	0.707725
PAMAJ00122	1	50000	345	501	0.00201989	0.00280011	1.38627	1.39951	0.0808301
PAMAJ00122	50001	100000	93	119	0.000634	0.000719053	1.13415	0.0765004	0.469511
PAMAJ00122	100001	150000	215	311	0.00140811	0.00176411	1.25282	0.699227	0.242205
PAMAJ00122	150001	200000	12	20	7.65263e-05	0.000140211	1.83219	3.73956	9.21712e-05
PAMAJ00123	1	50000	695	903	0.00443179	0.00492242	1.11071	-0.0465358	0.518558
PAMAJ00123	50001	100000	637	835	0.00381116	0.00445032	1.16771	0.252582	0.400296
PAMAJ00123	100001	150000	745	960	0.00459716	0.005114	1.11243	-0.0375152	0.514963
PAMAJ00123	150001	200000	703	900	0.00453663	0.00507189	1.11799	-0.00833669	0.503326
PAMAJ00123	200001	250000	566	778	0.00353516	0.00404021	1.14286	0.122217	0.451364
PAMAJ00123	250001	300000	526	735	0.00316116	0.00372895	1.17961	0.315065	0.376356
PAMAJ00123	300001	350000	214	271	0.00136989	0.00163811	1.1958	0.399984	0.344584
PAMAJ00123	350001	400000	167	204	0.00119284	0.00130589	1.09477	-0.130147	0.551775
PAMAJ00124	1	50000	463	490	0.00311347	0.00309653	0.994559	-0.656037	0.7441
PAMAJ00124	50001	100000	1	1	2e-06	2e-06	1	-0.627485	0.734829
PAMAJ00125	1	50000	562	636	0.00352695	0.00376642	1.0679	-0.271186	0.606876
PAMAJ00125	50001	100000	732	810	0.00456695	0.00507274	1.11075	-0.0463096	0.518468
PAMAJ00125	100001	150000	104	154	0.000649579	0.00105684	1.62696	2.66258	0.00387724
PAMAJ00125	150001	200000	41	45	0.000285684	0.000321263	1.12454	0.0260534	0.489607
PAMAJ00126	1	50000	33	32	0.000214526	0.000188526	0.878803	-1.26348	0.896792
PAMAJ00127	1	50000	25	18	0.000161579	0.000129474	0.801305	-1.67017	0.952557
PAMAJ00128	1	50000	646	759	0.00369084	0.00427568	1.15846	0.20404	0.419161
PAMAJ00128	50001	100000	599	697	0.00340547	0.00367874	1.08024	-0.206392	0.581758
PAMAJ00128	100001	150000	674	825	0.00426347	0.00450737	1.05721	-0.327284	0.628274
PAMAJ00128	150001	200000	500	645	0.00279179	0.00313274	1.12213	0.0133869	0.49466
PAMAJ00128	200001	250000	623	734	0.00354579	0.00372253	1.04985	-0.365917	0.642786
PAMAJ00128	250001	300000	369	359	0.00206916	0.00179705	0.868493	-1.31759	0.906179
PAMAJ00128	300001	350000	632	699	0.00364779	0.00368126	1.00918	-0.579336	0.718819
PAMAJ00128	350001	400000	625	689	0.00376011	0.00364453	0.969262	-0.788789	0.784882
PAMAJ00128	400001	450000	656	764	0.00415768	0.00433547	1.04276	-0.403087	0.656558
PAMAJ00128	450001	500000	649	696	0.00379558	0.00385126	1.01467	-0.550504	0.709013
PAMAJ00128	500001	550000	637	677	0.00359032	0.00381105	1.06148	-0.304865	0.619765
PAMAJ00128	550001	600000	668	777	0.00402768	0.00425579	1.05664	-0.330282	0.629407
PAMAJ00128	600001	650000	625	733	0.00379484	0.003846	1.01348	-0.556739	0.711147
PAMAJ00128	650001	700000	603	690	0.00383832	0.00418621	1.09064	-0.151861	0.560352
PAMAJ00128	700001	750000	781	895	0.00485474	0.00505105	1.04044	-0.415288	0.661034
PAMAJ00128	750001	800000	817	947	0.00494474	0.00555737	1.1239	0.0226717	0.490956
PAMAJ00128	800001	850000	778	794	0.00436495	0.00455811	1.04425	-0.395264	0.653676
PAMAJ00128	850001	900000	559	617	0.00309337	0.00306937	0.992241	-0.668199	0.747997
PAMAJ00128	900001	950000	839	950	0.00510305	0.00546211	1.07036	-0.258252	0.601894
PAMAJ00128	950001	1000000	799	857	0.00515537	0.00515747	1.00041	-0.625347	0.734128
PAMAJ00128	1000001	1050000	631	690	0.00412663	0.00427789	1.03665	-0.435135	0.668268
PAMAJ00128	1050001	1100000	814	922	0.00504611	0.00526032	1.04245	-0.40472	0.657158
PAMAJ00128	1100001	1150000	943	1003	0.00594579	0.00567653	0.954714	-0.865128	0.806516
PAMAJ00128	1150001	1200000	787	852	0.00473516	0.00489558	1.03388	-0.449703	0.673538
PAMAJ00128	1200001	1250000	618	703	0.00332368	0.00379621	1.14217	0.118574	0.452806
PAMAJ00128	1250001	1300000	630	666	0.00362242	0.00364032	1.00494	-0.601554	0.726265
PAMAJ00128	1300001	1350000	715	735	0.00423979	0.00431032	1.01664	-0.540189	0.705467
PAMAJ00128	1350001	1400000	530	668	0.00310958	0.00362663	1.16628	0.245073	0.4032
PAMAJ00128	1400001	1450000	460	530	0.00260011	0.00282674	1.08716	-0.170093	0.567531
PAMAJ00128	1450001	1500000	751	813	0.00434789	0.00478011	1.09941	-0.105823	0.542138
PAMAJ00128	1500001	1550000	718	807	0.00427484	0.00453884	1.06176	-0.303409	0.619211
PAMAJ00128	1550001	1600000	429	499	0.00241032	0.00258958	1.07437	-0.237209	0.593753
PAMAJ00128	1600001	1650000	706	755	0.00411042	0.00405958	0.987631	-0.692391	0.755654
PAMAJ00128	1650001	1700000	489	602	0.00284242	0.00323621	1.13854	0.0995239	0.460361
PAMAJ00128	1700001	1750000	589	678	0.00319989	0.00364737	1.13984	0.106356	0.45765
PAMAJ00128	1750001	1800000	670	763	0.00371095	0.00399232	1.07582	-0.229602	0.590799
PAMAJ00128	1800001	1850000	550	632	0.00319684	0.00346463	1.08377	-0.187906	0.574525
PAMAJ00128	1850001	1900000	630	735	0.00373158	0.00372021	0.996953	-0.643474	0.740042
PAMAJ00128	1900001	1950000	508	597	0.00300453	0.00319526	1.06348	-0.294361	0.615759
PAMAJ00128	1950001	2000000	595	667	0.00341832	0.00348579	1.01974	-0.523909	0.699829
PAMAJ00128	2000001	2050000	640	756	0.00388147	0.00393126	1.01283	-0.56017	0.712318
PAMAJ00128	2050001	2100000	566	598	0.00320842	0.00300484	0.936548	-0.960457	0.831587
PAMAJ00128	2100001	2150000	693	784	0.00417137	0.00423821	1.01602	-0.5434	0.706573
PAMAJ00128	2150001	2200000	685	775	0.00400274	0.00445684	1.11345	-0.0321555	0.512826
PAMAJ00128	2200001	2250000	569	614	0.003558	0.00329789	0.926894	-1.01112	0.84402
PAMAJ00128	2250001	2300000	642	740	0.00386337	0.00392189	1.01515	-0.547997	0.708153
PAMAJ00128	2300001	2350000	574	678	0.00322695	0.00349874	1.08423	-0.185503	0.573583
PAMAJ00128	2350001	2400000	670	764	0.00375905	0.00402084	1.06964	-0.262026	0.603349
PAMAJ00128	2400001	2450000	453	509	0.00275389	0.00281021	1.02045	-0.520165	0.698526
PAMAJ00128	2450001	2500000	668	697	0.00388674	0.00399442	1.0277	-0.482102	0.685133
PAMAJ00128	2500001	2550000	508	554	0.00296821	0.00289547	0.975494	-0.756085	0.775201
PAMAJ00128	2550001	2600000	639	716	0.00387505	0.00368863	0.951892	-0.879937	0.810553
PAMAJ00128	2600001	2650000	600	681	0.00344968	0.00350116	1.01492	-0.549174	0.708557
PAMAJ00128	2650001	2700000	524	627	0.00299084	0.00329947	1.10319	-0.0859728	0.534256
PAMAJ00128	2700001	2750000	633	710	0.00352863	0.00365737	1.03648	-0.436028	0.668592
PAMAJ00128	2750001	2800000	685	768	0.00408326	0.00427821	1.04774	-0.376944	0.646892
PAMAJ00128	2800001	2850000	625	638	0.00342284	0.00331242	0.96774	-0.796772	0.787208
PAMAJ00128	2850001	2900000	815	855	0.00486674	0.00491968	1.01088	-0.570402	0.715797
PAMAJ00128	2900001	2950000	523	663	0.00294305	0.00347	1.17905	0.312098	0.377483
PAMAJ00128	2950001	3000000	485	553	0.00280084	0.00299979	1.07103	-0.254734	0.600536
PAMAJ00129	1	50000	22	30	0.000117895	0.000113263	0.960711	-0.83366	0.797764
PAMAJ00130	1	50000	63	69	0.000375263	0.000420421	1.12034	0.0039988	0.498405
PAMAJ00130	50001	100000	263	276	0.00194505	0.00136526	0.701915	-2.19172	0.9858
PAMAJ00130	100001	150000	283	434	0.00187558	0.00197884	1.05505	-0.338577	0.632536
PAMAJ00130	150001	200000	237	375	0.00170421	0.00204768	1.20154	0.430133	0.333549
[truncated: 16,499 more rows]
