# Supplementary material for: Whole genome sequencing reveals the impact of recent artificial selection on red sea bream reared in fish farms
Source: Sci Rep. 2019 Apr 24;9:6487. doi: 10.1038/s41598-019-42988-z (PMC6482192; doi:10.1038/s41598-019-42988-z)
Supplement: Supplementary file 6 — S6 [file 41598_2019_42988_MOESM6_ESM.xlsx]

## Sheet: Ehime
Scaffold	Bin	Annotated_gene	Uniprot_ID
PAMAJ00174	400001-450000	PAMAJ00174CG00040_intergenic_region,PAMAJ00174CG00060_upstream_gene_variant,PAMAJ00174CG00040_downstream_gene_variant,PAMAJ00174CG00060_non_coding_transcript_variant,PAMAJ00174CG00070_upstream_gene_variant,PAMAJ00174CG00070_missense_variant,PAMAJ00174CG00050_intergenic_region,PAMAJ00174CG00050_intron_variant,PAMAJ00174CG00050_synonymous_variant,PAMAJ00174CG00070_intron_variant,PAMAJ00174CG00050_d…	BCAS3_MOUSE_intergenic region,na_upstream gene variant,BCAS3_MOUSE_downstream gene variant,na_non coding transcript variant,TBX4_MOUSE_upstream gene variant,TBX4_MOUSE_missense variant,TBX2_DANRE_intergenic region,TBX2_DANRE_intron variant,TBX2_DANRE_synonymous variant,TBX4_MOUSE_intron variant,TBX2_DANRE_downstream gene variant,TBX2_DANRE_non coding transcript variant,TBX4_MOUSE_synonymous varia…
PAMAJ00174	650001-700000	PAMAJ00174CG00150_upstream_gene_variant,PAMAJ00174CG00150_non_coding_transcript_variant,PAMAJ00174CG00140_upstream_gene_variant,PAMAJ00174CG00130_intergenic_region,PAMAJ00174CG00150_synonymous_variant,PAMAJ00174CG00150_missense_variant,PAMAJ00174CG00140_downstream_gene_variant,PAMAJ00174CG00140_intergenic_region,PAMAJ00174CG00150_intergenic_region,PAMAJ00174CG00140_non_coding_transcript_variant,P…	TMM97_XENTR_upstream gene variant,TMM97_XENTR_non coding transcript variant,na_upstream gene variant,na_intergenic region,TMM97_XENTR_synonymous variant,TMM97_XENTR_missense variant,na_downstream gene variant,na_intergenic region,TMM97_XENTR_intergenic region,na_non coding transcript variant,TMM97_XENTR_intron variant
PAMAJ00174	750001-800000	PAMAJ00174CG00170_intergenic_region,PAMAJ00174CG00180_intron_variant,PAMAJ00174CG00170_intron_variant,PAMAJ00174CG00170_upstream_gene_variant,PAMAJ00174CG00190_downstream_gene_variant,PAMAJ00174CG00160_intergenic_region,PAMAJ00174CG00180_missense_variant,PAMAJ00174CG00180_intergenic_region,PAMAJ00174CG00180_downstream_gene_variant,PAMAJ00174CG00180_upstream_gene_variant,PAMAJ00174CG00170_non_codi…	na_intergenic region,na_intron variant,na_intron variant,na_upstream gene variant,na_downstream gene variant,ULK2_HUMAN_intergenic region,na_missense variant,na_intergenic region,na_downstream gene variant,na_upstream gene variant,na_non coding transcript variant,na_intergenic region,na_downstream gene variant,na_missense variant,na_upstream gene variant,na_non coding transcript variant
PAMAJ00174	900001-950000	PAMAJ00174CG00230_splice_region_variant&intron_variant,PAMAJ00174CG00230_splice_region_variant&synonymous_variant,PAMAJ00174CG00230_synonymous_variant,PAMAJ00174CG00230_intergenic_region,PAMAJ00174CG00230_intron_variant,PAMAJ00174CG00220_intergenic_region,PAMAJ00174CG00230_non_coding_transcript_variant,PAMAJ00174CG00230_missense_variant,PAMAJ00174CG00230_upstream_gene_variant,PAMAJ00174CG00230_do…	SGSM2_MOUSE_splice region variant&intron variant,SGSM2_MOUSE_splice region variant&synonymous variant,SGSM2_MOUSE_synonymous variant,SGSM2_MOUSE_intergenic region,SGSM2_MOUSE_intron variant,TPST1_DANRE_intergenic region,SGSM2_MOUSE_non coding transcript variant,SGSM2_MOUSE_missense variant,SGSM2_MOUSE_upstream gene variant,SGSM2_MOUSE_downstream gene variant
PAMAJ00690	50001-100000	PAMAJ00690CG00020_intergenic_region,PAMAJ00690CG00030_intergenic_region,PAMAJ00690CG00030_missense_variant,PAMAJ00690CG00030_intron_variant,PAMAJ00690CG00030_upstream_gene_variant,PAMAJ00690CG00040_intergenic_region,PAMAJ00690CG00030_non_coding_transcript_variant,PAMAJ00690CG00020_upstream_gene_variant,PAMAJ00690CG00020_downstream_gene_variant,PAMAJ00690CG00030_downstream_gene_variant,PAMAJ00690C…	TRY6_HUMAN_intergenic region,na_intergenic region,na_missense variant,na_intron variant,na_upstream gene variant,SSR5_HUMAN_intergenic region,na_non coding transcript variant,TRY6_HUMAN_upstream gene variant,TRY6_HUMAN_downstream gene variant,na_downstream gene variant,SSR5_HUMAN_upstream gene variant
PAMAJ00529	6200001-6250000	PAMAJ00529CG02290_intergenic_region,PAMAJ00529CG02280_intergenic_region,PAMAJ00529CG02290_non_coding_transcript_variant,PAMAJ00529CG02300_intergenic_region,PAMAJ00529CG02290_upstream_gene_variant,PAMAJ00529CG02290_downstream_gene_variant,PAMAJ00529CG02300_upstream_gene_variant,PAMAJ00529CG02290_synonymous_variant	na_intergenic region,F172A_MOUSE_intergenic region,na_non coding transcript variant,F172A_DANRE_intergenic region,na_upstream gene variant,na_downstream gene variant,F172A_DANRE_upstream gene variant,na_synonymous variant
PAMAJ00529	7200001-7250000	PAMAJ00529CG02570_intergenic_region,PAMAJ00529CG02580_upstream_gene_variant,PAMAJ00529CG02580_downstream_gene_variant,PAMAJ00529CG02580_intergenic_region	RASA1_HUMAN_intergenic region,na_upstream gene variant,na_downstream gene variant,na_intergenic region
PAMAJ00529	7250001-7300000	PAMAJ00529CG02580_upstream_gene_variant,PAMAJ00529CG02580_downstream_gene_variant,PAMAJ00529CG02590_intergenic_region,PAMAJ00529CG02580_non_coding_transcript_variant,PAMAJ00529CG02570_intergenic_region,PAMAJ00529CG02580_intron_variant,PAMAJ00529CG02580_missense_variant,PAMAJ00529CG02580_intergenic_region	na_upstream gene variant,na_downstream gene variant,EDIL3_HUMAN_intergenic region,na_non coding transcript variant,RASA1_HUMAN_intergenic region,na_intron variant,na_missense variant,na_intergenic region
PAMAJ00529	7300001-7350000	PAMAJ00529CG02580_intergenic_region,PAMAJ00529CG02590_intergenic_region	na_intergenic region,EDIL3_HUMAN_intergenic region
PAMAJ00529	8400001-8450000	PAMAJ00529CG03160_intergenic_region,PAMAJ00529CG03220_missense_variant,PAMAJ00529CG03180_downstream_gene_variant,PAMAJ00529CG03150_upstream_gene_variant,PAMAJ00529CG03180_missense_variant,PAMAJ00529CG03170_intron_variant,PAMAJ00529CG03170_synonymous_variant,PAMAJ00529CG03170_downstream_gene_variant,PAMAJ00529CG03180_splice_region_variant&intron_variant,PAMAJ00529CG03160_non_coding_transcript_vari…	NFM_CHICK_intergenic region,DDHD2_HUMAN_missense variant,THOC5_DANRE_downstream gene variant,FANCG_MOUSE_upstream gene variant,THOC5_DANRE_missense variant,NFH_MOUSE_intron variant,NFH_MOUSE_synonymous variant,NFH_MOUSE_downstream gene variant,THOC5_DANRE_splice region variant&intron variant,NFM_CHICK_non coding transcript variant,CLU_MOUSE_non coding transcript variant,NFM_CHICK_downstream gene …
PAMAJ00529	8550001-8600000	PAMAJ00529CG03300_upstream_gene_variant,PAMAJ00529CG03320_downstream_gene_variant,PAMAJ00529CG03320_missense_variant,PAMAJ00529CG03320_intergenic_region,PAMAJ00529CG03310_splice_region_variant&intron_variant,PAMAJ00529CG03280_splice_region_variant&intron_variant,PAMAJ00529CG03320_upstream_gene_variant,PAMAJ00529CG03280_synonymous_variant,PAMAJ00529CG03300_intergenic_region,PAMAJ00529CG03290_inter…	BUP1_HUMAN_upstream gene variant,P2RX4_RAT_downstream gene variant,P2RX4_RAT_missense variant,P2RX4_RAT_intergenic region,GUCD1_MOUSE_splice region variant&intron variant,CYTSA_TETNG_splice region variant&intron variant,P2RX4_RAT_upstream gene variant,CYTSA_TETNG_synonymous variant,BUP1_HUMAN_intergenic region,na_intergenic region,BUP1_HUMAN_splice region variant&intron variant,CYTSA_TETNG_downst…
PAMAJ00529	8600001-8650000	PAMAJ00529CG03360_downstream_gene_variant,PAMAJ00529CG03320_downstream_gene_variant,PAMAJ00529CG03320_missense_variant,PAMAJ00529CG03380_upstream_gene_variant,PAMAJ00529CG03360_splice_region_variant&intron_variant,PAMAJ00529CG03380_intergenic_region,PAMAJ00529CG03330_intergenic_region,PAMAJ00529CG03360_missense_variant&splice_region_variant,PAMAJ00529CG03350_downstream_gene_variant,PAMAJ00529CG03…	na_downstream gene variant,P2RX4_RAT_downstream gene variant,P2RX4_RAT_missense variant,LRP2_MOUSE_upstream gene variant,na_splice region variant&intron variant,LRP2_MOUSE_intergenic region,ZBT26_HUMAN_intergenic region,na_missense variant&splice region variant,PALM2_MOUSE_downstream gene variant,na_intergenic region,SMAD2_RAT_non coding transcript variant,na_intron variant,P2RX4_RAT_upstream gen…
PAMAJ00529	8850001-8900000	PAMAJ00529CG03480_splice_region_variant&intron_variant,PAMAJ00529CG03440_non_coding_transcript_variant,PAMAJ00529CG03460_missense_variant,PAMAJ00529CG03490_downstream_gene_variant,PAMAJ00529CG03460_non_coding_transcript_variant,PAMAJ00529CG03450_non_coding_transcript_variant,PAMAJ00529CG03470_splice_region_variant&intron_variant,PAMAJ00529CG03450_upstream_gene_variant,PAMAJ00529CG03440_intergenic…	CDS2_BOVIN_splice region variant&intron variant,na_non coding transcript variant,BMP10_RAT_missense variant,na_downstream gene variant,BMP10_RAT_non coding transcript variant,na_non coding transcript variant,RHG25_MOUSE_splice region variant&intron variant,na_upstream gene variant,na_intergenic region,CDS2_BOVIN_upstream gene variant,BMP10_RAT_intergenic region,RHG25_MOUSE_intergenic region,na_do…
PAMAJ00529	9050001-9100000	PAMAJ00529CG03620_non_coding_transcript_variant,PAMAJ00529CG03600_non_coding_transcript_variant,PAMAJ00529CG03610_splice_region_variant&intron_variant,PAMAJ00529CG03620_intergenic_region,PAMAJ00529CG03620_intron_variant,PAMAJ00529CG03600_intergenic_region,PAMAJ00529CG03610_intergenic_region,PAMAJ00529CG03600_intron_variant,PAMAJ00529CG03610_non_coding_transcript_variant,PAMAJ00529CG03600_upstream…	NPFF1_RAT_non coding transcript variant,HXK2_HUMAN_non coding transcript variant,NPFF2_HUMAN_splice region variant&intron variant,NPFF1_RAT_intergenic region,NPFF1_RAT_intron variant,HXK2_HUMAN_intergenic region,NPFF2_HUMAN_intergenic region,HXK2_HUMAN_intron variant,NPFF2_HUMAN_non coding transcript variant,HXK2_HUMAN_upstream gene variant,HXK2_HUMAN_synonymous variant,NPFF2_HUMAN_synonymous var…
PAMAJ00529	9100001-9150000	PAMAJ00529CG03620_downstream_gene_variant,PAMAJ00529CG03630_synonymous_variant,PAMAJ00529CG03630_non_coding_transcript_variant,PAMAJ00529CG03640_intergenic_region,PAMAJ00529CG03640_upstream_gene_variant,PAMAJ00529CG03630_downstream_gene_variant,PAMAJ00529CG03650_downstream_gene_variant,PAMAJ00529CG03630_missense_variant,PAMAJ00529CG03630_intergenic_region,PAMAJ00529CG03630_intron_variant,PAMAJ005…	NPFF1_RAT_downstream gene variant,TET3_MOUSE_synonymous variant,TET3_MOUSE_non coding transcript variant,na_intergenic region,na_upstream gene variant,TET3_MOUSE_downstream gene variant,CXXC5_PONAB_downstream gene variant,TET3_MOUSE_missense variant,TET3_MOUSE_intergenic region,TET3_MOUSE_intron variant,TET3_MOUSE_upstream gene variant,CXXC5_PONAB_upstream gene variant,NPFF1_RAT_intergenic region…
PAMAJ00529	9150001-9200000	PAMAJ00529CG03680_intergenic_region,PAMAJ00529CG03680_downstream_gene_variant,PAMAJ00529CG03680_upstream_gene_variant,PAMAJ00529CG03660_downstream_gene_variant,PAMAJ00529CG03670_intron_variant,PAMAJ00529CG03650_downstream_gene_variant,PAMAJ00529CG03650_upstream_gene_variant,PAMAJ00529CG03670_missense_variant,PAMAJ00529CG03660_upstream_gene_variant,PAMAJ00529CG03650_synonymous_variant,PAMAJ00529CG…	KAT6A_HUMAN_intergenic region,KAT6A_HUMAN_downstream gene variant,KAT6A_HUMAN_upstream gene variant,na_downstream gene variant,KAT6A_HUMAN_intron variant,CXXC5_PONAB_downstream gene variant,CXXC5_PONAB_upstream gene variant,KAT6A_HUMAN_missense variant,na_upstream gene variant,CXXC5_PONAB_synonymous variant,CXXC5_PONAB_intron variant,na_missense variant,CXXC5_PONAB_non coding transcript variant,n…
PAMAJ00529	9200001-9250000	PAMAJ00529CG03680_intergenic_region,PAMAJ00529CG03690_intergenic_region,PAMAJ00529CG03680_non_coding_transcript_variant,PAMAJ00529CG03690_upstream_gene_variant,PAMAJ00529CG03700_downstream_gene_variant,PAMAJ00529CG03690_non_coding_transcript_variant,PAMAJ00529CG03680_upstream_gene_variant,PAMAJ00529CG03680_downstream_gene_variant,PAMAJ00529CG03680_splice_donor_variant&intron_variant,PAMAJ00529CG0…	KAT6A_HUMAN_intergenic region,na_intergenic region,KAT6A_HUMAN_non coding transcript variant,na_upstream gene variant,SEM4C_MOUSE_downstream gene variant,na_non coding transcript variant,KAT6A_HUMAN_upstream gene variant,KAT6A_HUMAN_downstream gene variant,KAT6A_HUMAN_splice donor variant&intron variant,SEM4C_MOUSE_intergenic region,na_downstream gene variant,SEM4C_MOUSE_upstream gene variant,KAT…
PAMAJ00529	9300001-9350000	PAMAJ00529CG03730_downstream_gene_variant,PAMAJ00529CG03730_intergenic_region,PAMAJ00529CG03720_intergenic_region,PAMAJ00529CG03730_non_coding_transcript_variant,PAMAJ00529CG03730_upstream_gene_variant,PAMAJ00529CG03730_missense_variant,PAMAJ00529CG03730_synonymous_variant,PAMAJ00529CG03740_intergenic_region	na_downstream gene variant,na_intergenic region,na_intergenic region,na_non coding transcript variant,na_upstream gene variant,na_missense variant,na_synonymous variant,na_intergenic region
PAMAJ00529	9350001-9400000	PAMAJ00529CG03730_intergenic_region,PAMAJ00529CG03740_intergenic_region,PAMAJ00529CG03730_downstream_gene_variant	na_intergenic region,na_intergenic region,na_downstream gene variant
PAMAJ00529	9450001-9500000	PAMAJ00529CG03730_intergenic_region,PAMAJ00529CG03740_non_coding_transcript_variant,PAMAJ00529CG03740_upstream_gene_variant,PAMAJ00529CG03740_missense_variant,PAMAJ00529CG03740_intergenic_region,PAMAJ00529CG03740_intron_variant	na_intergenic region,na_non coding transcript variant,na_upstream gene variant,na_missense variant,na_intergenic region,na_intron variant
PAMAJ00529	9500001-9550000	PAMAJ00529CG03750_synonymous_variant,PAMAJ00529CG03750_upstream_gene_variant,PAMAJ00529CG03750_missense_variant,PAMAJ00529CG03750_intergenic_region,PAMAJ00529CG03750_downstream_gene_variant,PAMAJ00529CG03740_non_coding_transcript_variant,PAMAJ00529CG03760_intergenic_region,PAMAJ00529CG03740_missense_variant,PAMAJ00529CG03740_intergenic_region,PAMAJ00529CG03750_non_coding_transcript_variant,PAMAJ0…	na_synonymous variant,na_upstream gene variant,na_missense variant,na_intergenic region,na_downstream gene variant,na_non coding transcript variant,na_intergenic region,na_missense variant,na_intergenic region,na_non coding transcript variant,na_intron variant,na_downstream gene variant
PAMAJ00529	10200001-10250000	PAMAJ00529CG04050_intergenic_region,PAMAJ00529CG04040_intergenic_region	na_intergenic region,na_intergenic region
PAMAJ00529	10450001-10500000	PAMAJ00529CG04060_intergenic_region,PAMAJ00529CG04070_intergenic_region	na_intergenic region,GALT9_MACFA_intergenic region
PAMAJ00529	10500001-10550000	PAMAJ00529CG04060_intergenic_region,PAMAJ00529CG04070_intergenic_region	na_intergenic region,GALT9_MACFA_intergenic region
PAMAJ00529	10550001-10600000	PAMAJ00529CG04060_intergenic_region,PAMAJ00529CG04070_intergenic_region	na_intergenic region,GALT9_MACFA_intergenic region
PAMAJ00529	10650001-10700000	PAMAJ00529CG04080_intergenic_region,PAMAJ00529CG04070_intergenic_region	ATD1A_DANRE_intergenic region,GALT9_MACFA_intergenic region
PAMAJ00529	10700001-10750000	PAMAJ00529CG04080_non_coding_transcript_variant,PAMAJ00529CG04090_missense_variant,PAMAJ00529CG04080_intergenic_region,PAMAJ00529CG04080_upstream_gene_variant,PAMAJ00529CG04090_non_coding_transcript_variant,PAMAJ00529CG04090_downstream_gene_variant,CHR_END_intergenic_region,PAMAJ00529CG04090_intergenic_region,PAMAJ00529CG04080_synonymous_variant,PAMAJ00529CG04080_intron_variant,PAMAJ00529CG04090_…	ATD1A_DANRE_non coding transcript variant,na_missense variant,ATD1A_DANRE_intergenic region,ATD1A_DANRE_upstream gene variant,na_non coding transcript variant,na_downstream gene variant,na_END intergenic region,na_intergenic region,ATD1A_DANRE_synonymous variant,ATD1A_DANRE_intron variant,na_upstream gene variant,na_synonymous variant,ATD1A_DANRE_downstream gene variant,GALT9_MACFA_intergenic reg…
PAMAJ01010	300001-350000	PAMAJ01010CG00110_upstream_gene_variant,PAMAJ01010CG00110_intergenic_region,PAMAJ01010CG00100_downstream_gene_variant,PAMAJ01010CG00090_upstream_gene_variant,PAMAJ01010CG00090_downstream_gene_variant,PAMAJ01010CG00100_intergenic_region,PAMAJ01010CG00100_upstream_gene_variant,PAMAJ01010CG00090_intergenic_region,PAMAJ01010CG00110_downstream_gene_variant	na_upstream gene variant,na_intergenic region,na_downstream gene variant,na_upstream gene variant,na_downstream gene variant,na_intergenic region,na_upstream gene variant,na_intergenic region,na_downstream gene variant
PAMAJ01010	350001-400000	PAMAJ01010CG00110_non_coding_transcript_variant,PAMAJ01010CG00120_intergenic_region,PAMAJ01010CG00110_intergenic_region,PAMAJ01010CG00110_upstream_gene_variant,PAMAJ01010CG00100_intergenic_region,PAMAJ01010CG00110_downstream_gene_variant,PAMAJ01010CG00110_missense_variant	na_non coding transcript variant,RPGF2_HUMAN_intergenic region,na_intergenic region,na_upstream gene variant,na_intergenic region,na_downstream gene variant,na_missense variant
PAMAJ01010	400001-450000	PAMAJ01010CG00120_intergenic_region,PAMAJ01010CG00110_intergenic_region	RPGF2_HUMAN_intergenic region,na_intergenic region
PAMAJ01010	500001-550000	PAMAJ01010CG00130_splice_region_variant&intron_variant,PAMAJ01010CG00120_intergenic_region,PAMAJ01010CG00120_downstream_gene_variant,PAMAJ01010CG00140_upstream_gene_variant,PAMAJ01010CG00120_intron_variant,PAMAJ01010CG00120_splice_region_variant&intron_variant,PAMAJ01010CG00130_missense_variant,PAMAJ01010CG00130_intergenic_region,PAMAJ01010CG00120_non_coding_transcript_variant,PAMAJ01010CG00130_i…	na_splice region variant&intron variant,RPGF2_HUMAN_intergenic region,RPGF2_HUMAN_downstream gene variant,RPGF6_HUMAN_upstream gene variant,RPGF2_HUMAN_intron variant,RPGF2_HUMAN_splice region variant&intron variant,na_missense variant,na_intergenic region,RPGF2_HUMAN_non coding transcript variant,na_intron variant,na_downstream gene variant,RPGF2_HUMAN_synonymous variant,RPGF2_HUMAN_upstream gen…
PAMAJ01010	550001-600000	PAMAJ01010CG00140_splice_region_variant&intron_variant,PAMAJ01010CG00140_upstream_gene_variant,PAMAJ01010CG00140_missense_variant,PAMAJ01010CG00140_synonymous_variant,PAMAJ01010CG00130_intergenic_region,PAMAJ01010CG00140_intron_variant,PAMAJ01010CG00150_upstream_gene_variant,PAMAJ01010CG00140_downstream_gene_variant,PAMAJ01010CG00140_intergenic_region,PAMAJ01010CG00150_intergenic_region,PAMAJ0101…	RPGF6_HUMAN_splice region variant&intron variant,RPGF6_HUMAN_upstream gene variant,RPGF6_HUMAN_missense variant,RPGF6_HUMAN_synonymous variant,na_intergenic region,RPGF6_HUMAN_intron variant,na_upstream gene variant,RPGF6_HUMAN_downstream gene variant,RPGF6_HUMAN_intergenic region,na_intergenic region,RPGF6_HUMAN_non coding transcript variant,RPGF6_HUMAN_splice donor variant&intron variant
PAMAJ01010	600001-650000	PAMAJ01010CG00150_upstream_gene_variant,PAMAJ01010CG00170_splice_region_variant&synonymous_variant,PAMAJ01010CG00160_intergenic_region,PAMAJ01010CG00170_intron_variant,PAMAJ01010CG00160_synonymous_variant,PAMAJ01010CG00180_upstream_gene_variant,PAMAJ01010CG00180_downstream_gene_variant,PAMAJ01010CG00170_missense_variant,PAMAJ01010CG00160_missense_variant,PAMAJ01010CG00170_splice_region_variant&in…	na_upstream gene variant,ETFD_PIG_splice region variant&synonymous variant,na_intergenic region,ETFD_PIG_intron variant,na_synonymous variant,RXFP1_RAT_upstream gene variant,RXFP1_RAT_downstream gene variant,ETFD_PIG_missense variant,na_missense variant,ETFD_PIG_splice region variant&intron variant,na_downstream gene variant,na_non coding transcript variant,na_synonymous variant,na_missense varia…
PAMAJ01010	750001-800000	PAMAJ01010CG00190_downstream_gene_variant,PAMAJ01010CG00190_missense_variant,PAMAJ01010CG00190_synonymous_variant,PAMAJ01010CG00180_intergenic_region,PAMAJ01010CG00200_intergenic_region,PAMAJ01010CG00190_intron_variant,PAMAJ01010CG00190_upstream_gene_variant,PAMAJ01010CG00190_non_coding_transcript_variant,PAMAJ01010CG00190_missense_variant&splice_region_variant,PAMAJ01010CG00190_splice_region_var…	TM144_MOUSE_downstream gene variant,TM144_MOUSE_missense variant,TM144_MOUSE_synonymous variant,RXFP1_RAT_intergenic region,GRIA4_HUMAN_intergenic region,TM144_MOUSE_intron variant,TM144_MOUSE_upstream gene variant,TM144_MOUSE_non coding transcript variant,TM144_MOUSE_missense variant&splice region variant,TM144_MOUSE_splice region variant&synonymous variant,TM144_MOUSE_intergenic region,TM144_MO…
PAMAJ01010	800001-850000	PAMAJ01010CG00200_intron_variant,PAMAJ01010CG00200_synonymous_variant,PAMAJ01010CG00200_non_coding_transcript_variant,PAMAJ01010CG00200_upstream_gene_variant,PAMAJ01010CG00200_intergenic_region,PAMAJ01010CG00210_intergenic_region,PAMAJ01010CG00190_intergenic_region,PAMAJ01010CG00200_downstream_gene_variant	GRIA4_HUMAN_intron variant,GRIA4_HUMAN_synonymous variant,GRIA4_HUMAN_non coding transcript variant,GRIA4_HUMAN_upstream gene variant,GRIA4_HUMAN_intergenic region,GRIA2_MOUSE_intergenic region,TM144_MOUSE_intergenic region,GRIA4_HUMAN_downstream gene variant
PAMAJ01010	1000001-1050000	PAMAJ01010CG00250_intergenic_region,PAMAJ01010CG00260_missense_variant&splice_region_variant,PAMAJ01010CG00260_splice_region_variant&intron_variant,PAMAJ01010CG00270_upstream_gene_variant,PAMAJ01010CG00260_intergenic_region,PAMAJ01010CG00260_intron_variant,PAMAJ01010CG00260_upstream_gene_variant,PAMAJ01010CG00250_downstream_gene_variant,PAMAJ01010CG00270_intergenic_region,PAMAJ01010CG00260_synony…	PDGFC_GEKJA_intergenic region,NEIL3_HUMAN_missense variant&splice region variant,NEIL3_HUMAN_splice region variant&intron variant,ASPG_HUMAN_upstream gene variant,NEIL3_HUMAN_intergenic region,NEIL3_HUMAN_intron variant,NEIL3_HUMAN_upstream gene variant,PDGFC_GEKJA_downstream gene variant,ASPG_HUMAN_intergenic region,NEIL3_HUMAN_synonymous variant,NEIL3_HUMAN_downstream gene variant,NEIL3_HUMAN_m…
PAMAJ01010	1200001-1250000	PAMAJ01010CG00290_intergenic_region,PAMAJ01010CG00300_intergenic_region	TEN3_HUMAN_intergenic region,na_intergenic region
PAMAJ01010	1300001-1350000	PAMAJ01010CG00330_intergenic_region,PAMAJ01010CG00330_synonymous_variant,PAMAJ01010CG00340_non_coding_transcript_variant,PAMAJ01010CG00330_intron_variant,PAMAJ01010CG00340_synonymous_variant,PAMAJ01010CG00340_intron_variant,PAMAJ01010CG00350_intron_variant,PAMAJ01010CG00360_intergenic_region,PAMAJ01010CG00340_splice_region_variant&intron_variant,PAMAJ01010CG00330_missense_variant,PAMAJ01010CG0035…	CATO_MOUSE_intergenic region,CATO_MOUSE_synonymous variant,ASB5_BOVIN_non coding transcript variant,CATO_MOUSE_intron variant,ASB5_BOVIN_synonymous variant,ASB5_BOVIN_intron variant,GPM6A_MOUSE_intron variant,LRIT3_MOUSE_intergenic region,ASB5_BOVIN_splice region variant&intron variant,CATO_MOUSE_missense variant,GPM6A_MOUSE_downstream gene variant,ASB5_BOVIN_intergenic region,T23OA_DANRE_downstr…
PAMAJ01010	1350001-1400000	PAMAJ01010CG00360_downstream_gene_variant,PAMAJ01010CG00370_non_coding_transcript_variant,PAMAJ01010CG00390_non_coding_transcript_variant,PAMAJ01010CG00380_splice_region_variant&intron_variant,PAMAJ01010CG00360_missense_variant,PAMAJ01010CG00360_non_coding_transcript_variant,PAMAJ01010CG00360_intergenic_region,PAMAJ01010CG00370_intron_variant,PAMAJ01010CG00390_missense_variant,PAMAJ01010CG00370_s…	LRIT3_MOUSE_downstream gene variant,na_non coding transcript variant,ELOV6_DANRE_non coding transcript variant,ELOV6_DANRE_splice region variant&intron variant,LRIT3_MOUSE_missense variant,LRIT3_MOUSE_non coding transcript variant,LRIT3_MOUSE_intergenic region,na_intron variant,ELOV6_DANRE_missense variant,na_synonymous variant,ELOV6_DANRE_upstream gene variant,ELOV6_DANRE_intergenic region,ELOV6…
PAMAJ01010	1400001-1450000	PAMAJ01010CG00400_downstream_gene_variant,PAMAJ01010CG00400_missense_variant,PAMAJ01010CG00410_missense_variant,PAMAJ01010CG00410_non_coding_transcript_variant,PAMAJ01010CG00400_non_coding_transcript_variant,PAMAJ01010CG00390_downstream_gene_variant,PAMAJ01010CG00410_splice_region_variant&intron_variant,PAMAJ01010CG00400_synonymous_variant,PAMAJ01010CG00390_intergenic_region,PAMAJ01010CG00410_dow…	PITX2_DANRE_downstream gene variant,PITX2_DANRE_missense variant,na_missense variant,na_non coding transcript variant,PITX2_DANRE_non coding transcript variant,ELOV6_DANRE_downstream gene variant,na_splice region variant&intron variant,PITX2_DANRE_synonymous variant,ELOV6_DANRE_intergenic region,na_downstream gene variant,na_intron variant,ELOV6_DANRE_upstream gene variant,na_synonymous variant,n…
PAMAJ01010	1500001-1550000	PAMAJ01010CG00420_intergenic_region,PAMAJ01010CG00410_intergenic_region	ADHX_SPAAU_intergenic region,na_intergenic region
PAMAJ01010	1600001-1650000	PAMAJ01010CG00420_downstream_gene_variant,PAMAJ01010CG00440_intergenic_region,PAMAJ01010CG00430_intron_variant,PAMAJ01010CG00430_upstream_gene_variant,PAMAJ01010CG00430_splice_region_variant&intron_variant,PAMAJ01010CG00420_splice_region_variant&intron_variant,PAMAJ01010CG00430_splice_region_variant&synonymous_variant,PAMAJ01010CG00430_missense_variant,PAMAJ01010CG00430_synonymous_variant,PAMAJ01…	ADHX_SPAAU_downstream gene variant,KLH10_RAT_intergenic region,IF4EA_DANRE_intron variant,IF4EA_DANRE_upstream gene variant,IF4EA_DANRE_splice region variant&intron variant,ADHX_SPAAU_splice region variant&intron variant,IF4EA_DANRE_splice region variant&synonymous variant,IF4EA_DANRE_missense variant,IF4EA_DANRE_synonymous variant,IF4EA_DANRE_intergenic region,ADHX_SPAAU_intergenic region,IF4EA_…
PAMAJ01010	1650001-1700000	PAMAJ01010CG00430_intergenic_region,PAMAJ01010CG00440_intergenic_region,PAMAJ01010CG00430_downstream_gene_variant	IF4EA_DANRE_intergenic region,KLH10_RAT_intergenic region,IF4EA_DANRE_downstream gene variant
PAMAJ01010	1700001-1750000	PAMAJ01010CG00430_intergenic_region,PAMAJ01010CG00440_intergenic_region	IF4EA_DANRE_intergenic region,KLH10_RAT_intergenic region
PAMAJ01010	1750001-1800000	PAMAJ01010CG00440_upstream_gene_variant,PAMAJ01010CG00450_splice_donor_variant&intron_variant,PAMAJ01010CG00440_intergenic_region,PAMAJ01010CG00440_intron_variant,PAMAJ01010CG00440_non_coding_transcript_variant,PAMAJ01010CG00430_intergenic_region,PAMAJ01010CG00440_synonymous_variant,PAMAJ01010CG00450_upstream_gene_variant,PAMAJ01010CG00450_downstream_gene_variant,PAMAJ01010CG00450_synonymous_vari…	KLH10_RAT_upstream gene variant,KLH10_MOUSE_splice donor variant&intron variant,KLH10_RAT_intergenic region,KLH10_RAT_intron variant,KLH10_RAT_non coding transcript variant,IF4EA_DANRE_intergenic region,KLH10_RAT_synonymous variant,KLH10_MOUSE_upstream gene variant,KLH10_MOUSE_downstream gene variant,KLH10_MOUSE_synonymous variant,KLH10_RAT_missense variant,KLH10_RAT_downstream gene variant,KLH10…
PAMAJ01010	2000001-2050000	PAMAJ01010CG00450_intergenic_region,PAMAJ01010CG00460_intergenic_region	KLH10_MOUSE_intergenic region,LIGO2_HUMAN_intergenic region
PAMAJ01010	2050001-2100000	PAMAJ01010CG00450_intergenic_region,PAMAJ01010CG00460_intergenic_region	KLH10_MOUSE_intergenic region,LIGO2_HUMAN_intergenic region
PAMAJ01010	2100001-2150000	PAMAJ01010CG00460_downstream_gene_variant,PAMAJ01010CG00460_missense_variant,PAMAJ01010CG00470_intergenic_region,PAMAJ01010CG00460_upstream_gene_variant,PAMAJ01010CG00460_non_coding_transcript_variant,PAMAJ01010CG00450_intergenic_region,PAMAJ01010CG00460_synonymous_variant,PAMAJ01010CG00460_intergenic_region	LIGO2_HUMAN_downstream gene variant,LIGO2_HUMAN_missense variant,na_intergenic region,LIGO2_HUMAN_upstream gene variant,LIGO2_HUMAN_non coding transcript variant,KLH10_MOUSE_intergenic region,LIGO2_HUMAN_synonymous variant,LIGO2_HUMAN_intergenic region
PAMAJ01010	2200001-2250000	PAMAJ01010CG00470_intergenic_region,PAMAJ01010CG00460_intergenic_region	na_intergenic region,LIGO2_HUMAN_intergenic region
PAMAJ01010	2250001-2300000	PAMAJ01010CG00480_intergenic_region,PAMAJ01010CG00470_synonymous_variant,PAMAJ01010CG00470_missense_variant,PAMAJ01010CG00470_intergenic_region,PAMAJ01010CG00470_upstream_gene_variant,PAMAJ01010CG00470_downstream_gene_variant,PAMAJ01010CG00460_intergenic_region,PAMAJ01010CG00470_non_coding_transcript_variant	FA13B_MOUSE_intergenic region,na_synonymous variant,na_missense variant,na_intergenic region,na_upstream gene variant,na_downstream gene variant,LIGO2_HUMAN_intergenic region,na_non coding transcript variant
PAMAJ01010	2300001-2350000	PAMAJ01010CG00480_intergenic_region,PAMAJ01010CG00480_intron_variant,PAMAJ01010CG00480_splice_region_variant&synonymous_variant,PAMAJ01010CG00480_upstream_gene_variant,PAMAJ01010CG00470_intergenic_region,PAMAJ01010CG00480_splice_region_variant&intron_variant,PAMAJ01010CG00480_synonymous_variant,PAMAJ01010CG00470_upstream_gene_variant,PAMAJ01010CG00470_downstream_gene_variant,PAMAJ01010CG00480_non…	FA13B_MOUSE_intergenic region,FA13B_MOUSE_intron variant,FA13B_MOUSE_splice region variant&synonymous variant,FA13B_MOUSE_upstream gene variant,na_intergenic region,FA13B_MOUSE_splice region variant&intron variant,FA13B_MOUSE_synonymous variant,na_upstream gene variant,na_downstream gene variant,FA13B_MOUSE_non coding transcript variant,FA13B_MOUSE_missense variant
PAMAJ01010	2350001-2400000	PAMAJ01010CG00480_synonymous_variant,PAMAJ01010CG00500_upstream_gene_variant,PAMAJ01010CG00490_splice_region_variant&synonymous_variant,PAMAJ01010CG00490_splice_acceptor_variant&intron_variant,PAMAJ01010CG00480_intergenic_region,PAMAJ01010CG00510_downstream_gene_variant,PAMAJ01010CG00500_intergenic_region,PAMAJ01010CG00490_intron_variant,PAMAJ01010CG00490_synonymous_variant,PAMAJ01010CG00480_non_…	FA13B_MOUSE_synonymous variant,na_upstream gene variant,na_splice region variant&synonymous variant,na_splice acceptor variant&intron variant,FA13B_MOUSE_intergenic region,KLHL3_DANRE_downstream gene variant,na_intergenic region,na_intron variant,na_synonymous variant,FA13B_MOUSE_non coding transcript variant,na_upstream gene variant,FA13B_MOUSE_intron variant,na_intergenic region,KLHL3_DANRE_ups…
PAMAJ01010	2400001-2450000	PAMAJ01010CG00540_synonymous_variant,PAMAJ01010CG00570_intergenic_region,PAMAJ01010CG00520_missense_variant,PAMAJ01010CG00530_non_coding_transcript_variant,PAMAJ01010CG00560_upstream_gene_variant,PAMAJ01010CG00560_downstream_gene_variant,PAMAJ01010CG00540_upstream_gene_variant,PAMAJ01010CG00540_downstream_gene_variant,PAMAJ01010CG00530_downstream_gene_variant,PAMAJ01010CG00520_synonymous_variant,…	ROA0_HUMAN_synonymous variant,CTBP1_RAT_intergenic region,KLHL3_MOUSE_missense variant,KLHL3_DANRE_non coding transcript variant,MAEA_DANRE_upstream gene variant,MAEA_DANRE_downstream gene variant,ROA0_HUMAN_upstream gene variant,ROA0_HUMAN_downstream gene variant,KLHL3_DANRE_downstream gene variant,KLHL3_MOUSE_synonymous variant,KLHL3_DANRE_intergenic region,KLHL3_DANRE_intron variant,KLHL3_DANR…
PAMAJ01010	2450001-2500000	PAMAJ01010CG00570_upstream_gene_variant,PAMAJ01010CG00570_intergenic_region,PAMAJ01010CG00570_intron_variant,PAMAJ01010CG00570_non_coding_transcript_variant,PAMAJ01010CG00560_downstream_gene_variant,PAMAJ01010CG00560_upstream_gene_variant,PAMAJ01010CG00570_synonymous_variant,PAMAJ01010CG00570_missense_variant,PAMAJ01010CG00570_downstream_gene_variant,PAMAJ01010CG00580_intergenic_region,PAMAJ01010…	CTBP1_RAT_upstream gene variant,CTBP1_RAT_intergenic region,CTBP1_RAT_intron variant,CTBP1_RAT_non coding transcript variant,MAEA_DANRE_downstream gene variant,MAEA_DANRE_upstream gene variant,CTBP1_RAT_synonymous variant,CTBP1_RAT_missense variant,CTBP1_RAT_downstream gene variant,SPON2_RAT_intergenic region,MAEA_DANRE_intergenic region
PAMAJ01010	2500001-2550000	PAMAJ01010CG00590_upstream_gene_variant,PAMAJ01010CG00570_intergenic_region,PAMAJ01010CG00580_missense_variant,PAMAJ01010CG00610_intron_variant,PAMAJ01010CG00600_stop_lost&splice_region_variant,PAMAJ01010CG00610_downstream_gene_variant,PAMAJ01010CG00610_intergenic_region,PAMAJ01010CG00600_intergenic_region,PAMAJ01010CG00600_intron_variant,PAMAJ01010CG00620_intergenic_region,PAMAJ01010CG00600_non_…	TMED9_HUMAN_upstream gene variant,CTBP1_RAT_intergenic region,SPON2_RAT_missense variant,FGRL1_CHICK_intron variant,RN212_HUMAN_stop lost&splice region variant,FGRL1_CHICK_downstream gene variant,FGRL1_CHICK_intergenic region,RN212_HUMAN_intergenic region,RN212_HUMAN_intron variant,na_intergenic region,RN212_HUMAN_non coding transcript variant,FGRL1_CHICK_upstream gene variant,RN212_HUMAN_missens…
PAMAJ01010	2600001-2650000	PAMAJ01010CG00620_intergenic_region,PAMAJ01010CG00630_intergenic_region	na_intergenic region,na_intergenic region
PAMAJ01010	2750001-2800000	PAMAJ01010CG00620_intergenic_region,PAMAJ01010CG00630_intergenic_region	na_intergenic region,na_intergenic region
PAMAJ01010	2800001-2850000	PAMAJ01010CG00620_intergenic_region,PAMAJ01010CG00630_intergenic_region	na_intergenic region,na_intergenic region
PAMAJ01010	2950001-3000000	PAMAJ01010CG00650_missense_variant&splice_region_variant,PAMAJ01010CG00640_intergenic_region,PAMAJ01010CG00670_splice_region_variant&intron_variant,PAMAJ01010CG00660_stop_gained,PAMAJ01010CG00670_intergenic_region,PAMAJ01010CG00650_upstream_gene_variant,PAMAJ01010CG00680_upstream_gene_variant,PAMAJ01010CG00640_missense_variant,PAMAJ01010CG00630_upstream_gene_variant,PAMAJ01010CG00670_downstream_g…	na_missense variant&splice region variant,ANGI_PIG_intergenic region,na_splice region variant&intron variant,na_stop gained,na_intergenic region,na_upstream gene variant,na_upstream gene variant,ANGI_PIG_missense variant,na_upstream gene variant,na_downstream gene variant,na_non coding transcript variant,na_missense variant,na_intergenic region,na_non coding transcript variant,na_downstream gene …
PAMAJ01010	3200001-3250000	PAMAJ01010CG00740_missense_variant,PAMAJ01010CG00750_non_coding_transcript_variant,PAMAJ01010CG00740_splice_region_variant&intron_variant,PAMAJ01010CG00740_intron_variant,PAMAJ01010CG00740_synonymous_variant,PAMAJ01010CG00750_intergenic_region,PAMAJ01010CG00750_intron_variant,PAMAJ01010CG00750_upstream_gene_variant,PAMAJ01010CG00760_upstream_gene_variant,PAMAJ01010CG00730_downstream_gene_variant,…	BD1L1_MOUSE_missense variant,NKX32_MOUSE_non coding transcript variant,BD1L1_MOUSE_splice region variant&intron variant,BD1L1_MOUSE_intron variant,BD1L1_MOUSE_synonymous variant,NKX32_MOUSE_intergenic region,NKX32_MOUSE_intron variant,NKX32_MOUSE_upstream gene variant,RAB28_MOUSE_upstream gene variant,FXL12_HUMAN_downstream gene variant,BD1L1_MOUSE_non coding transcript variant,RAB28_MOUSE_splice…
PAMAJ01010	3250001-3300000	PAMAJ01010CG00760_intron_variant,PAMAJ01010CG00760_splice_region_variant&synonymous_variant,PAMAJ01010CG00760_synonymous_variant,PAMAJ01010CG00760_intergenic_region,PAMAJ01010CG00760_non_coding_transcript_variant,CHR_END_intergenic_region,PAMAJ01010CG00760_downstream_gene_variant	RAB28_MOUSE_intron variant,RAB28_MOUSE_splice region variant&synonymous variant,RAB28_MOUSE_synonymous variant,RAB28_MOUSE_intergenic region,RAB28_MOUSE_non coding transcript variant,na_END intergenic region,RAB28_MOUSE_downstream gene variant
PAMAJ01018	50001-100000	CHR_START_intergenic_region,PAMAJ01018CG00010_intergenic_region	na_START intergenic region,na_intergenic region
PAMAJ01018	200001-250000	PAMAJ01018CG00010_intergenic_region,PAMAJ01018CG00020_intergenic_region	na_intergenic region,AACS_DANRE_intergenic region
PAMAJ01018	250001-300000	PAMAJ01018CG00020_downstream_gene_variant,PAMAJ01018CG00020_missense_variant,PAMAJ01018CG00020_intron_variant,PAMAJ01018CG00020_synonymous_variant,PAMAJ01018CG00020_upstream_gene_variant,PAMAJ01018CG00020_non_coding_transcript_variant,PAMAJ01018CG00010_intergenic_region,PAMAJ01018CG00020_intergenic_region,PAMAJ01018CG00020_splice_region_variant&intron_variant	AACS_DANRE_downstream gene variant,AACS_DANRE_missense variant,AACS_DANRE_intron variant,AACS_DANRE_synonymous variant,AACS_DANRE_upstream gene variant,AACS_DANRE_non coding transcript variant,na_intergenic region,AACS_DANRE_intergenic region,AACS_DANRE_splice region variant&intron variant
PAMAJ01018	300001-350000	PAMAJ01018CG00030_synonymous_variant,PAMAJ01018CG00040_splice_donor_variant&intron_variant,PAMAJ01018CG00040_non_coding_transcript_variant,PAMAJ01018CG00030_upstream_gene_variant,PAMAJ01018CG00030_downstream_gene_variant,PAMAJ01018CG00020_intergenic_region,PAMAJ01018CG00040_intergenic_region,PAMAJ01018CG00040_intron_variant,PAMAJ01018CG00040_upstream_gene_variant,PAMAJ01018CG00030_non_coding_tran…	GAK_HUMAN_synonymous variant,SRFB1_XENTR_splice donor variant&intron variant,SRFB1_XENTR_non coding transcript variant,GAK_HUMAN_upstream gene variant,GAK_HUMAN_downstream gene variant,AACS_DANRE_intergenic region,SRFB1_XENTR_intergenic region,SRFB1_XENTR_intron variant,SRFB1_XENTR_upstream gene variant,GAK_HUMAN_non coding transcript variant,AACS_DANRE_downstream gene variant,AACS_DANRE_intron v…
PAMAJ01018	500001-550000	PAMAJ01018CG00120_missense_variant,PAMAJ01018CG00110_downstream_gene_variant,PAMAJ01018CG00110_missense_variant,PAMAJ01018CG00120_upstream_gene_variant,PAMAJ01018CG00120_downstream_gene_variant,PAMAJ01018CG00100_intergenic_region,PAMAJ01018CG00110_stop_gained,PAMAJ01018CG00110_intergenic_region,PAMAJ01018CG00120_synonymous_variant,PAMAJ01018CG00110_non_coding_transcript_variant,PAMAJ01018CG00130_…	GAS1_HUMAN_missense variant,na_downstream gene variant,na_missense variant,GAS1_HUMAN_upstream gene variant,GAS1_HUMAN_downstream gene variant,na_intergenic region,na_stop gained,na_intergenic region,GAS1_HUMAN_synonymous variant,na_non coding transcript variant,SYTC_BOVIN_intergenic region,GAS1_HUMAN_intergenic region,na_upstream gene variant,GAS1_HUMAN_non coding transcript variant
PAMAJ01018	550001-600000	PAMAJ01018CG00130_intergenic_region,PAMAJ01018CG00120_intergenic_region,PAMAJ01018CG00120_downstream_gene_variant	SYTC_BOVIN_intergenic region,GAS1_HUMAN_intergenic region,GAS1_HUMAN_downstream gene variant
PAMAJ01018	600001-650000	PAMAJ01018CG00130_upstream_gene_variant,PAMAJ01018CG00130_intergenic_region,PAMAJ01018CG00130_intron_variant,PAMAJ01018CG00130_non_coding_transcript_variant,PAMAJ01018CG00140_intergenic_region,PAMAJ01018CG00130_synonymous_variant,PAMAJ01018CG00140_missense_variant,PAMAJ01018CG00130_missense_variant,PAMAJ01018CG00150_intergenic_region,PAMAJ01018CG00140_non_coding_transcript_variant,PAMAJ01018CG001…	SYTC_BOVIN_upstream gene variant,SYTC_BOVIN_intergenic region,SYTC_BOVIN_intron variant,SYTC_BOVIN_non coding transcript variant,na_intergenic region,SYTC_BOVIN_synonymous variant,na_missense variant,SYTC_BOVIN_missense variant,TMM8B_MOUSE_intergenic region,na_non coding transcript variant,SYTC_BOVIN_downstream gene variant,GAS1_HUMAN_intergenic region,na_upstream gene variant,na_downstream gene …
PAMAJ01018	700001-750000	PAMAJ01018CG00160_intron_variant,PAMAJ01018CG00160_missense_variant,PAMAJ01018CG00160_non_coding_transcript_variant,PAMAJ01018CG00160_splice_region_variant&intron_variant,PAMAJ01018CG00150_intergenic_region,PAMAJ01018CG00160_synonymous_variant,PAMAJ01018CG00160_upstream_gene_variant,PAMAJ01018CG00160_downstream_gene_variant,PAMAJ01018CG00180_intergenic_region,PAMAJ01018CG00160_intergenic_region	MCCB_MOUSE_intron variant,MCCB_MOUSE_missense variant,MCCB_MOUSE_non coding transcript variant,MCCB_MOUSE_splice region variant&intron variant,TMM8B_MOUSE_intergenic region,MCCB_MOUSE_synonymous variant,MCCB_MOUSE_upstream gene variant,MCCB_MOUSE_downstream gene variant,SERC_MOUSE_intergenic region,MCCB_MOUSE_intergenic region
PAMAJ01018	800001-818248	PAMAJ01018CG00190_non_coding_transcript_variant,PAMAJ01018CG00200_non_coding_transcript_variant,PAMAJ01018CG00200_intergenic_region,PAMAJ01018CG00190_intergenic_region,PAMAJ01018CG00180_downstream_gene_variant,PAMAJ01018CG00200_intron_variant,PAMAJ01018CG00200_upstream_gene_variant,PAMAJ01018CG00190_intron_variant,PAMAJ01018CG00190_downstream_gene_variant,PAMAJ01018CG00180_intergenic_region,PAMAJ…	GPR54_ORENI_non coding transcript variant,ISCA1_DANRE_non coding transcript variant,ISCA1_DANRE_intergenic region,GPR54_ORENI_intergenic region,SERC_MOUSE_downstream gene variant,ISCA1_DANRE_intron variant,ISCA1_DANRE_upstream gene variant,GPR54_ORENI_intron variant,GPR54_ORENI_downstream gene variant,SERC_MOUSE_intergenic region,GPR54_ORENI_synonymous variant,ISCA1_DANRE_splice region variant&in…
PAMAJ01337	3700001-3750000	PAMAJ01337CG01860_upstream_gene_variant,PAMAJ01337CG01860_missense_variant,PAMAJ01337CG01860_intergenic_region,PAMAJ01337CG01860_downstream_gene_variant,PAMAJ01337CG01850_intergenic_region,PAMAJ01337CG01870_intergenic_region,PAMAJ01337CG01860_non_coding_transcript_variant	na_upstream gene variant,na_missense variant,na_intergenic region,na_downstream gene variant,na_intergenic region,CFTR_MACMU_intergenic region,na_non coding transcript variant
PAMAJ01337	4500001-4550000	PAMAJ01337CG02160_synonymous_variant,PAMAJ01337CG02130_downstream_gene_variant,PAMAJ01337CG02150_downstream_gene_variant,PAMAJ01337CG02150_missense_variant,PAMAJ01337CG02130_intergenic_region,PAMAJ01337CG02170_synonymous_variant,PAMAJ01337CG02150_upstream_gene_variant,PAMAJ01337CG02140_intron_variant,PAMAJ01337CG02170_intergenic_region,PAMAJ01337CG02170_non_coding_transcript_variant,PAMAJ01337CG0…	na_synonymous variant,na_downstream gene variant,na_downstream gene variant,na_missense variant,na_intergenic region,na_synonymous variant,na_upstream gene variant,CL029_DANRE_intron variant,na_intergenic region,na_non coding transcript variant,na_intergenic region,na_upstream gene variant,CL029_DANRE_splice region variant&intron variant,na_missense variant&splice region variant,CL029_DANRE_synon…
PAMAJ01337	4800001-4850000	PAMAJ01337CG02200_downstream_gene_variant,PAMAJ01337CG02190_intergenic_region,PAMAJ01337CG02200_splice_region_variant&intron_variant,PAMAJ01337CG02210_missense_variant,PAMAJ01337CG02210_synonymous_variant,PAMAJ01337CG02210_intergenic_region,PAMAJ01337CG02200_intergenic_region,PAMAJ01337CG02210_non_coding_transcript_variant,PAMAJ01337CG02200_intron_variant,PAMAJ01337CG02200_upstream_gene_variant,P…	na_downstream gene variant,MGT4C_HUMAN_intergenic region,na_splice region variant&intron variant,RASF9_MOUSE_missense variant,RASF9_MOUSE_synonymous variant,RASF9_MOUSE_intergenic region,na_intergenic region,RASF9_MOUSE_non coding transcript variant,na_intron variant,na_upstream gene variant,ALX1_DANRE_intergenic region,na_synonymous variant,na_missense variant,na_non coding transcript variant,RA…
PAMAJ01337	5050001-5100000	PAMAJ01337CG02280_intergenic_region,PAMAJ01337CG02270_intergenic_region	CBPA2_MOUSE_intergenic region,MYCT_HUMAN_intergenic region
PAMAJ01337	5100001-5150000	PAMAJ01337CG02280_intergenic_region,PAMAJ01337CG02270_intergenic_region	CBPA2_MOUSE_intergenic region,MYCT_HUMAN_intergenic region
PAMAJ01337	5150001-5200000	PAMAJ01337CG02300_synonymous_variant,PAMAJ01337CG02290_splice_region_variant&synonymous_variant,PAMAJ01337CG02290_splice_region_variant&intron_variant,PAMAJ01337CG02290_downstream_gene_variant,PAMAJ01337CG02290_intergenic_region,PAMAJ01337CG02280_intergenic_region,PAMAJ01337CG02280_intron_variant,PAMAJ01337CG02300_upstream_gene_variant,PAMAJ01337CG02280_non_coding_transcript_variant,PAMAJ01337CG0…	BORC5_DANRE_synonymous variant,SMC1B_HUMAN_splice region variant&synonymous variant,SMC1B_HUMAN_splice region variant&intron variant,SMC1B_HUMAN_downstream gene variant,SMC1B_HUMAN_intergenic region,CBPA2_MOUSE_intergenic region,CBPA2_MOUSE_intron variant,BORC5_DANRE_upstream gene variant,CBPA2_MOUSE_non coding transcript variant,SMC1B_HUMAN_upstream gene variant,CBPA2_MOUSE_missense variant&spli…
PAMAJ01337	5250001-5300000	PAMAJ01337CG02350_downstream_gene_variant,PAMAJ01337CG02330_downstream_gene_variant,PAMAJ01337CG02350_intergenic_region,PAMAJ01337CG02330_upstream_gene_variant,PAMAJ01337CG02310_intergenic_region,PAMAJ01337CG02340_synonymous_variant,PAMAJ01337CG02340_non_coding_transcript_variant,PAMAJ01337CG02320_synonymous_variant,PAMAJ01337CG02340_intergenic_region,PAMAJ01337CG02350_upstream_gene_variant,PAMAJ…	ADML_BOVIN_downstream gene variant,RN141_DANRE_downstream gene variant,ADML_BOVIN_intergenic region,RN141_DANRE_upstream gene variant,ZBED1_HUMAN_intergenic region,AMPD3_HUMAN_synonymous variant,AMPD3_HUMAN_non coding transcript variant,MGT4C_HUMAN_synonymous variant,AMPD3_HUMAN_intergenic region,ADML_BOVIN_upstream gene variant,AMPD3_HUMAN_intron variant,AMPD3_HUMAN_downstream gene variant,MGT4C…
PAMAJ01337	5350001-5400000	PAMAJ01337CG02390_missense_variant,PAMAJ01337CG02360_non_coding_transcript_variant,PAMAJ01337CG02410_non_coding_transcript_variant,PAMAJ01337CG02400_intron_variant,PAMAJ01337CG02380_synonymous_variant,PAMAJ01337CG02380_upstream_gene_variant,PAMAJ01337CG02360_synonymous_variant,PAMAJ01337CG02380_intron_variant,PAMAJ01337CG02390_upstream_gene_variant,PAMAJ01337CG02400_missense_variant,PAMAJ01337CG0…	NRIP3_MOUSE_missense variant,SWP70_MOUSE_non coding transcript variant,na_non coding transcript variant,VWA3B_HUMAN_intron variant,ZN143_DANRE_synonymous variant,ZN143_DANRE_upstream gene variant,SWP70_MOUSE_synonymous variant,ZN143_DANRE_intron variant,NRIP3_MOUSE_upstream gene variant,VWA3B_HUMAN_missense variant,SWP70_MOUSE_upstream gene variant,NRIP3_MOUSE_intron variant,na_synonymous variant…
PAMAJ01337	5500001-5550000	PAMAJ01337CG02500_upstream_gene_variant,PAMAJ01337CG02490_intergenic_region,PAMAJ01337CG02490_downstream_gene_variant,PAMAJ01337CG02490_intron_variant,PAMAJ01337CG02490_splice_region_variant&intron_variant,PAMAJ01337CG02480_intergenic_region,PAMAJ01337CG02490_non_coding_transcript_variant,PAMAJ01337CG02500_intergenic_region,PAMAJ01337CG02490_synonymous_variant,PAMAJ01337CG02490_upstream_gene_vari…	YI31B_YEAST_upstream gene variant,INSC_HUMAN_intergenic region,INSC_HUMAN_downstream gene variant,INSC_HUMAN_intron variant,INSC_HUMAN_splice region variant&intron variant,na_intergenic region,INSC_HUMAN_non coding transcript variant,YI31B_YEAST_intergenic region,INSC_HUMAN_synonymous variant,INSC_HUMAN_upstream gene variant,INSC_HUMAN_missense variant,na_upstream gene variant
PAMAJ01337	6700001-6750000	PAMAJ01337CG03080_downstream_gene_variant,PAMAJ01337CG03070_intergenic_region,PAMAJ01337CG03080_upstream_gene_variant,PAMAJ01337CG03080_missense_variant,PAMAJ01337CG03050_downstream_gene_variant,PAMAJ01337CG03070_non_coding_transcript_variant,PAMAJ01337CG03070_upstream_gene_variant,PAMAJ01337CG03060_intergenic_region,PAMAJ01337CG03080_splice_region_variant&intron_variant,PAMAJ01337CG03070_downstr…	ADPGK_MOUSE_downstream gene variant,PPIB_BOVIN_intergenic region,ADPGK_MOUSE_upstream gene variant,ADPGK_MOUSE_missense variant,na_downstream gene variant,PPIB_BOVIN_non coding transcript variant,PPIB_BOVIN_upstream gene variant,na_intergenic region,ADPGK_MOUSE_splice region variant&intron variant,PPIB_BOVIN_downstream gene variant,SNX22_HUMAN_upstream gene variant,na_missense variant,PPIB_BOVIN_…
PAMAJ01337	7050001-7100000	PAMAJ01337CG03250_upstream_gene_variant,PAMAJ01337CG03250_non_coding_transcript_variant,PAMAJ01337CG03260_intergenic_region,PAMAJ01337CG03250_synonymous_variant,PAMAJ01337CG03250_missense_variant,PAMAJ01337CG03250_downstream_gene_variant,PAMAJ01337CG03250_intergenic_region,PAMAJ01337CG03250_intron_variant	CSPG4_HUMAN_upstream gene variant,CSPG4_HUMAN_non coding transcript variant,na_intergenic region,CSPG4_HUMAN_synonymous variant,CSPG4_HUMAN_missense variant,CSPG4_HUMAN_downstream gene variant,CSPG4_HUMAN_intergenic region,CSPG4_HUMAN_intron variant
PAMAJ01337	7200001-7250000	PAMAJ01337CG03270_intergenic_region,PAMAJ01337CG03260_intergenic_region	LIGO1_CHICK_intergenic region,na_intergenic region
PAMAJ01337	7850001-7900000	PAMAJ01337CG03350_missense_variant,PAMAJ01337CG03350_stop_gained,PAMAJ01337CG03370_upstream_gene_variant,PAMAJ01337CG03350_non_coding_transcript_variant,PAMAJ01337CG03360_synonymous_variant,PAMAJ01337CG03360_missense_variant,PAMAJ01337CG03360_upstream_gene_variant,PAMAJ01337CG03370_intergenic_region,PAMAJ01337CG03360_intergenic_region,PAMAJ01337CG03360_intron_variant,PAMAJ01337CG03340_intergenic_…	na_missense variant,na_stop gained,DSA2B_TORMA_upstream gene variant,na_non coding transcript variant,CATA_DANRE_synonymous variant,CATA_DANRE_missense variant,CATA_DANRE_upstream gene variant,DSA2B_TORMA_intergenic region,CATA_DANRE_intergenic region,CATA_DANRE_intron variant,na_intergenic region,CATA_DANRE_non coding transcript variant,na_synonymous variant,na_downstream gene variant,CATA_DANRE…
PAMAJ01337	9100001-9150000	PAMAJ01337CG03900_non_coding_transcript_variant,PAMAJ01337CG03910_missense_variant,PAMAJ01337CG03890_downstream_gene_variant,PAMAJ01337CG03910_intron_variant,PAMAJ01337CG03910_downstream_gene_variant,PAMAJ01337CG03910_intergenic_region,PAMAJ01337CG03900_intron_variant,PAMAJ01337CG03920_synonymous_variant,PAMAJ01337CG03900_upstream_gene_variant,PAMAJ01337CG03920_upstream_gene_variant,PAMAJ01337CG0…	APJB_DANRE_non coding transcript variant,PARVB_HUMAN_missense variant,ENDD1_HUMAN_downstream gene variant,PARVB_HUMAN_intron variant,PARVB_HUMAN_downstream gene variant,PARVB_HUMAN_intergenic region,APJB_DANRE_intron variant,PARVG_MOUSE_synonymous variant,APJB_DANRE_upstream gene variant,PARVG_MOUSE_upstream gene variant,PARVG_MOUSE_intron variant,PARVB_HUMAN_splice region variant&intron variant,…
PAMAJ00033	100001-150000	PAMAJ00033CG00130_non_coding_transcript_variant,PAMAJ00033CG00120_missense_variant,PAMAJ00033CG00140_intergenic_region,PAMAJ00033CG00120_intron_variant,PAMAJ00033CG00120_downstream_gene_variant,PAMAJ00033CG00100_non_coding_transcript_variant,PAMAJ00033CG00100_synonymous_variant,PAMAJ00033CG00120_intergenic_region,PAMAJ00033CG00130_splice_region_variant&intron_variant,PAMAJ00033CG00130_intron_vari…	NIT1_HUMAN_non coding transcript variant,CLCN3_PONAB_missense variant,na_intergenic region,CLCN3_PONAB_intron variant,CLCN3_PONAB_downstream gene variant,MFA3L_HUMAN_non coding transcript variant,MFA3L_HUMAN_synonymous variant,CLCN3_PONAB_intergenic region,NIT1_HUMAN_splice region variant&intron variant,NIT1_HUMAN_intron variant,na_missense variant,CLCN3_MOUSE_non coding transcript variant,CLCN3_…
PAMAJ01076	1550001-1600000	PAMAJ01076CG00620_intergenic_region,PAMAJ01076CG00630_missense_variant,PAMAJ01076CG00650_missense_variant,PAMAJ01076CG00640_upstream_gene_variant,PAMAJ01076CG00640_intergenic_region,PAMAJ01076CG00630_intergenic_region,PAMAJ01076CG00650_intron_variant,PAMAJ01076CG00650_non_coding_transcript_variant,PAMAJ01076CG00640_non_coding_transcript_variant,PAMAJ01076CG00630_downstream_gene_variant,PAMAJ01076…	KIRR1_HUMAN_intergenic region,na_missense variant,ZB16A_DANRE_missense variant,na_upstream gene variant,na_intergenic region,na_intergenic region,ZB16A_DANRE_intron variant,ZB16A_DANRE_non coding transcript variant,na_non coding transcript variant,na_downstream gene variant,na_non coding transcript variant,ZB16A_DANRE_intergenic region,na_synonymous variant,ZB16A_DANRE_upstream gene variant,ZB16A…
PAMAJ01076	1600001-1650000	PAMAJ01076CG00680_downstream_gene_variant,PAMAJ01076CG00650_missense_variant,PAMAJ01076CG00650_non_coding_transcript_variant,PAMAJ01076CG00660_upstream_gene_variant,PAMAJ01076CG00650_intron_variant,PAMAJ01076CG00650_downstream_gene_variant,PAMAJ01076CG00680_splice_region_variant&intron_variant,PAMAJ01076CG00660_intergenic_region,PAMAJ01076CG00660_non_coding_transcript_variant,PAMAJ01076CG00660_do…	KMT2B_MOUSE_downstream gene variant,ZB16A_DANRE_missense variant,ZB16A_DANRE_non coding transcript variant,KCNJ5_MOUSE_upstream gene variant,ZB16A_DANRE_intron variant,ZB16A_DANRE_downstream gene variant,KMT2B_MOUSE_splice region variant&intron variant,KCNJ5_MOUSE_intergenic region,KCNJ5_MOUSE_non coding transcript variant,KCNJ5_MOUSE_downstream gene variant,KMT2B_MOUSE_intergenic region,KMT2B_MO…
PAMAJ01076	1750001-1800000	PAMAJ01076CG00810_missense_variant,PAMAJ01076CG00840_missense_variant,PAMAJ01076CG00820_non_coding_transcript_variant,PAMAJ01076CG00810_intergenic_region,PAMAJ01076CG00810_intron_variant,PAMAJ01076CG00830_intron_variant,PAMAJ01076CG00810_non_coding_transcript_variant,PAMAJ01076CG00830_missense_variant,PAMAJ01076CG00810_upstream_gene_variant,PAMAJ01076CG00810_downstream_gene_variant,PAMAJ01076CG00…	SMG9_SALSA_missense variant,BTG3_MOUSE_missense variant,ZNF93_HUMAN_non coding transcript variant,SMG9_SALSA_intergenic region,SMG9_SALSA_intron variant,KCNN3_MOUSE_intron variant,SMG9_SALSA_non coding transcript variant,KCNN3_MOUSE_missense variant,SMG9_SALSA_upstream gene variant,SMG9_SALSA_downstream gene variant,KCNN3_MOUSE_upstream gene variant,KCNN3_MOUSE_downstream gene variant,ZNF93_HUMAN…
PAMAJ01076	1800001-1850000	PAMAJ01076CG00860_downstream_gene_variant,PAMAJ01076CG00850_intron_variant,PAMAJ01076CG00850_missense_variant&splice_region_variant,PAMAJ01076CG00850_missense_variant,PAMAJ01076CG00850_non_coding_transcript_variant,PAMAJ01076CG00840_intergenic_region,PAMAJ01076CG00860_intergenic_region,PAMAJ01076CG00850_synonymous_variant,PAMAJ01076CG00850_upstream_gene_variant,PAMAJ01076CG00850_downstream_gene_v…	HYAS1_XENLA_downstream gene variant,SACA6_MOUSE_intron variant,SACA6_MOUSE_missense variant&splice region variant,SACA6_MOUSE_missense variant,SACA6_MOUSE_non coding transcript variant,BTG3_MOUSE_intergenic region,HYAS1_XENLA_intergenic region,SACA6_MOUSE_synonymous variant,SACA6_MOUSE_upstream gene variant,SACA6_MOUSE_downstream gene variant,HYAS1_XENLA_upstream gene variant,SACA6_MOUSE_intergen…
PAMAJ01076	2000001-2050000	PAMAJ01076CG00970_missense_variant,PAMAJ01076CG00990_upstream_gene_variant,PAMAJ01076CG00980_non_coding_transcript_variant,PAMAJ01076CG00980_synonymous_variant,PAMAJ01076CG00990_downstream_gene_variant,PAMAJ01076CG00960_intergenic_region,PAMAJ01076CG00990_non_coding_transcript_variant,PAMAJ01076CG00980_missense_variant,PAMAJ01076CG00970_downstream_gene_variant,PAMAJ01076CG00980_intron_variant,PAM…	na_missense variant,GMEB1_MOUSE_upstream gene variant,DCBD1_HUMAN_non coding transcript variant,DCBD1_HUMAN_synonymous variant,GMEB1_MOUSE_downstream gene variant,ZNF90_HUMAN_intergenic region,GMEB1_MOUSE_non coding transcript variant,DCBD1_HUMAN_missense variant,na_downstream gene variant,DCBD1_HUMAN_intron variant,na_non coding transcript variant,DCBD1_HUMAN_intergenic region,GMEB1_MOUSE_splice…
PAMAJ01076	2050001-2100000	PAMAJ01076CG01000_intergenic_region,PAMAJ01076CG00990_intergenic_region	PTPRU_DANRE_intergenic region,GMEB1_MOUSE_intergenic region
PAMAJ01076	2150001-2200000	PAMAJ01076CG01000_missense_variant,PAMAJ01076CG01000_non_coding_transcript_variant,PAMAJ01076CG00990_intergenic_region,PAMAJ01076CG01000_upstream_gene_variant,PAMAJ01076CG01000_splice_region_variant&intron_variant,PAMAJ01076CG01000_synonymous_variant,PAMAJ01076CG01000_intergenic_region,PAMAJ01076CG01000_intron_variant	PTPRU_DANRE_missense variant,PTPRU_DANRE_non coding transcript variant,GMEB1_MOUSE_intergenic region,PTPRU_DANRE_upstream gene variant,PTPRU_DANRE_splice region variant&intron variant,PTPRU_DANRE_synonymous variant,PTPRU_DANRE_intergenic region,PTPRU_DANRE_intron variant
PAMAJ01076	2200001-2250000	PAMAJ01076CG01010_intergenic_region,PAMAJ01076CG01000_non_coding_transcript_variant,PAMAJ01076CG01000_downstream_gene_variant,PAMAJ01076CG01000_synonymous_variant,PAMAJ01076CG01000_intergenic_region,PAMAJ01076CG01000_intron_variant	na_intergenic region,PTPRU_DANRE_non coding transcript variant,PTPRU_DANRE_downstream gene variant,PTPRU_DANRE_synonymous variant,PTPRU_DANRE_intergenic region,PTPRU_DANRE_intron variant
PAMAJ01076	2350001-2400000	PAMAJ01076CG01030_upstream_gene_variant,PAMAJ01076CG01040_intron_variant,PAMAJ01076CG01010_intergenic_region,PAMAJ01076CG01030_downstream_gene_variant,PAMAJ01076CG01040_missense_variant,PAMAJ01076CG01040_non_coding_transcript_variant,PAMAJ01076CG01040_splice_region_variant&intron_variant,PAMAJ01076CG01020_intergenic_region,PAMAJ01076CG01020_upstream_gene_variant,PAMAJ01076CG01020_downstream_gene_…	MPRA_CYNNE_upstream gene variant,SERC1_MOUSE_intron variant,na_intergenic region,MPRA_CYNNE_downstream gene variant,SERC1_MOUSE_missense variant,SERC1_MOUSE_non coding transcript variant,SERC1_MOUSE_splice region variant&intron variant,na_intergenic region,na_upstream gene variant,na_downstream gene variant,SERC1_MOUSE_synonymous variant,SERC1_MOUSE_upstream gene variant,ZEP2_RAT_intergenic regio…
PAMAJ01076	2400001-2450000	PAMAJ01076CG01050_non_coding_transcript_variant,PAMAJ01076CG01050_synonymous_variant,PAMAJ01076CG01050_intergenic_region,PAMAJ01076CG01050_splice_region_variant&intron_variant,PAMAJ01076CG01040_downstream_gene_variant,PAMAJ01076CG01050_intron_variant,PAMAJ01076CG01050_upstream_gene_variant,PAMAJ01076CG01060_upstream_gene_variant,PAMAJ01076CG01060_downstream_gene_variant,PAMAJ01076CG01040_intergen…	ZEP2_RAT_non coding transcript variant,ZEP2_RAT_synonymous variant,ZEP2_RAT_intergenic region,ZEP2_RAT_splice region variant&intron variant,SERC1_MOUSE_downstream gene variant,ZEP2_RAT_intron variant,ZEP2_RAT_upstream gene variant,na_upstream gene variant,na_downstream gene variant,SERC1_MOUSE_intergenic region
PAMAJ01076	2450001-2500000	PAMAJ01076CG01070_downstream_gene_variant,PAMAJ01076CG01050_synonymous_variant,PAMAJ01076CG01050_downstream_gene_variant,PAMAJ01076CG01050_missense_variant,PAMAJ01076CG01050_non_coding_transcript_variant,PAMAJ01076CG01070_splice_region_variant&intron_variant,PAMAJ01076CG01060_missense_variant,PAMAJ01076CG01060_upstream_gene_variant,PAMAJ01076CG01080_intergenic_region,PAMAJ01076CG01060_intergenic_…	PHR4B_DANRE_downstream gene variant,ZEP2_RAT_synonymous variant,ZEP2_RAT_downstream gene variant,ZEP2_RAT_missense variant,ZEP2_RAT_non coding transcript variant,PHR4B_DANRE_splice region variant&intron variant,na_missense variant,na_upstream gene variant,RCC1_MOUSE_intergenic region,na_intergenic region,PHR4B_DANRE_intergenic region,RCC1_MOUSE_upstream gene variant,PHR4B_DANRE_intron variant,PHR…
PAMAJ01076	2500001-2550000	PAMAJ01076CG01070_downstream_gene_variant,PAMAJ01076CG01080_intergenic_region,PAMAJ01076CG01080_downstream_gene_variant,PAMAJ01076CG01080_intron_variant,PAMAJ01076CG01080_splice_region_variant&intron_variant,PAMAJ01076CG01090_missense_variant,PAMAJ01076CG01080_splice_region_variant&synonymous_variant,PAMAJ01076CG01090_intergenic_region,PAMAJ01076CG01080_non_coding_transcript_variant,PAMAJ01076CG0…	PHR4B_DANRE_downstream gene variant,RCC1_MOUSE_intergenic region,RCC1_MOUSE_downstream gene variant,RCC1_MOUSE_intron variant,RCC1_MOUSE_splice region variant&intron variant,OPRD_HUMAN_missense variant,RCC1_MOUSE_splice region variant&synonymous variant,OPRD_HUMAN_intergenic region,RCC1_MOUSE_non coding transcript variant,OPRD_HUMAN_non coding transcript variant,OPRD_HUMAN_downstream gene variant…
PAMAJ01076	2550001-2600000	PAMAJ01076CG01100_upstream_gene_variant,PAMAJ01076CG01100_splice_region_variant&intron_variant,PAMAJ01076CG01100_non_coding_transcript_variant,PAMAJ01076CG01110_upstream_gene_variant,PAMAJ01076CG01110_synonymous_variant,PAMAJ01076CG01090_intergenic_region,PAMAJ01076CG01110_intron_variant,PAMAJ01076CG01100_synonymous_variant,PAMAJ01076CG01110_downstream_gene_variant,PAMAJ01076CG01110_intergenic_re…	FA46A_HUMAN_upstream gene variant,FA46A_HUMAN_splice region variant&intron variant,FA46A_HUMAN_non coding transcript variant,ZDH18_HUMAN_upstream gene variant,ZDH18_HUMAN_synonymous variant,OPRD_HUMAN_intergenic region,ZDH18_HUMAN_intron variant,FA46A_HUMAN_synonymous variant,ZDH18_HUMAN_downstream gene variant,ZDH18_HUMAN_intergenic region,FA46A_HUMAN_downstream gene variant,FA46A_HUMAN_intergen…
PAMAJ01076	2650001-2700000	PAMAJ01076CG01170_non_coding_transcript_variant,PAMAJ01076CG01190_missense_variant&splice_region_variant,PAMAJ01076CG01170_synonymous_variant,PAMAJ01076CG01160_non_coding_transcript_variant,PAMAJ01076CG01210_upstream_gene_variant,PAMAJ01076CG01180_non_coding_transcript_variant,PAMAJ01076CG01190_upstream_gene_variant,PAMAJ01076CG01180_downstream_gene_variant,PAMAJ01076CG01160_synonymous_variant,PA…	TPBG_MOUSE_non coding transcript variant,CEP85_HUMAN_missense variant&splice region variant,TPBG_MOUSE_synonymous variant,KDF1_RAT_non coding transcript variant,CDCP1_HUMAN_upstream gene variant,WDTC1_HUMAN_non coding transcript variant,CEP85_HUMAN_upstream gene variant,WDTC1_HUMAN_downstream gene variant,KDF1_RAT_synonymous variant,TPBG_MOUSE_intron variant,KDF1_RAT_upstream gene variant,WDTC1_H…
PAMAJ01076	2700001-2750000	PAMAJ01076CG01200_intron_variant,PAMAJ01076CG01200_splice_region_variant&intron_variant,PAMAJ01076CG01230_splice_region_variant&intron_variant,PAMAJ01076CG01230_synonymous_variant,PAMAJ01076CG01210_upstream_gene_variant,PAMAJ01076CG01200_downstream_gene_variant,PAMAJ01076CG01230_missense_variant,PAMAJ01076CG01210_non_coding_transcript_variant,PAMAJ01076CG01200_missense_variant,PAMAJ01076CG01200_i…	TETN_HUMAN_intron variant,TETN_HUMAN_splice region variant&intron variant,SYLM_HUMAN_splice region variant&intron variant,SYLM_HUMAN_synonymous variant,CDCP1_HUMAN_upstream gene variant,TETN_HUMAN_downstream gene variant,SYLM_HUMAN_missense variant,CDCP1_HUMAN_non coding transcript variant,TETN_HUMAN_missense variant,TETN_HUMAN_intergenic region,CDCP1_HUMAN_intergenic region,TETN_HUMAN_non coding…
PAMAJ01076	2800001-2850000	PAMAJ01076CG01240_intron_variant,PAMAJ01076CG01240_synonymous_variant,PAMAJ01076CG01240_intergenic_region,PAMAJ01076CG01240_upstream_gene_variant,PAMAJ01076CG01240_downstream_gene_variant,PAMAJ01076CG01230_intergenic_region,PAMAJ01076CG01250_intergenic_region,PAMAJ01076CG01240_non_coding_transcript_variant	DPTOR_HUMAN_intron variant,DPTOR_HUMAN_synonymous variant,DPTOR_HUMAN_intergenic region,DPTOR_HUMAN_upstream gene variant,DPTOR_HUMAN_downstream gene variant,SYLM_HUMAN_intergenic region,DCC1_DANRE_intergenic region,DPTOR_HUMAN_non coding transcript variant
PAMAJ01076	2850001-2900000	PAMAJ01076CG01240_intergenic_region,PAMAJ01076CG01250_intergenic_region	DPTOR_HUMAN_intergenic region,DCC1_DANRE_intergenic region
PAMAJ01076	3000001-3050000	PAMAJ01076CG01270_upstream_gene_variant,PAMAJ01076CG01270_intergenic_region,PAMAJ01076CG01260_non_coding_transcript_variant,PAMAJ01076CG01260_upstream_gene_variant,PAMAJ01076CG01260_downstream_gene_variant,PAMAJ01076CG01260_intergenic_region,PAMAJ01076CG01250_intergenic_region	ITB1A_XENLA_upstream gene variant,ITB1A_XENLA_intergenic region,na_non coding transcript variant,na_upstream gene variant,na_downstream gene variant,na_intergenic region,DCC1_DANRE_intergenic region
PAMAJ01076	3050001-3100000	PAMAJ01076CG01270_upstream_gene_variant,PAMAJ01076CG01280_non_coding_transcript_variant,PAMAJ01076CG01270_intergenic_region,PAMAJ01076CG01270_intron_variant,PAMAJ01076CG01270_non_coding_transcript_variant,PAMAJ01076CG01280_synonymous_variant,PAMAJ01076CG01270_synonymous_variant,PAMAJ01076CG01280_intron_variant,PAMAJ01076CG01270_missense_variant,PAMAJ01076CG01280_downstream_gene_variant,PAMAJ01076…	ITB1A_XENLA_upstream gene variant,FAK1_XENLA_non coding transcript variant,ITB1A_XENLA_intergenic region,ITB1A_XENLA_intron variant,ITB1A_XENLA_non coding transcript variant,FAK1_XENLA_synonymous variant,ITB1A_XENLA_synonymous variant,FAK1_XENLA_intron variant,ITB1A_XENLA_missense variant,FAK1_XENLA_downstream gene variant,ITB1A_XENLA_downstream gene variant,FAK1_XENLA_intergenic region,NDRG1_XEN…
PAMAJ01076	3100001-3150000	PAMAJ01076CG01290_upstream_gene_variant,PAMAJ01076CG01290_splice_region_variant&intron_variant,PAMAJ01076CG01290_non_coding_transcript_variant,PAMAJ01076CG01290_synonymous_variant,PAMAJ01076CG01290_missense_variant,PAMAJ01076CG01290_downstream_gene_variant,PAMAJ01076CG01300_intergenic_region,PAMAJ01076CG01280_intergenic_region,PAMAJ01076CG01290_intergenic_region,PAMAJ01076CG01290_intron_variant	NDRG1_XENTR_upstream gene variant,NDRG1_XENTR_splice region variant&intron variant,NDRG1_XENTR_non coding transcript variant,NDRG1_XENTR_synonymous variant,NDRG1_XENTR_missense variant,NDRG1_XENTR_downstream gene variant,TP4A3_BOVIN_intergenic region,FAK1_XENLA_intergenic region,NDRG1_XENTR_intergenic region,NDRG1_XENTR_intron variant
PAMAJ01076	3150001-3200000	PAMAJ01076CG01290_upstream_gene_variant,PAMAJ01076CG01300_downstream_gene_variant,PAMAJ01076CG01300_non_coding_transcript_variant,PAMAJ01076CG01300_intergenic_region,PAMAJ01076CG01290_downstream_gene_variant,PAMAJ01076CG01290_intergenic_region,PAMAJ01076CG01300_upstream_gene_variant,PAMAJ01076CG01300_intron_variant,PAMAJ01076CG01310_intergenic_region	NDRG1_XENTR_upstream gene variant,TP4A3_BOVIN_downstream gene variant,TP4A3_BOVIN_non coding transcript variant,TP4A3_BOVIN_intergenic region,NDRG1_XENTR_downstream gene variant,NDRG1_XENTR_intergenic region,TP4A3_BOVIN_upstream gene variant,TP4A3_BOVIN_intron variant,na_intergenic region
PAMAJ01076	3200001-3250000	PAMAJ01076CG01300_intergenic_region,PAMAJ01076CG01310_intergenic_region	TP4A3_BOVIN_intergenic region,na_intergenic region
PAMAJ01076	3250001-3300000	PAMAJ01076CG01320_downstream_gene_variant,PAMAJ01076CG01310_missense_variant,PAMAJ01076CG01310_non_coding_transcript_variant,PAMAJ01076CG01320_splice_region_variant&intron_variant,PAMAJ01076CG01320_missense_variant&splice_region_variant,PAMAJ01076CG01320_synonymous_variant,PAMAJ01076CG01330_intergenic_region,PAMAJ01076CG01320_intergenic_region,PAMAJ01076CG01320_intron_variant,PAMAJ01076CG01310_do…	NOV_COTJA_downstream gene variant,na_missense variant,na_non coding transcript variant,NOV_COTJA_splice region variant&intron variant,NOV_COTJA_missense variant&splice region variant,NOV_COTJA_synonymous variant,na_intergenic region,NOV_COTJA_intergenic region,NOV_COTJA_intron variant,na_downstream gene variant,na_upstream gene variant,TP4A3_BOVIN_intergenic region,NOV_COTJA_upstream gene variant…
PAMAJ01076	3300001-3350000	PAMAJ01076CG01340_intergenic_region,PAMAJ01076CG01330_missense_variant,PAMAJ01076CG01330_synonymous_variant,PAMAJ01076CG01330_intergenic_region,PAMAJ01076CG01320_intergenic_region,PAMAJ01076CG01330_non_coding_transcript_variant,PAMAJ01076CG01330_stop_gained,PAMAJ01076CG01330_upstream_gene_variant,PAMAJ01076CG01330_downstream_gene_variant	na_intergenic region,na_missense variant,na_synonymous variant,na_intergenic region,NOV_COTJA_intergenic region,na_non coding transcript variant,na_stop gained,na_upstream gene variant,na_downstream gene variant
PAMAJ01076	3400001-3450000	PAMAJ01076CG01350_intergenic_region,PAMAJ01076CG01340_intergenic_region	CLC10_HUMAN_intergenic region,na_intergenic region
PAMAJ01076	3450001-3500000	PAMAJ01076CG01350_missense_variant,PAMAJ01076CG01350_non_coding_transcript_variant,PAMAJ01076CG01350_upstream_gene_variant,PAMAJ01076CG01350_downstream_gene_variant,PAMAJ01076CG01350_splice_region_variant&intron_variant,PAMAJ01076CG01350_synonymous_variant,PAMAJ01076CG01340_intergenic_region,PAMAJ01076CG01350_intergenic_region,PAMAJ01076CG01360_intergenic_region,PAMAJ01076CG01350_intron_variant	CLC10_HUMAN_missense variant,CLC10_HUMAN_non coding transcript variant,CLC10_HUMAN_upstream gene variant,CLC10_HUMAN_downstream gene variant,CLC10_HUMAN_splice region variant&intron variant,CLC10_HUMAN_synonymous variant,na_intergenic region,CLC10_HUMAN_intergenic region,MTSS1_HUMAN_intergenic region,CLC10_HUMAN_intron variant
PAMAJ01076	3600001-3650000	PAMAJ01076CG01380_intergenic_region,PAMAJ01076CG01380_upstream_gene_variant,PAMAJ01076CG01390_intergenic_region,PAMAJ01076CG01370_intergenic_region,PAMAJ01076CG01380_non_coding_transcript_variant,PAMAJ01076CG01380_downstream_gene_variant,PAMAJ01076CG01380_missense_variant	na_intergenic region,na_upstream gene variant,CDKAL_HUMAN_intergenic region,TMM65_BOVIN_intergenic region,na_non coding transcript variant,na_downstream gene variant,na_missense variant
PAMAJ01076	3850001-3900000	PAMAJ01076CG01390_missense_variant,PAMAJ01076CG01390_splice_region_variant&intron_variant,PAMAJ01076CG01390_splice_donor_variant&intron_variant,PAMAJ01076CG01390_intron_variant,PAMAJ01076CG01400_intergenic_region,PAMAJ01076CG01390_downstream_gene_variant,PAMAJ01076CG01390_non_coding_transcript_variant,PAMAJ01076CG01390_intergenic_region	CDKAL_HUMAN_missense variant,CDKAL_HUMAN_splice region variant&intron variant,CDKAL_HUMAN_splice donor variant&intron variant,CDKAL_HUMAN_intron variant,na_intergenic region,CDKAL_HUMAN_downstream gene variant,CDKAL_HUMAN_non coding transcript variant,CDKAL_HUMAN_intergenic region
PAMAJ01076	3950001-4000000	PAMAJ01076CG01420_intergenic_region,PAMAJ01076CG01430_intergenic_region,PAMAJ01076CG01420_non_coding_transcript_variant,PAMAJ01076CG01400_upstream_gene_variant,PAMAJ01076CG01400_downstream_gene_variant,PAMAJ01076CG01410_upstream_gene_variant,PAMAJ01076CG01420_upstream_gene_variant,PAMAJ01076CG01420_downstream_gene_variant,PAMAJ01076CG01400_intergenic_region,PAMAJ01076CG01410_intergenic_region,PAM…	na_intergenic region,NRSN1_MOUSE_intergenic region,na_non coding transcript variant,na_upstream gene variant,na_downstream gene variant,SX11B_XENLA_upstream gene variant,na_upstream gene variant,na_downstream gene variant,na_intergenic region,SX11B_XENLA_intergenic region,na_intron variant,na_non coding transcript variant,na_missense variant,SX11B_XENLA_downstream gene variant
PAMAJ01076	4000001-4050000	PAMAJ01076CG01420_intergenic_region,PAMAJ01076CG01430_intergenic_region	na_intergenic region,NRSN1_MOUSE_intergenic region
PAMAJ01076	4050001-4100000	PAMAJ01076CG01420_intergenic_region,PAMAJ01076CG01430_intergenic_region	na_intergenic region,NRSN1_MOUSE_intergenic region
PAMAJ01076	4100001-4150000	PAMAJ01076CG01420_intergenic_region,PAMAJ01076CG01430_intergenic_region	na_intergenic region,NRSN1_MOUSE_intergenic region
PAMAJ01076	4250001-4300000	PAMAJ01076CG01420_intergenic_region,PAMAJ01076CG01430_intergenic_region,PAMAJ01076CG01430_splice_region_variant&intron_variant,PAMAJ01076CG01430_intron_variant,PAMAJ01076CG01430_synonymous_variant,PAMAJ01076CG01440_intergenic_region,PAMAJ01076CG01430_non_coding_transcript_variant,PAMAJ01076CG01430_downstream_gene_variant,PAMAJ01076CG01440_upstream_gene_variant,PAMAJ01076CG01440_downstream_gene_va…	na_intergenic region,NRSN1_MOUSE_intergenic region,NRSN1_MOUSE_splice region variant&intron variant,NRSN1_MOUSE_intron variant,NRSN1_MOUSE_synonymous variant,na_intergenic region,NRSN1_MOUSE_non coding transcript variant,NRSN1_MOUSE_downstream gene variant,na_upstream gene variant,na_downstream gene variant,NRSN1_MOUSE_upstream gene variant
PAMAJ01076	4300001-4350000	PAMAJ01076CG01450_missense_variant,PAMAJ01076CG01430_intergenic_region,PAMAJ01076CG01450_non_coding_transcript_variant,PAMAJ01076CG01450_downstream_gene_variant,PAMAJ01076CG01440_synonymous_variant,PAMAJ01076CG01440_intergenic_region,PAMAJ01076CG01440_intron_variant,PAMAJ01076CG01450_upstream_gene_variant,PAMAJ01076CG01440_missense_variant,PAMAJ01076CG01440_non_coding_transcript_variant,PAMAJ0107…	DCDC2_HUMAN_missense variant,NRSN1_MOUSE_intergenic region,DCDC2_HUMAN_non coding transcript variant,DCDC2_HUMAN_downstream gene variant,na_synonymous variant,na_intergenic region,na_intron variant,DCDC2_HUMAN_upstream gene variant,na_missense variant,na_non coding transcript variant,DCDC2_HUMAN_intron variant,DCDC2_HUMAN_intergenic region,na_upstream gene variant,DCDC2_HUMAN_synonymous variant,P…
PAMAJ01076	4400001-4450000	PAMAJ01076CG01470_intron_variant,PAMAJ01076CG01470_splice_region_variant&synonymous_variant,PAMAJ01076CG01470_non_coding_transcript_variant,PAMAJ01076CG01470_upstream_gene_variant,PAMAJ01076CG01470_synonymous_variant,PAMAJ01076CG01470_intergenic_region,PAMAJ01076CG01470_missense_variant,PAMAJ01076CG01460_intergenic_region,PAMAJ01076CG01470_downstream_gene_variant	IRX4A_XENLA_intron variant,IRX4A_XENLA_splice region variant&synonymous variant,IRX4A_XENLA_non coding transcript variant,IRX4A_XENLA_upstream gene variant,IRX4A_XENLA_synonymous variant,IRX4A_XENLA_intergenic region,IRX4A_XENLA_missense variant,PCAT1_DANRE_intergenic region,IRX4A_XENLA_downstream gene variant
PAMAJ01076	4500001-4550000	PAMAJ01076CG01480_downstream_gene_variant,PAMAJ01076CG01480_non_coding_transcript_variant,PAMAJ01076CG01490_intergenic_region,PAMAJ01076CG01470_intergenic_region,PAMAJ01076CG01480_upstream_gene_variant,PAMAJ01076CG01480_missense_variant,PAMAJ01076CG01480_intergenic_region,PAMAJ01076CG01480_start_lost	na_downstream gene variant,na_non coding transcript variant,na_intergenic region,IRX4A_XENLA_intergenic region,na_upstream gene variant,na_missense variant,na_intergenic region,na_start lost
PAMAJ01475	1-44722	PAMAJ01475CG00010_intergenic_region,CHR_START_intergenic_region,PAMAJ01475CG00020_missense_variant,PAMAJ01475CG00040_intron_variant,PAMAJ01475CG00040_non_coding_transcript_variant,PAMAJ01475CG00030_downstream_gene_variant,PAMAJ01475CG00010_non_coding_transcript_variant,PAMAJ01475CG00010_upstream_gene_variant,PAMAJ01475CG00020_non_coding_transcript_variant,PAMAJ01475CG00020_upstream_gene_variant,P…	na_intergenic region,na_START intergenic region,na_missense variant,DNJC1_MOUSE_intron variant,DNJC1_MOUSE_non coding transcript variant,na_downstream gene variant,na_non coding transcript variant,na_upstream gene variant,na_non coding transcript variant,na_upstream gene variant,na_downstream gene variant,na_intron variant,na_synonymous variant,DNJC1_MOUSE_upstream gene variant,na_synonymous vari…
PAMAJ00710	1000001-1050000	PAMAJ00710CG00190_intergenic_region,PAMAJ00710CG00200_intergenic_region	na_intergenic region,N4BP1_DANRE_intergenic region
PAMAJ00710	1350001-1400000	PAMAJ00710CG00210_intergenic_region,PAMAJ00710CG00220_synonymous_variant,PAMAJ00710CG00220_intron_variant,PAMAJ00710CG00220_upstream_gene_variant,PAMAJ00710CG00220_intergenic_region,PAMAJ00710CG00220_non_coding_transcript_variant,PAMAJ00710CG00220_downstream_gene_variant	na_intergenic region,LONP2_DANRE_synonymous variant,LONP2_DANRE_intron variant,LONP2_DANRE_upstream gene variant,LONP2_DANRE_intergenic region,LONP2_DANRE_non coding transcript variant,LONP2_DANRE_downstream gene variant
PAMAJ00304	12050001-12100000	PAMAJ00304CG05010_synonymous_variant,PAMAJ00304CG05010_intergenic_region,PAMAJ00304CG05000_intergenic_region,PAMAJ00304CG05010_non_coding_transcript_variant,PAMAJ00304CG05000_intron_variant,PAMAJ00304CG05020_intergenic_region,PAMAJ00304CG05020_upstream_gene_variant,PAMAJ00304CG05000_synonymous_variant,PAMAJ00304CG05000_missense_variant,PAMAJ00304CG05000_non_coding_transcript_variant,PAMAJ00304CG0…	R213A_DANRE_synonymous variant,R213A_DANRE_intergenic region,R213A_DANRE_intergenic region,R213A_DANRE_non coding transcript variant,R213A_DANRE_intron variant,JUND_RAT_intergenic region,JUND_RAT_upstream gene variant,R213A_DANRE_synonymous variant,R213A_DANRE_missense variant,R213A_DANRE_non coding transcript variant,R213A_DANRE_upstream gene variant,R213A_DANRE_downstream gene variant,R213A_DAN…
PAMAJ01449	1-50000	PAMAJ01449CG00010_intergenic_region,PAMAJ01449CG00010_upstream_gene_variant,PAMAJ01449CG00010_stop_lost&splice_region_variant,CHR_START_intergenic_region,PAMAJ01449CG00010_non_coding_transcript_variant,PAMAJ01449CG00010_downstream_gene_variant,PAMAJ01449CG00020_intergenic_region	na_intergenic region,na_upstream gene variant,na_stop lost&splice region variant,na_START intergenic region,na_non coding transcript variant,na_downstream gene variant,CCHL_CHICK_intergenic region
PAMAJ01449	250001-300000	PAMAJ01449CG00030_intergenic_region,PAMAJ01449CG00020_intergenic_region	na_intergenic region,CCHL_CHICK_intergenic region
PAMAJ01449	400001-450000	PAMAJ01449CG00040_intergenic_region,PAMAJ01449CG00030_intergenic_region,PAMAJ01449CG00040_upstream_gene_variant	LANC2_HUMAN_intergenic region,na_intergenic region,LANC2_HUMAN_upstream gene variant
PAMAJ01449	450001-500000	PAMAJ01449CG00040_synonymous_variant,PAMAJ01449CG00040_missense_variant,PAMAJ01449CG00040_downstream_gene_variant,PAMAJ01449CG00040_intergenic_region,PAMAJ01449CG00040_intron_variant,PAMAJ01449CG00040_upstream_gene_variant,PAMAJ01449CG00030_intergenic_region,PAMAJ01449CG00040_non_coding_transcript_variant,PAMAJ01449CG00050_intergenic_region,PAMAJ01449CG00040_splice_region_variant&intron_variant	LANC2_HUMAN_synonymous variant,LANC2_HUMAN_missense variant,LANC2_HUMAN_downstream gene variant,LANC2_HUMAN_intergenic region,LANC2_HUMAN_intron variant,LANC2_HUMAN_upstream gene variant,na_intergenic region,LANC2_HUMAN_non coding transcript variant,CC129_MOUSE_intergenic region,LANC2_HUMAN_splice region variant&intron variant
PAMAJ01449	500001-550000	PAMAJ01449CG00050_intergenic_region,PAMAJ01449CG00040_intergenic_region	CC129_MOUSE_intergenic region,LANC2_HUMAN_intergenic region
PAMAJ01449	550001-600000	PAMAJ01449CG00050_intergenic_region,PAMAJ01449CG00040_intergenic_region,PAMAJ01449CG00050_upstream_gene_variant,PAMAJ01449CG00050_downstream_gene_variant	CC129_MOUSE_intergenic region,LANC2_HUMAN_intergenic region,CC129_MOUSE_upstream gene variant,CC129_MOUSE_downstream gene variant
PAMAJ01449	600001-650000	PAMAJ01449CG00050_downstream_gene_variant,PAMAJ01449CG00050_splice_region_variant&stop_retained_variant,PAMAJ01449CG00050_intergenic_region,PAMAJ01449CG00040_intergenic_region,PAMAJ01449CG00050_non_coding_transcript_variant,PAMAJ01449CG00060_intergenic_region,PAMAJ01449CG00050_upstream_gene_variant,PAMAJ01449CG00050_missense_variant,PAMAJ01449CG00050_synonymous_variant,PAMAJ01449CG00050_intron_va…	CC129_MOUSE_downstream gene variant,CC129_MOUSE_splice region variant&stop retained variant,CC129_MOUSE_intergenic region,LANC2_HUMAN_intergenic region,CC129_MOUSE_non coding transcript variant,SVIL_HUMAN_intergenic region,CC129_MOUSE_upstream gene variant,CC129_MOUSE_missense variant,CC129_MOUSE_synonymous variant,CC129_MOUSE_intron variant
PAMAJ01449	650001-700000	PAMAJ01449CG00060_intergenic_region,PAMAJ01449CG00050_intergenic_region	SVIL_HUMAN_intergenic region,CC129_MOUSE_intergenic region
PAMAJ01449	700001-750000	PAMAJ01449CG00060_intergenic_region,PAMAJ01449CG00050_intergenic_region	SVIL_HUMAN_intergenic region,CC129_MOUSE_intergenic region
PAMAJ01449	750001-800000	PAMAJ01449CG00060_synonymous_variant,PAMAJ01449CG00060_non_coding_transcript_variant,PAMAJ01449CG00050_intergenic_region,PAMAJ01449CG00060_missense_variant,PAMAJ01449CG00060_intergenic_region,PAMAJ01449CG00060_intron_variant,PAMAJ01449CG00060_upstream_gene_variant,PAMAJ01449CG00060_splice_region_variant&intron_variant	SVIL_HUMAN_synonymous variant,SVIL_HUMAN_non coding transcript variant,CC129_MOUSE_intergenic region,SVIL_HUMAN_missense variant,SVIL_HUMAN_intergenic region,SVIL_HUMAN_intron variant,SVIL_HUMAN_upstream gene variant,SVIL_HUMAN_splice region variant&intron variant
PAMAJ01449	800001-850000	PAMAJ01449CG00070_downstream_gene_variant,PAMAJ01449CG00060_non_coding_transcript_variant,PAMAJ01449CG00060_downstream_gene_variant,PAMAJ01449CG00060_missense_variant,PAMAJ01449CG00070_upstream_gene_variant,PAMAJ01449CG00060_intergenic_region,PAMAJ01449CG00060_intron_variant,PAMAJ01449CG00070_intergenic_region	ZN438_PONAB_downstream gene variant,SVIL_HUMAN_non coding transcript variant,SVIL_HUMAN_downstream gene variant,SVIL_HUMAN_missense variant,ZN438_PONAB_upstream gene variant,SVIL_HUMAN_intergenic region,SVIL_HUMAN_intron variant,ZN438_PONAB_intergenic region
PAMAJ01449	850001-900000	PAMAJ01449CG00070_downstream_gene_variant,PAMAJ01449CG00070_non_coding_transcript_variant,PAMAJ01449CG00080_intergenic_region,PAMAJ01449CG00070_upstream_gene_variant,PAMAJ01449CG00070_missense_variant,PAMAJ01449CG00070_intergenic_region,PAMAJ01449CG00070_intron_variant,PAMAJ01449CG00070_synonymous_variant	ZN438_PONAB_downstream gene variant,ZN438_PONAB_non coding transcript variant,RHG12_HUMAN_intergenic region,ZN438_PONAB_upstream gene variant,ZN438_PONAB_missense variant,ZN438_PONAB_intergenic region,ZN438_PONAB_intron variant,ZN438_PONAB_synonymous variant
PAMAJ01449	900001-950000	PAMAJ01449CG00080_intergenic_region,PAMAJ01449CG00070_intergenic_region	RHG12_HUMAN_intergenic region,ZN438_PONAB_intergenic region
PAMAJ01449	950001-1000000	PAMAJ01449CG00080_intron_variant,PAMAJ01449CG00080_non_coding_transcript_variant,PAMAJ01449CG00070_intergenic_region,PAMAJ01449CG00080_upstream_gene_variant,PAMAJ01449CG00080_splice_region_variant&intron_variant,PAMAJ01449CG00080_synonymous_variant,PAMAJ01449CG00080_missense_variant,PAMAJ01449CG00080_intergenic_region,PAMAJ01449CG00080_downstream_gene_variant	RHG12_HUMAN_intron variant,RHG12_HUMAN_non coding transcript variant,ZN438_PONAB_intergenic region,RHG12_HUMAN_upstream gene variant,RHG12_HUMAN_splice region variant&intron variant,RHG12_HUMAN_synonymous variant,RHG12_HUMAN_missense variant,RHG12_HUMAN_intergenic region,RHG12_HUMAN_downstream gene variant
PAMAJ01449	1000001-1050000	PAMAJ01449CG00080_intron_variant,PAMAJ01449CG00080_non_coding_transcript_variant,PAMAJ01449CG00080_splice_donor_variant&intron_variant,PAMAJ01449CG00080_synonymous_variant,PAMAJ01449CG00080_splice_region_variant&intron_variant,PAMAJ01449CG00080_upstream_gene_variant,PAMAJ01449CG00080_missense_variant,PAMAJ01449CG00090_intergenic_region,PAMAJ01449CG00080_intergenic_region,PAMAJ01449CG00080_downstr…	RHG12_HUMAN_intron variant,RHG12_HUMAN_non coding transcript variant,RHG12_HUMAN_splice donor variant&intron variant,RHG12_HUMAN_synonymous variant,RHG12_HUMAN_splice region variant&intron variant,RHG12_HUMAN_upstream gene variant,RHG12_HUMAN_missense variant,RHG12_HUMAN_intergenic region,RHG12_HUMAN_intergenic region,RHG12_HUMAN_downstream gene variant
PAMAJ01449	1050001-1100000	PAMAJ01449CG00100_downstream_gene_variant,PAMAJ01449CG00090_upstream_gene_variant,PAMAJ01449CG00090_downstream_gene_variant,PAMAJ01449CG00100_intron_variant,PAMAJ01449CG00100_non_coding_transcript_variant,PAMAJ01449CG00100_synonymous_variant,PAMAJ01449CG00080_intergenic_region,PAMAJ01449CG00100_upstream_gene_variant,PAMAJ01449CG00110_intergenic_region,PAMAJ01449CG00090_intron_variant,PAMAJ01449CG…	GFOD1_XENTR_downstream gene variant,RHG12_HUMAN_upstream gene variant,RHG12_HUMAN_downstream gene variant,GFOD1_XENTR_intron variant,GFOD1_XENTR_non coding transcript variant,GFOD1_XENTR_synonymous variant,RHG12_HUMAN_intergenic region,GFOD1_XENTR_upstream gene variant,na_intergenic region,RHG12_HUMAN_intron variant,RHG12_HUMAN_synonymous variant,GFOD1_XENTR_intergenic region,GFOD1_XENTR_missense…
PAMAJ01449	1100001-1150000	PAMAJ01449CG00100_downstream_gene_variant,PAMAJ01449CG00110_non_coding_transcript_variant,PAMAJ01449CG00110_downstream_gene_variant,PAMAJ01449CG00120_downstream_gene_variant,PAMAJ01449CG00120_intergenic_region,PAMAJ01449CG00130_intergenic_region,PAMAJ01449CG00120_non_coding_transcript_variant,PAMAJ01449CG00110_missense_variant,PAMAJ01449CG00100_upstream_gene_variant,PAMAJ01449CG00110_intergenic_r…	GFOD1_XENTR_downstream gene variant,na_non coding transcript variant,na_downstream gene variant,na_downstream gene variant,na_intergenic region,AOC1_RAT_intergenic region,na_non coding transcript variant,na_missense variant,GFOD1_XENTR_upstream gene variant,na_intergenic region,na_splice acceptor variant&intron variant,na_splice region variant&intron variant,na_upstream gene variant,na_upstream g…
PAMAJ01449	1150001-1200000	PAMAJ01449CG00120_intergenic_region,PAMAJ01449CG00130_intergenic_region,PAMAJ01449CG00120_upstream_gene_variant,PAMAJ01449CG00120_downstream_gene_variant	na_intergenic region,AOC1_RAT_intergenic region,na_upstream gene variant,na_downstream gene variant
PAMAJ01449	1200001-1250000	PAMAJ01449CG00130_synonymous_variant,PAMAJ01449CG00130_missense_variant,PAMAJ01449CG00120_intergenic_region,PAMAJ01449CG00130_intergenic_region,PAMAJ01449CG00130_intron_variant,PAMAJ01449CG00130_upstream_gene_variant,PAMAJ01449CG00140_intergenic_region,PAMAJ01449CG00130_non_coding_transcript_variant,PAMAJ01449CG00130_downstream_gene_variant	AOC1_RAT_synonymous variant,AOC1_RAT_missense variant,na_intergenic region,AOC1_RAT_intergenic region,AOC1_RAT_intron variant,AOC1_RAT_upstream gene variant,KCNH2_RAT_intergenic region,AOC1_RAT_non coding transcript variant,AOC1_RAT_downstream gene variant
PAMAJ01449	1250001-1300000	PAMAJ01449CG00130_intergenic_region,PAMAJ01449CG00140_intergenic_region	AOC1_RAT_intergenic region,KCNH2_RAT_intergenic region
PAMAJ01449	1300001-1350000	PAMAJ01449CG00130_intergenic_region,PAMAJ01449CG00140_intergenic_region	AOC1_RAT_intergenic region,KCNH2_RAT_intergenic region
PAMAJ01449	1350001-1400000	PAMAJ01449CG00130_intergenic_region,PAMAJ01449CG00140_intergenic_region	AOC1_RAT_intergenic region,KCNH2_RAT_intergenic region
PAMAJ01449	1400001-1450000	PAMAJ01449CG00130_intergenic_region,PAMAJ01449CG00140_intergenic_region	AOC1_RAT_intergenic region,KCNH2_RAT_intergenic region
PAMAJ01449	1450001-1500000	PAMAJ01449CG00140_synonymous_variant,PAMAJ01449CG00140_upstream_gene_variant,PAMAJ01449CG00130_intergenic_region,PAMAJ01449CG00140_missense_variant,PAMAJ01449CG00140_intergenic_region,PAMAJ01449CG00140_intron_variant,PAMAJ01449CG00140_splice_region_variant&intron_variant,PAMAJ01449CG00140_splice_region_variant&synonymous_variant,PAMAJ01449CG00140_non_coding_transcript_variant	KCNH2_RAT_synonymous variant,KCNH2_RAT_upstream gene variant,AOC1_RAT_intergenic region,KCNH2_RAT_missense variant,KCNH2_RAT_intergenic region,KCNH2_RAT_intron variant,KCNH2_RAT_splice region variant&intron variant,KCNH2_RAT_splice region variant&synonymous variant,KCNH2_RAT_non coding transcript variant
PAMAJ01449	1500001-1550000	PAMAJ01449CG00140_missense_variant,PAMAJ01449CG00140_intergenic_region,PAMAJ01449CG00140_downstream_gene_variant,PAMAJ01449CG00140_intron_variant,PAMAJ01449CG00150_intergenic_region,PAMAJ01449CG00140_non_coding_transcript_variant	KCNH2_RAT_missense variant,KCNH2_RAT_intergenic region,KCNH2_RAT_downstream gene variant,KCNH2_RAT_intron variant,MAP4_HUMAN_intergenic region,KCNH2_RAT_non coding transcript variant
PAMAJ01449	1550001-1600000	PAMAJ01449CG00140_intergenic_region,PAMAJ01449CG00150_intergenic_region	KCNH2_RAT_intergenic region,MAP4_HUMAN_intergenic region
PAMAJ01449	1600001-1650000	PAMAJ01449CG00160_intergenic_region,PAMAJ01449CG00140_intergenic_region,PAMAJ01449CG00150_synonymous_variant,PAMAJ01449CG00150_upstream_gene_variant,PAMAJ01449CG00150_missense_variant,PAMAJ01449CG00150_intergenic_region,PAMAJ01449CG00150_non_coding_transcript_variant,PAMAJ01449CG00150_downstream_gene_variant	ZCHC2_HUMAN_intergenic region,KCNH2_RAT_intergenic region,MAP4_HUMAN_synonymous variant,MAP4_HUMAN_upstream gene variant,MAP4_HUMAN_missense variant,MAP4_HUMAN_intergenic region,MAP4_HUMAN_non coding transcript variant,MAP4_HUMAN_downstream gene variant
PAMAJ01449	1650001-1700000	PAMAJ01449CG00150_intergenic_region,PAMAJ01449CG00160_intergenic_region	MAP4_HUMAN_intergenic region,ZCHC2_HUMAN_intergenic region
PAMAJ01449	1700001-1750000	PAMAJ01449CG00150_intergenic_region,PAMAJ01449CG00160_intergenic_region	MAP4_HUMAN_intergenic region,ZCHC2_HUMAN_intergenic region
PAMAJ01449	1750001-1800000	PAMAJ01449CG00160_intergenic_region,PAMAJ01449CG00160_upstream_gene_variant,PAMAJ01449CG00160_synonymous_variant,PAMAJ01449CG00160_missense_variant,PAMAJ01449CG00170_intergenic_region,PAMAJ01449CG00160_non_coding_transcript_variant,PAMAJ01449CG00160_downstream_gene_variant,PAMAJ01449CG00150_intergenic_region	ZCHC2_HUMAN_intergenic region,ZCHC2_HUMAN_upstream gene variant,ZCHC2_HUMAN_synonymous variant,ZCHC2_HUMAN_missense variant,na_intergenic region,ZCHC2_HUMAN_non coding transcript variant,ZCHC2_HUMAN_downstream gene variant,MAP4_HUMAN_intergenic region
PAMAJ01449	1800001-1850000	PAMAJ01449CG00160_intergenic_region,PAMAJ01449CG00170_intergenic_region	ZCHC2_HUMAN_intergenic region,na_intergenic region
PAMAJ01449	1850001-1900000	PAMAJ01449CG00160_intergenic_region,PAMAJ01449CG00170_intergenic_region	ZCHC2_HUMAN_intergenic region,na_intergenic region
PAMAJ01449	1950001-2000000	PAMAJ01449CG00160_intergenic_region,PAMAJ01449CG00170_intergenic_region	ZCHC2_HUMAN_intergenic region,na_intergenic region
PAMAJ01449	2000001-2050000	PAMAJ01449CG00160_intergenic_region,PAMAJ01449CG00170_downstream_gene_variant,PAMAJ01449CG00170_intergenic_region,PAMAJ01449CG00170_missense_variant,PAMAJ01449CG00170_non_coding_transcript_variant,PAMAJ01449CG00170_upstream_gene_variant,PAMAJ01449CG00180_intergenic_region	ZCHC2_HUMAN_intergenic region,na_downstream gene variant,na_intergenic region,na_missense variant,na_non coding transcript variant,na_upstream gene variant,ZN862_HUMAN_intergenic region
PAMAJ01449	2050001-2100000	PAMAJ01449CG00170_intergenic_region,PAMAJ01449CG00180_intergenic_region	na_intergenic region,ZN862_HUMAN_intergenic region
PAMAJ01449	2100001-2150000	PAMAJ01449CG00170_intergenic_region,PAMAJ01449CG00180_intergenic_region	na_intergenic region,ZN862_HUMAN_intergenic region
PAMAJ01449	2150001-2200000	PAMAJ01449CG00170_intergenic_region,PAMAJ01449CG00180_intergenic_region	na_intergenic region,ZN862_HUMAN_intergenic region
PAMAJ01449	2200001-2250000	PAMAJ01449CG00170_intergenic_region,PAMAJ01449CG00180_intergenic_region	na_intergenic region,ZN862_HUMAN_intergenic region
PAMAJ01449	2250001-2300000	PAMAJ01449CG00180_non_coding_transcript_variant,PAMAJ01449CG00180_intron_variant,PAMAJ01449CG00180_upstream_gene_variant,PAMAJ01449CG00170_intergenic_region,PAMAJ01449CG00180_intergenic_region	ZN862_HUMAN_non coding transcript variant,ZN862_HUMAN_intron variant,ZN862_HUMAN_upstream gene variant,na_intergenic region,ZN862_HUMAN_intergenic region
PAMAJ01449	2300001-2350000	PAMAJ01449CG00180_synonymous_variant,PAMAJ01449CG00180_splice_acceptor_variant&intron_variant,PAMAJ01449CG00180_downstream_gene_variant,PAMAJ01449CG00180_intergenic_region,CHR_END_intergenic_region,PAMAJ01449CG00180_intron_variant,PAMAJ01449CG00180_missense_variant,PAMAJ01449CG00180_non_coding_transcript_variant,PAMAJ01449CG00180_stop_gained,PAMAJ01449CG00180_splice_region_variant&intron_variant	ZN862_HUMAN_synonymous variant,ZN862_HUMAN_splice acceptor variant&intron variant,ZN862_HUMAN_downstream gene variant,ZN862_HUMAN_intergenic region,na_END intergenic region,ZN862_HUMAN_intron variant,ZN862_HUMAN_missense variant,ZN862_HUMAN_non coding transcript variant,ZN862_HUMAN_stop gained,ZN862_HUMAN_splice region variant&intron variant
PAMAJ01449	2350001-2400000	CHR_END_intergenic_region,PAMAJ01449CG00180_intergenic_region	na_END intergenic region,ZN862_HUMAN_intergenic region
PAMAJ01449	2400001-2450000	CHR_END_intergenic_region,PAMAJ01449CG00180_intergenic_region	na_END intergenic region,ZN862_HUMAN_intergenic region
PAMAJ01449	2450001-2500000	CHR_END_intergenic_region,PAMAJ01449CG00180_intergenic_region	na_END intergenic region,ZN862_HUMAN_intergenic region
PAMAJ01449	2500001-2550000	CHR_END_intergenic_region,PAMAJ01449CG00180_intergenic_region	na_END intergenic region,ZN862_HUMAN_intergenic region
PAMAJ01449	2550001-2600000	CHR_END_intergenic_region,PAMAJ01449CG00180_intergenic_region	na_END intergenic region,ZN862_HUMAN_intergenic region
PAMAJ01449	2600001-2650000	CHR_END_intergenic_region,PAMAJ01449CG00180_intergenic_region	na_END intergenic region,ZN862_HUMAN_intergenic region
PAMAJ01449	2650001-2700000	CHR_END_intergenic_region,PAMAJ01449CG00180_intergenic_region	na_END intergenic region,ZN862_HUMAN_intergenic region
PAMAJ01449	2700001-2750000	CHR_END_intergenic_region,PAMAJ01449CG00180_intergenic_region	na_END intergenic region,ZN862_HUMAN_intergenic region
PAMAJ01449	2800001-2850000	CHR_END_intergenic_region,PAMAJ01449CG00180_intergenic_region	na_END intergenic region,ZN862_HUMAN_intergenic region
PAMAJ01449	2850001-2900000	CHR_END_intergenic_region,PAMAJ01449CG00180_intergenic_region	na_END intergenic region,ZN862_HUMAN_intergenic region
PAMAJ00491	2500001-2550000	PAMAJ00491CG00690_intergenic_region,PAMAJ00491CG00700_intergenic_region	na_intergenic region,CADN2_DROME_intergenic region
PAMAJ00491	3050001-3100000	PAMAJ00491CG00830_downstream_gene_variant,PAMAJ00491CG00830_non_coding_transcript_variant,PAMAJ00491CG00810_intergenic_region,PAMAJ00491CG00820_downstream_gene_variant,PAMAJ00491CG00830_upstream_gene_variant,PAMAJ00491CG00830_missense_variant,PAMAJ00491CG00820_upstream_gene_variant,PAMAJ00491CG00840_intergenic_region,PAMAJ00491CG00830_intergenic_region,PAMAJ00491CG00830_intron_variant,PAMAJ00491C…	na_downstream gene variant,na_non coding transcript variant,ZN507_MOUSE_intergenic region,SCND3_HUMAN_downstream gene variant,na_upstream gene variant,na_missense variant,SCND3_HUMAN_upstream gene variant,na_intergenic region,na_intergenic region,na_intron variant,na_synonymous variant,SCND3_HUMAN_intergenic region
PAMAJ01300	1-50000	PAMAJ01300CG00010_non_coding_transcript_variant,PAMAJ01300CG00030_non_coding_transcript_variant,PAMAJ01300CG00010_missense_variant&splice_region_variant,PAMAJ01300CG00010_splice_region_variant&synonymous_variant,CHR_START_intergenic_region,PAMAJ01300CG00020_splice_region_variant&intron_variant,PAMAJ01300CG00010_intergenic_region,PAMAJ01300CG00010_intron_variant,PAMAJ01300CG00030_intergenic_region…	ANR53_HUMAN_non coding transcript variant,na_non coding transcript variant,ANR53_HUMAN_missense variant&splice region variant,ANR53_HUMAN_splice region variant&synonymous variant,na_START intergenic region,TX261_HUMAN_splice region variant&intron variant,ANR53_HUMAN_intergenic region,ANR53_HUMAN_intron variant,na_intergenic region,TX261_HUMAN_intergenic region,ANR53_HUMAN_synonymous variant,ANR53…
PAMAJ00279	1550001-1600000	PAMAJ00279CG00500_missense_variant,PAMAJ00279CG00510_intergenic_region,PAMAJ00279CG00500_intergenic_region,PAMAJ00279CG00490_intergenic_region,PAMAJ00279CG00500_synonymous_variant,PAMAJ00279CG00500_downstream_gene_variant,PAMAJ00279CG00500_non_coding_transcript_variant,PAMAJ00279CG00500_upstream_gene_variant	na_missense variant,POL3_DROME_intergenic region,na_intergenic region,DHR13_HUMAN_intergenic region,na_synonymous variant,na_downstream gene variant,na_non coding transcript variant,na_upstream gene variant
PAMAJ00008	50001-100000	PAMAJ00008CG00040_intergenic_region,PAMAJ00008CG00040_intron_variant,PAMAJ00008CG00040_upstream_gene_variant,PAMAJ00008CG00020_intergenic_region,PAMAJ00008CG00050_intergenic_region,PAMAJ00008CG00030_downstream_gene_variant,PAMAJ00008CG00050_downstream_gene_variant,PAMAJ00008CG00040_non_coding_transcript_variant,PAMAJ00008CG00030_intergenic_region,PAMAJ00008CG00030_upstream_gene_variant,PAMAJ00008…	na_intergenic region,na_intron variant,na_upstream gene variant,CASQ2_CANLF_intergenic region,PEA15_RAT_intergenic region,na_downstream gene variant,PEA15_RAT_downstream gene variant,na_non coding transcript variant,na_intergenic region,na_upstream gene variant,SAM9L_MOUSE_intergenic region,na_downstream gene variant,PEA15_RAT_upstream gene variant
PAMAJ01517	2200001-2250000	PAMAJ01517CG00290_intergenic_region,PAMAJ01517CG00290_downstream_gene_variant,PAMAJ01517CG00290_intron_variant,PAMAJ01517CG00290_splice_region_variant&intron_variant,PAMAJ01517CG00290_splice_region_variant&synonymous_variant,PAMAJ01517CG00280_intergenic_region,PAMAJ01517CG00290_non_coding_transcript_variant,PAMAJ01517CG00300_intergenic_region,PAMAJ01517CG00290_synonymous_variant,PAMAJ01517CG00290…	CAN5_MOUSE_intergenic region,CAN5_MOUSE_downstream gene variant,CAN5_MOUSE_intron variant,CAN5_MOUSE_splice region variant&intron variant,CAN5_MOUSE_splice region variant&synonymous variant,CAN5_MOUSE_intergenic region,CAN5_MOUSE_non coding transcript variant,MYO7A_MOUSE_intergenic region,CAN5_MOUSE_synonymous variant,CAN5_MOUSE_upstream gene variant,MYO7A_MOUSE_upstream gene variant,CAN5_MOUSE_m…
PAMAJ01517	2250001-2300000	PAMAJ01517CG00300_intron_variant,PAMAJ01517CG00320_non_coding_transcript_variant,PAMAJ01517CG00300_missense_variant,PAMAJ01517CG00320_splice_region_variant&synonymous_variant,PAMAJ01517CG00300_synonymous_variant,PAMAJ01517CG00300_splice_region_variant&synonymous_variant,PAMAJ01517CG00320_synonymous_variant,PAMAJ01517CG00300_splice_region_variant&intron_variant,PAMAJ01517CG00340_intergenic_region,…	MYO7A_MOUSE_intron variant,GDPD5_CHICK_non coding transcript variant,MYO7A_MOUSE_missense variant,GDPD5_CHICK_splice region variant&synonymous variant,MYO7A_MOUSE_synonymous variant,MYO7A_MOUSE_splice region variant&synonymous variant,GDPD5_CHICK_synonymous variant,MYO7A_MOUSE_splice region variant&intron variant,S23A1_MOUSE_intergenic region,MYO7A_MOUSE_intergenic region,GDPD5_CHICK_splice regio…
PAMAJ01517	2300001-2350000	PAMAJ01517CG00370_downstream_gene_variant,PAMAJ01517CG00340_intron_variant,PAMAJ01517CG00390_intergenic_region,PAMAJ01517CG00340_splice_region_variant&intron_variant,PAMAJ01517CG00390_splice_region_variant&intron_variant,PAMAJ01517CG00370_intergenic_region,PAMAJ01517CG00360_intron_variant,PAMAJ01517CG00370_synonymous_variant,PAMAJ01517CG00380_upstream_gene_variant,PAMAJ01517CG00350_upstream_gene_…	DCK_MOUSE_downstream gene variant,S23A1_MOUSE_intron variant,ENTK_PIG_intergenic region,S23A1_MOUSE_splice region variant&intron variant,ENTK_PIG_splice region variant&intron variant,DCK_MOUSE_intergenic region,S22A6_DANRE_intron variant,DCK_MOUSE_synonymous variant,PFD1_DANRE_upstream gene variant,PWP2A_HUMAN_upstream gene variant,S23A1_MOUSE_downstream gene variant,ENTK_PIG_missense variant,DCK…
PAMAJ01517	2350001-2400000	PAMAJ01517CG00390_non_coding_transcript_variant,PAMAJ01517CG00390_intergenic_region,PAMAJ01517CG00390_upstream_gene_variant,PAMAJ01517CG00380_downstream_gene_variant,PAMAJ01517CG00400_intergenic_region,PAMAJ01517CG00390_downstream_gene_variant,PAMAJ01517CG00390_missense_variant&splice_region_variant,PAMAJ01517CG00390_synonymous_variant,PAMAJ01517CG00390_splice_region_variant&intron_variant,PAMAJ0…	ENTK_PIG_non coding transcript variant,ENTK_PIG_intergenic region,ENTK_PIG_upstream gene variant,PFD1_DANRE_downstream gene variant,ATS2_MOUSE_intergenic region,ENTK_PIG_downstream gene variant,ENTK_PIG_missense variant&splice region variant,ENTK_PIG_synonymous variant,ENTK_PIG_splice region variant&intron variant,ENTK_PIG_intron variant,ENTK_PIG_splice region variant&synonymous variant,ENTK_PIG_…
PAMAJ01517	2400001-2450000	PAMAJ01517CG00400_intergenic_region,PAMAJ01517CG00390_intergenic_region	ATS2_MOUSE_intergenic region,ENTK_PIG_intergenic region
PAMAJ01517	2500001-2550000	PAMAJ01517CG00400_downstream_gene_variant,PAMAJ01517CG00390_intergenic_region,PAMAJ01517CG00400_missense_variant&splice_region_variant,PAMAJ01517CG00410_intergenic_region,PAMAJ01517CG00400_intergenic_region,PAMAJ01517CG00400_intron_variant,PAMAJ01517CG00400_upstream_gene_variant,PAMAJ01517CG00400_non_coding_transcript_variant,PAMAJ01517CG00400_synonymous_variant	ATS2_MOUSE_downstream gene variant,ENTK_PIG_intergenic region,ATS2_MOUSE_missense variant&splice region variant,KCC2A_PONAB_intergenic region,ATS2_MOUSE_intergenic region,ATS2_MOUSE_intron variant,ATS2_MOUSE_upstream gene variant,ATS2_MOUSE_non coding transcript variant,ATS2_MOUSE_synonymous variant
PAMAJ01517	2550001-2600000	PAMAJ01517CG00410_intron_variant,PAMAJ01517CG00410_synonymous_variant,PAMAJ01517CG00410_intergenic_region,PAMAJ01517CG00400_intergenic_region,PAMAJ01517CG00410_non_coding_transcript_variant,PAMAJ01517CG00420_intergenic_region,PAMAJ01517CG00410_upstream_gene_variant,PAMAJ01517CG00410_downstream_gene_variant	KCC2A_PONAB_intron variant,KCC2A_PONAB_synonymous variant,KCC2A_PONAB_intergenic region,ATS2_MOUSE_intergenic region,KCC2A_PONAB_non coding transcript variant,H3_URECA_intergenic region,KCC2A_PONAB_upstream gene variant,KCC2A_PONAB_downstream gene variant
PAMAJ01517	2600001-2650000	PAMAJ01517CG00420_downstream_gene_variant,PAMAJ01517CG00420_non_coding_transcript_variant,PAMAJ01517CG00410_intergenic_region,PAMAJ01517CG00410_downstream_gene_variant,PAMAJ01517CG00420_synonymous_variant,PAMAJ01517CG00420_upstream_gene_variant,PAMAJ01517CG00410_upstream_gene_variant,PAMAJ01517CG00420_intergenic_region	H3_URECA_downstream gene variant,H3_URECA_non coding transcript variant,KCC2A_PONAB_intergenic region,KCC2A_PONAB_downstream gene variant,H3_URECA_synonymous variant,H3_URECA_upstream gene variant,KCC2A_PONAB_upstream gene variant,H3_URECA_intergenic region
PAMAJ01517	2650001-2700000	PAMAJ01517CG00420_downstream_gene_variant,PAMAJ01517CG00440_intergenic_region,PAMAJ01517CG00430_non_coding_transcript_variant,PAMAJ01517CG00420_non_coding_transcript_variant,PAMAJ01517CG00420_synonymous_variant,PAMAJ01517CG00430_synonymous_variant,PAMAJ01517CG00430_upstream_gene_variant,PAMAJ01517CG00430_downstream_gene_variant,PAMAJ01517CG00420_upstream_gene_variant,PAMAJ01517CG00420_intergenic_…	H3_URECA_downstream gene variant,NHP2_HUMAN_intergenic region,H4_XENTR_non coding transcript variant,H3_URECA_non coding transcript variant,H3_URECA_synonymous variant,H4_XENTR_synonymous variant,H4_XENTR_upstream gene variant,H4_XENTR_downstream gene variant,H3_URECA_upstream gene variant,H3_URECA_intergenic region,H4_XENTR_intergenic region
PAMAJ01517	2750001-2800000	PAMAJ01517CG00460_upstream_gene_variant,PAMAJ01517CG00450_intron_variant,PAMAJ01517CG00450_synonymous_variant,PAMAJ01517CG00460_intergenic_region,PAMAJ01517CG00440_downstream_gene_variant,PAMAJ01517CG00460_non_coding_transcript_variant,PAMAJ01517CG00440_upstream_gene_variant,PAMAJ01517CG00430_intergenic_region,PAMAJ01517CG00460_synonymous_variant,PAMAJ01517CG00450_intergenic_region,PAMAJ01517CG00…	SLBP_MOUSE_upstream gene variant,LCP2_MOUSE_intron variant,LCP2_MOUSE_synonymous variant,SLBP_MOUSE_intergenic region,NHP2_HUMAN_downstream gene variant,SLBP_MOUSE_non coding transcript variant,NHP2_HUMAN_upstream gene variant,H4_XENTR_intergenic region,SLBP_MOUSE_synonymous variant,LCP2_MOUSE_intergenic region,NHP2_HUMAN_intron variant,LCP2_MOUSE_upstream gene variant,LCP2_MOUSE_downstream gene …
PAMAJ01517	2800001-2850000	PAMAJ01517CG00480_upstream_gene_variant,PAMAJ01517CG00470_missense_variant,PAMAJ01517CG00470_non_coding_transcript_variant,PAMAJ01517CG00480_downstream_gene_variant,PAMAJ01517CG00470_upstream_gene_variant,PAMAJ01517CG00470_downstream_gene_variant,PAMAJ01517CG00480_non_coding_transcript_variant,PAMAJ01517CG00480_synonymous_variant,PAMAJ01517CG00480_missense_variant,PAMAJ01517CG00490_intergenic_reg…	EGR1_DANRE_upstream gene variant,HSPBB_DANRE_missense variant,HSPBB_DANRE_non coding transcript variant,EGR1_DANRE_downstream gene variant,HSPBB_DANRE_upstream gene variant,HSPBB_DANRE_downstream gene variant,EGR1_DANRE_non coding transcript variant,EGR1_DANRE_synonymous variant,EGR1_DANRE_missense variant,FGFR4_DANRE_intergenic region,SLBP_MOUSE_downstream gene variant,HSPBB_DANRE_synonymous var…
PAMAJ01517	2850001-2900000	PAMAJ01517CG00490_splice_region_variant&intron_variant,PAMAJ01517CG00490_upstream_gene_variant,PAMAJ01517CG00490_synonymous_variant,PAMAJ01517CG00490_downstream_gene_variant,PAMAJ01517CG00490_intergenic_region,PAMAJ01517CG00480_intergenic_region,PAMAJ01517CG00490_non_coding_transcript_variant	FGFR4_DANRE_splice region variant&intron variant,FGFR4_DANRE_upstream gene variant,FGFR4_DANRE_synonymous variant,FGFR4_DANRE_downstream gene variant,FGFR4_DANRE_intergenic region,EGR1_DANRE_intergenic region,FGFR4_DANRE_non coding transcript variant
PAMAJ01517	2950001-3000000	PAMAJ01517CG00500_upstream_gene_variant,PAMAJ01517CG00500_missense_variant,PAMAJ01517CG00500_intergenic_region,PAMAJ01517CG00500_intron_variant,PAMAJ01517CG00490_intergenic_region,PAMAJ01517CG00500_non_coding_transcript_variant	NSD1_MOUSE_upstream gene variant,NSD1_MOUSE_missense variant,NSD1_MOUSE_intergenic region,NSD1_MOUSE_intron variant,FGFR4_DANRE_intergenic region,NSD1_MOUSE_non coding transcript variant
PAMAJ01517	3000001-3050000	PAMAJ01517CG00520_intergenic_region,PAMAJ01517CG00520_upstream_gene_variant,PAMAJ01517CG00520_non_coding_transcript_variant,PAMAJ01517CG00510_upstream_gene_variant,PAMAJ01517CG00520_intron_variant,PAMAJ01517CG00520_downstream_gene_variant,PAMAJ01517CG00530_synonymous_variant,PAMAJ01517CG00530_intron_variant,PAMAJ01517CG00500_missense_variant,PAMAJ01517CG00530_non_coding_transcript_variant,PAMAJ01…	PGRC1_PONAB_intergenic region,PGRC1_PONAB_upstream gene variant,PGRC1_PONAB_non coding transcript variant,RAB24_HUMAN_upstream gene variant,PGRC1_PONAB_intron variant,PGRC1_PONAB_downstream gene variant,PGK1_RAT_synonymous variant,PGK1_RAT_intron variant,NSD1_MOUSE_missense variant,PGK1_RAT_non coding transcript variant,NSD1_MOUSE_intergenic region,NSD1_MOUSE_downstream gene variant,PGK1_RAT_inte…
PAMAJ01517	3050001-3100000	PAMAJ01517CG00540_downstream_gene_variant,PAMAJ01517CG00540_non_coding_transcript_variant,PAMAJ01517CG00530_synonymous_variant,PAMAJ01517CG00530_splice_region_variant&intron_variant,PAMAJ01517CG00530_intron_variant,PAMAJ01517CG00530_downstream_gene_variant,PAMAJ01517CG00530_missense_variant,PAMAJ01517CG00530_splice_region_variant&synonymous_variant,PAMAJ01517CG00530_non_coding_transcript_variant,…	KCTD7_DANRE_downstream gene variant,KCTD7_DANRE_non coding transcript variant,PGK1_RAT_synonymous variant,PGK1_RAT_splice region variant&intron variant,PGK1_RAT_intron variant,PGK1_RAT_downstream gene variant,PGK1_RAT_missense variant,PGK1_RAT_splice region variant&synonymous variant,PGK1_RAT_non coding transcript variant,PGK1_RAT_intergenic region,KCTD7_DANRE_intergenic region,RABX5_MOUSE_interg…
PAMAJ01517	3100001-3150000	PAMAJ01517CG00560_non_coding_transcript_variant,PAMAJ01517CG00560_intergenic_region,PAMAJ01517CG00570_intergenic_region,PAMAJ01517CG00570_non_coding_transcript_variant,PAMAJ01517CG00560_synonymous_variant,PAMAJ01517CG00550_splice_region_variant&intron_variant,PAMAJ01517CG00550_non_coding_transcript_variant,PAMAJ01517CG00570_missense_variant,PAMAJ01517CG00590_downstream_gene_variant,PAMAJ01517CG00…	na_non coding transcript variant,na_intergenic region,TTC3_MOUSE_intergenic region,TTC3_MOUSE_non coding transcript variant,na_synonymous variant,RABX5_MOUSE_splice region variant&intron variant,RABX5_MOUSE_non coding transcript variant,TTC3_MOUSE_missense variant,KCJ15_RAT_downstream gene variant,TTC3_MOUSE_intron variant,na_splice region variant&intron variant,RABX5_MOUSE_upstream gene variant,…
PAMAJ01517	3200001-3250000	PAMAJ01517CG00620_synonymous_variant,PAMAJ01517CG00620_missense_variant,PAMAJ01517CG00630_intergenic_region,PAMAJ01517CG00620_intergenic_region,PAMAJ01517CG00620_intron_variant,PAMAJ01517CG00620_splice_region_variant&synonymous_variant,PAMAJ01517CG00620_upstream_gene_variant,PAMAJ01517CG00620_splice_region_variant&intron_variant,PAMAJ01517CG00620_non_coding_transcript_variant,PAMAJ01517CG00610_in…	TRI37_MOUSE_synonymous variant,TRI37_MOUSE_missense variant,CCD15_MOUSE_intergenic region,TRI37_MOUSE_intergenic region,TRI37_MOUSE_intron variant,TRI37_MOUSE_splice region variant&synonymous variant,TRI37_MOUSE_upstream gene variant,TRI37_MOUSE_splice region variant&intron variant,TRI37_MOUSE_non coding transcript variant,na_intergenic region,TRI37_MOUSE_downstream gene variant
PAMAJ01517	3250001-3300000	PAMAJ01517CG00640_intron_variant,PAMAJ01517CG00630_downstream_gene_variant,PAMAJ01517CG00630_intergenic_region,PAMAJ01517CG00620_intergenic_region,PAMAJ01517CG00630_non_coding_transcript_variant,PAMAJ01517CG00630_splice_acceptor_variant&intron_variant,PAMAJ01517CG00630_splice_region_variant&intron_variant,PAMAJ01517CG00650_intergenic_region,PAMAJ01517CG00640_synonymous_variant,PAMAJ01517CG00630_u…	PSMG1_DANRE_intron variant,CCD15_MOUSE_downstream gene variant,CCD15_MOUSE_intergenic region,TRI37_MOUSE_intergenic region,CCD15_MOUSE_non coding transcript variant,CCD15_MOUSE_splice acceptor variant&intron variant,CCD15_MOUSE_splice region variant&intron variant,MBB1A_DANRE_intergenic region,PSMG1_DANRE_synonymous variant,CCD15_MOUSE_upstream gene variant,CCD15_MOUSE_missense variant,CCD15_MOUS…
PAMAJ01517	3300001-3350000	PAMAJ01517CG00650_synonymous_variant,PAMAJ01517CG00680_splice_region_variant&intron_variant,PAMAJ01517CG00650_stop_gained,PAMAJ01517CG00680_synonymous_variant,PAMAJ01517CG00660_downstream_gene_variant,PAMAJ01517CG00660_missense_variant,PAMAJ01517CG00650_stop_retained_variant,PAMAJ01517CG00660_upstream_gene_variant,PAMAJ01517CG00690_non_coding_transcript_variant,PAMAJ01517CG00640_intergenic_region…	MBB1A_DANRE_synonymous variant,KCNJ5_PIG_splice region variant&intron variant,MBB1A_DANRE_stop gained,KCNJ5_PIG_synonymous variant,TBL2_MOUSE_downstream gene variant,TBL2_MOUSE_missense variant,MBB1A_DANRE_stop retained variant,TBL2_MOUSE_upstream gene variant,ZW10_HUMAN_non coding transcript variant,PSMG1_DANRE_intergenic region,ZW10_HUMAN_synonymous variant,MBB1A_DANRE_splice acceptor variant&i…
PAMAJ01517	3350001-3400000	PAMAJ01517CG00690_synonymous_variant,PAMAJ01517CG00690_intron_variant,PAMAJ01517CG00690_splice_acceptor_variant&intron_variant,PAMAJ01517CG00690_downstream_gene_variant,PAMAJ01517CG00700_intergenic_region,PAMAJ01517CG00690_upstream_gene_variant,PAMAJ01517CG00680_upstream_gene_variant,PAMAJ01517CG00690_intergenic_region,PAMAJ01517CG00680_downstream_gene_variant,PAMAJ01517CG00690_missense_variant&s…	ZW10_HUMAN_synonymous variant,ZW10_HUMAN_intron variant,ZW10_HUMAN_splice acceptor variant&intron variant,ZW10_HUMAN_downstream gene variant,JKIP2_HUMAN_intergenic region,ZW10_HUMAN_upstream gene variant,KCNJ5_PIG_upstream gene variant,ZW10_HUMAN_intergenic region,KCNJ5_PIG_downstream gene variant,ZW10_HUMAN_missense variant&splice region variant,ZW10_HUMAN_splice region variant&synonymous varian…
PAMAJ01517	3400001-3450000	PAMAJ01517CG00700_downstream_gene_variant,PAMAJ01517CG00700_intergenic_region,PAMAJ01517CG00710_intergenic_region,PAMAJ01517CG00700_non_coding_transcript_variant,PAMAJ01517CG00710_upstream_gene_variant,PAMAJ01517CG00690_intergenic_region,PAMAJ01517CG00700_splice_region_variant&intron_variant,PAMAJ01517CG00700_splice_region_variant&synonymous_variant,PAMAJ01517CG00700_upstream_gene_variant,PAMAJ01…	JKIP2_HUMAN_downstream gene variant,JKIP2_HUMAN_intergenic region,S6A13_MOUSE_intergenic region,JKIP2_HUMAN_non coding transcript variant,S6A13_MOUSE_upstream gene variant,ZW10_HUMAN_intergenic region,JKIP2_HUMAN_splice region variant&intron variant,JKIP2_HUMAN_splice region variant&synonymous variant,JKIP2_HUMAN_upstream gene variant,JKIP2_HUMAN_missense variant,JKIP2_HUMAN_synonymous variant,JK…
PAMAJ01517	3450001-3500000	PAMAJ01517CG00710_synonymous_variant,PAMAJ01517CG00710_missense_variant,PAMAJ01517CG00710_downstream_gene_variant,PAMAJ01517CG00710_intergenic_region,PAMAJ01517CG00710_intron_variant,PAMAJ01517CG00710_upstream_gene_variant,PAMAJ01517CG00710_non_coding_transcript_variant,PAMAJ01517CG00720_intergenic_region,PAMAJ01517CG00700_intergenic_region	S6A13_MOUSE_synonymous variant,S6A13_MOUSE_missense variant,S6A13_MOUSE_downstream gene variant,S6A13_MOUSE_intergenic region,S6A13_MOUSE_intron variant,S6A13_MOUSE_upstream gene variant,S6A13_MOUSE_non coding transcript variant,PDLI4_CHICK_intergenic region,JKIP2_HUMAN_intergenic region
PAMAJ01517	3500001-3550000	PAMAJ01517CG00710_intergenic_region,PAMAJ01517CG00720_intergenic_region	S6A13_MOUSE_intergenic region,PDLI4_CHICK_intergenic region
PAMAJ01517	3550001-3600000	PAMAJ01517CG00720_downstream_gene_variant,PAMAJ01517CG00720_non_coding_transcript_variant,PAMAJ01517CG00710_intergenic_region,PAMAJ01517CG00720_upstream_gene_variant,PAMAJ01517CG00730_intergenic_region,PAMAJ01517CG00720_intergenic_region,PAMAJ01517CG00720_synonymous_variant	PDLI4_CHICK_downstream gene variant,PDLI4_CHICK_non coding transcript variant,S6A13_MOUSE_intergenic region,PDLI4_CHICK_upstream gene variant,S22A4_HUMAN_intergenic region,PDLI4_CHICK_intergenic region,PDLI4_CHICK_synonymous variant
PAMAJ01517	3650001-3700000	PAMAJ01517CG00730_intergenic_region,PAMAJ01517CG00740_intergenic_region	S22A4_HUMAN_intergenic region,CYTL1_HUMAN_intergenic region
PAMAJ01517	3750001-3800000	PAMAJ01517CG00760_synonymous_variant,PAMAJ01517CG00760_upstream_gene_variant,PAMAJ01517CG00760_missense_variant,PAMAJ01517CG00770_upstream_gene_variant,PAMAJ01517CG00760_intergenic_region,PAMAJ01517CG00760_downstream_gene_variant,PAMAJ01517CG00770_intron_variant,PAMAJ01517CG00750_intergenic_region,PAMAJ01517CG00760_intron_variant,PAMAJ01517CG00760_splice_region_variant&intron_variant,PAMAJ01517CG…	STK10_DANRE_synonymous variant,STK10_DANRE_upstream gene variant,STK10_DANRE_missense variant,SPD2B_MOUSE_upstream gene variant,STK10_DANRE_intergenic region,STK10_DANRE_downstream gene variant,SPD2B_MOUSE_intron variant,na_intergenic region,STK10_DANRE_intron variant,STK10_DANRE_splice region variant&intron variant,SPD2B_MOUSE_intergenic region,STK10_DANRE_non coding transcript variant,SPD2B_MOU…
PAMAJ01517	3800001-3850000	PAMAJ01517CG00780_intergenic_region,PAMAJ01517CG00770_non_coding_transcript_variant,PAMAJ01517CG00770_upstream_gene_variant,PAMAJ01517CG00770_intergenic_region,PAMAJ01517CG00770_intron_variant,PAMAJ01517CG00770_downstream_gene_variant	GBRB2_BOVIN_intergenic region,SPD2B_MOUSE_non coding transcript variant,SPD2B_MOUSE_upstream gene variant,SPD2B_MOUSE_intergenic region,SPD2B_MOUSE_intron variant,SPD2B_MOUSE_downstream gene variant
PAMAJ01517	3850001-3900000	PAMAJ01517CG00780_intergenic_region,PAMAJ01517CG00770_intergenic_region	GBRB2_BOVIN_intergenic region,SPD2B_MOUSE_intergenic region
PAMAJ01517	3900001-3950000	PAMAJ01517CG00780_intergenic_region,PAMAJ01517CG00770_intergenic_region	GBRB2_BOVIN_intergenic region,SPD2B_MOUSE_intergenic region
PAMAJ01517	3950001-4000000	PAMAJ01517CG00780_intergenic_region,PAMAJ01517CG00770_intergenic_region	GBRB2_BOVIN_intergenic region,SPD2B_MOUSE_intergenic region
PAMAJ01517	4000001-4050000	PAMAJ01517CG00780_intergenic_region,PAMAJ01517CG00790_intergenic_region,PAMAJ01517CG00780_non_coding_transcript_variant,PAMAJ01517CG00780_upstream_gene_variant,PAMAJ01517CG00780_downstream_gene_variant,PAMAJ01517CG00770_intergenic_region,PAMAJ01517CG00780_synonymous_variant	GBRB2_BOVIN_intergenic region,GBRA4_MOUSE_intergenic region,GBRB2_BOVIN_non coding transcript variant,GBRB2_BOVIN_upstream gene variant,GBRB2_BOVIN_downstream gene variant,SPD2B_MOUSE_intergenic region,GBRB2_BOVIN_synonymous variant
PAMAJ01517	4050001-4100000	PAMAJ01517CG00780_intergenic_region,PAMAJ01517CG00790_intergenic_region,PAMAJ01517CG00790_upstream_gene_variant,PAMAJ01517CG00790_non_coding_transcript_variant,PAMAJ01517CG00800_intergenic_region,PAMAJ01517CG00790_downstream_gene_variant,PAMAJ01517CG00790_synonymous_variant	GBRB2_BOVIN_intergenic region,GBRA4_MOUSE_intergenic region,GBRA4_MOUSE_upstream gene variant,GBRA4_MOUSE_non coding transcript variant,na_intergenic region,GBRA4_MOUSE_downstream gene variant,GBRA4_MOUSE_synonymous variant
PAMAJ01517	4100001-4150000	PAMAJ01517CG00790_intergenic_region,PAMAJ01517CG00800_intergenic_region	GBRA4_MOUSE_intergenic region,na_intergenic region
PAMAJ01517	4150001-4200000	PAMAJ01517CG00790_intergenic_region,PAMAJ01517CG00800_intergenic_region	GBRA4_MOUSE_intergenic region,na_intergenic region
PAMAJ01517	4250001-4300000	PAMAJ01517CG00790_intergenic_region,PAMAJ01517CG00800_intergenic_region	GBRA4_MOUSE_intergenic region,na_intergenic region
PAMAJ01517	4300001-4350000	PAMAJ01517CG00790_intergenic_region,PAMAJ01517CG00800_intergenic_region	GBRA4_MOUSE_intergenic region,na_intergenic region
PAMAJ01517	4400001-4450000	PAMAJ01517CG00790_intergenic_region,PAMAJ01517CG00800_synonymous_variant,PAMAJ01517CG00800_non_coding_transcript_variant,PAMAJ01517CG00800_upstream_gene_variant,PAMAJ01517CG00800_intergenic_region,PAMAJ01517CG00800_missense_variant,PAMAJ01517CG00810_intergenic_region,PAMAJ01517CG00800_downstream_gene_variant	GBRA4_MOUSE_intergenic region,na_synonymous variant,na_non coding transcript variant,na_upstream gene variant,na_intergenic region,na_missense variant,CCNI_HUMAN_intergenic region,na_downstream gene variant
PAMAJ01517	4450001-4500000	PAMAJ01517CG00810_intergenic_region,PAMAJ01517CG00800_intergenic_region	CCNI_HUMAN_intergenic region,na_intergenic region
PAMAJ01517	4500001-4550000	PAMAJ01517CG00810_upstream_gene_variant,PAMAJ01517CG00800_intergenic_region,PAMAJ01517CG00810_non_coding_transcript_variant,PAMAJ01517CG00810_intron_variant,PAMAJ01517CG00810_synonymous_variant,PAMAJ01517CG00810_missense_variant,PAMAJ01517CG00810_intergenic_region	CCNI_HUMAN_upstream gene variant,na_intergenic region,CCNI_HUMAN_non coding transcript variant,CCNI_HUMAN_intron variant,CCNI_HUMAN_synonymous variant,CCNI_HUMAN_missense variant,CCNI_HUMAN_intergenic region
PAMAJ01517	4550001-4600000	PAMAJ01517CG00820_missense_variant,PAMAJ01517CG00810_downstream_gene_variant,PAMAJ01517CG00820_downstream_gene_variant,PAMAJ01517CG00830_intergenic_region,PAMAJ01517CG00810_non_coding_transcript_variant,PAMAJ01517CG00820_upstream_gene_variant,PAMAJ01517CG00810_intron_variant,PAMAJ01517CG00810_stop_lost&splice_region_variant,PAMAJ01517CG00810_synonymous_variant,PAMAJ01517CG00820_intergenic_region,…	SWAHA_MOUSE_missense variant,CCNI_HUMAN_downstream gene variant,SWAHA_MOUSE_downstream gene variant,SHRM1_XENLA_intergenic region,CCNI_HUMAN_non coding transcript variant,SWAHA_MOUSE_upstream gene variant,CCNI_HUMAN_intron variant,CCNI_HUMAN_stop lost&splice region variant,CCNI_HUMAN_synonymous variant,SWAHA_MOUSE_intergenic region,SWAHA_MOUSE_non coding transcript variant,CCNI_HUMAN_missense var…
PAMAJ01517	4650001-4700000	PAMAJ01517CG00850_intergenic_region,PAMAJ01517CG00840_intergenic_region,PAMAJ01517CG00850_non_coding_transcript_variant,PAMAJ01517CG00840_intron_variant,PAMAJ01517CG00860_upstream_gene_variant,PAMAJ01517CG00840_synonymous_variant,PAMAJ01517CG00840_missense_variant,PAMAJ01517CG00840_non_coding_transcript_variant,PAMAJ01517CG00850_upstream_gene_variant,PAMAJ01517CG00850_missense_variant,PAMAJ01517C…	HSP74_MOUSE_intergenic region,AFF4_HUMAN_intergenic region,HSP74_MOUSE_non coding transcript variant,AFF4_HUMAN_intron variant,RNF14_HUMAN_upstream gene variant,AFF4_HUMAN_synonymous variant,AFF4_HUMAN_missense variant,AFF4_HUMAN_non coding transcript variant,HSP74_MOUSE_upstream gene variant,HSP74_MOUSE_missense variant,AFF4_HUMAN_downstream gene variant,HSP74_MOUSE_intron variant,HSP74_MOUSE_sp…
PAMAJ01517	4750001-4800000	PAMAJ01517CG00890_intergenic_region,PAMAJ01517CG00890_upstream_gene_variant,PAMAJ01517CG00890_synonymous_variant,PAMAJ01517CG00900_intergenic_region,PAMAJ01517CG00890_missense_variant,PAMAJ01517CG00880_intergenic_region,PAMAJ01517CG00890_non_coding_transcript_variant,PAMAJ01517CG00890_downstream_gene_variant	SPY4_BOVIN_intergenic region,SPY4_BOVIN_upstream gene variant,SPY4_BOVIN_synonymous variant,FGF1_DANRE_intergenic region,SPY4_BOVIN_missense variant,NFI1L_DANRE_intergenic region,SPY4_BOVIN_non coding transcript variant,SPY4_BOVIN_downstream gene variant
PAMAJ01517	4850001-4900000	PAMAJ01517CG00910_intergenic_region,PAMAJ01517CG00920_intergenic_region,PAMAJ01517CG00910_non_coding_transcript_variant,PAMAJ01517CG00910_downstream_gene_variant,PAMAJ01517CG00910_upstream_gene_variant	na_intergenic region,RHG26_CHICK_intergenic region,na_non coding transcript variant,na_downstream gene variant,na_upstream gene variant
PAMAJ01518	1250001-1300000	PAMAJ01518CG00550_upstream_gene_variant,PAMAJ01518CG00560_splice_region_variant&intron_variant,PAMAJ01518CG00580_intron_variant,PAMAJ01518CG00540_synonymous_variant,PAMAJ01518CG00540_missense_variant,PAMAJ01518CG00580_non_coding_transcript_variant,PAMAJ01518CG00550_non_coding_transcript_variant,PAMAJ01518CG00540_upstream_gene_variant,PAMAJ01518CG00530_intergenic_region,PAMAJ01518CG00560_synonymou…	na_upstream gene variant,SAHH3_HUMAN_splice region variant&intron variant,STRP1_DANRE_intron variant,CDN1A_HUMAN_synonymous variant,CDN1A_HUMAN_missense variant,STRP1_DANRE_non coding transcript variant,na_non coding transcript variant,CDN1A_HUMAN_upstream gene variant,UBP49_HUMAN_intergenic region,SAHH3_HUMAN_synonymous variant,na_intergenic region,CDN1A_HUMAN_intergenic region,CDN1A_HUMAN_intro…
PAMAJ01518	1500001-1550000	PAMAJ01518CG00700_upstream_gene_variant,PAMAJ01518CG00700_intergenic_region,PAMAJ01518CG00690_intergenic_region,PAMAJ01518CG00700_non_coding_transcript_variant,PAMAJ01518CG00700_synonymous_variant,PAMAJ01518CG00700_downstream_gene_variant,PAMAJ01518CG00710_intergenic_region	KCNB1_RABIT_upstream gene variant,KCNB1_RABIT_intergenic region,RD10B_DANRE_intergenic region,KCNB1_RABIT_non coding transcript variant,KCNB1_RABIT_synonymous variant,KCNB1_RABIT_downstream gene variant,SRGP3_HUMAN_intergenic region
PAMAJ00867	4550001-4600000	PAMAJ00867CG02110_intergenic_region,PAMAJ00867CG02120_intergenic_region	na_intergenic region,na_intergenic region
PAMAJ00917	11300001-11350000	PAMAJ00917CG04790_synonymous_variant,PAMAJ00917CG04790_upstream_gene_variant,PAMAJ00917CG04780_intergenic_region,PAMAJ00917CG04800_synonymous_variant,PAMAJ00917CG04800_intergenic_region,PAMAJ00917CG04790_missense_variant,PAMAJ00917CG04790_downstream_gene_variant,PAMAJ00917CG04800_intron_variant,PAMAJ00917CG04780_non_coding_transcript_variant,PAMAJ00917CG04790_intergenic_region,PAMAJ00917CG04800_m…	na_synonymous variant,na_upstream gene variant,na_intergenic region,SI1L2_HUMAN_synonymous variant,SI1L2_HUMAN_intergenic region,na_missense variant,na_downstream gene variant,SI1L2_HUMAN_intron variant,na_non coding transcript variant,na_intergenic region,SI1L2_HUMAN_missense variant,SI1L2_HUMAN_non coding transcript variant,na_missense variant,na_upstream gene variant,na_synonymous variant,SI1L…
PAMAJ00917	11350001-11400000	PAMAJ00917CG04810_synonymous_variant,PAMAJ00917CG04810_downstream_gene_variant,PAMAJ00917CG04800_intergenic_region,PAMAJ00917CG04830_upstream_gene_variant,PAMAJ00917CG04820_synonymous_variant,PAMAJ00917CG04810_intergenic_region,PAMAJ00917CG04830_downstream_gene_variant,PAMAJ00917CG04810_non_coding_transcript_variant,PAMAJ00917CG04810_splice_region_variant&intron_variant,PAMAJ00917CG04800_upstream…	MAP10_HUMAN_synonymous variant,MAP10_HUMAN_downstream gene variant,SI1L2_HUMAN_intergenic region,SPTN5_HUMAN_upstream gene variant,NTPCR_HUMAN_synonymous variant,MAP10_HUMAN_intergenic region,SPTN5_HUMAN_downstream gene variant,MAP10_HUMAN_non coding transcript variant,MAP10_HUMAN_splice region variant&intron variant,SI1L2_HUMAN_upstream gene variant,NTPCR_HUMAN_upstream gene variant,SPTN5_HUMAN_…
PAMAJ00917	11400001-11450000	PAMAJ00917CG04830_intron_variant,PAMAJ00917CG04840_upstream_gene_variant,PAMAJ00917CG04830_non_coding_transcript_variant,PAMAJ00917CG04830_splice_region_variant&synonymous_variant,PAMAJ00917CG04830_synonymous_variant,PAMAJ00917CG04830_splice_region_variant&intron_variant,PAMAJ00917CG04830_intergenic_region,PAMAJ00917CG04830_upstream_gene_variant,PAMAJ00917CG04830_missense_variant,PAMAJ00917CG0484…	SPTN5_HUMAN_intron variant,KLDC3_BOVIN_upstream gene variant,SPTN5_HUMAN_non coding transcript variant,SPTN5_HUMAN_splice region variant&synonymous variant,SPTN5_HUMAN_synonymous variant,SPTN5_HUMAN_splice region variant&intron variant,SPTN5_HUMAN_intergenic region,SPTN5_HUMAN_upstream gene variant,SPTN5_HUMAN_missense variant,KLDC3_BOVIN_intergenic region,NTPCR_HUMAN_intergenic region,SPTN5_HUMA…
PAMAJ00103	50001-100000	PAMAJ00103CG00050_downstream_gene_variant,PAMAJ00103CG00090_downstream_gene_variant,PAMAJ00103CG00040_non_coding_transcript_variant,PAMAJ00103CG00080_upstream_gene_variant,PAMAJ00103CG00070_non_coding_transcript_variant,PAMAJ00103CG00050_missense_variant,PAMAJ00103CG00070_intron_variant,PAMAJ00103CG00040_intron_variant,PAMAJ00103CG00060_missense_variant,PAMAJ00103CG00070_synonymous_variant,PAMAJ0…	HPSE_HUMAN_downstream gene variant,DYH10_HUMAN_downstream gene variant,PP2BC_HUMAN_non coding transcript variant,na_upstream gene variant,RT18C_MOUSE_non coding transcript variant,HPSE_HUMAN_missense variant,RT18C_MOUSE_intron variant,PP2BC_HUMAN_intron variant,HELQ_HUMAN_missense variant,RT18C_MOUSE_synonymous variant,PP2BC_HUMAN_synonymous variant,HPSE_HUMAN_non coding transcript variant,HELQ_H…
PAMAJ00103	300001-350000	PAMAJ00103CG00220_upstream_gene_variant,PAMAJ00103CG00220_non_coding_transcript_variant,PAMAJ00103CG00230_upstream_gene_variant,PAMAJ00103CG00210_intergenic_region,PAMAJ00103CG00210_intron_variant,PAMAJ00103CG00240_intergenic_region,PAMAJ00103CG00230_intron_variant,PAMAJ00103CG00210_downstream_gene_variant,PAMAJ00103CG00210_non_coding_transcript_variant,PAMAJ00103CG00220_synonymous_variant,PAMAJ0…	PPR3B_DANRE_upstream gene variant,PPR3B_DANRE_non coding transcript variant,RL17_RAT_upstream gene variant,LMD2B_DANRE_intergenic region,LMD2B_DANRE_intron variant,YR871_MIMIV_intergenic region,RL17_RAT_intron variant,LMD2B_DANRE_downstream gene variant,LMD2B_DANRE_non coding transcript variant,PPR3B_DANRE_synonymous variant,RL17_RAT_downstream gene variant,RL17_RAT_intergenic region,PPR3B_DANRE_…
PAMAJ00927	100001-150000	CHR_START_intergenic_region,PAMAJ00927CG00010_intergenic_region	na_START intergenic region,na_intergenic region
PAMAJ00927	150001-200000	PAMAJ00927CG00020_synonymous_variant,PAMAJ00927CG00020_missense_variant,PAMAJ00927CG00020_non_coding_transcript_variant,PAMAJ00927CG00010_synonymous_variant,PAMAJ00927CG00010_intergenic_region,PAMAJ00927CG00020_intergenic_region,CHR_START_intergenic_region,PAMAJ00927CG00010_missense_variant,PAMAJ00927CG00020_downstream_gene_variant,PAMAJ00927CG00020_upstream_gene_variant,PAMAJ00927CG00010_upstrea…	na_synonymous variant,na_missense variant,na_non coding transcript variant,na_synonymous variant,na_intergenic region,na_intergenic region,na_START intergenic region,na_missense variant,na_downstream gene variant,na_upstream gene variant,na_upstream gene variant,na_downstream gene variant,PTBP2_RAT_intergenic region,na_non coding transcript variant
PAMAJ00927	200001-250000	PAMAJ00927CG00020_intergenic_region,PAMAJ00927CG00030_intergenic_region,PAMAJ00927CG00020_upstream_gene_variant,PAMAJ00927CG00020_downstream_gene_variant	na_intergenic region,PTBP2_RAT_intergenic region,na_upstream gene variant,na_downstream gene variant
PAMAJ00927	250001-300000	PAMAJ00927CG00030_upstream_gene_variant,PAMAJ00927CG00030_downstream_gene_variant,PAMAJ00927CG00040_splice_region_variant&intron_variant,PAMAJ00927CG00040_intergenic_region,PAMAJ00927CG00040_intron_variant,PAMAJ00927CG00040_upstream_gene_variant,PAMAJ00927CG00020_intergenic_region,PAMAJ00927CG00030_non_coding_transcript_variant,PAMAJ00927CG00030_synonymous_variant,PAMAJ00927CG00030_intron_variant…	PTBP2_RAT_upstream gene variant,PTBP2_RAT_downstream gene variant,PTBP2_HUMAN_splice region variant&intron variant,PTBP2_HUMAN_intergenic region,PTBP2_HUMAN_intron variant,PTBP2_HUMAN_upstream gene variant,na_intergenic region,PTBP2_RAT_non coding transcript variant,PTBP2_RAT_synonymous variant,PTBP2_RAT_intron variant,PTBP2_HUMAN_downstream gene variant,PTBP2_HUMAN_synonymous variant,PTBP2_HUMAN…
PAMAJ00927	300001-350000	PAMAJ00927CG00050_intron_variant,PAMAJ00927CG00060_intergenic_region,PAMAJ00927CG00050_synonymous_variant,PAMAJ00927CG00050_upstream_gene_variant,PAMAJ00927CG00040_intergenic_region,PAMAJ00927CG00040_upstream_gene_variant,PAMAJ00927CG00050_intergenic_region,PAMAJ00927CG00050_downstream_gene_variant,PAMAJ00927CG00040_downstream_gene_variant,PAMAJ00927CG00050_missense_variant,PAMAJ00927CG00050_non_…	YI31B_YEAST_intron variant,TACC3_MOUSE_intergenic region,YI31B_YEAST_synonymous variant,YI31B_YEAST_upstream gene variant,PTBP2_HUMAN_intergenic region,PTBP2_HUMAN_upstream gene variant,YI31B_YEAST_intergenic region,YI31B_YEAST_downstream gene variant,PTBP2_HUMAN_downstream gene variant,YI31B_YEAST_missense variant,YI31B_YEAST_non coding transcript variant,YI31B_YEAST_stop gained
PAMAJ00927	350001-400000	PAMAJ00927CG00060_intergenic_region,PAMAJ00927CG00050_intergenic_region	TACC3_MOUSE_intergenic region,YI31B_YEAST_intergenic region
PAMAJ00927	400001-450000	PAMAJ00927CG00060_intergenic_region,PAMAJ00927CG00050_intergenic_region	TACC3_MOUSE_intergenic region,YI31B_YEAST_intergenic region
PAMAJ00668	7350001-7400000	PAMAJ00668CG02900_synonymous_variant,PAMAJ00668CG02900_downstream_gene_variant,PAMAJ00668CG02880_downstream_gene_variant,PAMAJ00668CG02880_missense_variant,PAMAJ00668CG02900_intron_variant,PAMAJ00668CG02880_upstream_gene_variant,PAMAJ00668CG02900_non_coding_transcript_variant,PAMAJ00668CG02890_splice_region_variant&intron_variant,PAMAJ00668CG02890_synonymous_variant,PAMAJ00668CG02900_intergenic_r…	na_synonymous variant,na_downstream gene variant,L14BB_XENLA_downstream gene variant,L14BB_XENLA_missense variant,na_intron variant,L14BB_XENLA_upstream gene variant,na_non coding transcript variant,TAF4_HUMAN_splice region variant&intron variant,TAF4_HUMAN_synonymous variant,na_intergenic region,TAF4_HUMAN_missense variant,na_missense variant,TAF4_HUMAN_intergenic region,TAF4_HUMAN_upstream gene…
PAMAJ00668	9850001-9900000	PAMAJ00668CG03720_downstream_gene_variant,PAMAJ00668CG03720_missense_variant,PAMAJ00668CG03720_intergenic_region,PAMAJ00668CG03730_non_coding_transcript_variant,PAMAJ00668CG03720_non_coding_transcript_variant,PAMAJ00668CG03710_intergenic_region,PAMAJ00668CG03730_downstream_gene_variant,PAMAJ00668CG03720_synonymous_variant,PAMAJ00668CG03720_intron_variant,PAMAJ00668CG03720_upstream_gene_variant,PA…	na_downstream gene variant,na_missense variant,na_intergenic region,na_non coding transcript variant,na_non coding transcript variant,na_intergenic region,na_downstream gene variant,na_synonymous variant,na_intron variant,na_upstream gene variant,NCHL1_HUMAN_intergenic region,na_intergenic region
PAMAJ00282	200001-250000	PAMAJ00282CG00040_intergenic_region,PAMAJ00282CG00040_intron_variant,PAMAJ00282CG00040_upstream_gene_variant,PAMAJ00282CG00050_intergenic_region,PAMAJ00282CG00040_synonymous_variant,PAMAJ00282CG00040_non_coding_transcript_variant,PAMAJ00282CG00030_intergenic_region,PAMAJ00282CG00040_downstream_gene_variant,PAMAJ00282CG00040_missense_variant	TF_HUMAN_intergenic region,TF_HUMAN_intron variant,TF_HUMAN_upstream gene variant,na_intergenic region,TF_HUMAN_synonymous variant,TF_HUMAN_non coding transcript variant,PTF1A_DANRE_intergenic region,TF_HUMAN_downstream gene variant,TF_HUMAN_missense variant
PAMAJ00841	50001-100000	PAMAJ00841CG00040_synonymous_variant,PAMAJ00841CG00050_synonymous_variant,PAMAJ00841CG00050_missense_variant,PAMAJ00841CG00050_intergenic_region,PAMAJ00841CG00050_non_coding_transcript_variant,PAMAJ00841CG00040_upstream_gene_variant,PAMAJ00841CG00060_synonymous_variant,PAMAJ00841CG00060_missense_variant,PAMAJ00841CG00040_intron_variant,PAMAJ00841CG00050_downstream_gene_variant,PAMAJ00841CG00060_i…	PIWL2_ONCMY_synonymous variant,GIMA4_RAT_synonymous variant,GIMA4_RAT_missense variant,GIMA4_RAT_intergenic region,GIMA4_RAT_non coding transcript variant,PIWL2_ONCMY_upstream gene variant,na_synonymous variant,na_missense variant,PIWL2_ONCMY_intron variant,GIMA4_RAT_downstream gene variant,na_intergenic region,na_upstream gene variant,PIWL2_ONCMY_intergenic region,PIWL2_ONCMY_splice acceptor var…
PAMAJ00841	200001-250000	PAMAJ00841CG00110_intergenic_region,PAMAJ00841CG00120_missense_variant&splice_region_variant,PAMAJ00841CG00110_upstream_gene_variant,PAMAJ00841CG00110_synonymous_variant,PAMAJ00841CG00100_downstream_gene_variant,PAMAJ00841CG00120_splice_region_variant&synonymous_variant,PAMAJ00841CG00120_splice_region_variant&intron_variant,PAMAJ00841CG00110_missense_variant,PAMAJ00841CG00130_intergenic_region,PA…	SNCAP_HUMAN_intergenic region,RN214_MOUSE_missense variant&splice region variant,SNCAP_HUMAN_upstream gene variant,SNCAP_HUMAN_synonymous variant,C163B_HUMAN_downstream gene variant,RN214_MOUSE_splice region variant&synonymous variant,RN214_MOUSE_splice region variant&intron variant,SNCAP_HUMAN_missense variant,PPIC_BOVIN_intergenic region,RN214_MOUSE_synonymous variant,RN214_MOUSE_non coding tra…
PAMAJ00841	300001-350000	PAMAJ00841CG00130_synonymous_variant,PAMAJ00841CG00130_upstream_gene_variant,PAMAJ00841CG00140_intergenic_region,PAMAJ00841CG00130_missense_variant,PAMAJ00841CG00130_intergenic_region,PAMAJ00841CG00130_downstream_gene_variant,PAMAJ00841CG00130_intron_variant,PAMAJ00841CG00120_intergenic_region,PAMAJ00841CG00130_non_coding_transcript_variant,PAMAJ00841CG00130_splice_donor_variant&intron_variant	PPIC_BOVIN_synonymous variant,PPIC_BOVIN_upstream gene variant,GIMA4_HUMAN_intergenic region,PPIC_BOVIN_missense variant,PPIC_BOVIN_intergenic region,PPIC_BOVIN_downstream gene variant,PPIC_BOVIN_intron variant,RN214_MOUSE_intergenic region,PPIC_BOVIN_non coding transcript variant,PPIC_BOVIN_splice donor variant&intron variant
PAMAJ00841	400001-450000	PAMAJ00841CG00170_downstream_gene_variant,PAMAJ00841CG00160_synonymous_variant,PAMAJ00841CG00150_intergenic_region,PAMAJ00841CG00180_intergenic_region,PAMAJ00841CG00170_upstream_gene_variant,PAMAJ00841CG00170_missense_variant,PAMAJ00841CG00170_splice_donor_variant&intron_variant,PAMAJ00841CG00160_non_coding_transcript_variant,PAMAJ00841CG00180_non_coding_transcript_variant,PAMAJ00841CG00180_upstr…	CE120_BOVIN_downstream gene variant,PRDM6_MOUSE_synonymous variant,GIMA4_RAT_intergenic region,CE120_HUMAN_intergenic region,CE120_BOVIN_upstream gene variant,CE120_BOVIN_missense variant,CE120_BOVIN_splice donor variant&intron variant,PRDM6_MOUSE_non coding transcript variant,CE120_HUMAN_non coding transcript variant,CE120_HUMAN_upstream gene variant,PRDM6_MOUSE_upstream gene variant,CE120_HUMAN…
PAMAJ00841	650001-700000	PAMAJ00841CG00330_upstream_gene_variant,PAMAJ00841CG00290_downstream_gene_variant,PAMAJ00841CG00320_intergenic_region,PAMAJ00841CG00290_missense_variant,PAMAJ00841CG00310_missense_variant,PAMAJ00841CG00300_synonymous_variant,PAMAJ00841CG00300_downstream_gene_variant,PAMAJ00841CG00320_non_coding_transcript_variant,PAMAJ00841CG00320_upstream_gene_variant,PAMAJ00841CG00320_downstream_gene_variant,PA…	NATT3_THANI_upstream gene variant,ATL2_HUMAN_downstream gene variant,na_intergenic region,ATL2_HUMAN_missense variant,NATT4_THANI_missense variant,F163B_HUMAN_synonymous variant,F163B_HUMAN_downstream gene variant,na_non coding transcript variant,na_upstream gene variant,na_downstream gene variant,NATT4_THANI_upstream gene variant,NATT4_THANI_non coding transcript variant,na_intron variant,F163B_…
PAMAJ00841	700001-750000	PAMAJ00841CG00350_synonymous_variant,PAMAJ00841CG00350_downstream_gene_variant,PAMAJ00841CG00340_upstream_gene_variant,PAMAJ00841CG00320_intergenic_region,PAMAJ00841CG00330_intron_variant,PAMAJ00841CG00340_downstream_gene_variant,PAMAJ00841CG00340_intergenic_region,PAMAJ00841CG00360_intergenic_region,PAMAJ00841CG00370_non_coding_transcript_variant,PAMAJ00841CG00380_intergenic_region,PAMAJ00841CG0…	NATT3_THANI_synonymous variant,NATT3_THANI_downstream gene variant,NATT3_THANI_upstream gene variant,na_intergenic region,NATT3_THANI_intron variant,NATT3_THANI_downstream gene variant,NATT3_THANI_intergenic region,PTH_HUMAN_intergenic region,na_non coding transcript variant,TOR2X_MOUSE_intergenic region,NATT3_THANI_intron variant,na_downstream gene variant,NATT3_THANI_intergenic region,PTH_HUMAN…
PAMAJ00841	750001-800000	PAMAJ00841CG00400_downstream_gene_variant,PAMAJ00841CG00400_intron_variant,PAMAJ00841CG00410_downstream_gene_variant,PAMAJ00841CG00400_splice_acceptor_variant&intron_variant,PAMAJ00841CG00380_missense_variant,PAMAJ00841CG00380_upstream_gene_variant,PAMAJ00841CG00410_synonymous_variant,PAMAJ00841CG00390_stop_lost&splice_region_variant,PAMAJ00841CG00400_intergenic_region,PAMAJ00841CG00400_splice_re…	SH2D3_HUMAN_downstream gene variant,SH2D3_HUMAN_intron variant,na_downstream gene variant,SH2D3_HUMAN_splice acceptor variant&intron variant,TOR2X_MOUSE_missense variant,TOR2X_MOUSE_upstream gene variant,na_synonymous variant,na_stop lost&splice region variant,SH2D3_HUMAN_intergenic region,SH2D3_HUMAN_splice region variant&intron variant,TOR2X_MOUSE_intergenic region,TOR2X_MOUSE_splice region var…
PAMAJ00841	850001-900000	PAMAJ00841CG00420_missense_variant,PAMAJ00841CG00430_intergenic_region,PAMAJ00841CG00420_non_coding_transcript_variant,PAMAJ00841CG00420_intron_variant,PAMAJ00841CG00420_downstream_gene_variant,PAMAJ00841CG00410_intergenic_region,PAMAJ00841CG00420_intergenic_region,PAMAJ00841CG00420_upstream_gene_variant,PAMAJ00841CG00420_synonymous_variant	STRBP_CHICK_missense variant,GPR21_HUMAN_intergenic region,STRBP_CHICK_non coding transcript variant,STRBP_CHICK_intron variant,STRBP_CHICK_downstream gene variant,na_intergenic region,STRBP_CHICK_intergenic region,STRBP_CHICK_upstream gene variant,STRBP_CHICK_synonymous variant
PAMAJ00841	900001-950000	PAMAJ00841CG00430_non_coding_transcript_variant,PAMAJ00841CG00440_missense_variant,PAMAJ00841CG00440_splice_region_variant&intron_variant,PAMAJ00841CG00430_upstream_gene_variant,PAMAJ00841CG00430_intergenic_region,PAMAJ00841CG00440_intergenic_region,PAMAJ00841CG00440_intron_variant,PAMAJ00841CG00440_synonymous_variant,PAMAJ00841CG00440_downstream_gene_variant,PAMAJ00841CG00440_non_coding_transcri…	GPR21_HUMAN_non coding transcript variant,P2RX7_HUMAN_missense variant,P2RX7_HUMAN_splice region variant&intron variant,GPR21_HUMAN_upstream gene variant,GPR21_HUMAN_intergenic region,P2RX7_HUMAN_intergenic region,P2RX7_HUMAN_intron variant,P2RX7_HUMAN_synonymous variant,P2RX7_HUMAN_downstream gene variant,P2RX7_HUMAN_non coding transcript variant,na_upstream gene variant,STRBP_CHICK_intergenic r…
PAMAJ00841	1050001-1100000	PAMAJ00841CG00530_synonymous_variant,PAMAJ00841CG00560_missense_variant,PAMAJ00841CG00520_intergenic_region,PAMAJ00841CG00580_downstream_gene_variant,PAMAJ00841CG00580_intergenic_region,PAMAJ00841CG00540_intergenic_region,PAMAJ00841CG00540_splice_region_variant&intron_variant,PAMAJ00841CG00550_intron_variant,PAMAJ00841CG00530_intron_variant,PAMAJ00841CG00560_splice_donor_variant&intron_variant,PA…	na_synonymous variant,ODFP2_CHICK_missense variant,na_intergenic region,SET_HUMAN_downstream gene variant,SET_HUMAN_intergenic region,PGES2_DANRE_intergenic region,PGES2_DANRE_splice region variant&intron variant,GLE1_DANRE_intron variant,na_intron variant,ODFP2_CHICK_splice donor variant&intron variant,ODFP2_CHICK_synonymous variant,SET_HUMAN_synonymous variant,ODFP2_CHICK_downstream gene varian…
PAMAJ00841	1250001-1300000	PAMAJ00841CG00670_intergenic_region,PAMAJ00841CG00680_missense_variant,PAMAJ00841CG00680_intergenic_region,PAMAJ00841CG00690_intergenic_region,PAMAJ00841CG00680_non_coding_transcript_variant,PAMAJ00841CG00680_stop_lost&splice_region_variant,PAMAJ00841CG00680_upstream_gene_variant,PAMAJ00841CG00680_downstream_gene_variant	RM01_BOVIN_intergenic region,na_missense variant,na_intergenic region,na_intergenic region,na_non coding transcript variant,na_stop lost&splice region variant,na_upstream gene variant,na_downstream gene variant
PAMAJ00841	1350001-1400000	PAMAJ00841CG00680_intergenic_region,PAMAJ00841CG00690_intergenic_region	na_intergenic region,na_intergenic region
PAMAJ00841	1550001-1600000	PAMAJ00841CG00750_intergenic_region,PAMAJ00841CG00750_downstream_gene_variant,PAMAJ00841CG00760_intergenic_region,PAMAJ00841CG00740_intergenic_region,PAMAJ00841CG00750_non_coding_transcript_variant,PAMAJ00841CG00750_synonymous_variant,PAMAJ00841CG00750_upstream_gene_variant,PAMAJ00841CG00750_missense_variant	na_intergenic region,na_downstream gene variant,na_intergenic region,PAQR3_MOUSE_intergenic region,na_non coding transcript variant,na_synonymous variant,na_upstream gene variant,na_missense variant
PAMAJ00841	1650001-1700000	PAMAJ00841CG00760_non_coding_transcript_variant,PAMAJ00841CG00770_missense_variant,PAMAJ00841CG00750_intergenic_region,PAMAJ00841CG00760_upstream_gene_variant,PAMAJ00841CG00760_intergenic_region,PAMAJ00841CG00770_non_coding_transcript_variant,PAMAJ00841CG00780_missense_variant,PAMAJ00841CG00770_downstream_gene_variant,PAMAJ00841CG00760_intron_variant,PAMAJ00841CG00780_downstream_gene_variant,PAMA…	na_non coding transcript variant,na_missense variant,na_intergenic region,na_upstream gene variant,na_intergenic region,na_non coding transcript variant,na_missense variant,na_downstream gene variant,na_intron variant,na_downstream gene variant,na_intergenic region,na_intergenic region,na_upstream gene variant,na_non coding transcript variant,na_synonymous variant,na_upstream gene variant,na_down…
PAMAJ00841	1750001-1800000	PAMAJ00841CG00800_intron_variant,PAMAJ00841CG00800_missense_variant,PAMAJ00841CG00800_non_coding_transcript_variant,PAMAJ00841CG00790_upstream_gene_variant,PAMAJ00841CG00800_splice_region_variant&intron_variant,PAMAJ00841CG00790_downstream_gene_variant,PAMAJ00841CG00800_synonymous_variant,PAMAJ00841CG00800_upstream_gene_variant,PAMAJ00841CG00800_downstream_gene_variant,PAMAJ00841CG00810_intergeni…	ANTR2_HUMAN_intron variant,ANTR2_HUMAN_missense variant,ANTR2_HUMAN_non coding transcript variant,ANTR2_HUMAN_upstream gene variant,ANTR2_HUMAN_splice region variant&intron variant,ANTR2_HUMAN_downstream gene variant,ANTR2_HUMAN_synonymous variant,ANTR2_HUMAN_upstream gene variant,ANTR2_HUMAN_downstream gene variant,PRDM8_HUMAN_intergenic region,ANTR2_HUMAN_intergenic region,ANTR2_HUMAN_intergeni…
PAMAJ00841	2150001-2200000	PAMAJ00841CG00920_upstream_gene_variant,PAMAJ00841CG00930_splice_donor_variant&intron_variant,PAMAJ00841CG00920_intergenic_region,PAMAJ00841CG00920_intron_variant,PAMAJ00841CG00920_non_coding_transcript_variant,PAMAJ00841CG00920_missense_variant,PAMAJ00841CG00930_upstream_gene_variant,PAMAJ00841CG00930_downstream_gene_variant,PAMAJ00841CG00910_intergenic_region,PAMAJ00841CG00930_non_coding_transc…	na_upstream gene variant,WDFY3_HUMAN_splice donor variant&intron variant,na_intergenic region,na_intron variant,na_non coding transcript variant,na_missense variant,WDFY3_HUMAN_upstream gene variant,WDFY3_HUMAN_downstream gene variant,CDS1_RAT_intergenic region,WDFY3_HUMAN_non coding transcript variant,WDFY3_HUMAN_splice region variant&intron variant,CDS1_RAT_upstream gene variant,WDFY3_HUMAN_spl…
PAMAJ00841	4550001-4600000	PAMAJ00841CG01840_stop_gained,PAMAJ00841CG01850_synonymous_variant,PAMAJ00841CG01840_stop_retained_variant,PAMAJ00841CG01850_upstream_gene_variant,PAMAJ00841CG01840_missense_variant,PAMAJ00841CG01830_intergenic_region,PAMAJ00841CG01850_missense_variant,PAMAJ00841CG01840_upstream_gene_variant,PAMAJ00841CG01840_splice_region_variant&intron_variant,PAMAJ00841CG01850_intergenic_region,PAMAJ00841CG018…	na_stop gained,NIPS1_MOUSE_synonymous variant,na_stop retained variant,NIPS1_MOUSE_upstream gene variant,na_missense variant,NOS1_RABIT_intergenic region,NIPS1_MOUSE_missense variant,na_upstream gene variant,na_splice region variant&intron variant,NIPS1_MOUSE_intergenic region,NIPS1_MOUSE_downstream gene variant,na_intron variant,na_intergenic region,NIPS1_MOUSE_intron variant,NIPS1_MOUSE_splice …
PAMAJ00841	4600001-4650000	PAMAJ00841CG01870_intergenic_region,PAMAJ00841CG01880_intergenic_region,PAMAJ00841CG01870_upstream_gene_variant,PAMAJ00841CG01880_upstream_gene_variant,PAMAJ00841CG01880_downstream_gene_variant,PAMAJ00841CG01870_non_coding_transcript_variant,PAMAJ00841CG01870_intron_variant,PAMAJ00841CG01870_downstream_gene_variant,PAMAJ00841CG01860_synonymous_variant,PAMAJ00841CG01860_intron_variant,PAMAJ00841CG…	CL049_DANRE_intergenic region,na_intergenic region,CL049_DANRE_upstream gene variant,na_upstream gene variant,na_downstream gene variant,CL049_DANRE_non coding transcript variant,CL049_DANRE_intron variant,CL049_DANRE_downstream gene variant,na_synonymous variant,na_intron variant,CHP3_XENTR_intergenic region,na_non coding transcript variant,NIPS1_MOUSE_intergenic region,na_intergenic region,na_n…
PAMAJ00841	4700001-4750000	PAMAJ00841CG01920_downstream_gene_variant,PAMAJ00841CG01920_non_coding_transcript_variant,PAMAJ00841CG01930_non_coding_transcript_variant,PAMAJ00841CG01940_intergenic_region,PAMAJ00841CG01910_intergenic_region,PAMAJ00841CG01930_downstream_gene_variant,PAMAJ00841CG01930_missense_variant,PAMAJ00841CG01920_upstream_gene_variant,PAMAJ00841CG01920_missense_variant,PAMAJ00841CG01930_intergenic_region,P…	na_downstream gene variant,na_non coding transcript variant,na_non coding transcript variant,CABP7_RAT_intergenic region,FBX21_PONAB_intergenic region,na_downstream gene variant,na_missense variant,na_upstream gene variant,na_missense variant,na_intergenic region,na_upstream gene variant,na_intergenic region,na_synonymous variant,na_synonymous variant
PAMAJ00841	4750001-4800000	PAMAJ00841CG01960_upstream_gene_variant,PAMAJ00841CG01940_intergenic_region,PAMAJ00841CG01940_upstream_gene_variant,PAMAJ00841CG01940_synonymous_variant,PAMAJ00841CG01950_downstream_gene_variant,PAMAJ00841CG01930_intergenic_region,PAMAJ00841CG01960_downstream_gene_variant,PAMAJ00841CG01950_intergenic_region,PAMAJ00841CG01940_non_coding_transcript_variant,PAMAJ00841CG01940_intron_variant,PAMAJ0084…	na_upstream gene variant,CABP7_RAT_intergenic region,CABP7_RAT_upstream gene variant,CABP7_RAT_synonymous variant,TM17A_DANRE_downstream gene variant,na_intergenic region,na_downstream gene variant,TM17A_DANRE_intergenic region,CABP7_RAT_non coding transcript variant,CABP7_RAT_intron variant,CABP7_RAT_downstream gene variant,TM17A_DANRE_upstream gene variant
PAMAJ00841	4900001-4950000	PAMAJ00841CG02000_intergenic_region,PAMAJ00841CG01990_intergenic_region	RTN4R_RAT_intergenic region,na_intergenic region
PAMAJ00841	4950001-5000000	PAMAJ00841CG01990_intergenic_region,PAMAJ00841CG02000_upstream_gene_variant,PAMAJ00841CG02000_missense_variant,PAMAJ00841CG02000_synonymous_variant,PAMAJ00841CG02000_downstream_gene_variant,PAMAJ00841CG02000_intergenic_region,PAMAJ00841CG02010_intergenic_region,PAMAJ00841CG02000_non_coding_transcript_variant	na_intergenic region,RTN4R_RAT_upstream gene variant,RTN4R_RAT_missense variant,RTN4R_RAT_synonymous variant,RTN4R_RAT_downstream gene variant,RTN4R_RAT_intergenic region,na_intergenic region,RTN4R_RAT_non coding transcript variant
PAMAJ00841	5150001-5200000	PAMAJ00841CG02020_missense_variant,PAMAJ00841CG02030_intergenic_region,PAMAJ00841CG02030_intron_variant,PAMAJ00841CG02030_upstream_gene_variant,PAMAJ00841CG02020_intergenic_region,PAMAJ00841CG02020_synonymous_variant,PAMAJ00841CG02020_downstream_gene_variant,PAMAJ00841CG02020_non_coding_transcript_variant,PAMAJ00841CG02030_non_coding_transcript_variant,PAMAJ00841CG02040_intergenic_region,PAMAJ008…	na_missense variant,HSC20_MOUSE_intergenic region,HSC20_MOUSE_intron variant,HSC20_MOUSE_upstream gene variant,na_intergenic region,na_synonymous variant,na_downstream gene variant,na_non coding transcript variant,HSC20_MOUSE_non coding transcript variant,LRC8A_HUMAN_intergenic region,HSC20_MOUSE_synonymous variant,LRC8A_HUMAN_upstream gene variant,na_intergenic region,HSC20_MOUSE_downstream gene…
PAMAJ00841	5250001-5300000	PAMAJ00841CG02100_intergenic_region,PAMAJ00841CG02090_downstream_gene_variant,PAMAJ00841CG02100_intron_variant,PAMAJ00841CG02090_missense_variant,PAMAJ00841CG02100_upstream_gene_variant,PAMAJ00841CG02080_intron_variant,PAMAJ00841CG02090_upstream_gene_variant,PAMAJ00841CG02090_intergenic_region,PAMAJ00841CG02080_missense_variant,PAMAJ00841CG02080_upstream_gene_variant,PAMAJ00841CG02100_synonymous_…	ERIC3_HUMAN_intergenic region,CRA1B_DANRE_downstream gene variant,ERIC3_HUMAN_intron variant,CRA1B_DANRE_missense variant,ERIC3_HUMAN_upstream gene variant,CRA1B_DANRE_intron variant,CRA1B_DANRE_upstream gene variant,CRA1B_DANRE_intergenic region,CRA1B_DANRE_missense variant,CRA1B_DANRE_upstream gene variant,ERIC3_HUMAN_synonymous variant,CRA1B_DANRE_intergenic region,ERIC3_HUMAN_non coding trans…
PAMAJ00841	5300001-5350000	PAMAJ00841CG02100_intergenic_region,PAMAJ00841CG02110_missense_variant,PAMAJ00841CG02100_intron_variant,PAMAJ00841CG02110_stop_gained,PAMAJ00841CG02100_upstream_gene_variant,PAMAJ00841CG02110_intergenic_region,PAMAJ00841CG02110_intron_variant,PAMAJ00841CG02110_synonymous_variant,PAMAJ00841CG02100_synonymous_variant,PAMAJ00841CG02110_non_coding_transcript_variant,PAMAJ00841CG02100_non_coding_trans…	ERIC3_HUMAN_intergenic region,KLH20_XENLA_missense variant,ERIC3_HUMAN_intron variant,KLH20_XENLA_stop gained,ERIC3_HUMAN_upstream gene variant,KLH20_XENLA_intergenic region,KLH20_XENLA_intron variant,KLH20_XENLA_synonymous variant,ERIC3_HUMAN_synonymous variant,KLH20_XENLA_non coding transcript variant,ERIC3_HUMAN_non coding transcript variant,na_intergenic region,KLH20_XENLA_downstream gene var…
PAMAJ00841	5400001-5450000	PAMAJ00841CG02140_splice_region_variant&intron_variant,PAMAJ00841CG02160_upstream_gene_variant,PAMAJ00841CG02130_synonymous_variant,PAMAJ00841CG02140_upstream_gene_variant,PAMAJ00841CG02140_missense_variant,PAMAJ00841CG02140_intergenic_region,PAMAJ00841CG02140_non_coding_transcript_variant,PAMAJ00841CG02150_upstream_gene_variant,PAMAJ00841CG02140_splice_acceptor_variant&intron_variant,PAMAJ00841C…	CAM1B_DANRE_splice region variant&intron variant,NOTC1_HUMAN_upstream gene variant,na_synonymous variant,CAM1B_DANRE_upstream gene variant,CAM1B_DANRE_missense variant,CAM1B_DANRE_intergenic region,CAM1B_DANRE_non coding transcript variant,UBAC1_CHICK_upstream gene variant,CAM1B_DANRE_splice acceptor variant&intron variant,CAM1B_DANRE_synonymous variant,NOTC1_HUMAN_downstream gene variant,na_spli…
PAMAJ00841	5500001-5550000	PAMAJ00841CG02200_downstream_gene_variant,PAMAJ00841CG02170_non_coding_transcript_variant,PAMAJ00841CG02200_splice_region_variant&synonymous_variant,PAMAJ00841CG02170_synonymous_variant,PAMAJ00841CG02190_intergenic_region,PAMAJ00841CG02170_missense_variant,PAMAJ00841CG02180_downstream_gene_variant,PAMAJ00841CG02190_missense_variant,PAMAJ00841CG02180_non_coding_transcript_variant,PAMAJ00841CG02200…	MPPA_HUMAN_downstream gene variant,na_non coding transcript variant,MPPA_HUMAN_splice region variant&synonymous variant,na_synonymous variant,INP5E_RAT_intergenic region,na_missense variant,CRGM2_CYPCA_downstream gene variant,INP5E_RAT_missense variant,CRGM2_CYPCA_non coding transcript variant,MPPA_HUMAN_intron variant,na_intergenic region,CRGM2_CYPCA_intergenic region,na_upstream gene variant,CR…
PAMAJ00841	5550001-5600000	PAMAJ00841CG02220_missense_variant,PAMAJ00841CG02200_intergenic_region,PAMAJ00841CG02210_synonymous_variant,PAMAJ00841CG02230_intergenic_region,PAMAJ00841CG02220_non_coding_transcript_variant,PAMAJ00841CG02210_upstream_gene_variant,PAMAJ00841CG02220_intron_variant,PAMAJ00841CG02220_downstream_gene_variant,PAMAJ00841CG02210_intergenic_region,PAMAJ00841CG02210_non_coding_transcript_variant,PAMAJ008…	PGH1_BOVIN_missense variant,MPPA_HUMAN_intergenic region,na_synonymous variant,K1C18_PROAT_intergenic region,PGH1_BOVIN_non coding transcript variant,na_upstream gene variant,PGH1_BOVIN_intron variant,PGH1_BOVIN_downstream gene variant,na_intergenic region,na_non coding transcript variant,na_downstream gene variant,PGH1_BOVIN_splice region variant&synonymous variant,MPPA_HUMAN_downstream gene var…
PAMAJ00841	5700001-5750000	PAMAJ00841CG02330_synonymous_variant,PAMAJ00841CG02360_missense_variant,PAMAJ00841CG02320_intergenic_region,PAMAJ00841CG02320_upstream_gene_variant,PAMAJ00841CG02340_intergenic_region,PAMAJ00841CG02340_splice_region_variant&intron_variant,PAMAJ00841CG02350_intron_variant,PAMAJ00841CG02330_intron_variant,PAMAJ00841CG02310_downstream_gene_variant,PAMAJ00841CG02360_synonymous_variant,PAMAJ00841CG023…	RB27B_MOUSE_synonymous variant,na_missense variant,POLI_MOUSE_intergenic region,POLI_MOUSE_upstream gene variant,SIA8C_HUMAN_intergenic region,SIA8C_HUMAN_splice region variant&intron variant,CCNG2_HUMAN_intron variant,RB27B_MOUSE_intron variant,UD2A2_MOUSE_downstream gene variant,na_synonymous variant,na_downstream gene variant,SIA8C_HUMAN_non coding transcript variant,POLI_MOUSE_intron variant,…
PAMAJ00841	5750001-5800000	PAMAJ00841CG02370_synonymous_variant,PAMAJ00841CG02370_intergenic_region,PAMAJ00841CG02390_synonymous_variant,PAMAJ00841CG02390_downstream_gene_variant,PAMAJ00841CG02360_downstream_gene_variant,PAMAJ00841CG02390_intergenic_region,PAMAJ00841CG02380_intergenic_region,PAMAJ00841CG02390_non_coding_transcript_variant,PAMAJ00841CG02380_upstream_gene_variant,PAMAJ00841CG02370_intron_variant,PAMAJ00841CG…	SCRB2_HUMAN_synonymous variant,SCRB2_HUMAN_intergenic region,PPE2_HUMAN_synonymous variant,PPE2_HUMAN_downstream gene variant,na_downstream gene variant,PPE2_HUMAN_intergenic region,na_intergenic region,PPE2_HUMAN_non coding transcript variant,na_upstream gene variant,SCRB2_HUMAN_intron variant,na_upstream gene variant,PPE2_HUMAN_splice region variant&intron variant,na_intergenic region,SCRB2_HUM…
PAMAJ00841	5800001-5850000	PAMAJ00841CG02410_intron_variant,PAMAJ00841CG02400_upstream_gene_variant,PAMAJ00841CG02450_missense_variant,PAMAJ00841CG02450_intron_variant,PAMAJ00841CG02430_missense_variant,PAMAJ00841CG02390_intergenic_region,PAMAJ00841CG02450_upstream_gene_variant,PAMAJ00841CG02410_missense_variant,PAMAJ00841CG02440_upstream_gene_variant,PAMAJ00841CG02400_splice_region_variant&intron_variant,PAMAJ00841CG02400…	ACBG2_XENLA_intron variant,BLVRB_HUMAN_upstream gene variant,EMB_HUMAN_missense variant,EMB_HUMAN_intron variant,HINT2_HUMAN_missense variant,PPE2_HUMAN_intergenic region,EMB_HUMAN_upstream gene variant,ACBG2_XENLA_missense variant,RT30_BOVIN_upstream gene variant,BLVRB_HUMAN_splice region variant&intron variant,BLVRB_HUMAN_non coding transcript variant,HINT2_HUMAN_upstream gene variant,RT30_BOVI…
PAMAJ00841	6000001-6050000	PAMAJ00841CG02570_intergenic_region,PAMAJ00841CG02570_non_coding_transcript_variant,PAMAJ00841CG02570_upstream_gene_variant,PAMAJ00841CG02570_downstream_gene_variant,PAMAJ00841CG02570_intron_variant,PAMAJ00841CG02580_intergenic_region,PAMAJ00841CG02570_missense_variant	na_intergenic region,na_non coding transcript variant,na_upstream gene variant,na_downstream gene variant,na_intron variant,na_intergenic region,na_missense variant
PAMAJ00841	6050001-6100000	PAMAJ00841CG02570_intergenic_region,PAMAJ00841CG02580_intergenic_region	na_intergenic region,na_intergenic region
PAMAJ00841	6100001-6150000	PAMAJ00841CG02570_intergenic_region,PAMAJ00841CG02580_intergenic_region	na_intergenic region,na_intergenic region
PAMAJ00841	6200001-6250000	PAMAJ00841CG02590_synonymous_variant,PAMAJ00841CG02590_upstream_gene_variant,PAMAJ00841CG02600_intergenic_region,PAMAJ00841CG02590_intergenic_region,PAMAJ00841CG02590_downstream_gene_variant,PAMAJ00841CG02590_intron_variant,PAMAJ00841CG02590_splice_region_variant&intron_variant,PAMAJ00841CG02580_intergenic_region,PAMAJ00841CG02590_non_coding_transcript_variant	T132C_HUMAN_synonymous variant,T132C_HUMAN_upstream gene variant,T132E_DANRE_intergenic region,T132C_HUMAN_intergenic region,T132C_HUMAN_downstream gene variant,T132C_HUMAN_intron variant,T132C_HUMAN_splice region variant&intron variant,na_intergenic region,T132C_HUMAN_non coding transcript variant
PAMAJ00840	850001-900000	PAMAJ00840CG00410_intergenic_region,PAMAJ00840CG00410_downstream_gene_variant,PAMAJ00840CG00420_intergenic_region,PAMAJ00840CG00420_upstream_gene_variant,PAMAJ00840CG00400_upstream_gene_variant,PAMAJ00840CG00400_intergenic_region,PAMAJ00840CG00410_non_coding_transcript_variant,PAMAJ00840CG00400_downstream_gene_variant,PAMAJ00840CG00410_synonymous_variant,PAMAJ00840CG00410_upstream_gene_variant,PA…	na_intergenic region,na_downstream gene variant,na_intergenic region,na_upstream gene variant,NPY1R_BOVIN_upstream gene variant,NPY1R_BOVIN_intergenic region,na_non coding transcript variant,NPY1R_BOVIN_downstream gene variant,na_synonymous variant,na_upstream gene variant,COX5B_PIG_intergenic region,na_missense variant,na_downstream gene variant
PAMAJ00120	1-50000	PAMAJ00120CG00040_missense_variant,PAMAJ00120CG00040_non_coding_transcript_variant,CHR_START_intergenic_region,PAMAJ00120CG00020_downstream_gene_variant,PAMAJ00120CG00030_intron_variant,PAMAJ00120CG00040_intergenic_region,PAMAJ00120CG00050_intergenic_region,PAMAJ00120CG00010_downstream_gene_variant,PAMAJ00120CG00040_upstream_gene_variant,PAMAJ00120CG00010_upstream_gene_variant,PAMAJ00120CG00040_s…	VATB2_PONAB_missense variant,VATB2_PONAB_non coding transcript variant,na_START intergenic region,na_downstream gene variant,CASP7_MOUSE_intron variant,VATB2_PONAB_intergenic region,GFRA2_HUMAN_intergenic region,na_downstream gene variant,VATB2_PONAB_upstream gene variant,na_upstream gene variant,VATB2_PONAB_synonymous variant,CASP7_MOUSE_missense variant,na_upstream gene variant,VATB2_PONAB_down…
PAMAJ00120	50001-100000	PAMAJ00120CG00040_intergenic_region,PAMAJ00120CG00050_intergenic_region	VATB2_PONAB_intergenic region,GFRA2_HUMAN_intergenic region
PAMAJ00120	100001-150000	PAMAJ00120CG00040_intergenic_region,PAMAJ00120CG00050_intergenic_region	VATB2_PONAB_intergenic region,GFRA2_HUMAN_intergenic region
PAMAJ00121	1-50000	CHR_START_intergenic_region,PAMAJ00121CG00010_intergenic_region	na_START intergenic region,na_intergenic region
PAMAJ01428	2350001-2400000	PAMAJ01428CG01090_non_coding_transcript_variant,PAMAJ01428CG01090_upstream_gene_variant,PAMAJ01428CG01090_missense_variant,PAMAJ01428CG01080_intergenic_region,PAMAJ01428CG01090_intergenic_region,PAMAJ01428CG01090_intron_variant,PAMAJ01428CG01090_synonymous_variant	CFA46_HUMAN_non coding transcript variant,CFA46_HUMAN_upstream gene variant,CFA46_HUMAN_missense variant,GBRP_BOVIN_intergenic region,CFA46_HUMAN_intergenic region,CFA46_HUMAN_intron variant,CFA46_HUMAN_synonymous variant
PAMAJ01428	2900001-2950000	PAMAJ01428CG01290_intergenic_region,PAMAJ01428CG01280_missense_variant,PAMAJ01428CG01290_downstream_gene_variant,PAMAJ01428CG01280_downstream_gene_variant,PAMAJ01428CG01270_upstream_gene_variant,PAMAJ01428CG01270_downstream_gene_variant,PAMAJ01428CG01300_non_coding_transcript_variant,PAMAJ01428CG01260_intron_variant,PAMAJ01428CG01300_splice_acceptor_variant&intron_variant,PAMAJ01428CG01250_interg…	SOCS5_MOUSE_intergenic region,na_missense variant,SOCS5_MOUSE_downstream gene variant,na_downstream gene variant,na_upstream gene variant,na_downstream gene variant,na_non coding transcript variant,GCH1_RAT_intron variant,na_splice acceptor variant&intron variant,MIXL1_MOUSE_intergenic region,na_synonymous variant,na_upstream gene variant,na_non coding transcript variant,SOCS5_MOUSE_upstream gene…
PAMAJ01428	2950001-3000000	PAMAJ01428CG01320_upstream_gene_variant,PAMAJ01428CG01320_downstream_gene_variant,PAMAJ01428CG01310_intron_variant,PAMAJ01428CG01310_missense_variant,PAMAJ01428CG01300_intergenic_region,PAMAJ01428CG01320_splice_region_variant&intron_variant,PAMAJ01428CG01320_non_coding_transcript_variant,PAMAJ01428CG01310_upstream_gene_variant,PAMAJ01428CG01320_intron_variant,PAMAJ01428CG01310_downstream_gene_var…	MCFD2_PONAB_upstream gene variant,MCFD2_PONAB_downstream gene variant,PROP1_BOVIN_intron variant,PROP1_BOVIN_missense variant,na_intergenic region,MCFD2_PONAB_splice region variant&intron variant,MCFD2_PONAB_non coding transcript variant,PROP1_BOVIN_upstream gene variant,MCFD2_PONAB_intron variant,PROP1_BOVIN_downstream gene variant,MCFD2_PONAB_synonymous variant,PROP1_BOVIN_intergenic region,na_…
PAMAJ01428	3000001-3050000	PAMAJ01428CG01370_intergenic_region,PAMAJ01428CG01360_non_coding_transcript_variant,PAMAJ01428CG01340_upstream_gene_variant,PAMAJ01428CG01330_non_coding_transcript_variant,PAMAJ01428CG01350_intron_variant,PAMAJ01428CG01340_intergenic_region,PAMAJ01428CG01340_missense_variant,PAMAJ01428CG01350_non_coding_transcript_variant,PAMAJ01428CG01370_intron_variant,PAMAJ01428CG01340_downstream_gene_variant,…	FBN1_BOVIN_intergenic region,na_non coding transcript variant,CB061_MOUSE_upstream gene variant,na_non coding transcript variant,na_intron variant,CB061_MOUSE_intergenic region,CB061_MOUSE_missense variant,na_non coding transcript variant,FBN1_BOVIN_intron variant,CB061_MOUSE_downstream gene variant,na_upstream gene variant,na_synonymous variant,FBN1_BOVIN_synonymous variant,na_downstream gene va…
PAMAJ01428	3150001-3200000	PAMAJ01428CG01410_intergenic_region,PAMAJ01428CG01420_intergenic_region	THADA_CANLF_intergenic region,TISDA_XENLA_intergenic region
PAMAJ01428	3250001-3300000	PAMAJ01428CG01440_synonymous_variant,PAMAJ01428CG01440_non_coding_transcript_variant,PAMAJ01428CG01430_intergenic_region,PAMAJ01428CG01440_downstream_gene_variant,PAMAJ01428CG01440_missense_variant,PAMAJ01428CG01440_intergenic_region,PAMAJ01428CG01440_upstream_gene_variant,PAMAJ01428CG01450_intergenic_region	na_synonymous variant,na_non coding transcript variant,na_intergenic region,na_downstream gene variant,na_missense variant,na_intergenic region,na_upstream gene variant,na_intergenic region
PAMAJ01428	3300001-3350000	PAMAJ01428CG01440_intergenic_region,PAMAJ01428CG01450_intergenic_region	na_intergenic region,na_intergenic region
PAMAJ01428	3350001-3400000	PAMAJ01428CG01440_intergenic_region,PAMAJ01428CG01450_intergenic_region	na_intergenic region,na_intergenic region
PAMAJ01428	3450001-3500000	PAMAJ01428CG01490_splice_region_variant&intron_variant,PAMAJ01428CG01460_downstream_gene_variant,PAMAJ01428CG01460_stop_lost&splice_region_variant,PAMAJ01428CG01480_downstream_gene_variant,PAMAJ01428CG01490_intergenic_region,PAMAJ01428CG01460_missense_variant,PAMAJ01428CG01480_intergenic_region,PAMAJ01428CG01480_non_coding_transcript_variant,PAMAJ01428CG01480_splice_region_variant&synonymous_vari…	na_splice region variant&intron variant,HCAR2_MOUSE_downstream gene variant,HCAR2_MOUSE_stop lost&splice region variant,3HAO_DANRE_downstream gene variant,na_intergenic region,HCAR2_MOUSE_missense variant,3HAO_DANRE_intergenic region,3HAO_DANRE_non coding transcript variant,3HAO_DANRE_splice region variant&synonymous variant,na_upstream gene variant,3HAO_DANRE_upstream gene variant,T229B_XENTR_in…
PAMAJ01428	3550001-3600000	PAMAJ01428CG01550_synonymous_variant,PAMAJ01428CG01520_upstream_gene_variant,PAMAJ01428CG01540_downstream_gene_variant,PAMAJ01428CG01550_intron_variant,PAMAJ01428CG01550_upstream_gene_variant,PAMAJ01428CG01550_missense_variant,PAMAJ01428CG01530_downstream_gene_variant,PAMAJ01428CG01560_downstream_gene_variant,PAMAJ01428CG01560_upstream_gene_variant,PAMAJ01428CG01550_splice_region_variant&synonymo…	PCGF6_MOUSE_synonymous variant,XPO1_HUMAN_upstream gene variant,RN122_HUMAN_downstream gene variant,PCGF6_MOUSE_intron variant,PCGF6_MOUSE_upstream gene variant,PCGF6_MOUSE_missense variant,XPO1_RAT_downstream gene variant,AINX_HUMAN_downstream gene variant,AINX_HUMAN_upstream gene variant,PCGF6_MOUSE_splice region variant&synonymous variant,XPO1_RAT_upstream gene variant,XPO1_RAT_intergenic regi…
PAMAJ01428	3600001-3650000	PAMAJ01428CG01560_downstream_gene_variant,PAMAJ01428CG01560_non_coding_transcript_variant,PAMAJ01428CG01550_synonymous_variant,PAMAJ01428CG01550_downstream_gene_variant,PAMAJ01428CG01550_intergenic_region,PAMAJ01428CG01550_intron_variant,PAMAJ01428CG01570_non_coding_transcript_variant,PAMAJ01428CG01560_upstream_gene_variant,PAMAJ01428CG01560_missense_variant,PAMAJ01428CG01570_intron_variant,PAMAJ…	AINX_HUMAN_downstream gene variant,AINX_HUMAN_non coding transcript variant,PCGF6_MOUSE_synonymous variant,PCGF6_MOUSE_downstream gene variant,PCGF6_MOUSE_intergenic region,PCGF6_MOUSE_intron variant,SRTD2_MOUSE_non coding transcript variant,AINX_HUMAN_upstream gene variant,AINX_HUMAN_missense variant,SRTD2_MOUSE_intron variant,PCGF6_MOUSE_splice region variant&intron variant,SRTD2_MOUSE_upstream…
PAMAJ01428	3650001-3700000	PAMAJ01428CG01570_synonymous_variant,PAMAJ01428CG01580_upstream_gene_variant,PAMAJ01428CG01570_non_coding_transcript_variant,PAMAJ01428CG01580_splice_region_variant&synonymous_variant,PAMAJ01428CG01570_downstream_gene_variant,PAMAJ01428CG01580_downstream_gene_variant,PAMAJ01428CG01580_splice_region_variant&intron_variant,PAMAJ01428CG01580_non_coding_transcript_variant,PAMAJ01428CG01570_intergenic…	SRTD2_MOUSE_synonymous variant,SATT_BOVIN_upstream gene variant,SRTD2_MOUSE_non coding transcript variant,SATT_BOVIN_splice region variant&synonymous variant,SRTD2_MOUSE_downstream gene variant,SATT_BOVIN_downstream gene variant,SATT_BOVIN_splice region variant&intron variant,SATT_BOVIN_non coding transcript variant,SRTD2_MOUSE_intergenic region,SATT_BOVIN_intron variant,SRTD2_MOUSE_intron varian…
PAMAJ01428	3850001-3900000	PAMAJ01428CG01620_upstream_gene_variant,PAMAJ01428CG01620_intergenic_region,PAMAJ01428CG01620_intron_variant,PAMAJ01428CG01620_non_coding_transcript_variant,PAMAJ01428CG01620_splice_region_variant&intron_variant,PAMAJ01428CG01630_upstream_gene_variant,PAMAJ01428CG01620_synonymous_variant,PAMAJ01428CG01610_intergenic_region,PAMAJ01428CG01620_missense_variant,PAMAJ01428CG01630_downstream_gene_varia…	OGRL1_HUMAN_upstream gene variant,OGRL1_HUMAN_intergenic region,OGRL1_HUMAN_intron variant,OGRL1_HUMAN_non coding transcript variant,OGRL1_HUMAN_splice region variant&intron variant,na_upstream gene variant,OGRL1_HUMAN_synonymous variant,B3GA2_CANLF_intergenic region,OGRL1_HUMAN_missense variant,na_downstream gene variant,OGRL1_HUMAN_downstream gene variant,na_intron variant,na_missense variant,n…
PAMAJ00722	200001-224806	PAMAJ00722CG00070_upstream_gene_variant,PAMAJ00722CG00090_upstream_gene_variant,PAMAJ00722CG00070_intergenic_region,PAMAJ00722CG00080_upstream_gene_variant,PAMAJ00722CG00080_missense_variant,PAMAJ00722CG00080_synonymous_variant,PAMAJ00722CG00090_synonymous_variant,PAMAJ00722CG00090_missense_variant,PAMAJ00722CG00080_downstream_gene_variant,PAMAJ00722CG00070_downstream_gene_variant,CHR_END_interge…	TSN8_BOVIN_upstream gene variant,PUS7L_DANRE_upstream gene variant,TSN8_BOVIN_intergenic region,HIPK1_HUMAN_upstream gene variant,HIPK1_HUMAN_missense variant,HIPK1_HUMAN_synonymous variant,PUS7L_DANRE_synonymous variant,PUS7L_DANRE_missense variant,HIPK1_HUMAN_downstream gene variant,TSN8_BOVIN_downstream gene variant,na_END intergenic region,PUS7L_DANRE_downstream gene variant,PUS7L_DANRE_non c…
PAMAJ00726	1400001-1450000	PAMAJ00726CG00430_intergenic_region,PAMAJ00726CG00440_intergenic_region	LORF1_MOUSE_intergenic region,MTMRE_HUMAN_intergenic region
PAMAJ00726	2500001-2550000	PAMAJ00726CG00790_intergenic_region,PAMAJ00726CG00780_intergenic_region	na_intergenic region,NFASC_MOUSE_intergenic region
PAMAJ00726	2750001-2800000	PAMAJ00726CG00870_downstream_gene_variant,PAMAJ00726CG00900_intergenic_region,PAMAJ00726CG00890_intergenic_region,PAMAJ00726CG00890_intron_variant,PAMAJ00726CG00870_splice_region_variant&intron_variant,PAMAJ00726CG00900_downstream_gene_variant,PAMAJ00726CG00870_synonymous_variant,PAMAJ00726CG00880_upstream_gene_variant,PAMAJ00726CG00890_missense_variant,PAMAJ00726CG00900_upstream_gene_variant,PAM…	LAMB3_HUMAN_downstream gene variant,NAMPT_RAT_intergenic region,LRAD2_HUMAN_intergenic region,LRAD2_HUMAN_intron variant,LAMB3_HUMAN_splice region variant&intron variant,NAMPT_RAT_downstream gene variant,LAMB3_HUMAN_synonymous variant,G0S2_MOUSE_upstream gene variant,LRAD2_HUMAN_missense variant,NAMPT_RAT_upstream gene variant,LAMB3_HUMAN_missense variant,G0S2_MOUSE_non coding transcript variant,…
PAMAJ00726	3350001-3400000	PAMAJ00726CG01080_intergenic_region,PAMAJ00726CG01070_intergenic_region	na_intergenic region,PTPRG_HUMAN_intergenic region
PAMAJ00726	4350001-4400000	PAMAJ00726CG01290_intergenic_region,PAMAJ00726CG01280_intergenic_region	na_intergenic region,na_intergenic region
PAMAJ00726	4800001-4850000	PAMAJ00726CG01420_intergenic_region,PAMAJ00726CG01410_intergenic_region	ACAD9_HUMAN_intergenic region,IQEC2_MOUSE_intergenic region
PAMAJ00726	5150001-5200000	PAMAJ00726CG01520_intron_variant,PAMAJ00726CG01520_synonymous_variant,PAMAJ00726CG01510_intergenic_region,PAMAJ00726CG01530_downstream_gene_variant,PAMAJ00726CG01530_missense_variant,PAMAJ00726CG01530_non_coding_transcript_variant,PAMAJ00726CG01520_intergenic_region,PAMAJ00726CG01530_intron_variant,PAMAJ00726CG01520_upstream_gene_variant,PAMAJ00726CG01520_downstream_gene_variant,PAMAJ00726CG01530…	EPHA5_MOUSE_intron variant,EPHA5_MOUSE_synonymous variant,CLD16_RAT_intergenic region,EPHA8_MOUSE_downstream gene variant,EPHA8_MOUSE_missense variant,EPHA8_MOUSE_non coding transcript variant,EPHA5_MOUSE_intergenic region,EPHA8_MOUSE_intron variant,EPHA5_MOUSE_upstream gene variant,EPHA5_MOUSE_downstream gene variant,EPHA8_MOUSE_synonymous variant,EPHA5_MOUSE_splice region variant&intron variant…
PAMAJ00726	6700001-6750000	PAMAJ00726CG01990_downstream_gene_variant,PAMAJ00726CG01990_missense_variant,PAMAJ00726CG01970_intergenic_region,PAMAJ00726CG01980_missense_variant,PAMAJ00726CG01980_non_coding_transcript_variant,PAMAJ00726CG01990_non_coding_transcript_variant,PAMAJ00726CG01990_synonymous_variant,PAMAJ00726CG01990_intergenic_region,PAMAJ00726CG02000_intergenic_region,PAMAJ00726CG01980_intron_variant,PAMAJ00726CG0…	na_downstream gene variant,na_missense variant,na_intergenic region,CNTN3_HUMAN_missense variant,CNTN3_HUMAN_non coding transcript variant,na_non coding transcript variant,na_synonymous variant,na_intergenic region,na_intergenic region,CNTN3_HUMAN_intron variant,CNTN3_HUMAN_synonymous variant,CNTN3_HUMAN_upstream gene variant,CNTN3_HUMAN_downstream gene variant,CNTN3_HUMAN_intergenic region,na_up…
PAMAJ00726	6750001-6800000	PAMAJ00726CG02000_upstream_gene_variant,PAMAJ00726CG02020_intergenic_region,PAMAJ00726CG02010_splice_acceptor_variant&intron_variant,PAMAJ00726CG02010_start_lost,PAMAJ00726CG02010_upstream_gene_variant,PAMAJ00726CG02000_intergenic_region,PAMAJ00726CG02000_downstream_gene_variant,PAMAJ00726CG02010_non_coding_transcript_variant,PAMAJ00726CG01990_intergenic_region,PAMAJ00726CG02010_missense_variant,…	na_upstream gene variant,CNTN4_RAT_intergenic region,CNTN3_MOUSE_splice acceptor variant&intron variant,CNTN3_MOUSE_start lost,CNTN3_MOUSE_upstream gene variant,na_intergenic region,na_downstream gene variant,CNTN3_MOUSE_non coding transcript variant,na_intergenic region,CNTN3_MOUSE_missense variant,CNTN3_MOUSE_intergenic region,na_non coding transcript variant,CNTN3_MOUSE_intron variant,CNTN3_MO…
PAMAJ01236	3100001-3150000	PAMAJ01236CG00820_synonymous_variant,PAMAJ01236CG00830_downstream_gene_variant,PAMAJ01236CG00820_non_coding_transcript_variant,PAMAJ01236CG00850_intergenic_region,PAMAJ01236CG00830_non_coding_transcript_variant,PAMAJ01236CG00810_intergenic_region,PAMAJ01236CG00820_downstream_gene_variant,PAMAJ01236CG00830_synonymous_variant,PAMAJ01236CG00830_upstream_gene_variant,PAMAJ01236CG00820_intergenic_regi…	RGRF2_DANRE_synonymous variant,MSH3_HUMAN_downstream gene variant,RGRF2_DANRE_non coding transcript variant,IZUM1_HUMAN_intergenic region,MSH3_HUMAN_non coding transcript variant,CRHBP_HUMAN_intergenic region,RGRF2_DANRE_downstream gene variant,MSH3_HUMAN_synonymous variant,MSH3_HUMAN_upstream gene variant,RGRF2_DANRE_intergenic region,RGRF2_DANRE_intron variant,RGRF2_DANRE_upstream gene variant,…
PAMAJ01236	3150001-3200000	PAMAJ01236CG00850_intergenic_region,PAMAJ01236CG00830_intergenic_region	IZUM1_HUMAN_intergenic region,MSH3_HUMAN_intergenic region
PAMAJ01236	3800001-3850000	PAMAJ01236CG01140_splice_region_variant&intron_variant,PAMAJ01236CG01150_intergenic_region,PAMAJ01236CG01140_synonymous_variant,PAMAJ01236CG01150_intron_variant,PAMAJ01236CG01140_upstream_gene_variant,PAMAJ01236CG01140_missense_variant,PAMAJ01236CG01140_intergenic_region,PAMAJ01236CG01150_non_coding_transcript_variant,PAMAJ01236CG01140_non_coding_transcript_variant,PAMAJ01236CG01140_downstream_ge…	TXTP_BOVIN_splice region variant&intron variant,na_intergenic region,TXTP_BOVIN_synonymous variant,na_intron variant,TXTP_BOVIN_upstream gene variant,TXTP_BOVIN_missense variant,TXTP_BOVIN_intergenic region,na_non coding transcript variant,TXTP_BOVIN_non coding transcript variant,TXTP_BOVIN_downstream gene variant,na_synonymous variant,na_upstream gene variant,TXTP_BOVIN_intron variant,TPA_BOVIN_…
PAMAJ01236	3850001-3900000	PAMAJ01236CG01160_non_coding_transcript_variant,PAMAJ01236CG01170_missense_variant,PAMAJ01236CG01170_intron_variant,PAMAJ01236CG01170_downstream_gene_variant,PAMAJ01236CG01150_non_coding_transcript_variant,PAMAJ01236CG01170_intergenic_region,PAMAJ01236CG01160_intron_variant,PAMAJ01236CG01160_upstream_gene_variant,PAMAJ01236CG01150_intron_variant,PAMAJ01236CG01170_splice_region_variant&synonymous_…	SNP29_PONAB_non coding transcript variant,HEP2_HUMAN_missense variant,HEP2_HUMAN_intron variant,HEP2_HUMAN_downstream gene variant,na_non coding transcript variant,HEP2_HUMAN_intergenic region,SNP29_PONAB_intron variant,SNP29_PONAB_upstream gene variant,na_intron variant,HEP2_HUMAN_splice region variant&synonymous variant,SNP29_PONAB_synonymous variant,SNP29_PONAB_downstream gene variant,na_inter…
PAMAJ01236	3900001-3950000	PAMAJ01236CG01200_intergenic_region,PAMAJ01236CG01190_non_coding_transcript_variant,PAMAJ01236CG01170_intergenic_region,PAMAJ01236CG01190_upstream_gene_variant,PAMAJ01236CG01190_downstream_gene_variant,PAMAJ01236CG01190_synonymous_variant,PAMAJ01236CG01190_intergenic_region	na_intergenic region,HIC2_DANRE_non coding transcript variant,HEP2_HUMAN_intergenic region,HIC2_DANRE_upstream gene variant,HIC2_DANRE_downstream gene variant,HIC2_DANRE_synonymous variant,HIC2_DANRE_intergenic region
PAMAJ01236	3950001-4000000	PAMAJ01236CG01200_intergenic_region,PAMAJ01236CG01230_intergenic_region,PAMAJ01236CG01220_upstream_gene_variant,PAMAJ01236CG01230_splice_region_variant&synonymous_variant,PAMAJ01236CG01230_missense_variant,PAMAJ01236CG01210_splice_region_variant&intron_variant,PAMAJ01236CG01200_downstream_gene_variant,PAMAJ01236CG01220_non_coding_transcript_variant,PAMAJ01236CG01210_missense_variant,PAMAJ01236CG0…	na_intergenic region,UTP15_XENTR_intergenic region,BTF3_HUMAN_upstream gene variant,UTP15_XENTR_splice region variant&synonymous variant,UTP15_XENTR_missense variant,PADC1_MOUSE_splice region variant&intron variant,na_downstream gene variant,BTF3_HUMAN_non coding transcript variant,PADC1_MOUSE_missense variant,PADC1_MOUSE_intergenic region,PADC1_MOUSE_non coding transcript variant,PADC1_MOUSE_dow…
PAMAJ01236	4000001-4050000	PAMAJ01236CG01230_non_coding_transcript_variant,PAMAJ01236CG01240_missense_variant,PAMAJ01236CG01240_splice_region_variant&intron_variant,PAMAJ01236CG01230_intergenic_region,PAMAJ01236CG01240_intergenic_region,PAMAJ01236CG01230_missense_variant,PAMAJ01236CG01240_intron_variant,PAMAJ01236CG01240_synonymous_variant,PAMAJ01236CG01240_downstream_gene_variant,PAMAJ01236CG01240_non_coding_transcript_va…	UTP15_XENTR_non coding transcript variant,ARG28_HUMAN_missense variant,ARG28_HUMAN_splice region variant&intron variant,UTP15_XENTR_intergenic region,ARG28_HUMAN_intergenic region,UTP15_XENTR_missense variant,ARG28_HUMAN_intron variant,ARG28_HUMAN_synonymous variant,ARG28_HUMAN_downstream gene variant,ARG28_HUMAN_non coding transcript variant,UTP15_XENTR_synonymous variant,UTP15_XENTR_intron vari…
PAMAJ01236	4050001-4100000	PAMAJ01236CG01250_upstream_gene_variant,PAMAJ01236CG01260_intron_variant,PAMAJ01236CG01250_synonymous_variant,PAMAJ01236CG01260_downstream_gene_variant,PAMAJ01236CG01260_intergenic_region,PAMAJ01236CG01270_intergenic_region,PAMAJ01236CG01270_intron_variant,PAMAJ01236CG01250_intergenic_region,PAMAJ01236CG01270_non_coding_transcript_variant,PAMAJ01236CG01260_upstream_gene_variant,PAMAJ01236CG01260_…	YKT6_DANRE_upstream gene variant,HXK4_HUMAN_intron variant,YKT6_DANRE_synonymous variant,HXK4_HUMAN_downstream gene variant,HXK4_HUMAN_intergenic region,GPT3L_DANRE_intergenic region,GPT3L_DANRE_intron variant,YKT6_DANRE_intergenic region,GPT3L_DANRE_non coding transcript variant,HXK4_HUMAN_upstream gene variant,HXK4_HUMAN_synonymous variant,YKT6_DANRE_non coding transcript variant,GPT3L_DANRE_up…
PAMAJ01236	4100001-4150000	PAMAJ01236CG01290_upstream_gene_variant,PAMAJ01236CG01300_intergenic_region,PAMAJ01236CG01280_missense_variant,PAMAJ01236CG01280_non_coding_transcript_variant,PAMAJ01236CG01290_non_coding_transcript_variant,PAMAJ01236CG01290_splice_region_variant&synonymous_variant,PAMAJ01236CG01290_intron_variant,PAMAJ01236CG01290_splice_region_variant&intron_variant,PAMAJ01236CG01280_upstream_gene_variant,PAMAJ…	PAIP1_HUMAN_upstream gene variant,FSTA_DANRE_intergenic region,FGF10_HUMAN_missense variant,FGF10_HUMAN_non coding transcript variant,PAIP1_HUMAN_non coding transcript variant,PAIP1_HUMAN_splice region variant&synonymous variant,PAIP1_HUMAN_intron variant,PAIP1_HUMAN_splice region variant&intron variant,FGF10_HUMAN_upstream gene variant,FGF10_HUMAN_downstream gene variant,FGF10_HUMAN_splice regio…
PAMAJ01236	4150001-4200000	PAMAJ01236CG01310_intergenic_region,PAMAJ01236CG01300_intergenic_region,PAMAJ01236CG01300_intron_variant,PAMAJ01236CG01300_upstream_gene_variant,PAMAJ01236CG01300_non_coding_transcript_variant,PAMAJ01236CG01300_downstream_gene_variant,PAMAJ01236CG01290_intergenic_region,PAMAJ01236CG01300_synonymous_variant	SNX18_HUMAN_intergenic region,FSTA_DANRE_intergenic region,FSTA_DANRE_intron variant,FSTA_DANRE_upstream gene variant,FSTA_DANRE_non coding transcript variant,FSTA_DANRE_downstream gene variant,PAIP1_HUMAN_intergenic region,FSTA_DANRE_synonymous variant
PAMAJ01236	4250001-4300000	PAMAJ01236CG01310_intergenic_region,PAMAJ01236CG01300_intergenic_region	SNX18_HUMAN_intergenic region,FSTA_DANRE_intergenic region
PAMAJ01236	4300001-4350000	PAMAJ01236CG01310_intergenic_region,PAMAJ01236CG01300_intergenic_region,PAMAJ01236CG01310_non_coding_transcript_variant,PAMAJ01236CG01320_intergenic_region,PAMAJ01236CG01320_intron_variant,PAMAJ01236CG01320_upstream_gene_variant,PAMAJ01236CG01310_upstream_gene_variant,PAMAJ01236CG01310_downstream_gene_variant,PAMAJ01236CG01320_synonymous_variant,PAMAJ01236CG01320_downstream_gene_variant,PAMAJ0123…	SNX18_HUMAN_intergenic region,FSTA_DANRE_intergenic region,SNX18_HUMAN_non coding transcript variant,CSPG4_RAT_intergenic region,CSPG4_RAT_intron variant,CSPG4_RAT_upstream gene variant,SNX18_HUMAN_upstream gene variant,SNX18_HUMAN_downstream gene variant,CSPG4_RAT_synonymous variant,CSPG4_RAT_downstream gene variant,CSPG4_RAT_missense variant,CSPG4_RAT_non coding transcript variant,SNX18_HUMAN_m…
PAMAJ01236	4350001-4400000	PAMAJ01236CG01320_missense_variant&splice_region_variant,PAMAJ01236CG01320_splice_region_variant&intron_variant,PAMAJ01236CG01320_synonymous_variant,PAMAJ01236CG01320_intron_variant,PAMAJ01236CG01320_upstream_gene_variant,PAMAJ01236CG01330_intergenic_region,PAMAJ01236CG01320_intergenic_region,PAMAJ01236CG01320_downstream_gene_variant,PAMAJ01236CG01320_missense_variant,PAMAJ01236CG01320_non_coding…	CSPG4_RAT_missense variant&splice region variant,CSPG4_RAT_splice region variant&intron variant,CSPG4_RAT_synonymous variant,CSPG4_RAT_intron variant,CSPG4_RAT_upstream gene variant,LIPE_HUMAN_intergenic region,CSPG4_RAT_intergenic region,CSPG4_RAT_downstream gene variant,CSPG4_RAT_missense variant,CSPG4_RAT_non coding transcript variant
PAMAJ01236	4400001-4450000	PAMAJ01236CG01340_intron_variant,PAMAJ01236CG01340_synonymous_variant,PAMAJ01236CG01330_synonymous_variant,PAMAJ01236CG01330_upstream_gene_variant,PAMAJ01236CG01320_intergenic_region,PAMAJ01236CG01340_intergenic_region,PAMAJ01236CG01330_intergenic_region,PAMAJ01236CG01340_non_coding_transcript_variant,PAMAJ01236CG01330_intron_variant,PAMAJ01236CG01340_upstream_gene_variant,PAMAJ01236CG01330_misse…	S20A2_FELCA_intron variant,S20A2_FELCA_synonymous variant,LIPE_HUMAN_synonymous variant,LIPE_HUMAN_upstream gene variant,CSPG4_RAT_intergenic region,S20A2_FELCA_intergenic region,LIPE_HUMAN_intergenic region,S20A2_FELCA_non coding transcript variant,LIPE_HUMAN_intron variant,S20A2_FELCA_upstream gene variant,LIPE_HUMAN_missense variant,LIPE_HUMAN_non coding transcript variant,LIPE_HUMAN_downstrea…
PAMAJ01236	4450001-4500000	PAMAJ01236CG01340_intron_variant,PAMAJ01236CG01340_splice_acceptor_variant&intron_variant,PAMAJ01236CG01340_non_coding_transcript_variant,PAMAJ01236CG01340_upstream_gene_variant,PAMAJ01236CG01340_splice_region_variant&intron_variant,PAMAJ01236CG01340_synonymous_variant,PAMAJ01236CG01340_intergenic_region,PAMAJ01236CG01350_intergenic_region,PAMAJ01236CG01340_downstream_gene_variant	S20A2_FELCA_intron variant,S20A2_FELCA_splice acceptor variant&intron variant,S20A2_FELCA_non coding transcript variant,S20A2_FELCA_upstream gene variant,S20A2_FELCA_splice region variant&intron variant,S20A2_FELCA_synonymous variant,S20A2_FELCA_intergenic region,EREG_MOUSE_intergenic region,S20A2_FELCA_downstream gene variant
PAMAJ01236	4500001-4550000	PAMAJ01236CG01360_missense_variant,PAMAJ01236CG01350_downstream_gene_variant,PAMAJ01236CG01360_intron_variant,PAMAJ01236CG01350_upstream_gene_variant,PAMAJ01236CG01350_splice_donor_variant&intron_variant,PAMAJ01236CG01370_intergenic_region,PAMAJ01236CG01340_intergenic_region,PAMAJ01236CG01350_non_coding_transcript_variant,PAMAJ01236CG01360_upstream_gene_variant,PAMAJ01236CG01350_intron_variant,PA…	CL17A_HUMAN_missense variant,EREG_MOUSE_downstream gene variant,CL17A_HUMAN_intron variant,EREG_MOUSE_upstream gene variant,EREG_MOUSE_splice donor variant&intron variant,GPX8_TETNG_intergenic region,S20A2_FELCA_intergenic region,EREG_MOUSE_non coding transcript variant,CL17A_HUMAN_upstream gene variant,EREG_MOUSE_intron variant,EREG_MOUSE_synonymous variant,CL17A_HUMAN_intergenic region,CL17A_HU…
PAMAJ01236	4550001-4598772	PAMAJ01236CG01370_splice_region_variant&intron_variant,PAMAJ01236CG01370_missense_variant,PAMAJ01236CG01380_synonymous_variant,PAMAJ01236CG01380_missense_variant,PAMAJ01236CG01370_synonymous_variant,PAMAJ01236CG01380_intergenic_region,PAMAJ01236CG01370_intergenic_region,PAMAJ01236CG01380_intron_variant,PAMAJ01236CG01370_intron_variant,PAMAJ01236CG01380_splice_region_variant&synonymous_variant,PAM…	GPX8_TETNG_splice region variant&intron variant,GPX8_TETNG_missense variant,MCIN_XENTR_synonymous variant,MCIN_XENTR_missense variant,GPX8_TETNG_synonymous variant,MCIN_XENTR_intergenic region,GPX8_TETNG_intergenic region,MCIN_XENTR_intron variant,GPX8_TETNG_intron variant,MCIN_XENTR_splice region variant&synonymous variant,MCIN_XENTR_upstream gene variant,MCIN_XENTR_splice region variant&intron …
PAMAJ00641	150001-200000	PAMAJ00641CG00070_upstream_gene_variant,PAMAJ00641CG00070_intergenic_region,PAMAJ00641CG00070_non_coding_transcript_variant,PAMAJ00641CG00060_upstream_gene_variant,PAMAJ00641CG00060_downstream_gene_variant,PAMAJ00641CG00070_downstream_gene_variant,PAMAJ00641CG00080_intergenic_region,PAMAJ00641CG00060_intergenic_region,PAMAJ00641CG00050_intergenic_region	na_upstream gene variant,na_intergenic region,na_non coding transcript variant,na_upstream gene variant,na_downstream gene variant,na_downstream gene variant,LRC4C_MOUSE_intergenic region,na_intergenic region,na_intergenic region
PAMAJ00314	1-50000	PAMAJ00314CG00020_non_coding_transcript_variant,PAMAJ00314CG00040_intergenic_region,PAMAJ00314CG00060_upstream_gene_variant,PAMAJ00314CG00010_intergenic_region,PAMAJ00314CG00010_downstream_gene_variant,PAMAJ00314CG00020_upstream_gene_variant,PAMAJ00314CG00020_intergenic_region,PAMAJ00314CG00050_intergenic_region,PAMAJ00314CG00030_downstream_gene_variant,PAMAJ00314CG00050_downstream_gene_variant,P…	na_non coding transcript variant,FTCD_CHICK_intergenic region,AGRG7_HUMAN_upstream gene variant,BCOR_HUMAN_intergenic region,BCOR_HUMAN_downstream gene variant,na_upstream gene variant,na_intergenic region,na_intergenic region,FTCD_CHICK_downstream gene variant,na_downstream gene variant,BCOR_HUMAN_upstream gene variant,FTCD_CHICK_intergenic region,na_synonymous variant,FTCD_CHICK_upstream gene v…
PAMAJ00314	50001-100000	PAMAJ00314CG00080_upstream_gene_variant,PAMAJ00314CG00060_upstream_gene_variant,PAMAJ00314CG00070_non_coding_transcript_variant,PAMAJ00314CG00060_non_coding_transcript_variant,PAMAJ00314CG00070_upstream_gene_variant,PAMAJ00314CG00070_synonymous_variant,PAMAJ00314CG00050_intergenic_region,PAMAJ00314CG00070_intron_variant,PAMAJ00314CG00060_synonymous_variant,PAMAJ00314CG00060_missense_variant,PAMAJ…	TARSH_HUMAN_upstream gene variant,AGRG7_HUMAN_upstream gene variant,TARSH_HUMAN_non coding transcript variant,AGRG7_HUMAN_non coding transcript variant,TARSH_HUMAN_upstream gene variant,TARSH_HUMAN_synonymous variant,na_intergenic region,TARSH_HUMAN_intron variant,AGRG7_HUMAN_synonymous variant,AGRG7_HUMAN_missense variant,TARSH_HUMAN_downstream gene variant,TARSH_HUMAN_downstream gene variant,AG…
PAMAJ00426	1-50000	CHR_START_intergenic_region,PAMAJ00426CG00010_intergenic_region	na_START intergenic region,na_intergenic region
PAMAJ00426	300001-350000	PAMAJ00426CG00050_downstream_gene_variant,PAMAJ00426CG00050_non_coding_transcript_variant,PAMAJ00426CG00040_non_coding_transcript_variant,PAMAJ00426CG00030_intergenic_region,PAMAJ00426CG00060_intergenic_region,PAMAJ00426CG00040_downstream_gene_variant,PAMAJ00426CG00040_missense_variant,PAMAJ00426CG00050_upstream_gene_variant,PAMAJ00426CG00040_intergenic_region,PAMAJ00426CG00040_upstream_gene_vari…	BCDO2_MOUSE_downstream gene variant,BCDO2_MOUSE_non coding transcript variant,na_non coding transcript variant,SORL_HUMAN_intergenic region,DHSDB_DANRE_intergenic region,na_downstream gene variant,na_missense variant,BCDO2_MOUSE_upstream gene variant,na_intergenic region,na_upstream gene variant,BCDO2_MOUSE_missense variant,BCDO2_MOUSE_intergenic region,BCDO2_MOUSE_splice region variant&intron va…
PAMAJ00426	850001-900000	PAMAJ00426CG00220_upstream_gene_variant,PAMAJ00426CG00210_intron_variant,PAMAJ00426CG00210_synonymous_variant,PAMAJ00426CG00220_intergenic_region,PAMAJ00426CG00220_intron_variant,PAMAJ00426CG00220_non_coding_transcript_variant,PAMAJ00426CG00210_upstream_gene_variant,PAMAJ00426CG00210_missense_variant,PAMAJ00426CG00220_synonymous_variant,PAMAJ00426CG00210_intergenic_region,PAMAJ00426CG00220_missen…	PHLB1_MOUSE_upstream gene variant,PHLB1_MOUSE_intron variant,PHLB1_MOUSE_synonymous variant,PHLB1_MOUSE_intergenic region,PHLB1_MOUSE_intron variant,PHLB1_MOUSE_non coding transcript variant,PHLB1_MOUSE_upstream gene variant,PHLB1_MOUSE_missense variant,PHLB1_MOUSE_synonymous variant,PHLB1_MOUSE_intergenic region,PHLB1_MOUSE_missense variant,PHLB1_MOUSE_downstream gene variant,PHLB1_MOUSE_downstr…
PAMAJ00426	1600001-1650000	PAMAJ00426CG00560_intergenic_region,PAMAJ00426CG00510_intergenic_region,PAMAJ00426CG00550_upstream_gene_variant,PAMAJ00426CG00550_downstream_gene_variant,PAMAJ00426CG00560_upstream_gene_variant,PAMAJ00426CG00540_missense_variant,PAMAJ00426CG00540_upstream_gene_variant,PAMAJ00426CG00520_synonymous_variant,PAMAJ00426CG00530_intergenic_region,PAMAJ00426CG00550_intergenic_region,PAMAJ00426CG00540_int…	TEKT1_HUMAN_intergenic region,na_intergenic region,INP5K_HUMAN_upstream gene variant,INP5K_HUMAN_downstream gene variant,TEKT1_HUMAN_upstream gene variant,na_missense variant,na_upstream gene variant,na_synonymous variant,PIPNA_BOVIN_intergenic region,INP5K_HUMAN_intergenic region,na_intron variant,na_downstream gene variant,na_upstream gene variant,INP5K_HUMAN_non coding transcript variant,PIPNA…
PAMAJ00739	1200001-1250000	PAMAJ00739CG00500_upstream_gene_variant,PAMAJ00739CG00520_downstream_gene_variant,PAMAJ00739CG00480_splice_region_variant&synonymous_variant,PAMAJ00739CG00520_upstream_gene_variant,PAMAJ00739CG00500_missense_variant&splice_region_variant,PAMAJ00739CG00500_intergenic_region,PAMAJ00739CG00490_intergenic_region,PAMAJ00739CG00500_splice_region_variant&intron_variant,PAMAJ00739CG00480_downstream_gene_…	EHMT1_HUMAN_upstream gene variant,ARRD1_HUMAN_downstream gene variant,CAC1A_RABIT_splice region variant&synonymous variant,ARRD1_HUMAN_upstream gene variant,EHMT1_HUMAN_missense variant&splice region variant,EHMT1_HUMAN_intergenic region,CAC1A_RAT_intergenic region,EHMT1_HUMAN_splice region variant&intron variant,CAC1A_RABIT_downstream gene variant,CAC1A_RABIT_non coding transcript variant,CAC1A_…
PAMAJ00134	3550001-3600000	PAMAJ00134CG01400_intergenic_region,PAMAJ00134CG01400_downstream_gene_variant,PAMAJ00134CG01400_intron_variant,PAMAJ00134CG01400_splice_region_variant&intron_variant,PAMAJ00134CG01410_intergenic_region,PAMAJ00134CG01400_non_coding_transcript_variant,PAMAJ00134CG01400_synonymous_variant,PAMAJ00134CG01400_upstream_gene_variant,PAMAJ00134CG01400_missense_variant	NTRK1_CHICK_intergenic region,NTRK1_CHICK_downstream gene variant,NTRK1_CHICK_intron variant,NTRK1_CHICK_splice region variant&intron variant,AFP4_MYOOC_intergenic region,NTRK1_CHICK_non coding transcript variant,NTRK1_CHICK_synonymous variant,NTRK1_CHICK_upstream gene variant,NTRK1_CHICK_missense variant
PAMAJ00134	3800001-3850000	PAMAJ00134CG01510_intergenic_region,PAMAJ00134CG01500_intergenic_region,PAMAJ00134CG01510_non_coding_transcript_variant,PAMAJ00134CG01530_upstream_gene_variant,PAMAJ00134CG01530_downstream_gene_variant,PAMAJ00134CG01520_intergenic_region,PAMAJ00134CG01520_upstream_gene_variant,PAMAJ00134CG01510_upstream_gene_variant,PAMAJ00134CG01540_intergenic_region,PAMAJ00134CG01530_intergenic_region,PAMAJ0013…	NR2F5_DANRE_intergenic region,na_intergenic region,NR2F5_DANRE_non coding transcript variant,na_upstream gene variant,na_downstream gene variant,na_intergenic region,na_upstream gene variant,NR2F5_DANRE_upstream gene variant,IL21R_MOUSE_intergenic region,na_intergenic region,na_synonymous variant,na_downstream gene variant,NR2F5_DANRE_downstream gene variant,na_missense variant,na_non coding tran…
PAMAJ00951	1750001-1800000	PAMAJ00951CG00230_downstream_gene_variant,PAMAJ00951CG00230_synonymous_variant,PAMAJ00951CG00220_intron_variant,PAMAJ00951CG00220_missense_variant,PAMAJ00951CG00220_intergenic_region,PAMAJ00951CG00230_intergenic_region,PAMAJ00951CG00220_non_coding_transcript_variant,PAMAJ00951CG00210_intergenic_region,PAMAJ00951CG00230_upstream_gene_variant,PAMAJ00951CG00240_intergenic_region,PAMAJ00951CG00230_no…	RL3R1_MOUSE_downstream gene variant,RL3R1_MOUSE_synonymous variant,MO4L1_RAT_intron variant,MO4L1_RAT_missense variant,MO4L1_RAT_intergenic region,RL3R1_MOUSE_intergenic region,MO4L1_RAT_non coding transcript variant,UACA_BOVIN_intergenic region,RL3R1_MOUSE_upstream gene variant,SKR1B_DANRE_intergenic region,RL3R1_MOUSE_non coding transcript variant,MO4L1_RAT_upstream gene variant,MO4L1_RAT_downs…
PAMAJ00386	150001-200000	PAMAJ00386CG00080_intron_variant,PAMAJ00386CG00070_intergenic_region,PAMAJ00386CG00060_upstream_gene_variant,PAMAJ00386CG00070_missense_variant,PAMAJ00386CG00060_non_coding_transcript_variant,PAMAJ00386CG00050_intergenic_region,PAMAJ00386CG00080_upstream_gene_variant,PAMAJ00386CG00080_downstream_gene_variant,PAMAJ00386CG00060_synonymous_variant,PAMAJ00386CG00080_intergenic_region,PAMAJ00386CG0007…	MYH6_MOUSE_intron variant,na_intergenic region,na_upstream gene variant,na_missense variant,na_non coding transcript variant,na_intergenic region,MYH6_MOUSE_upstream gene variant,MYH6_MOUSE_downstream gene variant,na_synonymous variant,MYH6_MOUSE_intergenic region,na_non coding transcript variant,na_splice donor variant&intron variant,na_missense variant,na_synonymous variant,MYH6_MOUSE_missense …
PAMAJ00386	250001-300000	PAMAJ00386CG00100_non_coding_transcript_variant,PAMAJ00386CG00110_missense_variant,PAMAJ00386CG00150_missense_variant,PAMAJ00386CG00110_downstream_gene_variant,PAMAJ00386CG00130_non_coding_transcript_variant,PAMAJ00386CG00130_synonymous_variant,PAMAJ00386CG00110_intergenic_region,PAMAJ00386CG00100_splice_region_variant&intron_variant,PAMAJ00386CG00100_intron_variant,PAMAJ00386CG00120_synonymous_v…	S22AH_MOUSE_non coding transcript variant,na_missense variant,ZFHX2_HUMAN_missense variant,na_downstream gene variant,PABP2_HUMAN_non coding transcript variant,PABP2_HUMAN_synonymous variant,na_intergenic region,S22AH_MOUSE_splice region variant&intron variant,S22AH_MOUSE_intron variant,CEBPE_HUMAN_synonymous variant,S22AH_MOUSE_upstream gene variant,PABP2_HUMAN_intron variant,CEBPE_HUMAN_upstrea…
PAMAJ00386	300001-350000	PAMAJ00386CG00160_intron_variant,PAMAJ00386CG00190_synonymous_variant,PAMAJ00386CG00170_intergenic_region,PAMAJ00386CG00170_synonymous_variant,PAMAJ00386CG00190_upstream_gene_variant,PAMAJ00386CG00190_downstream_gene_variant,PAMAJ00386CG00160_missense_variant,PAMAJ00386CG00190_non_coding_transcript_variant,PAMAJ00386CG00180_intron_variant,PAMAJ00386CG00180_downstream_gene_variant,PAMAJ00386CG0020…	THTPA_BOVIN_intron variant,PSME1_MOUSE_synonymous variant,DCA11_RAT_intergenic region,DCA11_RAT_synonymous variant,PSME1_MOUSE_upstream gene variant,PSME1_MOUSE_downstream gene variant,THTPA_BOVIN_missense variant,PSME1_MOUSE_non coding transcript variant,FITM1_DANRE_intron variant,FITM1_DANRE_downstream gene variant,na_intergenic region,DCA11_RAT_downstream gene variant,DCA11_RAT_non coding tran…
PAMAJ00386	450001-500000	PAMAJ00386CG00300_missense_variant&splice_region_variant,PAMAJ00386CG00270_downstream_gene_variant,PAMAJ00386CG00300_intergenic_region,PAMAJ00386CG00290_intergenic_region,PAMAJ00386CG00300_splice_region_variant&intron_variant,PAMAJ00386CG00310_upstream_gene_variant,PAMAJ00386CG00310_downstream_gene_variant,PAMAJ00386CG00290_intron_variant,PAMAJ00386CG00330_upstream_gene_variant,PAMAJ00386CG00330_…	NANOG_CHICK_missense variant&splice region variant,SIGL6_HUMAN_downstream gene variant,NANOG_CHICK_intergenic region,TM9S1_MOUSE_intergenic region,NANOG_CHICK_splice region variant&intron variant,IPO4_HUMAN_upstream gene variant,IPO4_HUMAN_downstream gene variant,TM9S1_MOUSE_intron variant,REC8_HUMAN_upstream gene variant,REC8_HUMAN_downstream gene variant,REC8_HUMAN_synonymous variant,NANOG_CHIC…
PAMAJ00386	650001-700000	PAMAJ00386CG00420_intergenic_region,PAMAJ00386CG00420_upstream_gene_variant,PAMAJ00386CG00420_non_coding_transcript_variant,PAMAJ00386CG00410_upstream_gene_variant,PAMAJ00386CG00420_intron_variant,PAMAJ00386CG00420_downstream_gene_variant,PAMAJ00386CG00400_intergenic_region,PAMAJ00386CG00400_downstream_gene_variant,PAMAJ00386CG00430_intergenic_region,PAMAJ00386CG00400_non_coding_transcript_varian…	na_intergenic region,na_upstream gene variant,na_non coding transcript variant,MCA3_HUMAN_upstream gene variant,na_intron variant,na_downstream gene variant,na_intergenic region,na_downstream gene variant,S35B3_MOUSE_intergenic region,na_non coding transcript variant,na_synonymous variant,BL1S5_XENLA_intergenic region,MCA3_HUMAN_splice region variant&intron variant,MCA3_HUMAN_synonymous variant,M…
PAMAJ00386	800001-850000	PAMAJ00386CG00430_intergenic_region,PAMAJ00386CG00440_intergenic_region	S35B3_MOUSE_intergenic region,na_intergenic region
PAMAJ00386	1000001-1050000	PAMAJ00386CG00470_intergenic_region,PAMAJ00386CG00480_intergenic_region	na_intergenic region,na_intergenic region
PAMAJ00386	1150001-1200000	PAMAJ00386CG00520_intergenic_region,PAMAJ00386CG00520_downstream_gene_variant,PAMAJ00386CG00520_missense_variant,PAMAJ00386CG00530_missense_variant,PAMAJ00386CG00530_non_coding_transcript_variant,PAMAJ00386CG00520_non_coding_transcript_variant,PAMAJ00386CG00510_intergenic_region,PAMAJ00386CG00530_intron_variant,PAMAJ00386CG00520_missense_variant&splice_region_variant,PAMAJ00386CG00520_splice_regi…	PLCX2_MOUSE_intergenic region,PLCX2_MOUSE_downstream gene variant,PLCX2_MOUSE_missense variant,PHLB2_MOUSE_missense variant,PHLB2_MOUSE_non coding transcript variant,PLCX2_MOUSE_non coding transcript variant,MAK_HUMAN_intergenic region,PHLB2_MOUSE_intron variant,PLCX2_MOUSE_missense variant&splice region variant,PLCX2_MOUSE_splice region variant&intron variant,PHLB2_MOUSE_upstream gene variant,PL…
PAMAJ00386	1550001-1600000	PAMAJ00386CG00620_downstream_gene_variant,PAMAJ00386CG00640_intergenic_region,PAMAJ00386CG00600_intergenic_region,PAMAJ00386CG00610_intergenic_region,PAMAJ00386CG00620_upstream_gene_variant,PAMAJ00386CG00620_missense_variant,PAMAJ00386CG00610_non_coding_transcript_variant,PAMAJ00386CG00600_synonymous_variant,PAMAJ00386CG00630_non_coding_transcript_variant,PAMAJ00386CG00610_missense_variant,PAMAJ0…	ROP1L_DANRE_downstream gene variant,AMER2_DANRE_intergenic region,AN33B_MOUSE_intergenic region,AN33B_HUMAN_intergenic region,ROP1L_DANRE_upstream gene variant,ROP1L_DANRE_missense variant,AN33B_HUMAN_non coding transcript variant,AN33B_MOUSE_synonymous variant,NUP58_MOUSE_non coding transcript variant,AN33B_HUMAN_missense variant,AN33B_MOUSE_intron variant,AN33B_MOUSE_splice region variant&intro…
PAMAJ00386	2100001-2150000	PAMAJ00386CG00710_downstream_gene_variant,PAMAJ00386CG00710_non_coding_transcript_variant,PAMAJ00386CG00720_synonymous_variant,PAMAJ00386CG00720_missense_variant,PAMAJ00386CG00720_downstream_gene_variant,PAMAJ00386CG00720_intergenic_region,PAMAJ00386CG00710_intergenic_region,PAMAJ00386CG00710_upstream_gene_variant,PAMAJ00386CG00700_intergenic_region,PAMAJ00386CG00720_upstream_gene_variant,PAMAJ00…	HNF4A_XENLA_downstream gene variant,HNF4A_XENLA_non coding transcript variant,GP141_HUMAN_synonymous variant,GP141_HUMAN_missense variant,GP141_HUMAN_downstream gene variant,GP141_HUMAN_intergenic region,HNF4A_XENLA_intergenic region,HNF4A_XENLA_upstream gene variant,na_intergenic region,GP141_HUMAN_upstream gene variant,HNF4A_XENLA_splice region variant&intron variant,K1468_DANRE_upstream gene v…
PAMAJ00386	2150001-2200000	PAMAJ00386CG00730_downstream_gene_variant,PAMAJ00386CG00740_intron_variant,PAMAJ00386CG00730_intergenic_region,PAMAJ00386CG00720_intergenic_region,PAMAJ00386CG00730_non_coding_transcript_variant,PAMAJ00386CG00730_splice_region_variant&intron_variant,PAMAJ00386CG00740_synonymous_variant,PAMAJ00386CG00730_upstream_gene_variant,PAMAJ00386CG00730_missense_variant,PAMAJ00386CG00730_synonymous_variant,…	K1468_DANRE_downstream gene variant,TNR11_MOUSE_intron variant,K1468_DANRE_intergenic region,GP141_HUMAN_intergenic region,K1468_DANRE_non coding transcript variant,K1468_DANRE_splice region variant&intron variant,TNR11_MOUSE_synonymous variant,K1468_DANRE_upstream gene variant,K1468_DANRE_missense variant,K1468_DANRE_synonymous variant,TNR11_MOUSE_upstream gene variant,TNR11_MOUSE_missense varia…
PAMAJ00386	2200001-2250000	PAMAJ00386CG00750_synonymous_variant,PAMAJ00386CG00760_downstream_gene_variant,PAMAJ00386CG00760_missense_variant,PAMAJ00386CG00740_synonymous_variant,PAMAJ00386CG00780_missense_variant,PAMAJ00386CG00760_upstream_gene_variant,PAMAJ00386CG00740_missense_variant,PAMAJ00386CG00790_non_coding_transcript_variant,PAMAJ00386CG00740_intergenic_region,PAMAJ00386CG00740_non_coding_transcript_variant,PAMAJ0…	RDH12_MOUSE_synonymous variant,RDH12_HUMAN_downstream gene variant,RDH12_HUMAN_missense variant,TNR11_MOUSE_synonymous variant,na_missense variant,RDH12_HUMAN_upstream gene variant,TNR11_MOUSE_missense variant,TPK1_MOUSE_non coding transcript variant,TNR11_MOUSE_intergenic region,TNR11_MOUSE_non coding transcript variant,RDH12_MOUSE_upstream gene variant,SC61G_XENLA_splice region variant&intron v…
PAMAJ00386	2250001-2300000	PAMAJ00386CG00800_intron_variant,PAMAJ00386CG00790_synonymous_variant,PAMAJ00386CG00790_upstream_gene_variant,PAMAJ00386CG00810_intergenic_region,PAMAJ00386CG00800_upstream_gene_variant,PAMAJ00386CG00790_missense_variant,PAMAJ00386CG00790_intergenic_region,PAMAJ00386CG00800_downstream_gene_variant,PAMAJ00386CG00790_intron_variant,PAMAJ00386CG00790_downstream_gene_variant,PAMAJ00386CG00790_non_cod…	na_intron variant,TPK1_MOUSE_synonymous variant,TPK1_MOUSE_upstream gene variant,na_intergenic region,na_upstream gene variant,TPK1_MOUSE_missense variant,TPK1_MOUSE_intergenic region,na_downstream gene variant,TPK1_MOUSE_intron variant,TPK1_MOUSE_downstream gene variant,TPK1_MOUSE_non coding transcript variant,na_missense variant,na_non coding transcript variant,na_intergenic region,na_splice re…
PAMAJ00386	2300001-2350000	PAMAJ00386CG00810_intergenic_region,PAMAJ00386CG00800_intergenic_region	na_intergenic region,na_intergenic region
PAMAJ00143	1-50000	PAMAJ00143CG00010_intron_variant,PAMAJ00143CG00010_synonymous_variant,PAMAJ00143CG00020_intergenic_region,PAMAJ00143CG00010_upstream_gene_variant,PAMAJ00143CG00010_intergenic_region,CHR_START_intergenic_region,PAMAJ00143CG00010_downstream_gene_variant,PAMAJ00143CG00010_splice_region_variant&intron_variant,PAMAJ00143CG00010_non_coding_transcript_variant	MMP16_MOUSE_intron variant,MMP16_MOUSE_synonymous variant,MMP16_HUMAN_intergenic region,MMP16_MOUSE_upstream gene variant,MMP16_MOUSE_intergenic region,na_START intergenic region,MMP16_MOUSE_downstream gene variant,MMP16_MOUSE_splice region variant&intron variant,MMP16_MOUSE_non coding transcript variant
PAMAJ00143	100001-150000	PAMAJ00143CG00030_intergenic_region,PAMAJ00143CG00020_intergenic_region	na_intergenic region,MMP16_HUMAN_intergenic region
PAMAJ00143	200001-250000	PAMAJ00143CG00040_downstream_gene_variant,PAMAJ00143CG00060_missense_variant,PAMAJ00143CG00080_upstream_gene_variant,PAMAJ00143CG00040_splice_region_variant&intron_variant,PAMAJ00143CG00050_missense_variant,PAMAJ00143CG00050_intergenic_region,PAMAJ00143CG00040_intergenic_region,PAMAJ00143CG00050_non_coding_transcript_variant,PAMAJ00143CG00040_intron_variant,PAMAJ00143CG00080_downstream_gene_varia…	CNGB3_MOUSE_downstream gene variant,na_missense variant,COM1_DANRE_upstream gene variant,CNGB3_MOUSE_splice region variant&intron variant,FAN_MOUSE_missense variant,FAN_MOUSE_intergenic region,CNGB3_MOUSE_intergenic region,FAN_MOUSE_non coding transcript variant,CNGB3_MOUSE_intron variant,COM1_DANRE_downstream gene variant,TM241_XENLA_intergenic region,COM1_DANRE_non coding transcript variant,na_…
PAMAJ00143	250001-300000	PAMAJ00143CG00090_splice_region_variant&intron_variant,PAMAJ00143CG00080_upstream_gene_variant,PAMAJ00143CG00090_non_coding_transcript_variant,PAMAJ00143CG00100_non_coding_transcript_variant,PAMAJ00143CG00120_synonymous_variant,PAMAJ00143CG00100_upstream_gene_variant,PAMAJ00143CG00100_downstream_gene_variant,PAMAJ00143CG00090_synonymous_variant,PAMAJ00143CG00080_downstream_gene_variant,PAMAJ00143…	F168B_XENTR_splice region variant&intron variant,COM1_DANRE_upstream gene variant,F168B_XENTR_non coding transcript variant,FBSP1_DANRE_non coding transcript variant,SHLB1_CHICK_synonymous variant,FBSP1_DANRE_upstream gene variant,FBSP1_DANRE_downstream gene variant,F168B_XENTR_synonymous variant,COM1_DANRE_downstream gene variant,COM1_DANRE_non coding transcript variant,FBSP1_DANRE_intron varian…
PAMAJ00143	300001-350000	PAMAJ00143CG00130_downstream_gene_variant,PAMAJ00143CG00130_missense_variant,PAMAJ00143CG00120_intron_variant,PAMAJ00143CG00120_splice_region_variant&intron_variant,PAMAJ00143CG00120_missense_variant,PAMAJ00143CG00120_synonymous_variant,PAMAJ00143CG00120_intergenic_region,PAMAJ00143CG00130_intergenic_region,PAMAJ00143CG00120_non_coding_transcript_variant,PAMAJ00143CG00130_upstream_gene_variant,PA…	VAV3_HUMAN_downstream gene variant,VAV3_HUMAN_missense variant,SHLB1_CHICK_intron variant,SHLB1_CHICK_splice region variant&intron variant,SHLB1_CHICK_missense variant,SHLB1_CHICK_synonymous variant,SHLB1_CHICK_intergenic region,VAV3_HUMAN_intergenic region,SHLB1_CHICK_non coding transcript variant,VAV3_HUMAN_upstream gene variant,na_intergenic region,VAV3_HUMAN_non coding transcript variant,SHLB…
PAMAJ00143	1100001-1150000	PAMAJ00143CG00310_intergenic_region,PAMAJ00143CG00270_downstream_gene_variant,PAMAJ00143CG00300_synonymous_variant,PAMAJ00143CG00290_downstream_gene_variant,PAMAJ00143CG00270_splice_region_variant&intron_variant,PAMAJ00143CG00320_downstream_gene_variant,PAMAJ00143CG00290_non_coding_transcript_variant,PAMAJ00143CG00270_missense_variant,PAMAJ00143CG00320_intron_variant,PAMAJ00143CG00280_missense_va…	DPH2_DANRE_intergenic region,PRKDC_CHICK_downstream gene variant,NCF2_BOVIN_synonymous variant,GARE1_DANRE_downstream gene variant,PRKDC_CHICK_splice region variant&intron variant,KI20A_HUMAN_downstream gene variant,GARE1_DANRE_non coding transcript variant,PRKDC_CHICK_missense variant,KI20A_HUMAN_intron variant,na_missense variant,DPH2_DANRE_missense variant&splice region variant,NCF2_BOVIN_spli…
PAMAJ00143	1150001-1200000	PAMAJ00143CG00360_non_coding_transcript_variant,PAMAJ00143CG00340_non_coding_transcript_variant,PAMAJ00143CG00350_splice_region_variant&intron_variant,PAMAJ00143CG00320_downstream_gene_variant,PAMAJ00143CG00360_intergenic_region,PAMAJ00143CG00330_intron_variant,PAMAJ00143CG00340_intergenic_region,PAMAJ00143CG00350_intergenic_region,PAMAJ00143CG00360_missense_variant,PAMAJ00143CG00350_non_coding_t…	na_non coding transcript variant,RS20_RAT_non coding transcript variant,na_splice region variant&intron variant,KI20A_HUMAN_downstream gene variant,na_intergenic region,KI20A_MOUSE_intron variant,RS20_RAT_intergenic region,na_intergenic region,na_missense variant,na_non coding transcript variant,RS20_RAT_upstream gene variant,RS20_RAT_synonymous variant,na_synonymous variant,na_missense variant,R…
PAMAJ00143	1200001-1250000	PAMAJ00143CG00370_synonymous_variant,PAMAJ00143CG00380_upstream_gene_variant,PAMAJ00143CG00370_non_coding_transcript_variant,PAMAJ00143CG00370_splice_region_variant&intron_variant,PAMAJ00143CG00370_downstream_gene_variant,PAMAJ00143CG00380_downstream_gene_variant,PAMAJ00143CG00370_missense_variant,PAMAJ00143CG00370_intergenic_region,PAMAJ00143CG00370_intron_variant,PAMAJ00143CG00370_splice_region…	AHRR_HUMAN_synonymous variant,PIGM_DANRE_upstream gene variant,AHRR_HUMAN_non coding transcript variant,AHRR_HUMAN_splice region variant&intron variant,AHRR_HUMAN_downstream gene variant,PIGM_DANRE_downstream gene variant,AHRR_HUMAN_missense variant,AHRR_HUMAN_intergenic region,AHRR_HUMAN_intron variant,AHRR_HUMAN_splice region variant&synonymous variant,AHRR_HUMAN_upstream gene variant,na_interg…
PAMAJ00143	1250001-1300000	PAMAJ00143CG00400_synonymous_variant,PAMAJ00143CG00400_missense_variant,PAMAJ00143CG00410_downstream_gene_variant,PAMAJ00143CG00400_intron_variant,PAMAJ00143CG00420_non_coding_transcript_variant,PAMAJ00143CG00390_upstream_gene_variant,PAMAJ00143CG00400_upstream_gene_variant,PAMAJ00143CG00380_synonymous_variant,PAMAJ00143CG00430_splice_region_variant&intron_variant,PAMAJ00143CG00390_downstream_gen…	ILEU_HORSE_synonymous variant,ILEU_HORSE_missense variant,SPB9_HUMAN_downstream gene variant,ILEU_HORSE_intron variant,ILEU_HORSE_non coding transcript variant,SPB5_XENTR_upstream gene variant,ILEU_HORSE_upstream gene variant,PIGM_DANRE_synonymous variant,ILEU_HORSE_splice region variant&intron variant,SPB5_XENTR_downstream gene variant,SPB9_HUMAN_missense variant,SPB5_XENTR_splice region variant…
PAMAJ00143	1400001-1450000	PAMAJ00143CG00480_intergenic_region,PAMAJ00143CG00470_upstream_gene_variant,PAMAJ00143CG00510_downstream_gene_variant,PAMAJ00143CG00480_synonymous_variant,PAMAJ00143CG00500_intergenic_region,PAMAJ00143CG00470_missense_variant,PAMAJ00143CG00530_upstream_gene_variant,PAMAJ00143CG00470_intergenic_region,PAMAJ00143CG00490_non_coding_transcript_variant,PAMAJ00143CG00510_non_coding_transcript_variant,P…	CPNE3_HUMAN_intergenic region,RMD1_RAT_upstream gene variant,CPNE3_HUMAN_downstream gene variant,CPNE3_HUMAN_synonymous variant,CPNE3_HUMAN_intergenic region,RMD1_RAT_missense variant,WDR37_XENTR_upstream gene variant,RMD1_RAT_intergenic region,CPNE3_HUMAN_non coding transcript variant,CPNE3_HUMAN_non coding transcript variant,CPNE3_HUMAN_splice region variant&synonymous variant,CPNE3_HUMAN_splic…
PAMAJ00143	1700001-1750000	PAMAJ00143CG00560_intergenic_region,PAMAJ00143CG00570_intergenic_region	RED2_MOUSE_intergenic region,PFKAP_PONAB_intergenic region
PAMAJ00143	1850001-1900000	PAMAJ00143CG00580_synonymous_variant,PAMAJ00143CG00570_intergenic_region,PAMAJ00143CG00580_upstream_gene_variant,PAMAJ00143CG00580_missense_variant,PAMAJ00143CG00580_intergenic_region,PAMAJ00143CG00580_downstream_gene_variant,PAMAJ00143CG00580_intron_variant,PAMAJ00143CG00580_splice_region_variant&intron_variant,PAMAJ00143CG00590_intergenic_region,PAMAJ00143CG00580_non_coding_transcript_variant	KLF6_MOUSE_synonymous variant,PFKAP_PONAB_intergenic region,KLF6_MOUSE_upstream gene variant,KLF6_MOUSE_missense variant,KLF6_MOUSE_intergenic region,KLF6_MOUSE_downstream gene variant,KLF6_MOUSE_intron variant,KLF6_MOUSE_splice region variant&intron variant,na_intergenic region,KLF6_MOUSE_non coding transcript variant
PAMAJ00143	2150001-2200000	PAMAJ00143CG00620_intergenic_region,PAMAJ00143CG00610_upstream_gene_variant,PAMAJ00143CG00620_synonymous_variant,PAMAJ00143CG00620_stop_gained,PAMAJ00143CG00610_intergenic_region,PAMAJ00143CG00610_missense_variant,PAMAJ00143CG00600_non_coding_transcript_variant,PAMAJ00143CG00610_splice_region_variant&intron_variant,PAMAJ00143CG00620_intron_variant,PAMAJ00143CG00600_synonymous_variant,PAMAJ00143CG…	CXD4_MACFA_intergenic region,CP2F2_MOUSE_upstream gene variant,CXD4_MACFA_synonymous variant,CXD4_MACFA_stop gained,CP2F2_MOUSE_intergenic region,CP2F2_MOUSE_missense variant,FZD8_XENLA_non coding transcript variant,CP2F2_MOUSE_splice region variant&intron variant,CXD4_MACFA_intron variant,FZD8_XENLA_synonymous variant,FZD8_XENLA_upstream gene variant,FZD8_XENLA_downstream gene variant,CP2F2_MOUS…
PAMAJ00143	2200001-2250000	PAMAJ00143CG00620_intergenic_region,PAMAJ00143CG00630_non_coding_transcript_variant,PAMAJ00143CG00650_stop_lost&splice_region_variant,PAMAJ00143CG00650_non_coding_transcript_variant,PAMAJ00143CG00630_splice_region_variant&intron_variant,PAMAJ00143CG00650_synonymous_variant,PAMAJ00143CG00650_intron_variant,PAMAJ00143CG00640_intron_variant,PAMAJ00143CG00630_intergenic_region,PAMAJ00143CG00640_downs…	CXD4_MACFA_intergenic region,CCNY_HUMAN_non coding transcript variant,CREM_CANLF_stop lost&splice region variant,CREM_CANLF_non coding transcript variant,CCNY_HUMAN_splice region variant&intron variant,CREM_CANLF_synonymous variant,CREM_CANLF_intron variant,CCNY_HUMAN_intron variant,CCNY_HUMAN_intergenic region,CCNY_HUMAN_downstream gene variant,CREM_CANLF_intergenic region,CCNY_HUMAN_downstream …
PAMAJ00143	2250001-2300000	PAMAJ00143CG00660_intron_variant,PAMAJ00143CG00670_upstream_gene_variant,PAMAJ00143CG00670_downstream_gene_variant,PAMAJ00143CG00660_non_coding_transcript_variant,PAMAJ00143CG00650_intergenic_region,PAMAJ00143CG00680_non_coding_transcript_variant,PAMAJ00143CG00660_synonymous_variant,PAMAJ00143CG00660_splice_region_variant&intron_variant,PAMAJ00143CG00680_intergenic_region,PAMAJ00143CG00670_non_co…	CUL2_PONAB_intron variant,PARD3_HUMAN_upstream gene variant,PARD3_HUMAN_downstream gene variant,CUL2_PONAB_non coding transcript variant,CREM_CANLF_intergenic region,PARD3_MOUSE_non coding transcript variant,CUL2_PONAB_synonymous variant,CUL2_PONAB_splice region variant&intron variant,PARD3_MOUSE_intergenic region,PARD3_HUMAN_non coding transcript variant,PARD3_MOUSE_intron variant,PARD3_HUMAN_sy…
PAMAJ00143	2750001-2800000	PAMAJ00143CG00730_intergenic_region,PAMAJ00143CG00720_intergenic_region	na_intergenic region,na_intergenic region
PAMAJ00143	2950001-3000000	PAMAJ00143CG00810_intergenic_region,PAMAJ00143CG00770_downstream_gene_variant,PAMAJ00143CG00810_upstream_gene_variant,PAMAJ00143CG00780_non_coding_transcript_variant,PAMAJ00143CG00780_missense_variant,PAMAJ00143CG00770_intergenic_region,PAMAJ00143CG00770_non_coding_transcript_variant,PAMAJ00143CG00810_non_coding_transcript_variant,PAMAJ00143CG00810_intron_variant,PAMAJ00143CG00810_downstream_gene…	ARMC4_MOUSE_intergenic region,MKX_HUMAN_downstream gene variant,ARMC4_MOUSE_upstream gene variant,MKX_HUMAN_non coding transcript variant,MKX_HUMAN_missense variant,MKX_HUMAN_intergenic region,MKX_HUMAN_non coding transcript variant,ARMC4_MOUSE_non coding transcript variant,ARMC4_MOUSE_intron variant,ARMC4_MOUSE_downstream gene variant,MKX_HUMAN_non coding transcript variant,MKX_HUMAN_synonymous …
PAMAJ00143	3150001-3200000	PAMAJ00143CG00870_downstream_gene_variant,PAMAJ00143CG00880_intron_variant,PAMAJ00143CG00880_synonymous_variant,PAMAJ00143CG00880_non_coding_transcript_variant,PAMAJ00143CG00880_missense_variant,PAMAJ00143CG00880_intergenic_region,PAMAJ00143CG00870_upstream_gene_variant,PAMAJ00143CG00880_upstream_gene_variant,PAMAJ00143CG00870_intergenic_region,PAMAJ00143CG00880_splice_region_variant&intron_varia…	MPP7_DANRE_downstream gene variant,TCB1_CAEBR_intron variant,TCB1_CAEBR_synonymous variant,TCB1_CAEBR_non coding transcript variant,TCB1_CAEBR_missense variant,TCB1_CAEBR_intergenic region,MPP7_DANRE_upstream gene variant,TCB1_CAEBR_upstream gene variant,MPP7_DANRE_intergenic region,TCB1_CAEBR_splice region variant&intron variant,na_intergenic region,TCB1_CAEBR_downstream gene variant
PAMAJ00143	3250001-3300000	PAMAJ00143CG00910_intergenic_region,PAMAJ00143CG00910_downstream_gene_variant,PAMAJ00143CG00910_upstream_gene_variant,PAMAJ00143CG00900_intergenic_region	na_intergenic region,na_downstream gene variant,na_upstream gene variant,BAMBI_HUMAN_intergenic region
PAMAJ00143	3300001-3350000	PAMAJ00143CG00910_synonymous_variant,PAMAJ00143CG00910_non_coding_transcript_variant,PAMAJ00143CG00920_downstream_gene_variant,PAMAJ00143CG00920_intergenic_region,PAMAJ00143CG00910_downstream_gene_variant,PAMAJ00143CG00910_missense_variant,PAMAJ00143CG00910_intergenic_region,PAMAJ00143CG00910_upstream_gene_variant,PAMAJ00143CG00920_upstream_gene_variant,PAMAJ00143CG00900_intergenic_region	na_synonymous variant,na_non coding transcript variant,na_downstream gene variant,na_intergenic region,na_downstream gene variant,na_missense variant,na_intergenic region,na_upstream gene variant,na_upstream gene variant,BAMBI_HUMAN_intergenic region
PAMAJ00143	3350001-3400000	PAMAJ00143CG00920_downstream_gene_variant,PAMAJ00143CG00920_intergenic_region,PAMAJ00143CG00930_intergenic_region,PAMAJ00143CG00920_non_coding_transcript_variant,PAMAJ00143CG00920_upstream_gene_variant,PAMAJ00143CG00920_missense_variant,PAMAJ00143CG00920_synonymous_variant,PAMAJ00143CG00920_intron_variant	na_downstream gene variant,na_intergenic region,JCAD_HUMAN_intergenic region,na_non coding transcript variant,na_upstream gene variant,na_missense variant,na_synonymous variant,na_intron variant
PAMAJ00143	3400001-3450000	PAMAJ00143CG00920_intergenic_region,PAMAJ00143CG00930_intergenic_region,PAMAJ00143CG00930_upstream_gene_variant,PAMAJ00143CG00930_downstream_gene_variant	na_intergenic region,JCAD_HUMAN_intergenic region,JCAD_HUMAN_upstream gene variant,JCAD_HUMAN_downstream gene variant
PAMAJ00143	3600001-3650000	PAMAJ00143CG00990_splice_region_variant&intron_variant,PAMAJ00143CG00990_intergenic_region,PAMAJ00143CG00990_intron_variant,PAMAJ00143CG00990_upstream_gene_variant,PAMAJ00143CG00980_intergenic_region,PAMAJ00143CG00990_synonymous_variant,PAMAJ00143CG00990_stop_lost&splice_region_variant,PAMAJ00143CG00990_stop_gained,PAMAJ00143CG00990_missense_variant,PAMAJ00143CG00990_downstream_gene_variant,PAMAJ…	HECW1_MOUSE_splice region variant&intron variant,HECW1_MOUSE_intergenic region,HECW1_MOUSE_intron variant,HECW1_MOUSE_upstream gene variant,na_intergenic region,HECW1_MOUSE_synonymous variant,HECW1_MOUSE_stop lost&splice region variant,HECW1_MOUSE_stop gained,HECW1_MOUSE_missense variant,HECW1_MOUSE_downstream gene variant,HECW1_MOUSE_splice region variant&synonymous variant,HECW1_MOUSE_non codin…
PAMAJ00143	3650001-3700000	PAMAJ00143CG00990_synonymous_variant,PAMAJ00143CG00990_upstream_gene_variant,PAMAJ00143CG00990_intergenic_region,PAMAJ00143CG00990_downstream_gene_variant,CHR_END_intergenic_region,PAMAJ00143CG00990_non_coding_transcript_variant	HECW1_MOUSE_synonymous variant,HECW1_MOUSE_upstream gene variant,HECW1_MOUSE_intergenic region,HECW1_MOUSE_downstream gene variant,na_END intergenic region,HECW1_MOUSE_non coding transcript variant
PAMAJ00896	50001-100000	PAMAJ00896CG00030_non_coding_transcript_variant,PAMAJ00896CG00030_intergenic_region,PAMAJ00896CG00040_intron_variant,PAMAJ00896CG00030_downstream_gene_variant,PAMAJ00896CG00030_missense_variant,PAMAJ00896CG00040_non_coding_transcript_variant,PAMAJ00896CG00050_non_coding_transcript_variant,PAMAJ00896CG00040_splice_region_variant&intron_variant,PAMAJ00896CG00030_intron_variant,PAMAJ00896CG00060_int…	PLXB2_HUMAN_non coding transcript variant,PLXB2_HUMAN_intergenic region,PLXB2_MOUSE_intron variant,PLXB2_HUMAN_downstream gene variant,PLXB2_HUMAN_missense variant,PLXB2_MOUSE_non coding transcript variant,na_non coding transcript variant,PLXB2_MOUSE_splice region variant&intron variant,PLXB2_HUMAN_intron variant,GCP6_MOUSE_intergenic region,na_downstream gene variant,na_intergenic region,PLXB2_M…
PAMAJ00896	1050001-1100000	PAMAJ00896CG00440_splice_region_variant&intron_variant,PAMAJ00896CG00420_intergenic_region,PAMAJ00896CG00440_intergenic_region,PAMAJ00896CG00420_downstream_gene_variant,PAMAJ00896CG00430_downstream_gene_variant,PAMAJ00896CG00430_splice_region_variant&synonymous_variant,PAMAJ00896CG00440_upstream_gene_variant,PAMAJ00896CG00410_non_coding_transcript_variant,PAMAJ00896CG00410_intergenic_region,PAMAJ…	CALD1_RAT_splice region variant&intron variant,DNJB9_RAT_intergenic region,CALD1_RAT_intergenic region,DNJB9_RAT_downstream gene variant,TNNT2_CHICK_downstream gene variant,TNNT2_CHICK_splice region variant&synonymous variant,CALD1_RAT_upstream gene variant,PLPL8_RABIT_non coding transcript variant,PLPL8_RABIT_intergenic region,TNNT2_CHICK_upstream gene variant,TNNT2_CHICK_non coding transcript v…
PAMAJ01387	1-50000	PAMAJ01387CG00010_synonymous_variant,PAMAJ01387CG00010_missense_variant,CHR_START_intergenic_region,PAMAJ01387CG00010_downstream_gene_variant,PAMAJ01387CG00010_intergenic_region,PAMAJ01387CG00030_downstream_gene_variant,PAMAJ01387CG00010_intron_variant,PAMAJ01387CG00030_intergenic_region,PAMAJ01387CG00010_splice_region_variant&synonymous_variant,PAMAJ01387CG00010_upstream_gene_variant,PAMAJ01387C…	F13A_MOUSE_synonymous variant,F13A_MOUSE_missense variant,na_START intergenic region,F13A_MOUSE_downstream gene variant,F13A_MOUSE_intergenic region,PAR14_HUMAN_downstream gene variant,F13A_MOUSE_intron variant,PAR14_HUMAN_intergenic region,F13A_MOUSE_splice region variant&synonymous variant,F13A_MOUSE_upstream gene variant,F13A_MOUSE_splice region variant&intron variant,F13A_MOUSE_non coding tra…
PAMAJ01385	950001-1000000	PAMAJ01385CG00120_intergenic_region,PAMAJ01385CG00110_intergenic_region	na_intergenic region,CUTA_DANRE_intergenic region
PAMAJ01385	1000001-1050000	PAMAJ01385CG00120_intergenic_region,PAMAJ01385CG00110_intergenic_region	na_intergenic region,CUTA_DANRE_intergenic region
PAMAJ01385	1050001-1100000	PAMAJ01385CG00120_intergenic_region,PAMAJ01385CG00110_intergenic_region	na_intergenic region,CUTA_DANRE_intergenic region
PAMAJ01385	1150001-1200000	PAMAJ01385CG00120_downstream_gene_variant,PAMAJ01385CG00120_stop_gained,PAMAJ01385CG00120_missense_variant,PAMAJ01385CG00120_non_coding_transcript_variant,PAMAJ01385CG00110_intergenic_region,PAMAJ01385CG00120_missense_variant&splice_region_variant,PAMAJ01385CG00120_splice_region_variant&intron_variant,PAMAJ01385CG00120_intergenic_region,PAMAJ01385CG00120_intron_variant,PAMAJ01385CG00120_upstream_…	na_downstream gene variant,na_stop gained,na_missense variant,na_non coding transcript variant,CUTA_DANRE_intergenic region,na_missense variant&splice region variant,na_splice region variant&intron variant,na_intergenic region,na_intron variant,na_upstream gene variant,na_synonymous variant,RAD1_PONAB_intergenic region
PAMAJ01385	1200001-1250000	PAMAJ01385CG00140_downstream_gene_variant,PAMAJ01385CG00140_missense_variant,PAMAJ01385CG00150_intergenic_region,PAMAJ01385CG00130_downstream_gene_variant,PAMAJ01385CG00140_upstream_gene_variant,PAMAJ01385CG00130_intergenic_region,PAMAJ01385CG00150_synonymous_variant,PAMAJ01385CG00160_intergenic_region,PAMAJ01385CG00130_missense_variant,PAMAJ01385CG00150_splice_region_variant&intron_variant,PAMAJ…	BRX1_XENLA_downstream gene variant,BRX1_XENLA_missense variant,DJC21_DANRE_intergenic region,RAD1_PONAB_downstream gene variant,BRX1_XENLA_upstream gene variant,RAD1_PONAB_intergenic region,DJC21_DANRE_synonymous variant,CSPG2_CHICK_intergenic region,RAD1_PONAB_missense variant,DJC21_DANRE_splice region variant&intron variant,RAD1_PONAB_synonymous variant,na_intergenic region,BRX1_XENLA_splice re…
PAMAJ00396	1-50000	PAMAJ00396CG00020_intergenic_region,PAMAJ00396CG00010_non_coding_transcript_variant,PAMAJ00396CG00020_upstream_gene_variant,PAMAJ00396CG00010_upstream_gene_variant,PAMAJ00396CG00010_missense_variant,PAMAJ00396CG00010_synonymous_variant,PAMAJ00396CG00030_intron_variant,CHR_START_intergenic_region,PAMAJ00396CG00010_intron_variant,PAMAJ00396CG00030_downstream_gene_variant,PAMAJ00396CG00040_intergeni…	na_intergenic region,na_non coding transcript variant,na_upstream gene variant,na_upstream gene variant,na_missense variant,na_synonymous variant,na_intron variant,na_START intergenic region,na_intron variant,na_downstream gene variant,na_intergenic region,na_intergenic region,na_downstream gene variant,na_intergenic region,na_downstream gene variant,na_non coding transcript variant,na_upstream g…
PAMAJ00404	750001-800000	PAMAJ00404CG00090_intergenic_region,PAMAJ00404CG00090_downstream_gene_variant,PAMAJ00404CG00080_intergenic_region,PAMAJ00404CG00090_non_coding_transcript_variant,PAMAJ00404CG00100_intergenic_region,PAMAJ00404CG00090_synonymous_variant,PAMAJ00404CG00090_upstream_gene_variant	na_intergenic region,na_downstream gene variant,na_intergenic region,na_non coding transcript variant,NEUM_SERCA_intergenic region,na_synonymous variant,na_upstream gene variant
PAMAJ00404	1800001-1850000	PAMAJ00404CG00810_intergenic_region,PAMAJ00404CG00810_downstream_gene_variant,PAMAJ00404CG00820_intergenic_region,PAMAJ00404CG00800_intergenic_region,PAMAJ00404CG00810_non_coding_transcript_variant,PAMAJ00404CG00800_downstream_gene_variant,PAMAJ00404CG00810_synonymous_variant,PAMAJ00404CG00810_upstream_gene_variant,PAMAJ00404CG00810_missense_variant	LPAR6_CHICK_intergenic region,LPAR6_CHICK_downstream gene variant,CSTN2_MOUSE_intergenic region,na_intergenic region,LPAR6_CHICK_non coding transcript variant,na_downstream gene variant,LPAR6_CHICK_synonymous variant,LPAR6_CHICK_upstream gene variant,LPAR6_CHICK_missense variant
PAMAJ01576	8450001-8500000	PAMAJ01576CG01850_missense_variant,PAMAJ01576CG01860_intron_variant,PAMAJ01576CG01860_non_coding_transcript_variant,PAMAJ01576CG01850_intergenic_region,PAMAJ01576CG01850_intron_variant,PAMAJ01576CG01850_non_coding_transcript_variant,PAMAJ01576CG01870_missense_variant,PAMAJ01576CG01850_upstream_gene_variant,PAMAJ01576CG01850_downstream_gene_variant,PAMAJ01576CG01870_upstream_gene_variant,PAMAJ0157…	ABHEB_RAT_missense variant,HGFL_HUMAN_intron variant,HGFL_HUMAN_non coding transcript variant,ABHEB_RAT_intergenic region,ABHEB_RAT_intron variant,ABHEB_RAT_non coding transcript variant,na_missense variant,ABHEB_RAT_upstream gene variant,ABHEB_RAT_downstream gene variant,na_upstream gene variant,na_downstream gene variant,ABHEB_RAT_synonymous variant,HGFL_HUMAN_synonymous variant,GBB1_DANRE_inte…
PAMAJ01576	8500001-8550000	PAMAJ01576CG01910_downstream_gene_variant,PAMAJ01576CG01910_splice_region_variant&intron_variant,PAMAJ01576CG01900_missense_variant,PAMAJ01576CG01900_intergenic_region,PAMAJ01576CG01910_intergenic_region,PAMAJ01576CG01900_non_coding_transcript_variant,PAMAJ01576CG01910_intron_variant,PAMAJ01576CG01920_intergenic_region,PAMAJ01576CG01910_missense_variant,PAMAJ01576CG01890_splice_region_variant&int…	G6PE_HUMAN_downstream gene variant,G6PE_HUMAN_splice region variant&intron variant,RET7_MOUSE_missense variant,RET7_MOUSE_intergenic region,G6PE_HUMAN_intergenic region,RET7_MOUSE_non coding transcript variant,G6PE_HUMAN_intron variant,na_intergenic region,G6PE_HUMAN_missense variant,TADBP_HUMAN_splice region variant&intron variant,GBB1_DANRE_synonymous variant,na_downstream gene variant,G6PE_HUM…
PAMAJ01576	8650001-8700000	PAMAJ01576CG01950_upstream_gene_variant,PAMAJ01576CG01950_downstream_gene_variant,PAMAJ01576CG01950_missense_variant,PAMAJ01576CG01950_intron_variant,PAMAJ01576CG01950_intergenic_region,PAMAJ01576CG01950_non_coding_transcript_variant,PAMAJ01576CG01960_intergenic_region,PAMAJ01576CG01950_synonymous_variant,PAMAJ01576CG01950_splice_region_variant&intron_variant	SEM3F_HUMAN_upstream gene variant,SEM3F_HUMAN_downstream gene variant,SEM3F_HUMAN_missense variant,SEM3F_HUMAN_intron variant,SEM3F_HUMAN_intergenic region,SEM3F_HUMAN_non coding transcript variant,RBM5A_XENLA_intergenic region,SEM3F_HUMAN_synonymous variant,SEM3F_HUMAN_splice region variant&intron variant
PAMAJ01576	8700001-8750000	PAMAJ01576CG01960_intergenic_region,PAMAJ01576CG01950_intergenic_region	RBM5A_XENLA_intergenic region,SEM3F_HUMAN_intergenic region
PAMAJ01576	9050001-9100000	PAMAJ01576CG02060_missense_variant,PAMAJ01576CG02080_upstream_gene_variant,PAMAJ01576CG02070_synonymous_variant,PAMAJ01576CG02050_intron_variant,PAMAJ01576CG02090_synonymous_variant,PAMAJ01576CG02090_missense_variant,PAMAJ01576CG02050_non_coding_transcript_variant,PAMAJ01576CG02060_intergenic_region,PAMAJ01576CG02060_intron_variant,PAMAJ01576CG02090_upstream_gene_variant,PAMAJ01576CG02080_non_cod…	INSV_DROME_missense variant,CAV2_PANTR_upstream gene variant,GPRX_ORYLA_synonymous variant,U3IP2_MOUSE_intron variant,ITR_CATCO_synonymous variant,ITR_CATCO_missense variant,U3IP2_MOUSE_non coding transcript variant,INSV_DROME_intergenic region,INSV_DROME_intron variant,ITR_CATCO_upstream gene variant,CAV2_PANTR_non coding transcript variant,INSV_DROME_non coding transcript variant,INSV_DROME_ups…
PAMAJ01576	9150001-9200000	PAMAJ01576CG02110_intron_variant,PAMAJ01576CG02110_missense_variant,PAMAJ01576CG02110_non_coding_transcript_variant,PAMAJ01576CG02120_intergenic_region,PAMAJ01576CG02110_synonymous_variant,PAMAJ01576CG02110_downstream_gene_variant,PAMAJ01576CG02110_intergenic_region	PTGIS_MOUSE_intron variant,PTGIS_MOUSE_missense variant,PTGIS_MOUSE_non coding transcript variant,RD10A_DANRE_intergenic region,PTGIS_MOUSE_synonymous variant,PTGIS_MOUSE_downstream gene variant,PTGIS_MOUSE_intergenic region
PAMAJ01576	9600001-9650000	PAMAJ01576CG02210_upstream_gene_variant,PAMAJ01576CG02220_intron_variant,PAMAJ01576CG02210_intergenic_region,PAMAJ01576CG02210_intron_variant,PAMAJ01576CG02210_non_coding_transcript_variant,PAMAJ01576CG02220_intergenic_region,PAMAJ01576CG02220_upstream_gene_variant,PAMAJ01576CG02220_downstream_gene_variant,PAMAJ01576CG02220_splice_region_variant&intron_variant,PAMAJ01576CG02210_downstream_gene_va…	OPSG4_DANRE_upstream gene variant,OPSG4_DANRE_intron variant,OPSG4_DANRE_intergenic region,OPSG4_DANRE_intron variant,OPSG4_DANRE_non coding transcript variant,OPSG4_DANRE_intergenic region,OPSG4_DANRE_upstream gene variant,OPSG4_DANRE_downstream gene variant,OPSG4_DANRE_splice region variant&intron variant,OPSG4_DANRE_downstream gene variant,CAPS1_MOUSE_intergenic region,FKBP5_HUMAN_intergenic r…
PAMAJ01576	9750001-9800000	PAMAJ01576CG02230_upstream_gene_variant,PAMAJ01576CG02230_downstream_gene_variant,PAMAJ01576CG02250_non_coding_transcript_variant,PAMAJ01576CG02230_intron_variant,PAMAJ01576CG02250_intergenic_region,PAMAJ01576CG02230_synonymous_variant,PAMAJ01576CG02230_non_coding_transcript_variant,PAMAJ01576CG02250_upstream_gene_variant,PAMAJ01576CG02230_intergenic_region	FKBP5_HUMAN_upstream gene variant,FKBP5_HUMAN_downstream gene variant,HDHD3_DANRE_non coding transcript variant,FKBP5_HUMAN_intron variant,HDHD3_DANRE_intergenic region,FKBP5_HUMAN_synonymous variant,FKBP5_HUMAN_non coding transcript variant,HDHD3_DANRE_upstream gene variant,FKBP5_HUMAN_intergenic region
PAMAJ00970	1800001-1850000	PAMAJ00970CG00710_intergenic_region,PAMAJ00970CG00720_intergenic_region	na_intergenic region,CAH10_BOVIN_intergenic region
PAMAJ00415	5600001-5650000	PAMAJ00415CG02100_upstream_gene_variant,PAMAJ00415CG02100_splice_region_variant&intron_variant,PAMAJ00415CG02100_non_coding_transcript_variant,PAMAJ00415CG02070_intron_variant,PAMAJ00415CG02080_upstream_gene_variant,PAMAJ00415CG02080_missense_variant,PAMAJ00415CG02100_intergenic_region,PAMAJ00415CG02070_synonymous_variant,PAMAJ00415CG02060_intergenic_region,PAMAJ00415CG02070_non_coding_transcript…	ILVBL_DANRE_upstream gene variant,ILVBL_DANRE_splice region variant&intron variant,ILVBL_DANRE_non coding transcript variant,TIRAP_HUMAN_intron variant,SRPRA_MOUSE_upstream gene variant,SRPRA_MOUSE_missense variant,ILVBL_DANRE_intergenic region,TIRAP_HUMAN_synonymous variant,SIA4C_RAT_intergenic region,TIRAP_HUMAN_non coding transcript variant,ILVBL_DANRE_splice region variant&synonymous variant,…
PAMAJ00415	5850001-5900000	PAMAJ00415CG02180_synonymous_variant,PAMAJ00415CG02210_intergenic_region,PAMAJ00415CG02200_splice_region_variant&intron_variant,PAMAJ00415CG02170_synonymous_variant,PAMAJ00415CG02210_upstream_gene_variant,PAMAJ00415CG02150_upstream_gene_variant,PAMAJ00415CG02190_downstream_gene_variant,PAMAJ00415CG02190_missense_variant,PAMAJ00415CG02170_missense_variant,PAMAJ00415CG02190_upstream_gene_variant,PA…	MMP13_HUMAN_synonymous variant,MMP13_XENLA_intergenic region,MMP20_PIG_splice region variant&intron variant,na_synonymous variant,MMP13_XENLA_upstream gene variant,na_upstream gene variant,MMP20_PIG_downstream gene variant,MMP20_PIG_missense variant,na_missense variant,MMP20_PIG_upstream gene variant,SIAE_MOUSE_non coding transcript variant,SIAE_MOUSE_synonymous variant,na_intergenic region,MMP13…
PAMAJ00415	6200001-6250000	PAMAJ00415CG02390_intergenic_region,PAMAJ00415CG02390_upstream_gene_variant,PAMAJ00415CG02380_intergenic_region	RPGP2_CHICK_intergenic region,RPGP2_CHICK_upstream gene variant,VMA5A_HUMAN_intergenic region
PAMAJ01560	350001-400000	PAMAJ01560CG00070_intergenic_region,PAMAJ01560CG00060_intergenic_region	na_intergenic region,MED12_DANRE_intergenic region
PAMAJ01560	400001-450000	PAMAJ01560CG00070_intergenic_region,PAMAJ01560CG00060_intergenic_region	na_intergenic region,MED12_DANRE_intergenic region
PAMAJ01560	450001-500000	PAMAJ01560CG00070_intergenic_region,PAMAJ01560CG00080_intergenic_region,PAMAJ01560CG00070_upstream_gene_variant,PAMAJ01560CG00070_synonymous_variant,PAMAJ01560CG00070_missense_variant,PAMAJ01560CG00060_intergenic_region,PAMAJ01560CG00070_non_coding_transcript_variant,PAMAJ01560CG00070_downstream_gene_variant	na_intergenic region,S4A11_HUMAN_intergenic region,na_upstream gene variant,na_synonymous variant,na_missense variant,MED12_DANRE_intergenic region,na_non coding transcript variant,na_downstream gene variant
PAMAJ01560	500001-550000	PAMAJ01560CG00080_intergenic_region,PAMAJ01560CG00070_intergenic_region	S4A11_HUMAN_intergenic region,na_intergenic region
PAMAJ01560	550001-600000	PAMAJ01560CG00080_intergenic_region,PAMAJ01560CG00070_intergenic_region	S4A11_HUMAN_intergenic region,na_intergenic region
PAMAJ01560	600001-650000	PAMAJ01560CG00070_intergenic_region,PAMAJ01560CG00080_intergenic_region,PAMAJ01560CG00080_intron_variant,PAMAJ01560CG00080_upstream_gene_variant,PAMAJ01560CG00080_synonymous_variant,PAMAJ01560CG00080_downstream_gene_variant,PAMAJ01560CG00080_non_coding_transcript_variant	na_intergenic region,S4A11_HUMAN_intergenic region,S4A11_HUMAN_intron variant,S4A11_HUMAN_upstream gene variant,S4A11_HUMAN_synonymous variant,S4A11_HUMAN_downstream gene variant,S4A11_HUMAN_non coding transcript variant
PAMAJ01560	650001-700000	PAMAJ01560CG00080_splice_region_variant&intron_variant,PAMAJ01560CG00100_downstream_gene_variant,PAMAJ01560CG00090_upstream_gene_variant,PAMAJ01560CG00080_synonymous_variant,PAMAJ01560CG00080_intron_variant,PAMAJ01560CG00080_intergenic_region,PAMAJ01560CG00080_upstream_gene_variant,PAMAJ01560CG00090_intergenic_region,PAMAJ01560CG00090_downstream_gene_variant,PAMAJ01560CG00080_downstream_gene_vari…	S4A11_HUMAN_splice region variant&intron variant,GFRA4_CHICK_downstream gene variant,GFRA4_CHICK_upstream gene variant,S4A11_HUMAN_synonymous variant,S4A11_HUMAN_intron variant,S4A11_HUMAN_intergenic region,S4A11_HUMAN_upstream gene variant,GFRA4_CHICK_intergenic region,GFRA4_CHICK_downstream gene variant,S4A11_HUMAN_downstream gene variant,GFRA4_CHICK_upstream gene variant,S4A11_HUMAN_non coding…
PAMAJ01560	750001-800000	PAMAJ01560CG00120_downstream_gene_variant,PAMAJ01560CG00120_non_coding_transcript_variant,PAMAJ01560CG00130_non_coding_transcript_variant,PAMAJ01560CG00110_downstream_gene_variant,PAMAJ01560CG00110_intergenic_region,PAMAJ01560CG00130_downstream_gene_variant,PAMAJ01560CG00130_missense_variant,PAMAJ01560CG00120_splice_region_variant&synonymous_variant,PAMAJ01560CG00120_splice_acceptor_variant&intro…	SMYD5_HUMAN_downstream gene variant,SMYD5_HUMAN_non coding transcript variant,SFXN5_MOUSE_non coding transcript variant,NB5R2_CHICK_downstream gene variant,NB5R2_CHICK_intergenic region,SFXN5_MOUSE_downstream gene variant,SFXN5_MOUSE_missense variant,SMYD5_HUMAN_splice region variant&synonymous variant,SMYD5_HUMAN_splice acceptor variant&intron variant,SMYD5_HUMAN_missense variant,SMYD5_HUMAN_ups…
PAMAJ01560	800001-850000	PAMAJ01560CG00130_non_coding_transcript_variant,PAMAJ01560CG00160_upstream_gene_variant,PAMAJ01560CG00150_synonymous_variant,PAMAJ01560CG00150_intron_variant,PAMAJ01560CG00160_missense_variant,PAMAJ01560CG00150_non_coding_transcript_variant,PAMAJ01560CG00160_intergenic_region,PAMAJ01560CG00150_intergenic_region,PAMAJ01560CG00160_non_coding_transcript_variant,PAMAJ01560CG00170_downstream_gene_vari…	SFXN5_MOUSE_non coding transcript variant,SHSA3_MOUSE_upstream gene variant,BEND4_MOUSE_synonymous variant,BEND4_MOUSE_intron variant,SHSA3_MOUSE_missense variant,BEND4_MOUSE_non coding transcript variant,SHSA3_MOUSE_intergenic region,BEND4_MOUSE_intergenic region,SHSA3_MOUSE_non coding transcript variant,na_downstream gene variant,SHSA3_MOUSE_synonymous variant,RFIP5_HUMAN_upstream gene variant,…
PAMAJ01560	900001-950000	PAMAJ01560CG00180_intergenic_region,PAMAJ01560CG00170_intergenic_region	GRCR1_HUMAN_intergenic region,na_intergenic region
PAMAJ01560	1000001-1050000	PAMAJ01560CG00220_downstream_gene_variant,PAMAJ01560CG00220_missense_variant,CHR_END_intergenic_region,PAMAJ01560CG00220_non_coding_transcript_variant,PAMAJ01560CG00210_intergenic_region,PAMAJ01560CG00220_intergenic_region,PAMAJ01560CG00220_synonymous_variant,PAMAJ01560CG00220_upstream_gene_variant,PAMAJ01560CG00210_downstream_gene_variant	HS3S1_HUMAN_downstream gene variant,HS3S1_HUMAN_missense variant,na_END intergenic region,HS3S1_HUMAN_non coding transcript variant,Z518B_HUMAN_intergenic region,HS3S1_HUMAN_intergenic region,HS3S1_HUMAN_synonymous variant,HS3S1_HUMAN_upstream gene variant,Z518B_HUMAN_downstream gene variant
PAMAJ01104	100001-150000	PAMAJ01104CG00020_intergenic_region,PAMAJ01104CG00030_intergenic_region	NDRG2_DANRE_intergenic region,na_intergenic region
PAMAJ01104	200001-250000	PAMAJ01104CG00020_intergenic_region,PAMAJ01104CG00030_intergenic_region	NDRG2_DANRE_intergenic region,na_intergenic region
PAMAJ01104	250001-300000	PAMAJ01104CG00030_intron_variant,PAMAJ01104CG00030_missense_variant&splice_region_variant,PAMAJ01104CG00030_missense_variant,PAMAJ01104CG00030_non_coding_transcript_variant,PAMAJ01104CG00030_synonymous_variant,PAMAJ01104CG00030_upstream_gene_variant,PAMAJ01104CG00020_intergenic_region,PAMAJ01104CG00030_intergenic_region	na_intron variant,na_missense variant&splice region variant,na_missense variant,na_non coding transcript variant,na_synonymous variant,na_upstream gene variant,NDRG2_DANRE_intergenic region,na_intergenic region
PAMAJ01104	300001-350000	PAMAJ01104CG00050_intron_variant,PAMAJ01104CG00050_stop_lost&splice_region_variant,PAMAJ01104CG00030_intron_variant,PAMAJ01104CG00050_missense_variant,PAMAJ01104CG00040_intergenic_region,PAMAJ01104CG00040_missense_variant,PAMAJ01104CG00050_intergenic_region,PAMAJ01104CG00040_synonymous_variant,PAMAJ01104CG00030_downstream_gene_variant,PAMAJ01104CG00030_intergenic_region,PAMAJ01104CG00050_synonymo…	na_intron variant,na_stop lost&splice region variant,na_intron variant,na_missense variant,C1QT3_HUMAN_intergenic region,C1QT3_HUMAN_missense variant,na_intergenic region,C1QT3_HUMAN_synonymous variant,na_downstream gene variant,na_intergenic region,na_synonymous variant,na_missense variant,na_stop gained,na_upstream gene variant,na_downstream gene variant,na_synonymous variant,na_non coding tran…
PAMAJ01293	1-50000	PAMAJ01293CG00040_splice_region_variant&intron_variant,PAMAJ01293CG00020_intergenic_region,PAMAJ01293CG00050_downstream_gene_variant,PAMAJ01293CG00040_intergenic_region,PAMAJ01293CG00020_downstream_gene_variant,PAMAJ01293CG00030_downstream_gene_variant,PAMAJ01293CG00050_intergenic_region,PAMAJ01293CG00050_non_coding_transcript_variant,PAMAJ01293CG00040_upstream_gene_variant,PAMAJ01293CG00010_inte…	RIN2_MOUSE_splice region variant&intron variant,na_intergenic region,RIN2_MOUSE_downstream gene variant,RIN2_MOUSE_intergenic region,na_downstream gene variant,ARP2A_DANRE_downstream gene variant,RIN2_MOUSE_intergenic region,RIN2_MOUSE_non coding transcript variant,RIN2_MOUSE_upstream gene variant,na_intergenic region,ARP2A_DANRE_upstream gene variant,ARP2A_DANRE_non coding transcript variant,na_…
PAMAJ01293	100001-150000	PAMAJ01293CG00110_downstream_gene_variant,PAMAJ01293CG00100_non_coding_transcript_variant,PAMAJ01293CG00090_upstream_gene_variant,PAMAJ01293CG00110_splice_region_variant&intron_variant,PAMAJ01293CG00080_intergenic_region,PAMAJ01293CG00110_missense_variant,PAMAJ01293CG00100_intron_variant,PAMAJ01293CG00090_downstream_gene_variant,PAMAJ01293CG00100_synonymous_variant,PAMAJ01293CG00110_non_coding_tr…	ACTN2_CHICK_downstream gene variant,RBM4_MACFA_non coding transcript variant,CCS_MOUSE_upstream gene variant,ACTN2_CHICK_splice region variant&intron variant,G3ST3_MOUSE_intergenic region,ACTN2_CHICK_missense variant,RBM4_MACFA_intron variant,CCS_MOUSE_downstream gene variant,RBM4_MACFA_synonymous variant,ACTN2_CHICK_non coding transcript variant,CCS_MOUSE_splice region variant&synonymous variant…
PAMAJ01293	150001-200000	PAMAJ01293CG00140_intergenic_region,PAMAJ01293CG00150_non_coding_transcript_variant,PAMAJ01293CG00140_synonymous_variant,PAMAJ01293CG00130_non_coding_transcript_variant,PAMAJ01293CG00150_splice_region_variant&intron_variant,PAMAJ01293CG00150_splice_region_variant&synonymous_variant,PAMAJ01293CG00120_missense_variant,PAMAJ01293CG00140_intron_variant,PAMAJ01293CG00130_synonymous_variant,PAMAJ01293C…	KLC2_HUMAN_intergenic region,PACS1_RAT_non coding transcript variant,KLC2_HUMAN_synonymous variant,KPCD3_HUMAN_non coding transcript variant,PACS1_RAT_splice region variant&intron variant,PACS1_RAT_splice region variant&synonymous variant,ACTN3_BOVIN_missense variant,KLC2_HUMAN_intron variant,KPCD3_HUMAN_synonymous variant,KPCD3_HUMAN_intron variant,ACTN3_BOVIN_intron variant,KLC2_HUMAN_splice re…
PAMAJ01293	200001-250000	PAMAJ01293CG00150_intergenic_region,PAMAJ01293CG00150_non_coding_transcript_variant,PAMAJ01293CG00160_splice_region_variant&intron_variant,PAMAJ01293CG00160_intergenic_region,PAMAJ01293CG00160_intron_variant,PAMAJ01293CG00160_upstream_gene_variant,PAMAJ01293CG00150_upstream_gene_variant,PAMAJ01293CG00150_downstream_gene_variant,PAMAJ01293CG00170_intergenic_region,PAMAJ01293CG00160_downstream_gene…	PACS1_RAT_intergenic region,PACS1_RAT_non coding transcript variant,na_splice region variant&intron variant,na_intergenic region,na_intron variant,na_upstream gene variant,PACS1_RAT_upstream gene variant,PACS1_RAT_downstream gene variant,SF3B2_HUMAN_intergenic region,na_downstream gene variant,PACS1_RAT_intron variant,PACS1_RAT_splice region variant&intron variant,PACS1_RAT_synonymous variant,PAC…
PAMAJ01293	250001-300000	PAMAJ01293CG00210_intergenic_region,PAMAJ01293CG00170_upstream_gene_variant,PAMAJ01293CG00180_intron_variant,PAMAJ01293CG00170_intergenic_region,PAMAJ01293CG00180_non_coding_transcript_variant,PAMAJ01293CG00180_intergenic_region,PAMAJ01293CG00170_missense_variant,PAMAJ01293CG00200_upstream_gene_variant,PAMAJ01293CG00170_splice_region_variant&intron_variant,PAMAJ01293CG00180_synonymous_variant,PAM…	KCJ10_HUMAN_intergenic region,SF3B2_HUMAN_upstream gene variant,CAN1_MACFA_intron variant,SF3B2_HUMAN_intergenic region,CAN1_MACFA_non coding transcript variant,CAN1_MACFA_intergenic region,SF3B2_HUMAN_missense variant,PNPH_BOVIN_upstream gene variant,SF3B2_HUMAN_splice region variant&intron variant,CAN1_MACFA_synonymous variant,PNPH_BOVIN_non coding transcript variant,SF3B2_HUMAN_downstream gene…
PAMAJ01293	700001-750000	PAMAJ01293CG00260_missense_variant,PAMAJ01293CG00250_upstream_gene_variant,PAMAJ01293CG00250_splice_region_variant&intron_variant,PAMAJ01293CG00250_non_coding_transcript_variant,PAMAJ01293CG00260_intergenic_region,PAMAJ01293CG00260_intron_variant,PAMAJ01293CG00260_synonymous_variant,PAMAJ01293CG00260_downstream_gene_variant,PAMAJ01293CG00260_non_coding_transcript_variant,PAMAJ01293CG00250_synonym…	VANG2_DANRE_missense variant,SLAF5_MOUSE_upstream gene variant,SLAF5_MOUSE_splice region variant&intron variant,SLAF5_MOUSE_non coding transcript variant,VANG2_DANRE_intergenic region,VANG2_DANRE_intron variant,VANG2_DANRE_synonymous variant,VANG2_DANRE_downstream gene variant,VANG2_DANRE_non coding transcript variant,SLAF5_MOUSE_synonymous variant,SLAF5_MOUSE_missense variant,SLAF5_MOUSE_downstr…
PAMAJ01293	750001-800000	PAMAJ01293CG00320_non_coding_transcript_variant,PAMAJ01293CG00280_intron_variant,PAMAJ01293CG00260_splice_region_variant&intron_variant,PAMAJ01293CG00330_downstream_gene_variant,PAMAJ01293CG00310_non_coding_transcript_variant,PAMAJ01293CG00280_intergenic_region,PAMAJ01293CG00270_synonymous_variant,PAMAJ01293CG00310_synonymous_variant,PAMAJ01293CG00310_intergenic_region,PAMAJ01293CG00330_intergeni…	GIMA7_HUMAN_non coding transcript variant,ARHGB_RAT_intron variant,VANG2_DANRE_splice region variant&intron variant,na_downstream gene variant,GIMA7_HUMAN_non coding transcript variant,ARHGB_RAT_intergenic region,na_synonymous variant,GIMA7_HUMAN_synonymous variant,GIMA7_HUMAN_intergenic region,na_intergenic region,GIMA7_HUMAN_intron variant,na_upstream gene variant,na_stop gained,na_synonymous v…
PAMAJ01637	1150001-1200000	PAMAJ01637CG00090_downstream_gene_variant,PAMAJ01637CG00090_non_coding_transcript_variant,PAMAJ01637CG00090_upstream_gene_variant,PAMAJ01637CG00090_intergenic_region,PAMAJ01637CG00110_intergenic_region,PAMAJ01637CG00090_synonymous_variant,PAMAJ01637CG00090_missense_variant,PAMAJ01637CG00100_upstream_gene_variant,PAMAJ01637CG00100_intron_variant,PAMAJ01637CG00100_intergenic_region,PAMAJ01637CG0008…	PLPR4_HUMAN_downstream gene variant,PLPR4_HUMAN_non coding transcript variant,PLPR4_HUMAN_upstream gene variant,PLPR4_HUMAN_intergenic region,na_intergenic region,PLPR4_HUMAN_synonymous variant,PLPR4_HUMAN_missense variant,PLPR4_MOUSE_upstream gene variant,PLPR4_MOUSE_intron variant,PLPR4_MOUSE_intergenic region,CHCH7_MACFA_intergenic region,PLPR4_MOUSE_non coding transcript variant,PLPR4_MOUSE_d…
PAMAJ01637	1800001-1850000	PAMAJ01637CG00110_intergenic_region,PAMAJ01637CG00100_intergenic_region	na_intergenic region,PLPR4_MOUSE_intergenic region

## Sheet: Nagasaki
Scaffold	Bin	Annotated_gene	Uniprot_ID
PAMAJ00207	150001-200000	PAMAJ00207CG00070_intergenic_region,PAMAJ00207CG00060_non_coding_transcript_variant,PAMAJ00207CG00060_intron_variant,PAMAJ00207CG00060_downstream_gene_variant,PAMAJ00207CG00050_intergenic_region,PAMAJ00207CG00060_intergenic_region,PAMAJ00207CG00060_upstream_gene_variant,PAMAJ00207CG00060_synonymous_variant	na_intergenic region,GRM8_MOUSE_non coding transcript variant,GRM8_MOUSE_intron variant,GRM8_MOUSE_downstream gene variant,GRM8_HUMAN_intergenic region,GRM8_MOUSE_intergenic region,GRM8_MOUSE_upstream gene variant,GRM8_MOUSE_synonymous variant
PAMAJ01006	650001-700000	PAMAJ01006CG00350_synonymous_variant,PAMAJ01006CG00350_upstream_gene_variant,PAMAJ01006CG00360_upstream_gene_variant,PAMAJ01006CG00360_synonymous_variant,PAMAJ01006CG00360_splice_region_variant&intron_variant,PAMAJ01006CG00360_intron_variant,PAMAJ01006CG00350_missense_variant,PAMAJ01006CG00360_splice_region_variant&synonymous_variant,PAMAJ01006CG00360_missense_variant,PAMAJ01006CG00360_non_coding…	GP158_RAT_synonymous variant,GP158_RAT_upstream gene variant,MYO7A_HUMAN_upstream gene variant,MYO7A_HUMAN_synonymous variant,MYO7A_HUMAN_splice region variant&intron variant,MYO7A_HUMAN_intron variant,GP158_RAT_missense variant,MYO7A_HUMAN_splice region variant&synonymous variant,MYO7A_HUMAN_missense variant,MYO7A_HUMAN_non coding transcript variant,MYO7A_HUMAN_splice donor variant&intron varian…
PAMAJ01006	900001-950000	PAMAJ01006CG00530_downstream_gene_variant,PAMAJ01006CG00490_missense_variant,PAMAJ01006CG00530_intron_variant,PAMAJ01006CG00520_intron_variant,PAMAJ01006CG00520_downstream_gene_variant,PAMAJ01006CG00520_synonymous_variant,PAMAJ01006CG00480_intergenic_region,PAMAJ01006CG00530_intergenic_region,PAMAJ01006CG00500_intergenic_region,PAMAJ01006CG00530_synonymous_variant,PAMAJ01006CG00480_missense_varia…	YLAT2_DANRE_downstream gene variant,CX038_MOUSE_missense variant,YLAT2_DANRE_intron variant,CASP8_MOUSE_intron variant,CASP8_MOUSE_downstream gene variant,CASP8_MOUSE_synonymous variant,CX038_MOUSE_intergenic region,YLAT2_DANRE_intergenic region,SH21A_BOVIN_intergenic region,YLAT2_DANRE_synonymous variant,CX038_MOUSE_missense variant,CX038_MOUSE_non coding transcript variant,CX038_MOUSE_splice re…
PAMAJ01006	1200001-1250000	PAMAJ01006CG00710_missense_variant,PAMAJ01006CG00710_stop_gained,PAMAJ01006CG00750_non_coding_transcript_variant,PAMAJ01006CG00740_intron_variant,PAMAJ01006CG00720_intron_variant,PAMAJ01006CG00750_downstream_gene_variant,PAMAJ01006CG00720_downstream_gene_variant,PAMAJ01006CG00750_upstream_gene_variant,PAMAJ01006CG00720_non_coding_transcript_variant,PAMAJ01006CG00710_intergenic_region,PAMAJ01006CG…	AT133_MACFA_missense variant,AT133_MACFA_stop gained,FBX36_PONAB_non coding transcript variant,GRK7A_DANRE_intron variant,NUCL_XENLA_intron variant,FBX36_PONAB_downstream gene variant,NUCL_XENLA_downstream gene variant,FBX36_PONAB_upstream gene variant,NUCL_XENLA_non coding transcript variant,AT133_MACFA_intergenic region,GRK7A_DANRE_missense variant,AT1B3_XENLA_intron variant,FBX36_PONAB_intron …
PAMAJ01006	1550001-1600000	PAMAJ01006CG00940_non_coding_transcript_variant,PAMAJ01006CG00950_missense_variant,PAMAJ01006CG00940_intergenic_region,PAMAJ01006CG00940_upstream_gene_variant,PAMAJ01006CG00930_intergenic_region,PAMAJ01006CG00960_upstream_gene_variant,PAMAJ01006CG00950_downstream_gene_variant,PAMAJ01006CG00950_non_coding_transcript_variant,PAMAJ01006CG00960_intergenic_region,PAMAJ01006CG00950_splice_region_varian…	WLS_HUMAN_non coding transcript variant,na_missense variant,WLS_HUMAN_intergenic region,WLS_HUMAN_upstream gene variant,MTF2_PONAB_intergenic region,GBG12_BOVIN_upstream gene variant,na_downstream gene variant,na_non coding transcript variant,GBG12_BOVIN_intergenic region,na_splice region variant&intron variant,na_intergenic region,WLS_HUMAN_synonymous variant,WLS_HUMAN_splice region variant&intr…
PAMAJ01006	1700001-1750000	PAMAJ01006CG01000_upstream_gene_variant,PAMAJ01006CG01000_intergenic_region,PAMAJ01006CG01010_non_coding_transcript_variant,PAMAJ01006CG01000_non_coding_transcript_variant,PAMAJ01006CG01020_missense_variant,PAMAJ01006CG01020_intergenic_region,PAMAJ01006CG01010_upstream_gene_variant,PAMAJ01006CG01010_downstream_gene_variant,PAMAJ01006CG01010_intron_variant,PAMAJ01006CG01020_intron_variant,PAMAJ010…	na_upstream gene variant,na_intergenic region,DMX1A_DANRE_non coding transcript variant,na_non coding transcript variant,PIF1_DANRE_missense variant,PIF1_DANRE_intergenic region,DMX1A_DANRE_upstream gene variant,DMX1A_DANRE_downstream gene variant,DMX1A_DANRE_intron variant,PIF1_DANRE_intron variant,S6A12_MOUSE_intergenic region,na_downstream gene variant,DMX1A_DANRE_synonymous variant,PIF1_DANRE…
PAMAJ01006	2250001-2300000	PAMAJ01006CG01350_synonymous_variant,PAMAJ01006CG01350_intron_variant,PAMAJ01006CG01350_downstream_gene_variant,PAMAJ01006CG01370_synonymous_variant,PAMAJ01006CG01340_intergenic_region,PAMAJ01006CG01370_intergenic_region,PAMAJ01006CG01360_downstream_gene_variant,PAMAJ01006CG01350_splice_region_variant&synonymous_variant,PAMAJ01006CG01350_splice_region_variant&intron_variant,PAMAJ01006CG01370_upst…	P85B_RAT_synonymous variant,P85B_RAT_intron variant,P85B_RAT_downstream gene variant,na_synonymous variant,MAST3_HUMAN_intergenic region,na_intergenic region,GILT_BOVIN_downstream gene variant,P85B_RAT_splice region variant&synonymous variant,P85B_RAT_splice region variant&intron variant,na_upstream gene variant,GILT_BOVIN_non coding transcript variant,P85B_RAT_upstream gene variant,P85B_RAT_miss…
PAMAJ01006	2300001-2350000	PAMAJ01006CG01390_downstream_gene_variant,PAMAJ01006CG01390_missense_variant,PAMAJ01006CG01370_intergenic_region,PAMAJ01006CG01380_missense_variant,PAMAJ01006CG01380_non_coding_transcript_variant,PAMAJ01006CG01390_non_coding_transcript_variant,PAMAJ01006CG01380_stop_gained,PAMAJ01006CG01400_intergenic_region,PAMAJ01006CG01380_downstream_gene_variant,PAMAJ01006CG01400_upstream_gene_variant,PAMAJ01…	na_downstream gene variant,na_missense variant,na_intergenic region,na_missense variant,na_non coding transcript variant,na_non coding transcript variant,na_stop gained,RAB3A_BOVIN_intergenic region,na_downstream gene variant,RAB3A_BOVIN_upstream gene variant,na_synonymous variant,na_upstream gene variant,na_intergenic region,na_upstream gene variant,na_downstream gene variant,na_intergenic region
PAMAJ01006	2550001-2600000	PAMAJ01006CG01520_non_coding_transcript_variant,PAMAJ01006CG01540_splice_region_variant&intron_variant,PAMAJ01006CG01540_synonymous_variant,PAMAJ01006CG01540_missense_variant,PAMAJ01006CG01530_upstream_gene_variant,PAMAJ01006CG01520_intergenic_region,PAMAJ01006CG01520_intron_variant,PAMAJ01006CG01540_intergenic_region,PAMAJ01006CG01530_downstream_gene_variant,PAMAJ01006CG01550_downstream_gene_var…	SVIL_BOVIN_non coding transcript variant,SVIL_MOUSE_splice region variant&intron variant,SVIL_MOUSE_synonymous variant,SVIL_MOUSE_missense variant,na_upstream gene variant,SVIL_BOVIN_intergenic region,SVIL_BOVIN_intron variant,SVIL_MOUSE_intergenic region,na_downstream gene variant,JCAD_MOUSE_downstream gene variant,SVIL_BOVIN_missense variant,JCAD_MOUSE_upstream gene variant,SVIL_MOUSE_non codin…
PAMAJ01006	3150001-3200000	PAMAJ01006CG01790_downstream_gene_variant,PAMAJ01006CG01760_non_coding_transcript_variant,PAMAJ01006CG01810_non_coding_transcript_variant,PAMAJ01006CG01790_intergenic_region,PAMAJ01006CG01790_non_coding_transcript_variant,PAMAJ01006CG01780_upstream_gene_variant,PAMAJ01006CG01800_synonymous_variant,PAMAJ01006CG01810_intron_variant,PAMAJ01006CG01800_upstream_gene_variant,PAMAJ01006CG01760_intergeni…	na_downstream gene variant,NRIF2_MOUSE_non coding transcript variant,TESK2_HUMAN_non coding transcript variant,na_intergenic region,na_non coding transcript variant,RHG30_HUMAN_upstream gene variant,TESK2_RAT_synonymous variant,TESK2_HUMAN_intron variant,TESK2_RAT_upstream gene variant,NRIF2_MOUSE_intergenic region,ZG42_XENLA_intergenic region,TESK2_RAT_intron variant,na_upstream gene variant,TES…
PAMAJ00834	1550001-1600000	PAMAJ00834CG00630_non_coding_transcript_variant,PAMAJ00834CG00640_stop_gained,PAMAJ00834CG00610_upstream_gene_variant,PAMAJ00834CG00630_synonymous_variant,PAMAJ00834CG00640_upstream_gene_variant,PAMAJ00834CG00630_missense_variant,PAMAJ00834CG00620_upstream_gene_variant,PAMAJ00834CG00630_intergenic_region,PAMAJ00834CG00630_intron_variant,PAMAJ00834CG00640_downstream_gene_variant,PAMAJ00834CG00620_…	MELPH_HUMAN_non coding transcript variant,MELPH_MOUSE_stop gained,LRRF2_HUMAN_upstream gene variant,MELPH_HUMAN_synonymous variant,MELPH_MOUSE_upstream gene variant,MELPH_HUMAN_missense variant,na_upstream gene variant,MELPH_HUMAN_intergenic region,MELPH_HUMAN_intron variant,MELPH_MOUSE_downstream gene variant,na_synonymous variant,na_non coding transcript variant,na_downstream gene variant,MELPH…
PAMAJ01416	1-50000	PAMAJ01416CG00020_non_coding_transcript_variant,PAMAJ01416CG00010_downstream_gene_variant,CHR_START_intergenic_region,PAMAJ01416CG00010_splice_region_variant&intron_variant,PAMAJ01416CG00010_missense_variant,PAMAJ01416CG00030_downstream_gene_variant,PAMAJ01416CG00020_missense_variant,PAMAJ01416CG00030_upstream_gene_variant,PAMAJ01416CG00020_intergenic_region,PAMAJ01416CG00010_splice_acceptor_vari…	SHSA2_XENLA_non coding transcript variant,SPICE_BOVIN_downstream gene variant,na_START intergenic region,SPICE_BOVIN_splice region variant&intron variant,SPICE_BOVIN_missense variant,AT8A2_MOUSE_downstream gene variant,SHSA2_XENLA_missense variant,AT8A2_MOUSE_upstream gene variant,SHSA2_XENLA_intergenic region,SPICE_BOVIN_splice acceptor variant&intron variant,SHSA2_XENLA_intron variant,SPICE_BOV…
PAMAJ00688	2350001-2400000	PAMAJ00688CG00910_intergenic_region,PAMAJ00688CG00920_synonymous_variant,PAMAJ00688CG00900_synonymous_variant,PAMAJ00688CG00900_downstream_gene_variant,PAMAJ00688CG00910_non_coding_transcript_variant,PAMAJ00688CG00910_downstream_gene_variant,PAMAJ00688CG00890_intron_variant,PAMAJ00688CG00910_upstream_gene_variant,PAMAJ00688CG00920_missense_variant,PAMAJ00688CG00900_intergenic_region,PAMAJ00688CG0…	na_intergenic region,SSR2_HUMAN_synonymous variant,SSR2_HUMAN_synonymous variant,SSR2_HUMAN_downstream gene variant,na_non coding transcript variant,na_downstream gene variant,S39AB_BOVIN_intron variant,na_upstream gene variant,SSR2_HUMAN_missense variant,SSR2_HUMAN_intergenic region,S39AB_BOVIN_upstream gene variant,S39AB_BOVIN_downstream gene variant,SSR2_HUMAN_downstream gene variant,na_missen…
PAMAJ00688	2400001-2450000	PAMAJ00688CG00950_splice_region_variant&intron_variant,PAMAJ00688CG00930_non_coding_transcript_variant,PAMAJ00688CG00950_upstream_gene_variant,PAMAJ00688CG00950_missense_variant,PAMAJ00688CG00950_intergenic_region,PAMAJ00688CG00950_non_coding_transcript_variant,PAMAJ00688CG00940_upstream_gene_variant,PAMAJ00688CG00930_downstream_gene_variant,PAMAJ00688CG00940_downstream_gene_variant,PAMAJ00688CG0…	CSN3_DANRE_splice region variant&intron variant,UBP22_DANRE_non coding transcript variant,CSN3_DANRE_upstream gene variant,CSN3_DANRE_missense variant,CSN3_DANRE_intergenic region,CSN3_DANRE_non coding transcript variant,UBP22_DANRE_upstream gene variant,UBP22_DANRE_downstream gene variant,UBP22_DANRE_downstream gene variant,UBP22_DANRE_missense variant,UBP22_DANRE_non coding transcript variant,S…
PAMAJ00688	3600001-3650000	PAMAJ00688CG01220_intergenic_region,PAMAJ00688CG01230_intergenic_region,PAMAJ00688CG01220_non_coding_transcript_variant,PAMAJ00688CG01210_intergenic_region,PAMAJ00688CG01220_splice_acceptor_variant&intron_variant,PAMAJ00688CG01220_upstream_gene_variant,PAMAJ00688CG01220_downstream_gene_variant,PAMAJ00688CG01210_downstream_gene_variant,PAMAJ00688CG01220_intron_variant,PAMAJ00688CG01220_splice_regi…	RHG22_MOUSE_intergenic region,MK08_DANRE_intergenic region,RHG22_MOUSE_non coding transcript variant,LRC18_MOUSE_intergenic region,RHG22_MOUSE_splice acceptor variant&intron variant,RHG22_MOUSE_upstream gene variant,RHG22_MOUSE_downstream gene variant,LRC18_MOUSE_downstream gene variant,RHG22_MOUSE_intron variant,RHG22_MOUSE_splice region variant&intron variant,RHG22_MOUSE_missense variant,RHG22_…
PAMAJ00688	6500001-6550000	PAMAJ00688CG02840_intergenic_region,PAMAJ00688CG02850_missense_variant,PAMAJ00688CG02860_upstream_gene_variant,PAMAJ00688CG02860_splice_region_variant&intron_variant,PAMAJ00688CG02860_non_coding_transcript_variant,PAMAJ00688CG02870_upstream_gene_variant,PAMAJ00688CG02860_splice_region_variant&synonymous_variant,PAMAJ00688CG02850_intergenic_region,PAMAJ00688CG02850_synonymous_variant,PAMAJ00688CG0…	na_intergenic region,CXD3_MOUSE_missense variant,TOP2A_CHICK_upstream gene variant,TOP2A_CHICK_splice region variant&intron variant,TOP2A_CHICK_non coding transcript variant,LRC3B_HUMAN_upstream gene variant,TOP2A_CHICK_splice region variant&synonymous variant,CXD3_MOUSE_intergenic region,CXD3_MOUSE_synonymous variant,CXD3_MOUSE_downstream gene variant,CXD3_MOUSE_non coding transcript variant,TOP…
PAMAJ00688	6550001-6600000	PAMAJ00688CG02900_missense_variant,PAMAJ00688CG02890_non_coding_transcript_variant,PAMAJ00688CG02880_intron_variant,PAMAJ00688CG02900_downstream_gene_variant,PAMAJ00688CG02880_missense_variant,PAMAJ00688CG02900_intergenic_region,PAMAJ00688CG02870_downstream_gene_variant,PAMAJ00688CG02870_intergenic_region,PAMAJ00688CG02890_synonymous_variant,PAMAJ00688CG02860_intergenic_region,PAMAJ00688CG02870_m…	KCJ12_CHICK_missense variant,MED24_DANRE_non coding transcript variant,na_intron variant,KCJ12_CHICK_downstream gene variant,na_missense variant,KCJ12_CHICK_intergenic region,LRC3B_HUMAN_downstream gene variant,LRC3B_HUMAN_intergenic region,MED24_DANRE_synonymous variant,TOP2A_CHICK_intergenic region,LRC3B_HUMAN_missense variant,LRC3B_HUMAN_synonymous variant,LYRM1_DANRE_intergenic region,MED24_D…
PAMAJ00688	6600001-6650000	PAMAJ00688CG02910_non_coding_transcript_variant,PAMAJ00688CG02950_upstream_gene_variant,PAMAJ00688CG02940_missense_variant,PAMAJ00688CG02920_non_coding_transcript_variant,PAMAJ00688CG02920_synonymous_variant,PAMAJ00688CG02900_intergenic_region,PAMAJ00688CG02910_intron_variant,PAMAJ00688CG02930_synonymous_variant,PAMAJ00688CG02910_upstream_gene_variant,PAMAJ00688CG02930_upstream_gene_variant,PAMAJ…	LYRM1_DANRE_non coding transcript variant,CX6B1_BOVIN_upstream gene variant,na_missense variant,na_non coding transcript variant,na_synonymous variant,KCJ12_CHICK_intergenic region,LYRM1_DANRE_intron variant,na_synonymous variant,LYRM1_DANRE_upstream gene variant,na_upstream gene variant,na_upstream gene variant,CX6B1_BOVIN_downstream gene variant,na_non coding transcript variant,LYRM1_DANRE_down…
PAMAJ00688	6650001-6700000	PAMAJ00688CG02950_upstream_gene_variant,PAMAJ00688CG02970_splice_region_variant&synonymous_variant,PAMAJ00688CG03000_stop_lost,PAMAJ00688CG02960_intergenic_region,PAMAJ00688CG02970_intron_variant,PAMAJ00688CG02980_upstream_gene_variant,PAMAJ00688CG02980_downstream_gene_variant,PAMAJ00688CG02980_synonymous_variant,PAMAJ00688CG02950_splice_acceptor_variant&intron_variant,PAMAJ00688CG03000_intron_va…	CX6B1_BOVIN_upstream gene variant,F234A_BOVIN_splice region variant&synonymous variant,ES8L2_PONAB_stop lost,na_intergenic region,F234A_BOVIN_intron variant,LUC7L_HUMAN_upstream gene variant,LUC7L_HUMAN_downstream gene variant,LUC7L_HUMAN_synonymous variant,CX6B1_BOVIN_splice acceptor variant&intron variant,ES8L2_PONAB_intron variant,F234A_BOVIN_missense variant,S6A15_PONAB_intron variant,LUC7L_H…
PAMAJ00688	6700001-6750000	PAMAJ00688CG03020_intergenic_region,PAMAJ00688CG03020_splice_region_variant&intron_variant,PAMAJ00688CG03020_upstream_gene_variant,PAMAJ00688CG03020_synonymous_variant,PAMAJ00688CG03020_missense_variant,PAMAJ00688CG03010_synonymous_variant,PAMAJ00688CG03010_non_coding_transcript_variant,PAMAJ00688CG03030_intergenic_region,PAMAJ00688CG03020_non_coding_transcript_variant,PAMAJ00688CG03020_intron_va…	na_intergenic region,na_splice region variant&intron variant,na_upstream gene variant,na_synonymous variant,na_missense variant,S6A15_PONAB_synonymous variant,S6A15_PONAB_non coding transcript variant,SHAN1_MOUSE_intergenic region,na_non coding transcript variant,na_intron variant,na_downstream gene variant,S6A15_PONAB_intergenic region,S6A15_PONAB_intron variant,S6A15_PONAB_downstream gene varia…
PAMAJ00688	6750001-6800000	PAMAJ00688CG03040_non_coding_transcript_variant,PAMAJ00688CG03030_upstream_gene_variant,PAMAJ00688CG03020_intergenic_region,PAMAJ00688CG03030_synonymous_variant,PAMAJ00688CG03030_splice_region_variant&intron_variant,PAMAJ00688CG03030_intron_variant,PAMAJ00688CG03030_splice_region_variant&synonymous_variant,PAMAJ00688CG03030_missense_variant,PAMAJ00688CG03030_non_coding_transcript_variant,PAMAJ006…	CPAS1_DICDI_non coding transcript variant,SHAN1_MOUSE_upstream gene variant,na_intergenic region,SHAN1_MOUSE_synonymous variant,SHAN1_MOUSE_splice region variant&intron variant,SHAN1_MOUSE_intron variant,SHAN1_MOUSE_splice region variant&synonymous variant,SHAN1_MOUSE_missense variant,SHAN1_MOUSE_non coding transcript variant,CPAS1_DICDI_upstream gene variant,SHAN1_MOUSE_downstream gene variant,S…
PAMAJ00688	6800001-6850000	PAMAJ00688CG03040_non_coding_transcript_variant,PAMAJ00688CG03060_non_coding_transcript_variant,PAMAJ00688CG03040_splice_region_variant&synonymous_variant,PAMAJ00688CG03040_intergenic_region,PAMAJ00688CG03040_intron_variant,PAMAJ00688CG03060_intergenic_region,PAMAJ00688CG03070_intergenic_region,PAMAJ00688CG03040_missense_variant,PAMAJ00688CG03070_non_coding_transcript_variant,PAMAJ00688CG03060_up…	CPAS1_DICDI_non coding transcript variant,na_non coding transcript variant,CPAS1_DICDI_splice region variant&synonymous variant,CPAS1_DICDI_intergenic region,CPAS1_DICDI_intron variant,na_intergenic region,BRE1B_HUMAN_intergenic region,CPAS1_DICDI_missense variant,BRE1B_HUMAN_non coding transcript variant,na_upstream gene variant,na_synonymous variant,BRE1B_HUMAN_missense variant,na_downstream ge…
PAMAJ00688	6850001-6900000	PAMAJ00688CG03080_splice_region_variant&intron_variant,PAMAJ00688CG03100_downstream_gene_variant,PAMAJ00688CG03090_downstream_gene_variant,PAMAJ00688CG03100_splice_region_variant&intron_variant,PAMAJ00688CG03110_intergenic_region,PAMAJ00688CG03100_intergenic_region,PAMAJ00688CG03110_non_coding_transcript_variant,PAMAJ00688CG03090_intergenic_region,PAMAJ00688CG03090_non_coding_transcript_variant,P…	PHKG2_BOVIN_splice region variant&intron variant,TUB_HUMAN_downstream gene variant,CC189_MOUSE_downstream gene variant,TUB_HUMAN_splice region variant&intron variant,UBC9_XENTR_intergenic region,TUB_HUMAN_intergenic region,UBC9_XENTR_non coding transcript variant,CC189_MOUSE_intergenic region,CC189_MOUSE_non coding transcript variant,CC189_MOUSE_splice region variant&synonymous variant,PHKG2_BOVI…
PAMAJ00688	6900001-6950000	PAMAJ00688CG03160_upstream_gene_variant,PAMAJ00688CG03220_non_coding_transcript_variant,PAMAJ00688CG03180_non_coding_transcript_variant,PAMAJ00688CG03120_missense_variant,PAMAJ00688CG03140_missense_variant,PAMAJ00688CG03170_intergenic_region,PAMAJ00688CG03170_splice_donor_variant&intron_variant,PAMAJ00688CG03150_intergenic_region,PAMAJ00688CG03190_intron_variant,PAMAJ00688CG03130_downstream_gene_…	CG050_HUMAN_upstream gene variant,WDR24_DANRE_non coding transcript variant,GPER1_MICUN_non coding transcript variant,KCTD5_RAT_missense variant,TSR3_MOUSE_missense variant,na_intergenic region,na_splice donor variant&intron variant,GNPTG_BOVIN_intergenic region,H33_XENTR_intron variant,PDPK1_MOUSE_downstream gene variant,ANKS3_HUMAN_splice region variant&intron variant,na_upstream gene variant,W…
PAMAJ00688	6950001-7000000	PAMAJ00688CG03220_non_coding_transcript_variant,PAMAJ00688CG03240_synonymous_variant,PAMAJ00688CG03230_upstream_gene_variant,PAMAJ00688CG03220_intergenic_region,PAMAJ00688CG03220_intron_variant,PAMAJ00688CG03240_intergenic_region,PAMAJ00688CG03230_downstream_gene_variant,PAMAJ00688CG03250_downstream_gene_variant,PAMAJ00688CG03250_upstream_gene_variant,PAMAJ00688CG03240_non_coding_transcript_varia…	WDR24_DANRE_non coding transcript variant,RHBL1_MOUSE_synonymous variant,na_upstream gene variant,WDR24_DANRE_intergenic region,WDR24_DANRE_intron variant,RHBL1_MOUSE_intergenic region,na_downstream gene variant,RHBL1_MOUSE_downstream gene variant,RHBL1_MOUSE_upstream gene variant,RHBL1_MOUSE_non coding transcript variant,na_splice region variant&intron variant,na_synonymous variant,na_non coding…
PAMAJ00688	7000001-7050000	PAMAJ00688CG03280_intergenic_region,PAMAJ00688CG03300_non_coding_transcript_variant,PAMAJ00688CG03290_missense_variant,PAMAJ00688CG03280_downstream_gene_variant,PAMAJ00688CG03280_upstream_gene_variant,PAMAJ00688CG03290_downstream_gene_variant,PAMAJ00688CG03310_splice_region_variant&intron_variant,PAMAJ00688CG03290_splice_region_variant&synonymous_variant,PAMAJ00688CG03300_synonymous_variant,PAMAJ…	H5_CHICK_intergenic region,WDR90_MOUSE_non coding transcript variant,MIRO2_DANRE_missense variant,H5_CHICK_downstream gene variant,H5_CHICK_upstream gene variant,MIRO2_DANRE_downstream gene variant,GLP1R_RAT_splice region variant&intron variant,MIRO2_DANRE_splice region variant&synonymous variant,WDR90_MOUSE_synonymous variant,MIRO2_DANRE_upstream gene variant,MIRO2_DANRE_non coding transcript va…
PAMAJ00688	7050001-7100000	PAMAJ00688CG03320_synonymous_variant,PAMAJ00688CG03320_missense_variant,PAMAJ00688CG03330_downstream_gene_variant,PAMAJ00688CG03320_intron_variant,PAMAJ00688CG03320_upstream_gene_variant,PAMAJ00688CG03330_missense_variant,PAMAJ00688CG03310_downstream_gene_variant,PAMAJ00688CG03320_downstream_gene_variant,PAMAJ00688CG03310_upstream_gene_variant,PAMAJ00688CG03320_splice_region_variant&synonymous_va…	NLRC3_HUMAN_synonymous variant,NLRC3_HUMAN_missense variant,na_downstream gene variant,NLRC3_HUMAN_intron variant,NLRC3_HUMAN_upstream gene variant,na_missense variant,GLP1R_RAT_downstream gene variant,NLRC3_HUMAN_downstream gene variant,GLP1R_RAT_upstream gene variant,NLRC3_HUMAN_splice region variant&synonymous variant,GLP1R_RAT_synonymous variant,GLP1R_RAT_non coding transcript variant,na_non …
PAMAJ00688	7100001-7150000	PAMAJ00688CG03330_downstream_gene_variant,PAMAJ00688CG03330_intergenic_region,PAMAJ00688CG03330_non_coding_transcript_variant,PAMAJ00688CG03330_upstream_gene_variant,PAMAJ00688CG03330_missense_variant,PAMAJ00688CG03330_synonymous_variant,PAMAJ00688CG03340_upstream_gene_variant,PAMAJ00688CG03340_intergenic_region,PAMAJ00688CG03330_intron_variant,PAMAJ00688CG03340_downstream_gene_variant	na_downstream gene variant,na_intergenic region,na_non coding transcript variant,na_upstream gene variant,na_missense variant,na_synonymous variant,SBK1_HUMAN_upstream gene variant,SBK1_HUMAN_intergenic region,na_intron variant,SBK1_HUMAN_downstream gene variant
PAMAJ00688	7150001-7200000	PAMAJ00688CG03350_synonymous_variant,PAMAJ00688CG03350_upstream_gene_variant,PAMAJ00688CG03330_intergenic_region,PAMAJ00688CG03350_missense_variant,PAMAJ00688CG03340_splice_region_variant&intron_variant,PAMAJ00688CG03350_intergenic_region,PAMAJ00688CG03340_synonymous_variant,PAMAJ00688CG03340_intron_variant,PAMAJ00688CG03360_intergenic_region,PAMAJ00688CG03350_intron_variant,PAMAJ00688CG03340_ups…	RDH13_HUMAN_synonymous variant,RDH13_HUMAN_upstream gene variant,na_intergenic region,RDH13_HUMAN_missense variant,SBK1_HUMAN_splice region variant&intron variant,RDH13_HUMAN_intergenic region,SBK1_HUMAN_synonymous variant,SBK1_HUMAN_intron variant,RFIP3_DANRE_intergenic region,RDH13_HUMAN_intron variant,SBK1_HUMAN_upstream gene variant,RDH13_HUMAN_downstream gene variant,SBK1_HUMAN_missense vari…
PAMAJ00688	7200001-7250000	PAMAJ00688CG03360_synonymous_variant,PAMAJ00688CG03390_upstream_gene_variant,PAMAJ00688CG03360_intron_variant,PAMAJ00688CG03380_intron_variant,PAMAJ00688CG03390_intergenic_region,PAMAJ00688CG03360_non_coding_transcript_variant,PAMAJ00688CG03350_intergenic_region,PAMAJ00688CG03360_intergenic_region,PAMAJ00688CG03390_missense_variant,PAMAJ00688CG03380_non_coding_transcript_variant,PAMAJ00688CG03380…	RFIP3_DANRE_synonymous variant,IF140_HUMAN_upstream gene variant,RFIP3_DANRE_intron variant,TM204_RAT_intron variant,IF140_HUMAN_intergenic region,RFIP3_DANRE_non coding transcript variant,RDH13_HUMAN_intergenic region,RFIP3_DANRE_intergenic region,IF140_HUMAN_missense variant,TM204_RAT_non coding transcript variant,TM204_RAT_synonymous variant,TELO2_DANRE_upstream gene variant,TM204_RAT_upstream…
PAMAJ00688	7250001-7300000	PAMAJ00688CG03400_missense_variant,PAMAJ00688CG03410_intergenic_region,PAMAJ00688CG03400_splice_region_variant&intron_variant,PAMAJ00688CG03390_synonymous_variant,PAMAJ00688CG03400_intergenic_region,PAMAJ00688CG03390_downstream_gene_variant,PAMAJ00688CG03400_intron_variant,PAMAJ00688CG03380_upstream_gene_variant,PAMAJ00688CG03400_synonymous_variant,PAMAJ00688CG03390_intergenic_region,PAMAJ00688CG…	METRN_RAT_missense variant,CHIP_CHICK_intergenic region,METRN_RAT_splice region variant&intron variant,IF140_HUMAN_synonymous variant,METRN_RAT_intergenic region,IF140_HUMAN_downstream gene variant,METRN_RAT_intron variant,TM204_RAT_upstream gene variant,METRN_RAT_synonymous variant,IF140_HUMAN_intergenic region,METRN_RAT_downstream gene variant,METRN_RAT_non coding transcript variant,CHIP_CHICK_…
PAMAJ00688	7300001-7350000	PAMAJ00688CG03440_downstream_gene_variant,PAMAJ00688CG03420_upstream_gene_variant,PAMAJ00688CG03410_splice_region_variant&intron_variant,PAMAJ00688CG03450_intron_variant,PAMAJ00688CG03450_downstream_gene_variant,PAMAJ00688CG03430_missense_variant,PAMAJ00688CG03450_synonymous_variant,PAMAJ00688CG03420_non_coding_transcript_variant,PAMAJ00688CG03430_upstream_gene_variant,PAMAJ00688CG03440_intergeni…	PRR35_HUMAN_downstream gene variant,na_upstream gene variant,CHIP_CHICK_splice region variant&intron variant,na_intron variant,na_downstream gene variant,na_missense variant,na_synonymous variant,na_non coding transcript variant,na_upstream gene variant,PRR35_HUMAN_intergenic region,MPRIP_MOUSE_downstream gene variant,na_synonymous variant,na_intron variant,CHIP_CHICK_synonymous variant,na_interg…
PAMAJ00688	7350001-7400000	PAMAJ00688CG03460_splice_region_variant&intron_variant,PAMAJ00688CG03480_non_coding_transcript_variant,PAMAJ00688CG03450_downstream_gene_variant,PAMAJ00688CG03470_synonymous_variant,PAMAJ00688CG03480_upstream_gene_variant,PAMAJ00688CG03480_downstream_gene_variant,PAMAJ00688CG03470_intergenic_region,PAMAJ00688CG03460_downstream_gene_variant,PAMAJ00688CG03480_stop_gained,PAMAJ00688CG03490_upstream_…	MPRIP_MOUSE_splice region variant&intron variant,na_non coding transcript variant,na_downstream gene variant,MPRIP_MOUSE_synonymous variant,na_upstream gene variant,na_downstream gene variant,MPRIP_MOUSE_intergenic region,MPRIP_MOUSE_downstream gene variant,na_stop gained,ABLM1_HUMAN_upstream gene variant,MPRIP_MOUSE_upstream gene variant,MPRIP_MOUSE_non coding transcript variant,na_start lost,MP…
PAMAJ00688	7400001-7450000	PAMAJ00688CG03520_splice_region_variant&intron_variant,PAMAJ00688CG03510_splice_region_variant&intron_variant,PAMAJ00688CG03500_upstream_gene_variant,PAMAJ00688CG03510_non_coding_transcript_variant,PAMAJ00688CG03520_upstream_gene_variant,PAMAJ00688CG03520_missense_variant,PAMAJ00688CG03520_intergenic_region,PAMAJ00688CG03520_non_coding_transcript_variant,PAMAJ00688CG03530_upstream_gene_variant,PA…	SPSB3_MOUSE_splice region variant&intron variant,EME2_HUMAN_splice region variant&intron variant,MFSD1_BOVIN_upstream gene variant,EME2_HUMAN_non coding transcript variant,SPSB3_MOUSE_upstream gene variant,SPSB3_MOUSE_missense variant,SPSB3_MOUSE_intergenic region,SPSB3_MOUSE_non coding transcript variant,VATL_TORMA_upstream gene variant,SPSB3_MOUSE_splice acceptor variant&intron variant,na_upstr…
PAMAJ00688	7450001-7500000	PAMAJ00688CG03560_intergenic_region,PAMAJ00688CG03540_upstream_gene_variant,PAMAJ00688CG03530_intergenic_region,PAMAJ00688CG03530_downstream_gene_variant,PAMAJ00688CG03550_upstream_gene_variant,PAMAJ00688CG03550_missense_variant,PAMAJ00688CG03530_intron_variant,PAMAJ00688CG03530_splice_region_variant&intron_variant,PAMAJ00688CG03550_synonymous_variant,PAMAJ00688CG03530_non_coding_transcript_varia…	NET3_CHICK_intergenic region,na_upstream gene variant,VATL_TORMA_intergenic region,VATL_TORMA_downstream gene variant,TBC24_XENLA_upstream gene variant,TBC24_XENLA_missense variant,VATL_TORMA_intron variant,VATL_TORMA_splice region variant&intron variant,TBC24_XENLA_synonymous variant,VATL_TORMA_non coding transcript variant,TBC24_XENLA_intron variant,na_synonymous variant,VATL_TORMA_upstream gen…
PAMAJ00688	7500001-7550000	PAMAJ00688CG03560_intergenic_region,PAMAJ00688CG03560_intron_variant,PAMAJ00688CG03560_upstream_gene_variant,PAMAJ00688CG03560_splice_region_variant&intron_variant,PAMAJ00688CG03560_synonymous_variant,PAMAJ00688CG03560_non_coding_transcript_variant,PAMAJ00688CG03550_intergenic_region,PAMAJ00688CG03560_downstream_gene_variant	NET3_CHICK_intergenic region,NET3_CHICK_intron variant,NET3_CHICK_upstream gene variant,NET3_CHICK_splice region variant&intron variant,NET3_CHICK_synonymous variant,NET3_CHICK_non coding transcript variant,TBC24_XENLA_intergenic region,NET3_CHICK_downstream gene variant
PAMAJ00688	7550001-7600000	PAMAJ00688CG03560_intergenic_region,PAMAJ00688CG03570_downstream_gene_variant,PAMAJ00688CG03560_intron_variant,PAMAJ00688CG03560_upstream_gene_variant,PAMAJ00688CG03570_intergenic_region,PAMAJ00688CG03570_synonymous_variant,PAMAJ00688CG03560_synonymous_variant,PAMAJ00688CG03570_non_coding_transcript_variant,PAMAJ00688CG03560_non_coding_transcript_variant,PAMAJ00688CG03560_downstream_gene_variant,…	NET3_CHICK_intergenic region,NOGG2_DANRE_downstream gene variant,NET3_CHICK_intron variant,NET3_CHICK_upstream gene variant,NOGG2_DANRE_intergenic region,NOGG2_DANRE_synonymous variant,NET3_CHICK_synonymous variant,NOGG2_DANRE_non coding transcript variant,NET3_CHICK_non coding transcript variant,NET3_CHICK_downstream gene variant,NET3_CHICK_missense variant,na_intergenic region,NOGG2_DANRE_upstr…
PAMAJ00688	7600001-7650000	PAMAJ00688CG03590_intron_variant,PAMAJ00688CG03590_synonymous_variant,PAMAJ00688CG03580_downstream_gene_variant,PAMAJ00688CG03600_downstream_gene_variant,PAMAJ00688CG03580_missense_variant,PAMAJ00688CG03610_intergenic_region,PAMAJ00688CG03590_missense_variant,PAMAJ00688CG03570_intergenic_region,PAMAJ00688CG03590_intergenic_region,PAMAJ00688CG03580_intergenic_region,PAMAJ00688CG03600_intergenic_re…	ANKF1_HUMAN_intron variant,ANKF1_HUMAN_synonymous variant,na_downstream gene variant,na_downstream gene variant,na_missense variant,na_intergenic region,ANKF1_HUMAN_missense variant,NOGG2_DANRE_intergenic region,ANKF1_HUMAN_intergenic region,na_intergenic region,na_intergenic region,ANKF1_HUMAN_upstream gene variant,ANKF1_HUMAN_downstream gene variant,na_synonymous variant,na_upstream gene varian…
PAMAJ00688	7650001-7700000	PAMAJ00688CG03610_downstream_gene_variant,PAMAJ00688CG03610_missense_variant,PAMAJ00688CG03600_intergenic_region,PAMAJ00688CG03600_downstream_gene_variant,PAMAJ00688CG03610_intergenic_region,PAMAJ00688CG03610_non_coding_transcript_variant,PAMAJ00688CG03620_intergenic_region,PAMAJ00688CG03610_upstream_gene_variant	na_downstream gene variant,na_missense variant,na_intergenic region,na_downstream gene variant,na_intergenic region,na_non coding transcript variant,na_intergenic region,na_upstream gene variant
PAMAJ00688	7700001-7750000	PAMAJ00688CG03620_missense_variant,PAMAJ00688CG03620_non_coding_transcript_variant,PAMAJ00688CG03620_upstream_gene_variant,PAMAJ00688CG03620_downstream_gene_variant,PAMAJ00688CG03620_synonymous_variant,PAMAJ00688CG03630_intergenic_region,PAMAJ00688CG03620_intergenic_region,PAMAJ00688CG03610_intergenic_region,PAMAJ00688CG03620_intron_variant	na_missense variant,na_non coding transcript variant,na_upstream gene variant,na_downstream gene variant,na_synonymous variant,na_intergenic region,na_intergenic region,na_intergenic region,na_intron variant
PAMAJ00688	7750001-7800000	PAMAJ00688CG03630_upstream_gene_variant,PAMAJ00688CG03630_intergenic_region,PAMAJ00688CG03630_intron_variant,PAMAJ00688CG03630_non_coding_transcript_variant,PAMAJ00688CG03630_missense_variant,PAMAJ00688CG03630_splice_region_variant&intron_variant,PAMAJ00688CG03630_synonymous_variant,PAMAJ00688CG03640_missense_variant,PAMAJ00688CG03640_intergenic_region,PAMAJ00688CG03650_intergenic_region,PAMAJ006…	na_upstream gene variant,na_intergenic region,na_intron variant,na_non coding transcript variant,na_missense variant,na_splice region variant&intron variant,na_synonymous variant,na_missense variant,na_intergenic region,na_intergenic region,na_non coding transcript variant,na_downstream gene variant,na_intergenic region,na_upstream gene variant,na_downstream gene variant
PAMAJ00688	7800001-7850000	PAMAJ00688CG03700_upstream_gene_variant,PAMAJ00688CG03690_synonymous_variant,PAMAJ00688CG03660_non_coding_transcript_variant,PAMAJ00688CG03680_splice_region_variant&intron_variant,PAMAJ00688CG03660_upstream_gene_variant,PAMAJ00688CG03660_downstream_gene_variant,PAMAJ00688CG03650_synonymous_variant,PAMAJ00688CG03650_missense_variant,PAMAJ00688CG03700_intergenic_region,PAMAJ00688CG03690_intergenic_…	UBP31_HUMAN_upstream gene variant,na_synonymous variant,MSS51_HUMAN_non coding transcript variant,COG7_HUMAN_splice region variant&intron variant,MSS51_HUMAN_upstream gene variant,MSS51_HUMAN_downstream gene variant,na_synonymous variant,na_missense variant,UBP31_HUMAN_intergenic region,na_intergenic region,UBP31_HUMAN_splice region variant&intron variant,COG7_HUMAN_downstream gene variant,na_ups…
PAMAJ00688	7850001-7900000	PAMAJ00688CG03720_downstream_gene_variant,PAMAJ00688CG03720_missense_variant,PAMAJ00688CG03730_intergenic_region,PAMAJ00688CG03720_upstream_gene_variant,PAMAJ00688CG03730_synonymous_variant,PAMAJ00688CG03700_intergenic_region,PAMAJ00688CG03700_non_coding_transcript_variant,PAMAJ00688CG03700_missense_variant,PAMAJ00688CG03720_stop_gained&splice_region_variant,PAMAJ00688CG03740_intergenic_region,PA…	na_downstream gene variant,na_missense variant,LRC4B_HUMAN_intergenic region,na_upstream gene variant,LRC4B_HUMAN_synonymous variant,UBP31_HUMAN_intergenic region,UBP31_HUMAN_non coding transcript variant,UBP31_HUMAN_missense variant,na_stop gained&splice region variant,PPAT_XENLA_intergenic region,LRC4B_HUMAN_non coding transcript variant,HS3S2_HUMAN_missense variant,UBP31_HUMAN_synonymous varia…
PAMAJ00688	7900001-7950000	PAMAJ00688CG03740_synonymous_variant,PAMAJ00688CG03740_downstream_gene_variant,PAMAJ00688CG03740_missense_variant,PAMAJ00688CG03730_downstream_gene_variant,PAMAJ00688CG03750_missense_variant,PAMAJ00688CG03750_non_coding_transcript_variant,PAMAJ00688CG03740_non_coding_transcript_variant,PAMAJ00688CG03750_stop_gained,PAMAJ00688CG03750_splice_region_variant&intron_variant,PAMAJ00688CG03730_intergeni…	PPAT_XENLA_synonymous variant,PPAT_XENLA_downstream gene variant,PPAT_XENLA_missense variant,LRC4B_HUMAN_downstream gene variant,MYPC2_HUMAN_missense variant,MYPC2_HUMAN_non coding transcript variant,PPAT_XENLA_non coding transcript variant,MYPC2_HUMAN_stop gained,MYPC2_HUMAN_splice region variant&intron variant,LRC4B_HUMAN_intergenic region,MYPC2_HUMAN_downstream gene variant,STXB_SYNHO_intergen…
PAMAJ00688	7950001-8000000	PAMAJ00688CG03760_downstream_gene_variant,PAMAJ00688CG03780_upstream_gene_variant,PAMAJ00688CG03780_intergenic_region,PAMAJ00688CG03780_non_coding_transcript_variant,PAMAJ00688CG03770_intergenic_region,PAMAJ00688CG03760_intergenic_region,PAMAJ00688CG03770_non_coding_transcript_variant,PAMAJ00688CG03760_intron_variant,PAMAJ00688CG03750_intergenic_region,PAMAJ00688CG03780_downstream_gene_variant,PA…	STXB_SYNHO_downstream gene variant,STXB_SYNHO_upstream gene variant,STXB_SYNHO_intergenic region,STXB_SYNHO_non coding transcript variant,STXB_SYNHO_intergenic region,STXB_SYNHO_intergenic region,STXB_SYNHO_non coding transcript variant,STXB_SYNHO_intron variant,MYPC2_HUMAN_intergenic region,STXB_SYNHO_downstream gene variant,STXB_SYNHO_upstream gene variant,STXB_SYNHO_non coding transcript varia…
PAMAJ00688	8000001-8050000	PAMAJ00688CG03790_intergenic_region,PAMAJ00688CG03790_downstream_gene_variant,PAMAJ00688CG03800_non_coding_transcript_variant,PAMAJ00688CG03790_intron_variant,PAMAJ00688CG03790_splice_region_variant&intron_variant,PAMAJ00688CG03800_downstream_gene_variant,PAMAJ00688CG03800_upstream_gene_variant,PAMAJ00688CG03780_intergenic_region,PAMAJ00688CG03790_non_coding_transcript_variant,PAMAJ00688CG03800_m…	FGF21_MOUSE_intergenic region,FGF21_MOUSE_downstream gene variant,KCNA3_MOUSE_non coding transcript variant,FGF21_MOUSE_intron variant,FGF21_MOUSE_splice region variant&intron variant,KCNA3_MOUSE_downstream gene variant,KCNA3_MOUSE_upstream gene variant,STXB_SYNHO_intergenic region,FGF21_MOUSE_non coding transcript variant,KCNA3_MOUSE_missense variant,KCNA3_MOUSE_splice region variant&intron vari…
PAMAJ00688	8050001-8100000	PAMAJ00688CG03810_upstream_gene_variant,PAMAJ00688CG03820_intron_variant,PAMAJ00688CG03820_synonymous_variant,PAMAJ00688CG03810_intergenic_region,PAMAJ00688CG03810_intron_variant,PAMAJ00688CG03810_non_coding_transcript_variant,PAMAJ00688CG03810_missense_variant,PAMAJ00688CG03820_missense_variant,PAMAJ00688CG03810_synonymous_variant,PAMAJ00688CG03820_intergenic_region,PAMAJ00688CG03820_upstream_ge…	KCNC1_RAT_upstream gene variant,KCNC1_HUMAN_intron variant,KCNC1_HUMAN_synonymous variant,KCNC1_RAT_intergenic region,KCNC1_RAT_intron variant,KCNC1_RAT_non coding transcript variant,KCNC1_RAT_missense variant,KCNC1_HUMAN_missense variant,KCNC1_RAT_synonymous variant,KCNC1_HUMAN_intergenic region,KCNC1_HUMAN_upstream gene variant,KCNC1_HUMAN_downstream gene variant,KCNC1_RAT_downstream gene varia…
PAMAJ00688	8100001-8150000	PAMAJ00688CG03900_upstream_gene_variant,PAMAJ00688CG03840_intron_variant,PAMAJ00688CG03860_intron_variant,PAMAJ00688CG03880_splice_region_variant&intron_variant,PAMAJ00688CG03860_splice_region_variant&intron_variant,PAMAJ00688CG03850_downstream_gene_variant,PAMAJ00688CG03860_missense_variant,PAMAJ00688CG03850_synonymous_variant,PAMAJ00688CG03870_upstream_gene_variant,PAMAJ00688CG03900_intergenic_…	SYT1_PONAB_upstream gene variant,PIGP_PONAB_intron variant,PTPRB_MOUSE_intron variant,CO7A1_HUMAN_splice region variant&intron variant,PTPRB_MOUSE_splice region variant&intron variant,HARB1_BOVIN_downstream gene variant,PTPRB_MOUSE_missense variant,HARB1_BOVIN_synonymous variant,PTPRB_MOUSE_upstream gene variant,SYT1_PONAB_intergenic region,REXO4_XENLA_synonymous variant,CO7A1_HUMAN_downstream ge…
PAMAJ00688	8150001-8200000	PAMAJ00688CG03940_non_coding_transcript_variant,PAMAJ00688CG03900_upstream_gene_variant,PAMAJ00688CG03900_splice_region_variant&intron_variant,PAMAJ00688CG03910_missense_variant,PAMAJ00688CG03910_missense_variant&splice_region_variant,PAMAJ00688CG03940_missense_variant,PAMAJ00688CG03920_intron_variant,PAMAJ00688CG03940_splice_region_variant&intron_variant,PAMAJ00688CG03940_intron_variant,PAMAJ006…	BRSK2_HUMAN_non coding transcript variant,SYT1_PONAB_upstream gene variant,SYT1_PONAB_splice region variant&intron variant,DAAF3_DANRE_missense variant,DAAF3_DANRE_missense variant&splice region variant,BRSK2_HUMAN_missense variant,TNNT3_RAT_intron variant,BRSK2_HUMAN_splice region variant&intron variant,BRSK2_HUMAN_intron variant,CPT1A_HUMAN_splice region variant&intron variant,TNNT3_RAT_missens…
PAMAJ00688	8200001-8250000	PAMAJ00688CG03940_non_coding_transcript_variant,PAMAJ00688CG03950_missense_variant,PAMAJ00688CG03950_downstream_gene_variant,PAMAJ00688CG03970_non_coding_transcript_variant,PAMAJ00688CG03970_synonymous_variant,PAMAJ00688CG03950_intergenic_region,PAMAJ00688CG03940_splice_region_variant&intron_variant,PAMAJ00688CG03940_intron_variant,PAMAJ00688CG03980_non_coding_transcript_variant,PAMAJ00688CG03980…	BRSK2_HUMAN_non coding transcript variant,na_missense variant,na_downstream gene variant,IRF3_MOUSE_non coding transcript variant,IRF3_MOUSE_synonymous variant,na_intergenic region,BRSK2_HUMAN_splice region variant&intron variant,BRSK2_HUMAN_intron variant,RIC8A_XENTR_non coding transcript variant,RIC8A_XENTR_downstream gene variant,BRSK2_HUMAN_upstream gene variant,IRF3_MOUSE_intron variant,na_u…
PAMAJ00688	8250001-8300000	PAMAJ00688CG04000_intergenic_region,PAMAJ00688CG04010_non_coding_transcript_variant,PAMAJ00688CG04000_synonymous_variant,PAMAJ00688CG04010_splice_region_variant&intron_variant,PAMAJ00688CG03980_non_coding_transcript_variant,PAMAJ00688CG03990_upstream_gene_variant,PAMAJ00688CG03980_downstream_gene_variant,PAMAJ00688CG04000_intron_variant,PAMAJ00688CG03990_synonymous_variant,PAMAJ00688CG03980_synon…	TRPM5_HUMAN_intergenic region,CAH4_HUMAN_non coding transcript variant,TRPM5_HUMAN_synonymous variant,CAH4_HUMAN_splice region variant&intron variant,RIC8A_XENTR_non coding transcript variant,na_upstream gene variant,RIC8A_XENTR_downstream gene variant,TRPM5_HUMAN_intron variant,na_synonymous variant,RIC8A_XENTR_synonymous variant,TRPM5_HUMAN_splice region variant&intron variant,CAH4_HUMAN_missen…
PAMAJ00688	8300001-8350000	PAMAJ00688CG04050_downstream_gene_variant,PAMAJ00688CG04010_non_coding_transcript_variant,PAMAJ00688CG04030_upstream_gene_variant,PAMAJ00688CG04040_non_coding_transcript_variant,PAMAJ00688CG04020_intron_variant,PAMAJ00688CG04030_intergenic_region,PAMAJ00688CG04040_synonymous_variant,PAMAJ00688CG04030_missense_variant,PAMAJ00688CG04010_splice_region_variant&intron_variant,PAMAJ00688CG04030_splice_…	PRS27_MOUSE_downstream gene variant,CAH4_HUMAN_non coding transcript variant,MMP17_HUMAN_upstream gene variant,PAX6_COTJA_non coding transcript variant,CAH4_RABIT_intron variant,MMP17_HUMAN_intergenic region,PAX6_COTJA_synonymous variant,MMP17_HUMAN_missense variant,CAH4_HUMAN_splice region variant&intron variant,MMP17_HUMAN_splice region variant&intron variant,CAH4_RABIT_non coding transcript va…
PAMAJ00688	8350001-8400000	PAMAJ00688CG04050_downstream_gene_variant,PAMAJ00688CG04080_missense_variant,PAMAJ00688CG04070_splice_region_variant&synonymous_variant,PAMAJ00688CG04080_upstream_gene_variant,PAMAJ00688CG04070_non_coding_transcript_variant,PAMAJ00688CG04060_missense_variant,PAMAJ00688CG04080_downstream_gene_variant,PAMAJ00688CG04070_intron_variant,PAMAJ00688CG04060_intron_variant,PAMAJ00688CG04060_downstream_gen…	PRS27_MOUSE_downstream gene variant,na_missense variant,VKORL_RAT_splice region variant&synonymous variant,na_upstream gene variant,VKORL_RAT_non coding transcript variant,MK07_HUMAN_missense variant,na_downstream gene variant,VKORL_RAT_intron variant,MK07_HUMAN_intron variant,MK07_HUMAN_downstream gene variant,VKORL_RAT_intergenic region,MK07_HUMAN_intergenic region,MK07_HUMAN_non coding transcr…
PAMAJ00688	8400001-8450000	PAMAJ00688CG04100_intergenic_region,PAMAJ00688CG04090_downstream_gene_variant,PAMAJ00688CG04090_splice_region_variant&intron_variant,PAMAJ00688CG04090_missense_variant,PAMAJ00688CG04120_stop_gained,PAMAJ00688CG04120_upstream_gene_variant,PAMAJ00688CG04110_splice_region_variant&intron_variant,PAMAJ00688CG04100_downstream_gene_variant,PAMAJ00688CG04120_non_coding_transcript_variant,PAMAJ00688CG0411…	na_intergenic region,ALDOA_SALSA_downstream gene variant,ALDOA_SALSA_splice region variant&intron variant,ALDOA_SALSA_missense variant,TEST_MOUSE_stop gained,TEST_MOUSE_upstream gene variant,PRSS8_RAT_splice region variant&intron variant,na_downstream gene variant,TEST_MOUSE_non coding transcript variant,PRSS8_RAT_missense variant,PRSS8_RAT_intergenic region,PRSS8_RAT_non coding transcript varian…
PAMAJ00688	8450001-8500000	PAMAJ00688CG04140_splice_region_variant&intron_variant,PAMAJ00688CG04180_non_coding_transcript_variant,PAMAJ00688CG04130_intergenic_region,PAMAJ00688CG04120_missense_variant,PAMAJ00688CG04150_synonymous_variant,PAMAJ00688CG04190_missense_variant,PAMAJ00688CG04160_downstream_gene_variant,PAMAJ00688CG04160_intergenic_region,PAMAJ00688CG04120_upstream_gene_variant,PAMAJ00688CG04170_intergenic_region…	na_splice region variant&intron variant,na_non coding transcript variant,na_intergenic region,TEST_MOUSE_missense variant,EIF3C_DANRE_synonymous variant,TBX6_DANRE_missense variant,PROD2_XENLA_downstream gene variant,PROD2_XENLA_intergenic region,TEST_MOUSE_upstream gene variant,na_intergenic region,na_splice region variant&synonymous variant,na_missense variant,EIF3C_DANRE_intergenic region,na_n…
PAMAJ00688	8500001-8550000	PAMAJ00688CG04220_upstream_gene_variant,PAMAJ00688CG04220_splice_region_variant&intron_variant,PAMAJ00688CG04230_missense_variant,PAMAJ00688CG04210_intergenic_region,PAMAJ00688CG04230_splice_region_variant&intron_variant,PAMAJ00688CG04200_upstream_gene_variant,PAMAJ00688CG04200_missense_variant,PAMAJ00688CG04230_splice_region_variant&synonymous_variant,PAMAJ00688CG04240_upstream_gene_variant,PAMA…	TAOK2_XENLA_upstream gene variant,TAOK2_XENLA_splice region variant&intron variant,MAZ_HUMAN_missense variant,CABP5_HUMAN_intergenic region,MAZ_HUMAN_splice region variant&intron variant,NIF3L_HUMAN_upstream gene variant,NIF3L_HUMAN_missense variant,MAZ_HUMAN_splice region variant&synonymous variant,na_upstream gene variant,NIF3L_HUMAN_splice region variant&intron variant,CABP5_HUMAN_downstream g…
PAMAJ00688	8550001-8600000	PAMAJ00688CG04260_non_coding_transcript_variant,PAMAJ00688CG04270_intron_variant,PAMAJ00688CG04270_downstream_gene_variant,PAMAJ00688CG04250_non_coding_transcript_variant,PAMAJ00688CG04250_synonymous_variant,PAMAJ00688CG04250_intergenic_region,PAMAJ00688CG04270_intergenic_region,PAMAJ00688CG04270_upstream_gene_variant,PAMAJ00688CG04280_intergenic_region,PAMAJ00688CG04280_upstream_gene_variant,PAM…	PGR1A_MOUSE_non coding transcript variant,KIF22_DANRE_intron variant,KIF22_DANRE_downstream gene variant,FA57B_HUMAN_non coding transcript variant,FA57B_HUMAN_synonymous variant,FA57B_HUMAN_intergenic region,KIF22_DANRE_intergenic region,KIF22_DANRE_upstream gene variant,PRRT2_PONAB_intergenic region,PRRT2_PONAB_upstream gene variant,PGR1A_MOUSE_upstream gene variant,FA57B_HUMAN_intron variant,na…
PAMAJ01337	5150001-5200000	PAMAJ01337CG02300_synonymous_variant,PAMAJ01337CG02290_splice_region_variant&synonymous_variant,PAMAJ01337CG02290_splice_region_variant&intron_variant,PAMAJ01337CG02290_downstream_gene_variant,PAMAJ01337CG02290_intergenic_region,PAMAJ01337CG02280_intergenic_region,PAMAJ01337CG02280_intron_variant,PAMAJ01337CG02300_upstream_gene_variant,PAMAJ01337CG02280_non_coding_transcript_variant,PAMAJ01337CG0…	BORC5_DANRE_synonymous variant,SMC1B_HUMAN_splice region variant&synonymous variant,SMC1B_HUMAN_splice region variant&intron variant,SMC1B_HUMAN_downstream gene variant,SMC1B_HUMAN_intergenic region,CBPA2_MOUSE_intergenic region,CBPA2_MOUSE_intron variant,BORC5_DANRE_upstream gene variant,CBPA2_MOUSE_non coding transcript variant,SMC1B_HUMAN_upstream gene variant,CBPA2_MOUSE_missense variant&spli…
PAMAJ00228	1400001-1450000	PAMAJ00228CG00790_missense_variant&splice_region_variant,PAMAJ00228CG00770_splice_region_variant&synonymous_variant,PAMAJ00228CG00770_splice_region_variant&intron_variant,PAMAJ00228CG00790_intergenic_region,PAMAJ00228CG00790_non_coding_transcript_variant,PAMAJ00228CG00790_splice_region_variant&intron_variant,PAMAJ00228CG00780_upstream_gene_variant,PAMAJ00228CG00780_downstream_gene_variant,PAMAJ00…	MSLNL_HUMAN_missense variant&splice region variant,BFAR_HUMAN_splice region variant&synonymous variant,BFAR_HUMAN_splice region variant&intron variant,MSLNL_HUMAN_intergenic region,MSLNL_HUMAN_non coding transcript variant,MSLNL_HUMAN_splice region variant&intron variant,TXD11_BOVIN_upstream gene variant,TXD11_BOVIN_downstream gene variant,MSLNL_HUMAN_downstream gene variant,SYEM_CHICK_upstream g…
PAMAJ01067	1-50000	PAMAJ01067CG00010_intron_variant,CHR_START_intergenic_region,PAMAJ01067CG00010_splice_region_variant&intron_variant,PAMAJ01067CG00010_missense_variant,PAMAJ01067CG00010_synonymous_variant,PAMAJ01067CG00010_intergenic_region,PAMAJ01067CG00010_non_coding_transcript_variant,CHR_END_intergenic_region,PAMAJ01067CG00010_upstream_gene_variant,PAMAJ01067CG00010_downstream_gene_variant	CSN8_DANRE_intron variant,na_START intergenic region,CSN8_DANRE_splice region variant&intron variant,CSN8_DANRE_missense variant,CSN8_DANRE_synonymous variant,CSN8_DANRE_intergenic region,CSN8_DANRE_non coding transcript variant,na_END intergenic region,CSN8_DANRE_upstream gene variant,CSN8_DANRE_downstream gene variant
PAMAJ01508	1-50000	PAMAJ01508CG00020_synonymous_variant,PAMAJ01508CG00020_non_coding_transcript_variant,PAMAJ01508CG00020_downstream_gene_variant,PAMAJ01508CG00020_intergenic_region,CHR_START_intergenic_region,PAMAJ01508CG00020_intron_variant,PAMAJ01508CG00020_upstream_gene_variant,PAMAJ01508CG00030_intergenic_region	GPX4_PONPY_synonymous variant,GPX4_PONPY_non coding transcript variant,GPX4_PONPY_downstream gene variant,GPX4_PONPY_intergenic region,na_START intergenic region,GPX4_PONPY_intron variant,GPX4_PONPY_upstream gene variant,C2C4C_MOUSE_intergenic region
PAMAJ01508	400001-450000	PAMAJ01508CG00220_intergenic_region,PAMAJ01508CG00220_splice_region_variant&intron_variant,PAMAJ01508CG00220_intron_variant,PAMAJ01508CG00210_synonymous_variant,PAMAJ01508CG00210_upstream_gene_variant,PAMAJ01508CG00200_intergenic_region,PAMAJ01508CG00200_upstream_gene_variant,PAMAJ01508CG00220_upstream_gene_variant,PAMAJ01508CG00220_missense_variant,PAMAJ01508CG00220_non_coding_transcript_variant…	S22A5_HUMAN_intergenic region,S22A5_HUMAN_splice region variant&intron variant,S22A5_HUMAN_intron variant,TFE2_XENLA_synonymous variant,TFE2_XENLA_upstream gene variant,MBD3_HUMAN_intergenic region,MBD3_HUMAN_upstream gene variant,S22A5_HUMAN_upstream gene variant,S22A5_HUMAN_missense variant,S22A5_HUMAN_non coding transcript variant,TFE2_XENLA_intron variant,TFE2_XENLA_intergenic region,S22A5_HU…
PAMAJ01508	450001-500000	PAMAJ01508CG00230_intergenic_region,PAMAJ01508CG00220_intergenic_region,PAMAJ01508CG00230_non_coding_transcript_variant,PAMAJ01508CG00220_intron_variant,PAMAJ01508CG00230_missense_variant,PAMAJ01508CG00220_synonymous_variant,PAMAJ01508CG00220_missense_variant,PAMAJ01508CG00220_non_coding_transcript_variant,PAMAJ01508CG00230_upstream_gene_variant,PAMAJ01508CG00220_stop_gained,PAMAJ01508CG00220_dow…	S22A5_HUMAN_intergenic region,S22A5_HUMAN_intergenic region,S22A5_HUMAN_non coding transcript variant,S22A5_HUMAN_intron variant,S22A5_HUMAN_missense variant,S22A5_HUMAN_synonymous variant,S22A5_HUMAN_missense variant,S22A5_HUMAN_non coding transcript variant,S22A5_HUMAN_upstream gene variant,S22A5_HUMAN_stop gained,S22A5_HUMAN_downstream gene variant,S22A5_HUMAN_intron variant,S22A5_HUMAN_downst…
PAMAJ01508	500001-550000	PAMAJ01508CG00230_intergenic_region,PAMAJ01508CG00250_splice_region_variant&synonymous_variant,PAMAJ01508CG00250_synonymous_variant,PAMAJ01508CG00250_intergenic_region,PAMAJ01508CG00260_intergenic_region,PAMAJ01508CG00250_intron_variant,PAMAJ01508CG00250_missense_variant,PAMAJ01508CG00250_non_coding_transcript_variant,PAMAJ01508CG00250_upstream_gene_variant,PAMAJ01508CG00250_downstream_gene_varia…	S22A5_HUMAN_intergenic region,LIGO3_HUMAN_splice region variant&synonymous variant,LIGO3_HUMAN_synonymous variant,LIGO3_HUMAN_intergenic region,na_intergenic region,LIGO3_HUMAN_intron variant,LIGO3_HUMAN_missense variant,LIGO3_HUMAN_non coding transcript variant,LIGO3_HUMAN_upstream gene variant,LIGO3_HUMAN_downstream gene variant
PAMAJ01508	550001-600000	PAMAJ01508CG00260_intron_variant,PAMAJ01508CG00270_upstream_gene_variant,PAMAJ01508CG00270_downstream_gene_variant,PAMAJ01508CG00260_synonymous_variant,PAMAJ01508CG00270_intron_variant,PAMAJ01508CG00260_non_coding_transcript_variant,PAMAJ01508CG00250_intergenic_region,PAMAJ01508CG00270_splice_region_variant&intron_variant,PAMAJ01508CG00270_non_coding_transcript_variant,PAMAJ01508CG00280_intergeni…	na_intron variant,SF3A2_HUMAN_upstream gene variant,SF3A2_HUMAN_downstream gene variant,na_synonymous variant,SF3A2_HUMAN_intron variant,na_non coding transcript variant,LIGO3_HUMAN_intergenic region,SF3A2_HUMAN_splice region variant&intron variant,SF3A2_HUMAN_non coding transcript variant,PKHJ1_DANRE_intergenic region,na_stop lost&splice region variant,SF3A2_HUMAN_synonymous variant,PKHJ1_DANRE_…
PAMAJ01508	600001-650000	PAMAJ01508CG00290_non_coding_transcript_variant,PAMAJ01508CG00310_intergenic_region,PAMAJ01508CG00300_non_coding_transcript_variant,PAMAJ01508CG00290_intergenic_region,PAMAJ01508CG00270_downstream_gene_variant,PAMAJ01508CG00290_splice_region_variant&synonymous_variant,PAMAJ01508CG00300_upstream_gene_variant,PAMAJ01508CG00280_upstream_gene_variant,PAMAJ01508CG00260_downstream_gene_variant,PAMAJ015…	FZR_MOUSE_non coding transcript variant,HCN2_HUMAN_intergenic region,SPINZ_CHICK_non coding transcript variant,FZR_MOUSE_intergenic region,SF3A2_HUMAN_downstream gene variant,FZR_MOUSE_splice region variant&synonymous variant,SPINZ_CHICK_upstream gene variant,PKHJ1_DANRE_upstream gene variant,na_downstream gene variant,FZR_MOUSE_downstream gene variant,FZR_MOUSE_intron variant,SF3A2_HUMAN_upstrea…
PAMAJ01508	650001-700000	PAMAJ01508CG00300_intergenic_region,PAMAJ01508CG00310_intergenic_region,PAMAJ01508CG00310_intron_variant,PAMAJ01508CG00320_upstream_gene_variant,PAMAJ01508CG00320_downstream_gene_variant,PAMAJ01508CG00310_upstream_gene_variant,PAMAJ01508CG00310_non_coding_transcript_variant,PAMAJ01508CG00320_intergenic_region,PAMAJ01508CG00310_downstream_gene_variant,PAMAJ01508CG00310_splice_region_variant&intron…	SPINZ_CHICK_intergenic region,HCN2_HUMAN_intergenic region,HCN2_HUMAN_intron variant,RN126_MOUSE_upstream gene variant,RN126_MOUSE_downstream gene variant,HCN2_HUMAN_upstream gene variant,HCN2_HUMAN_non coding transcript variant,RN126_MOUSE_intergenic region,HCN2_HUMAN_downstream gene variant,HCN2_HUMAN_splice region variant&intron variant,HCN2_HUMAN_synonymous variant
PAMAJ01508	700001-750000	PAMAJ01508CG00340_downstream_gene_variant,PAMAJ01508CG00320_upstream_gene_variant,PAMAJ01508CG00330_intron_variant,PAMAJ01508CG00320_intergenic_region,PAMAJ01508CG00330_non_coding_transcript_variant,PAMAJ01508CG00320_splice_region_variant&intron_variant,PAMAJ01508CG00340_missense_variant,PAMAJ01508CG00330_splice_region_variant&intron_variant,PAMAJ01508CG00320_downstream_gene_variant,PAMAJ01508CG0…	STK11_CHICK_downstream gene variant,RN126_MOUSE_upstream gene variant,SUGP1_RAT_intron variant,RN126_MOUSE_intergenic region,SUGP1_RAT_non coding transcript variant,RN126_MOUSE_splice region variant&intron variant,STK11_CHICK_missense variant,SUGP1_RAT_splice region variant&intron variant,RN126_MOUSE_downstream gene variant,SUGP1_RAT_upstream gene variant,STK11_CHICK_splice region variant&intron …
PAMAJ01508	750001-800000	PAMAJ01508CG00360_splice_region_variant&synonymous_variant,PAMAJ01508CG00350_non_coding_transcript_variant,PAMAJ01508CG00360_non_coding_transcript_variant,PAMAJ01508CG00350_intron_variant,PAMAJ01508CG00370_missense_variant,PAMAJ01508CG00360_upstream_gene_variant,PAMAJ01508CG00360_synonymous_variant,PAMAJ01508CG00350_synonymous_variant,PAMAJ01508CG00360_intron_variant,PAMAJ01508CG00370_intron_vari…	P66A_HUMAN_splice region variant&synonymous variant,CIRBP_PONAB_non coding transcript variant,P66A_HUMAN_non coding transcript variant,CIRBP_PONAB_intron variant,SCC4_XENTR_missense variant,P66A_HUMAN_upstream gene variant,P66A_HUMAN_synonymous variant,CIRBP_PONAB_synonymous variant,P66A_HUMAN_intron variant,SCC4_XENTR_intron variant,STK11_CHICK_intergenic region,P66A_HUMAN_splice region variant&…
PAMAJ01508	800001-850000	PAMAJ01508CG00390_synonymous_variant,PAMAJ01508CG00380_downstream_gene_variant,PAMAJ01508CG00390_intron_variant,PAMAJ01508CG00390_upstream_gene_variant,PAMAJ01508CG00380_missense_variant,PAMAJ01508CG00370_missense_variant,PAMAJ01508CG00390_downstream_gene_variant,PAMAJ01508CG00370_intron_variant,PAMAJ01508CG00380_intron_variant,PAMAJ01508CG00400_intergenic_region,PAMAJ01508CG00370_downstream_gene…	S2542_DANRE_synonymous variant,ARMC6_MOUSE_downstream gene variant,S2542_DANRE_intron variant,S2542_DANRE_upstream gene variant,ARMC6_MOUSE_missense variant,SCC4_XENTR_missense variant,S2542_DANRE_downstream gene variant,SCC4_XENTR_intron variant,ARMC6_MOUSE_intron variant,TM6S2_HUMAN_intergenic region,SCC4_XENTR_downstream gene variant,ARMC6_MOUSE_non coding transcript variant,S2542_DANRE_splice…
PAMAJ01508	850001-900000	PAMAJ01508CG00390_intergenic_region,PAMAJ01508CG00400_intergenic_region	S2542_DANRE_intergenic region,TM6S2_HUMAN_intergenic region
PAMAJ01508	900001-950000	PAMAJ01508CG00400_upstream_gene_variant,PAMAJ01508CG00410_synonymous_variant,PAMAJ01508CG00420_intergenic_region,PAMAJ01508CG00400_downstream_gene_variant,PAMAJ01508CG00400_missense_variant,PAMAJ01508CG00390_intergenic_region,PAMAJ01508CG00410_intergenic_region,PAMAJ01508CG00400_intron_variant,PAMAJ01508CG00410_upstream_gene_variant,PAMAJ01508CG00410_downstream_gene_variant,PAMAJ01508CG00400_syno…	TM6S2_HUMAN_upstream gene variant,na_synonymous variant,MYOME_HUMAN_intergenic region,TM6S2_HUMAN_downstream gene variant,TM6S2_HUMAN_missense variant,S2542_DANRE_intergenic region,na_intergenic region,TM6S2_HUMAN_intron variant,na_upstream gene variant,na_downstream gene variant,TM6S2_HUMAN_synonymous variant,TM6S2_HUMAN_non coding transcript variant,na_non coding transcript variant,na_missense …
PAMAJ01508	950001-1000000	PAMAJ01508CG00430_missense_variant,PAMAJ01508CG00440_splice_region_variant&synonymous_variant,PAMAJ01508CG00420_synonymous_variant,PAMAJ01508CG00450_synonymous_variant,PAMAJ01508CG00420_stop_gained,PAMAJ01508CG00440_synonymous_variant,PAMAJ01508CG00430_intergenic_region,PAMAJ01508CG00430_non_coding_transcript_variant,PAMAJ01508CG00420_intron_variant,PAMAJ01508CG00450_splice_region_variant&intron_…	na_missense variant,AAKB2_HUMAN_splice region variant&synonymous variant,MYOME_HUMAN_synonymous variant,SCMC1_DANRE_synonymous variant,MYOME_HUMAN_stop gained,AAKB2_HUMAN_synonymous variant,na_intergenic region,na_non coding transcript variant,MYOME_HUMAN_intron variant,SCMC1_DANRE_splice region variant&intron variant,na_upstream gene variant,na_downstream gene variant,MYOME_HUMAN_missense varian…
PAMAJ01508	1000001-1050000	PAMAJ01508CG00470_non_coding_transcript_variant,PAMAJ01508CG00460_intergenic_region,PAMAJ01508CG00480_missense_variant&splice_region_variant,PAMAJ01508CG00480_synonymous_variant,PAMAJ01508CG00470_upstream_gene_variant,PAMAJ01508CG00470_downstream_gene_variant,PAMAJ01508CG00470_intron_variant,PAMAJ01508CG00480_intergenic_region,PAMAJ01508CG00460_splice_region_variant&intron_variant,PAMAJ01508CG004…	PR38B_DANRE_non coding transcript variant,F102B_HUMAN_intergenic region,FNDC7_HUMAN_missense variant&splice region variant,FNDC7_HUMAN_synonymous variant,PR38B_DANRE_upstream gene variant,PR38B_DANRE_downstream gene variant,PR38B_DANRE_intron variant,FNDC7_HUMAN_intergenic region,F102B_HUMAN_splice region variant&intron variant,F102B_HUMAN_synonymous variant,F102B_HUMAN_upstream gene variant,SCMC…
PAMAJ01508	1050001-1100000	PAMAJ01508CG00510_missense_variant,PAMAJ01508CG00490_splice_region_variant&synonymous_variant,PAMAJ01508CG00490_splice_region_variant&intron_variant,PAMAJ01508CG00500_intergenic_region,PAMAJ01508CG00510_downstream_gene_variant,PAMAJ01508CG00480_intergenic_region,PAMAJ01508CG00490_downstream_gene_variant,PAMAJ01508CG00500_splice_region_variant&intron_variant,PAMAJ01508CG00510_stop_lost,PAMAJ01508C…	CAMP2_MOUSE_missense variant,WDR47_HUMAN_splice region variant&synonymous variant,WDR47_HUMAN_splice region variant&intron variant,WDR47_HUMAN_intergenic region,CAMP2_MOUSE_downstream gene variant,FNDC7_HUMAN_intergenic region,WDR47_HUMAN_downstream gene variant,WDR47_HUMAN_splice region variant&intron variant,CAMP2_MOUSE_stop lost,WDR47_HUMAN_synonymous variant,CAMP2_MOUSE_intergenic region,CAMP…
PAMAJ01508	1100001-1150000	PAMAJ01508CG00530_downstream_gene_variant,PAMAJ01508CG00510_missense_variant,PAMAJ01508CG00520_missense_variant,PAMAJ01508CG00520_intergenic_region,PAMAJ01508CG00530_intergenic_region,PAMAJ01508CG00520_non_coding_transcript_variant,PAMAJ01508CG00510_downstream_gene_variant,PAMAJ01508CG00510_non_coding_transcript_variant,PAMAJ01508CG00510_intergenic_region,PAMAJ01508CG00510_intron_variant,PAMAJ015…	TCAM1_BOVIN_downstream gene variant,CAMP2_MOUSE_missense variant,CAMP2_HUMAN_missense variant,CAMP2_HUMAN_intergenic region,TCAM1_BOVIN_intergenic region,CAMP2_HUMAN_non coding transcript variant,CAMP2_MOUSE_downstream gene variant,CAMP2_MOUSE_non coding transcript variant,CAMP2_MOUSE_intergenic region,CAMP2_MOUSE_intron variant,TCAM1_BOVIN_non coding transcript variant,CAMP2_HUMAN_downstream gen…
PAMAJ01508	1150001-1200000	PAMAJ01508CG00550_upstream_gene_variant,PAMAJ01508CG00540_intergenic_region,PAMAJ01508CG00540_missense_variant,PAMAJ01508CG00540_non_coding_transcript_variant,PAMAJ01508CG00550_intron_variant,PAMAJ01508CG00550_missense_variant,PAMAJ01508CG00540_downstream_gene_variant,PAMAJ01508CG00540_upstream_gene_variant,PAMAJ01508CG00550_synonymous_variant,PAMAJ01508CG00560_intergenic_region,PAMAJ01508CG00540…	IF4E2_HUMAN_upstream gene variant,CAN10_MOUSE_intergenic region,CAN10_MOUSE_missense variant,CAN10_MOUSE_non coding transcript variant,IF4E2_HUMAN_intron variant,IF4E2_HUMAN_missense variant,CAN10_MOUSE_downstream gene variant,CAN10_MOUSE_upstream gene variant,IF4E2_HUMAN_synonymous variant,VW5B2_HUMAN_intergenic region,CAN10_MOUSE_splice region variant&intron variant,CAN10_MOUSE_missense variant…
PAMAJ01508	1200001-1250000	PAMAJ01508CG00590_intergenic_region,PAMAJ01508CG00570_downstream_gene_variant,PAMAJ01508CG00570_missense_variant,PAMAJ01508CG00580_intron_variant,PAMAJ01508CG00560_intergenic_region,PAMAJ01508CG00580_downstream_gene_variant,PAMAJ01508CG00590_non_coding_transcript_variant,PAMAJ01508CG00570_splice_region_variant&intron_variant,PAMAJ01508CG00590_downstream_gene_variant,PAMAJ01508CG00570_upstream_gen…	CK2N2_XENLA_intergenic region,ALG3_HUMAN_downstream gene variant,ALG3_HUMAN_missense variant,MUL1A_DANRE_intron variant,VW5B2_HUMAN_intergenic region,MUL1A_DANRE_downstream gene variant,CK2N2_XENLA_non coding transcript variant,ALG3_HUMAN_splice region variant&intron variant,CK2N2_XENLA_downstream gene variant,ALG3_HUMAN_upstream gene variant,ALG3_HUMAN_intergenic region,CK2N2_XENLA_intron varian…
PAMAJ01508	1250001-1300000	PAMAJ01508CG00590_intergenic_region,PAMAJ01508CG00600_intergenic_region	CK2N2_XENLA_intergenic region,YETS2_MOUSE_intergenic region
PAMAJ01508	1300001-1350000	PAMAJ01508CG00590_intergenic_region,PAMAJ01508CG00600_intron_variant,PAMAJ01508CG00600_upstream_gene_variant,PAMAJ01508CG00600_intergenic_region,PAMAJ01508CG00600_non_coding_transcript_variant,PAMAJ01508CG00600_downstream_gene_variant	CK2N2_XENLA_intergenic region,YETS2_MOUSE_intron variant,YETS2_MOUSE_upstream gene variant,YETS2_MOUSE_intergenic region,YETS2_MOUSE_non coding transcript variant,YETS2_MOUSE_downstream gene variant
PAMAJ01508	1350001-1400000	PAMAJ01508CG00600_stop_gained,PAMAJ01508CG00600_missense_variant&splice_region_variant,PAMAJ01508CG00600_stop_lost,PAMAJ01508CG00610_downstream_gene_variant,PAMAJ01508CG00610_intron_variant,PAMAJ01508CG00600_intron_variant,PAMAJ01508CG00620_downstream_gene_variant,PAMAJ01508CG00620_upstream_gene_variant,PAMAJ01508CG00600_missense_variant,PAMAJ01508CG00610_upstream_gene_variant,PAMAJ01508CG00620_s…	YETS2_MOUSE_stop gained,YETS2_MOUSE_missense variant&splice region variant,YETS2_MOUSE_stop lost,KLH24_HUMAN_downstream gene variant,KLH24_HUMAN_intron variant,YETS2_MOUSE_intron variant,PASK_HUMAN_downstream gene variant,PASK_HUMAN_upstream gene variant,YETS2_MOUSE_missense variant,KLH24_HUMAN_upstream gene variant,PASK_HUMAN_synonymous variant,PASK_HUMAN_intron variant,YETS2_MOUSE_splice region…
PAMAJ01508	1400001-1450000	PAMAJ01508CG00620_non_coding_transcript_variant,PAMAJ01508CG00620_missense_variant&splice_region_variant,PAMAJ01508CG00640_downstream_gene_variant,PAMAJ01508CG00620_upstream_gene_variant,PAMAJ01508CG00620_synonymous_variant,PAMAJ01508CG00620_splice_region_variant&intron_variant,PAMAJ01508CG00620_intron_variant,PAMAJ01508CG00630_upstream_gene_variant,PAMAJ01508CG00630_synonymous_variant,PAMAJ01508…	PASK_HUMAN_non coding transcript variant,PASK_HUMAN_missense variant&splice region variant,KCAB1_RAT_downstream gene variant,PASK_HUMAN_upstream gene variant,PASK_HUMAN_synonymous variant,PASK_HUMAN_splice region variant&intron variant,PASK_HUMAN_intron variant,KCAB1_CHICK_upstream gene variant,KCAB1_CHICK_synonymous variant,PASK_HUMAN_splice region variant&synonymous variant,PASK_HUMAN_missense …
PAMAJ01508	1450001-1500000	PAMAJ01508CG00640_synonymous_variant,PAMAJ01508CG00650_downstream_gene_variant,PAMAJ01508CG00640_non_coding_transcript_variant,PAMAJ01508CG00630_intergenic_region,PAMAJ01508CG00650_non_coding_transcript_variant,PAMAJ01508CG00660_intergenic_region,PAMAJ01508CG00640_downstream_gene_variant,PAMAJ01508CG00650_upstream_gene_variant,PAMAJ01508CG00640_intergenic_region,PAMAJ01508CG00640_upstream_gene_va…	KCAB1_RAT_synonymous variant,RAP2B_RAT_downstream gene variant,KCAB1_RAT_non coding transcript variant,KCAB1_CHICK_intergenic region,RAP2B_RAT_non coding transcript variant,CUL3_RAT_intergenic region,KCAB1_RAT_downstream gene variant,RAP2B_RAT_upstream gene variant,KCAB1_RAT_intergenic region,KCAB1_RAT_upstream gene variant,RAP2B_RAT_intergenic region,RAP2B_RAT_synonymous variant
PAMAJ01508	1500001-1550000	PAMAJ01508CG00660_intergenic_region,PAMAJ01508CG00660_intron_variant,PAMAJ01508CG00660_upstream_gene_variant,PAMAJ01508CG00660_splice_region_variant&intron_variant,PAMAJ01508CG00660_non_coding_transcript_variant,PAMAJ01508CG00650_intergenic_region	CUL3_RAT_intergenic region,CUL3_RAT_intron variant,CUL3_RAT_upstream gene variant,CUL3_RAT_splice region variant&intron variant,CUL3_RAT_non coding transcript variant,RAP2B_RAT_intergenic region
PAMAJ01508	1550001-1600000	PAMAJ01508CG00680_missense_variant,PAMAJ01508CG00660_synonymous_variant,PAMAJ01508CG00670_non_coding_transcript_variant,PAMAJ01508CG00670_downstream_gene_variant,PAMAJ01508CG00680_downstream_gene_variant,PAMAJ01508CG00660_downstream_gene_variant,PAMAJ01508CG00660_intergenic_region,PAMAJ01508CG00690_intergenic_region,PAMAJ01508CG00660_intron_variant,PAMAJ01508CG00680_synonymous_variant,PAMAJ01508C…	SCG2_HUMAN_missense variant,CUL3_RAT_synonymous variant,AP1S2_MOUSE_non coding transcript variant,AP1S2_MOUSE_downstream gene variant,SCG2_HUMAN_downstream gene variant,CUL3_RAT_downstream gene variant,CUL3_RAT_intergenic region,RN182_AILME_intergenic region,CUL3_RAT_intron variant,SCG2_HUMAN_synonymous variant,SCG2_HUMAN_upstream gene variant,AP1S2_MOUSE_intergenic region,CUL3_RAT_splice region …
PAMAJ01508	1600001-1650000	PAMAJ01508CG00700_synonymous_variant,PAMAJ01508CG00700_intergenic_region,PAMAJ01508CG00710_upstream_gene_variant,PAMAJ01508CG00690_synonymous_variant,PAMAJ01508CG00690_intergenic_region,PAMAJ01508CG00710_downstream_gene_variant,PAMAJ01508CG00700_missense_variant,PAMAJ01508CG00720_intergenic_region,PAMAJ01508CG00680_intergenic_region,PAMAJ01508CG00690_non_coding_transcript_variant,PAMAJ01508CG0071…	PAX3A_XENLA_synonymous variant,PAX3A_XENLA_intergenic region,na_upstream gene variant,RN182_AILME_synonymous variant,RN182_AILME_intergenic region,na_downstream gene variant,PAX3A_XENLA_missense variant,EPHB1_CHICK_intergenic region,SCG2_HUMAN_intergenic region,RN182_AILME_non coding transcript variant,na_intergenic region,PAX3A_XENLA_non coding transcript variant,RN182_AILME_missense variant,PAX…
PAMAJ01508	1650001-1700000	PAMAJ01508CG00720_intergenic_region,PAMAJ01508CG00710_intergenic_region	EPHB1_CHICK_intergenic region,na_intergenic region
PAMAJ01508	1700001-1750000	PAMAJ01508CG00720_intergenic_region,PAMAJ01508CG00710_intergenic_region	EPHB1_CHICK_intergenic region,na_intergenic region
PAMAJ01508	1750001-1800000	PAMAJ01508CG00720_intergenic_region,PAMAJ01508CG00710_intergenic_region	EPHB1_CHICK_intergenic region,na_intergenic region
PAMAJ01508	1800001-1850000	PAMAJ01508CG00720_synonymous_variant,PAMAJ01508CG00720_upstream_gene_variant,PAMAJ01508CG00740_intergenic_region,PAMAJ01508CG00720_intergenic_region,PAMAJ01508CG00720_downstream_gene_variant,PAMAJ01508CG00730_intron_variant,PAMAJ01508CG00710_intergenic_region,PAMAJ01508CG00720_intron_variant,PAMAJ01508CG00730_upstream_gene_variant,PAMAJ01508CG00730_synonymous_variant,PAMAJ01508CG00730_intergenic_…	EPHB1_CHICK_synonymous variant,EPHB1_CHICK_upstream gene variant,na_intergenic region,EPHB1_CHICK_intergenic region,EPHB1_CHICK_downstream gene variant,EPHB1_RAT_intron variant,na_intergenic region,EPHB1_CHICK_intron variant,EPHB1_RAT_upstream gene variant,EPHB1_RAT_synonymous variant,EPHB1_RAT_intergenic region,EPHB1_CHICK_non coding transcript variant,EPHB1_RAT_non coding transcript variant,EPH…
PAMAJ01508	1850001-1900000	PAMAJ01508CG00730_upstream_gene_variant,PAMAJ01508CG00740_intergenic_region,PAMAJ01508CG00730_intergenic_region,PAMAJ01508CG00730_downstream_gene_variant	EPHB1_RAT_upstream gene variant,na_intergenic region,EPHB1_RAT_intergenic region,EPHB1_RAT_downstream gene variant
PAMAJ01508	1900001-1950000	PAMAJ01508CG00740_intergenic_region,PAMAJ01508CG00730_intergenic_region	na_intergenic region,EPHB1_RAT_intergenic region
PAMAJ01508	1950001-2000000	PAMAJ01508CG00740_intergenic_region,PAMAJ01508CG00730_intergenic_region	na_intergenic region,EPHB1_RAT_intergenic region
PAMAJ01508	2000001-2050000	PAMAJ01508CG00740_intergenic_region,PAMAJ01508CG00730_intergenic_region	na_intergenic region,EPHB1_RAT_intergenic region
PAMAJ01508	2050001-2100000	PAMAJ01508CG00740_intergenic_region,PAMAJ01508CG00730_intergenic_region	na_intergenic region,EPHB1_RAT_intergenic region
PAMAJ01508	2100001-2150000	PAMAJ01508CG00740_intergenic_region,PAMAJ01508CG00730_intergenic_region,PAMAJ01508CG00740_upstream_gene_variant	na_intergenic region,EPHB1_RAT_intergenic region,na_upstream gene variant
PAMAJ01508	2150001-2200000	PAMAJ01508CG00740_downstream_gene_variant,PAMAJ01508CG00740_intergenic_region,PAMAJ01508CG00750_intergenic_region,PAMAJ01508CG00740_non_coding_transcript_variant,PAMAJ01508CG00740_upstream_gene_variant,PAMAJ01508CG00740_missense_variant,PAMAJ01508CG00740_synonymous_variant,PAMAJ01508CG00730_intergenic_region	na_downstream gene variant,na_intergenic region,NYAP2_HUMAN_intergenic region,na_non coding transcript variant,na_upstream gene variant,na_missense variant,na_synonymous variant,EPHB1_RAT_intergenic region
PAMAJ01508	2200001-2250000	PAMAJ01508CG00750_synonymous_variant,PAMAJ01508CG00750_missense_variant,PAMAJ01508CG00740_intergenic_region,PAMAJ01508CG00750_intergenic_region,PAMAJ01508CG00760_intergenic_region,PAMAJ01508CG00750_intron_variant,PAMAJ01508CG00750_splice_region_variant&synonymous_variant,PAMAJ01508CG00750_upstream_gene_variant,PAMAJ01508CG00750_non_coding_transcript_variant,PAMAJ01508CG00750_downstream_gene_varia…	NYAP2_HUMAN_synonymous variant,NYAP2_HUMAN_missense variant,na_intergenic region,NYAP2_HUMAN_intergenic region,na_intergenic region,NYAP2_HUMAN_intron variant,NYAP2_HUMAN_splice region variant&synonymous variant,NYAP2_HUMAN_upstream gene variant,NYAP2_HUMAN_non coding transcript variant,NYAP2_HUMAN_downstream gene variant
PAMAJ01508	2250001-2300000	PAMAJ01508CG00760_downstream_gene_variant,PAMAJ01508CG00760_non_coding_transcript_variant,PAMAJ01508CG00770_non_coding_transcript_variant,PAMAJ01508CG00760_intron_variant,PAMAJ01508CG00770_synonymous_variant,PAMAJ01508CG00750_intergenic_region,PAMAJ01508CG00770_downstream_gene_variant,PAMAJ01508CG00760_upstream_gene_variant,PAMAJ01508CG00760_missense_variant,PAMAJ01508CG00770_intron_variant,PAMAJ…	na_downstream gene variant,na_non coding transcript variant,FGF12_RAT_non coding transcript variant,na_intron variant,FGF12_RAT_synonymous variant,NYAP2_HUMAN_intergenic region,FGF12_RAT_downstream gene variant,na_upstream gene variant,na_missense variant,FGF12_RAT_intron variant,FGF12_RAT_upstream gene variant,na_intergenic region,FGF12_RAT_intergenic region,na_synonymous variant
PAMAJ01508	2300001-2350000	PAMAJ01508CG00790_intron_variant,PAMAJ01508CG00780_upstream_gene_variant,PAMAJ01508CG00770_non_coding_transcript_variant,PAMAJ01508CG00790_intergenic_region,PAMAJ01508CG00790_non_coding_transcript_variant,PAMAJ01508CG00770_downstream_gene_variant,PAMAJ01508CG00780_downstream_gene_variant,PAMAJ01508CG00790_synonymous_variant,PAMAJ01508CG00780_non_coding_transcript_variant,PAMAJ01508CG00770_interge…	RC3H1_HUMAN_intron variant,EXTL2_HUMAN_upstream gene variant,FGF12_RAT_non coding transcript variant,RC3H1_HUMAN_intergenic region,RC3H1_HUMAN_non coding transcript variant,FGF12_RAT_downstream gene variant,EXTL2_HUMAN_downstream gene variant,RC3H1_HUMAN_synonymous variant,EXTL2_HUMAN_non coding transcript variant,FGF12_RAT_intergenic region,EXTL2_HUMAN_intron variant,FGF12_RAT_intron variant,EXT…
PAMAJ01508	2350001-2400000	PAMAJ01508CG00800_intron_variant,PAMAJ01508CG00820_splice_region_variant&intron_variant,PAMAJ01508CG00840_upstream_gene_variant,PAMAJ01508CG00790_non_coding_transcript_variant,PAMAJ01508CG00800_upstream_gene_variant,PAMAJ01508CG00810_upstream_gene_variant,PAMAJ01508CG00810_downstream_gene_variant,PAMAJ01508CG00800_splice_region_variant&intron_variant,PAMAJ01508CG00810_missense_variant,PAMAJ01508C…	K1614_HUMAN_intron variant,PPM1L_HUMAN_splice region variant&intron variant,na_upstream gene variant,RC3H1_HUMAN_non coding transcript variant,K1614_HUMAN_upstream gene variant,TAL1_TAKRU_upstream gene variant,TAL1_TAKRU_downstream gene variant,K1614_HUMAN_splice region variant&intron variant,TAL1_TAKRU_missense variant,RC3H1_HUMAN_intron variant,TAL1_TAKRU_intergenic region,ARL14_HUMAN_upstream …
PAMAJ01508	2400001-2450000	PAMAJ01508CG00850_upstream_gene_variant,PAMAJ01508CG00840_synonymous_variant,PAMAJ01508CG00850_non_coding_transcript_variant,PAMAJ01508CG00860_upstream_gene_variant,PAMAJ01508CG00860_intron_variant,PAMAJ01508CG00840_missense_variant,PAMAJ01508CG00830_non_coding_transcript_variant,PAMAJ01508CG00850_intergenic_region,PAMAJ01508CG00850_downstream_gene_variant,PAMAJ01508CG00830_upstream_gene_variant,…	na_upstream gene variant,na_synonymous variant,na_non coding transcript variant,SELT_HUMAN_upstream gene variant,SELT_HUMAN_intron variant,na_missense variant,ARL14_HUMAN_non coding transcript variant,na_intergenic region,na_downstream gene variant,ARL14_HUMAN_upstream gene variant,PTC1_DANRE_intergenic region,ARL14_HUMAN_downstream gene variant,na_synonymous variant,SELT_HUMAN_intergenic region,…
PAMAJ01508	2450001-2500000	PAMAJ01508CG00870_splice_region_variant&intron_variant,PAMAJ01508CG00860_downstream_gene_variant,PAMAJ01508CG00870_synonymous_variant,PAMAJ01508CG00880_intergenic_region,PAMAJ01508CG00870_intergenic_region,PAMAJ01508CG00870_intron_variant,PAMAJ01508CG00860_intergenic_region,PAMAJ01508CG00870_non_coding_transcript_variant,PAMAJ01508CG00870_missense_variant,PAMAJ01508CG00870_upstream_gene_variant,P…	PTC1_DANRE_splice region variant&intron variant,SELT_HUMAN_downstream gene variant,PTC1_DANRE_synonymous variant,EI2BG_RAT_intergenic region,PTC1_DANRE_intergenic region,PTC1_DANRE_intron variant,SELT_HUMAN_intergenic region,PTC1_DANRE_non coding transcript variant,PTC1_DANRE_missense variant,PTC1_DANRE_upstream gene variant,PTC1_DANRE_downstream gene variant
PAMAJ01508	2500001-2550000	PAMAJ01508CG00880_synonymous_variant,PAMAJ01508CG00880_missense_variant,PAMAJ01508CG00880_downstream_gene_variant,PAMAJ01508CG00880_intergenic_region,PAMAJ01508CG00870_intergenic_region,PAMAJ01508CG00880_intron_variant,PAMAJ01508CG00880_upstream_gene_variant,PAMAJ01508CG00880_splice_region_variant&intron_variant,PAMAJ01508CG00880_non_coding_transcript_variant,PAMAJ01508CG00890_intergenic_region	EI2BG_RAT_synonymous variant,EI2BG_RAT_missense variant,EI2BG_RAT_downstream gene variant,EI2BG_RAT_intergenic region,PTC1_DANRE_intergenic region,EI2BG_RAT_intron variant,EI2BG_RAT_upstream gene variant,EI2BG_RAT_splice region variant&intron variant,EI2BG_RAT_non coding transcript variant,na_intergenic region
PAMAJ01508	2600001-2650000	PAMAJ01508CG00910_splice_region_variant&intron_variant,PAMAJ01508CG00920_non_coding_transcript_variant,PAMAJ01508CG00910_upstream_gene_variant,PAMAJ01508CG00910_missense_variant,PAMAJ01508CG00910_intergenic_region,PAMAJ01508CG00910_non_coding_transcript_variant,PAMAJ01508CG00900_upstream_gene_variant,PAMAJ01508CG00890_upstream_gene_variant,PAMAJ01508CG00900_downstream_gene_variant,PAMAJ01508CG009…	CYBP_MOUSE_splice region variant&intron variant,RT14_BOVIN_non coding transcript variant,CYBP_MOUSE_upstream gene variant,CYBP_MOUSE_missense variant,CYBP_MOUSE_intergenic region,CYBP_MOUSE_non coding transcript variant,PLK3_HUMAN_upstream gene variant,na_upstream gene variant,PLK3_HUMAN_downstream gene variant,RT14_BOVIN_synonymous variant,PLK3_HUMAN_missense variant,na_intron variant,RT14_BOVIN…
PAMAJ01508	2650001-2700000	PAMAJ01508CG00930_non_coding_transcript_variant,PAMAJ01508CG00930_splice_donor_variant&intron_variant,PAMAJ01508CG00930_intergenic_region,PAMAJ01508CG00930_upstream_gene_variant,PAMAJ01508CG00920_downstream_gene_variant,PAMAJ01508CG00920_intergenic_region,PAMAJ01508CG00930_synonymous_variant,PAMAJ01508CG00930_intron_variant,PAMAJ01508CG00920_upstream_gene_variant,PAMAJ01508CG00930_missense_variant	TENN_MOUSE_non coding transcript variant,TENN_MOUSE_splice donor variant&intron variant,TENN_MOUSE_intergenic region,TENN_MOUSE_upstream gene variant,RT14_BOVIN_downstream gene variant,RT14_BOVIN_intergenic region,TENN_MOUSE_synonymous variant,TENN_MOUSE_intron variant,RT14_BOVIN_upstream gene variant,TENN_MOUSE_missense variant
PAMAJ01508	2700001-2750000	PAMAJ01508CG00930_non_coding_transcript_variant,PAMAJ01508CG00940_missense_variant,PAMAJ01508CG00930_intergenic_region,PAMAJ01508CG00940_intergenic_region,PAMAJ01508CG00940_intron_variant,PAMAJ01508CG00940_synonymous_variant,PAMAJ01508CG00940_downstream_gene_variant,PAMAJ01508CG00940_non_coding_transcript_variant,PAMAJ01508CG00930_synonymous_variant,PAMAJ01508CG00930_splice_region_variant&intron_…	TENN_MOUSE_non coding transcript variant,TENR_CHICK_missense variant,TENN_MOUSE_intergenic region,TENR_CHICK_intergenic region,TENR_CHICK_intron variant,TENR_CHICK_synonymous variant,TENR_CHICK_downstream gene variant,TENR_CHICK_non coding transcript variant,TENN_MOUSE_synonymous variant,TENN_MOUSE_splice region variant&intron variant,TENN_MOUSE_intron variant,TENN_MOUSE_splice acceptor variant&i…
PAMAJ01508	2800001-2850000	PAMAJ01508CG00950_intergenic_region,PAMAJ01508CG00960_intergenic_region,PAMAJ01508CG00950_downstream_gene_variant	na_intergenic region,na_intergenic region,na_downstream gene variant
PAMAJ01508	2900001-2950000	PAMAJ01508CG00950_intergenic_region,PAMAJ01508CG00960_upstream_gene_variant,PAMAJ01508CG00960_missense_variant,PAMAJ01508CG00960_synonymous_variant,PAMAJ01508CG00960_downstream_gene_variant,PAMAJ01508CG00960_intergenic_region,PAMAJ01508CG00970_intergenic_region,PAMAJ01508CG00960_non_coding_transcript_variant	na_intergenic region,na_upstream gene variant,na_missense variant,na_synonymous variant,na_downstream gene variant,na_intergenic region,ZN813_HUMAN_intergenic region,na_non coding transcript variant
PAMAJ01508	2950001-3000000	PAMAJ01508CG00970_upstream_gene_variant,PAMAJ01508CG00970_splice_region_variant&intron_variant,PAMAJ01508CG00970_non_coding_transcript_variant,PAMAJ01508CG00970_missense_variant&splice_region_variant,PAMAJ01508CG00980_upstream_gene_variant,PAMAJ01508CG00980_downstream_gene_variant,PAMAJ01508CG00970_synonymous_variant,PAMAJ01508CG00970_missense_variant,PAMAJ01508CG00960_intergenic_region,PAMAJ0150…	ZN813_HUMAN_upstream gene variant,ZN813_HUMAN_splice region variant&intron variant,ZN813_HUMAN_non coding transcript variant,ZN813_HUMAN_missense variant&splice region variant,AMOL2_DANRE_upstream gene variant,AMOL2_DANRE_downstream gene variant,ZN813_HUMAN_synonymous variant,ZN813_HUMAN_missense variant,na_intergenic region,ZN813_HUMAN_downstream gene variant,ZN813_HUMAN_intergenic region,AMOL2_…
PAMAJ01508	3000001-3050000	PAMAJ01508CG00990_upstream_gene_variant,PAMAJ01508CG01000_intergenic_region,PAMAJ01508CG01000_downstream_gene_variant,PAMAJ01508CG00980_splice_region_variant&intron_variant,PAMAJ01508CG00990_missense_variant&splice_region_variant,PAMAJ01508CG00990_intergenic_region,PAMAJ01508CG00990_non_coding_transcript_variant,PAMAJ01508CG00990_splice_region_variant&intron_variant,PAMAJ01508CG01000_upstream_gen…	RAB6B_MOUSE_upstream gene variant,ESPNL_MOUSE_intergenic region,ESPNL_MOUSE_downstream gene variant,AMOL2_DANRE_splice region variant&intron variant,RAB6B_MOUSE_missense variant&splice region variant,RAB6B_MOUSE_intergenic region,RAB6B_MOUSE_non coding transcript variant,RAB6B_MOUSE_splice region variant&intron variant,ESPNL_MOUSE_upstream gene variant,ESPNL_MOUSE_intron variant,ESPNL_MOUSE_synon…
PAMAJ01508	3050001-3100000	PAMAJ01508CG01000_intergenic_region,PAMAJ01508CG01010_missense_variant,PAMAJ01508CG01000_downstream_gene_variant,PAMAJ01508CG01010_downstream_gene_variant,PAMAJ01508CG01010_splice_region_variant&synonymous_variant,PAMAJ01508CG01020_synonymous_variant,PAMAJ01508CG01030_intergenic_region,PAMAJ01508CG01010_upstream_gene_variant,PAMAJ01508CG01010_non_coding_transcript_variant,PAMAJ01508CG01000_upstre…	ESPNL_MOUSE_intergenic region,KIF1A_HUMAN_missense variant,ESPNL_MOUSE_downstream gene variant,KIF1A_HUMAN_downstream gene variant,KIF1A_HUMAN_splice region variant&synonymous variant,SPYA_FELCA_synonymous variant,BOK_CHICK_intergenic region,KIF1A_HUMAN_upstream gene variant,KIF1A_HUMAN_non coding transcript variant,ESPNL_MOUSE_upstream gene variant,SPYA_FELCA_intron variant,BOK_CHICK_intron vari…
PAMAJ01508	3100001-3150000	PAMAJ01508CG01070_downstream_gene_variant,PAMAJ01508CG01060_intergenic_region,PAMAJ01508CG01060_splice_region_variant&synonymous_variant,PAMAJ01508CG01050_upstream_gene_variant,PAMAJ01508CG01040_synonymous_variant,PAMAJ01508CG01070_intergenic_region,PAMAJ01508CG01050_downstream_gene_variant,PAMAJ01508CG01070_non_coding_transcript_variant,PAMAJ01508CG01070_splice_region_variant&synonymous_variant,…	PP1R7_DANRE_downstream gene variant,na_intergenic region,na_splice region variant&synonymous variant,CDC20_HUMAN_upstream gene variant,ELOV1_MOUSE_synonymous variant,PP1R7_DANRE_intergenic region,CDC20_HUMAN_downstream gene variant,PP1R7_DANRE_non coding transcript variant,PP1R7_DANRE_splice region variant&synonymous variant,PP1R7_DANRE_splice region variant&intron variant,na_upstream gene varian…
PAMAJ01508	3150001-3200000	PAMAJ01508CG01080_downstream_gene_variant,PAMAJ01508CG01080_intergenic_region,PAMAJ01508CG01090_intergenic_region,PAMAJ01508CG01080_non_coding_transcript_variant,PAMAJ01508CG01080_splice_region_variant&intron_variant,PAMAJ01508CG01070_intergenic_region,PAMAJ01508CG01080_upstream_gene_variant,PAMAJ01508CG01080_missense_variant,PAMAJ01508CG01080_synonymous_variant,PAMAJ01508CG01080_intron_variant	TRFE_ORYLA_downstream gene variant,TRFE_ORYLA_intergenic region,CLCN2_HUMAN_intergenic region,TRFE_ORYLA_non coding transcript variant,TRFE_ORYLA_splice region variant&intron variant,PP1R7_DANRE_intergenic region,TRFE_ORYLA_upstream gene variant,TRFE_ORYLA_missense variant,TRFE_ORYLA_synonymous variant,TRFE_ORYLA_intron variant
PAMAJ01508	3200001-3250000	PAMAJ01508CG01090_synonymous_variant,PAMAJ01508CG01100_intergenic_region,PAMAJ01508CG01080_intergenic_region,PAMAJ01508CG01090_intergenic_region,PAMAJ01508CG01090_intron_variant,PAMAJ01508CG01090_splice_region_variant&synonymous_variant,PAMAJ01508CG01090_upstream_gene_variant,PAMAJ01508CG01090_splice_region_variant&intron_variant,PAMAJ01508CG01090_non_coding_transcript_variant,PAMAJ01508CG01090_d…	CLCN2_HUMAN_synonymous variant,S12A9_XENLA_intergenic region,TRFE_ORYLA_intergenic region,CLCN2_HUMAN_intergenic region,CLCN2_HUMAN_intron variant,CLCN2_HUMAN_splice region variant&synonymous variant,CLCN2_HUMAN_upstream gene variant,CLCN2_HUMAN_splice region variant&intron variant,CLCN2_HUMAN_non coding transcript variant,CLCN2_HUMAN_downstream gene variant
PAMAJ01508	3250001-3300000	PAMAJ01508CG01110_synonymous_variant,PAMAJ01508CG01110_upstream_gene_variant,PAMAJ01508CG01100_intergenic_region,PAMAJ01508CG01090_intergenic_region,PAMAJ01508CG01100_upstream_gene_variant,PAMAJ01508CG01110_intergenic_region,PAMAJ01508CG01100_synonymous_variant,PAMAJ01508CG01100_downstream_gene_variant,PAMAJ01508CG01100_missense_variant,PAMAJ01508CG01110_missense_variant,PAMAJ01508CG01110_non_cod…	PER2_CHICK_synonymous variant,PER2_CHICK_upstream gene variant,S12A9_XENLA_intergenic region,CLCN2_HUMAN_intergenic region,S12A9_XENLA_upstream gene variant,PER2_CHICK_intergenic region,S12A9_XENLA_synonymous variant,S12A9_XENLA_downstream gene variant,S12A9_XENLA_missense variant,PER2_CHICK_missense variant,PER2_CHICK_non coding transcript variant,S12A9_XENLA_non coding transcript variant,PER2_C…
PAMAJ01508	3300001-3350000	PAMAJ01508CG01120_intergenic_region,PAMAJ01508CG01130_non_coding_transcript_variant,PAMAJ01508CG01160_non_coding_transcript_variant,PAMAJ01508CG01120_synonymous_variant,PAMAJ01508CG01110_intergenic_region,PAMAJ01508CG01150_non_coding_transcript_variant,PAMAJ01508CG01110_missense_variant,PAMAJ01508CG01110_splice_region_variant&intron_variant,PAMAJ01508CG01160_intron_variant,PAMAJ01508CG01140_misse…	HES6_HUMAN_intergenic region,ITM2C_BOVIN_non coding transcript variant,PERQ2_HUMAN_non coding transcript variant,HES6_HUMAN_synonymous variant,PER2_CHICK_intergenic region,na_non coding transcript variant,PER2_CHICK_missense variant,PER2_CHICK_splice region variant&intron variant,PERQ2_HUMAN_intron variant,GPR55_HUMAN_missense variant,HES6_HUMAN_intron variant,PER2_CHICK_downstream gene variant,n…
PAMAJ01508	3350001-3400000	PAMAJ01508CG01160_intron_variant,PAMAJ01508CG01170_upstream_gene_variant,PAMAJ01508CG01170_downstream_gene_variant,PAMAJ01508CG01160_non_coding_transcript_variant,PAMAJ01508CG01160_intergenic_region,PAMAJ01508CG01170_non_coding_transcript_variant,PAMAJ01508CG01180_intergenic_region,PAMAJ01508CG01170_synonymous_variant,PAMAJ01508CG01160_upstream_gene_variant,PAMAJ01508CG01160_synonymous_variant,PA…	PERQ2_HUMAN_intron variant,na_upstream gene variant,na_downstream gene variant,PERQ2_HUMAN_non coding transcript variant,PERQ2_HUMAN_intergenic region,na_non coding transcript variant,GLNA_CANLF_intergenic region,na_synonymous variant,PERQ2_HUMAN_upstream gene variant,PERQ2_HUMAN_synonymous variant,na_missense variant,na_intergenic region,PERQ2_HUMAN_downstream gene variant
PAMAJ01508	3400001-3450000	PAMAJ01508CG01180_synonymous_variant,PAMAJ01508CG01190_non_coding_transcript_variant,PAMAJ01508CG01180_non_coding_transcript_variant,PAMAJ01508CG01180_downstream_gene_variant,PAMAJ01508CG01180_splice_region_variant&intron_variant,PAMAJ01508CG01200_downstream_gene_variant,PAMAJ01508CG01200_intergenic_region,PAMAJ01508CG01190_upstream_gene_variant,PAMAJ01508CG01180_intergenic_region,PAMAJ01508CG011…	GLNA_CANLF_synonymous variant,na_non coding transcript variant,GLNA_CANLF_non coding transcript variant,GLNA_CANLF_downstream gene variant,GLNA_CANLF_splice region variant&intron variant,PBX1_XENTR_downstream gene variant,PBX1_XENTR_intergenic region,na_upstream gene variant,GLNA_CANLF_intergenic region,GLNA_CANLF_intron variant,na_downstream gene variant,GLNA_CANLF_upstream gene variant,na_inter…
PAMAJ01508	3450001-3500000	PAMAJ01508CG01200_intergenic_region,PAMAJ01508CG01210_intergenic_region	PBX1_XENTR_intergenic region,HPRT_MERUN_intergenic region
PAMAJ01508	3500001-3550000	PAMAJ01508CG01210_downstream_gene_variant,PAMAJ01508CG01200_intergenic_region,PAMAJ01508CG01230_upstream_gene_variant,PAMAJ01508CG01220_synonymous_variant,PAMAJ01508CG01210_intergenic_region,PAMAJ01508CG01230_downstream_gene_variant,PAMAJ01508CG01210_non_coding_transcript_variant,PAMAJ01508CG01210_splice_region_variant&intron_variant,PAMAJ01508CG01220_upstream_gene_variant,PAMAJ01508CG01240_synon…	HPRT_MERUN_downstream gene variant,PBX1_XENTR_intergenic region,na_upstream gene variant,RHG21_MOUSE_synonymous variant,HPRT_MERUN_intergenic region,na_downstream gene variant,HPRT_MERUN_non coding transcript variant,HPRT_MERUN_splice region variant&intron variant,RHG21_MOUSE_upstream gene variant,RHG21_HUMAN_synonymous variant,na_intergenic region,na_intergenic region,HPRT_MERUN_upstream gene va…
PAMAJ01508	3550001-3600000	PAMAJ01508CG01240_downstream_gene_variant,PAMAJ01508CG01250_intergenic_region,PAMAJ01508CG01240_intergenic_region	RHG21_HUMAN_downstream gene variant,na_intergenic region,RHG21_HUMAN_intergenic region
PAMAJ01508	3600001-3650000	PAMAJ01508CG01250_intergenic_region,PAMAJ01508CG01240_intergenic_region	na_intergenic region,RHG21_HUMAN_intergenic region
PAMAJ01508	3650001-3700000	PAMAJ01508CG01260_intergenic_region,PAMAJ01508CG01250_intergenic_region,PAMAJ01508CG01250_upstream_gene_variant,PAMAJ01508CG01240_intergenic_region,PAMAJ01508CG01250_downstream_gene_variant,PAMAJ01508CG01250_missense_variant,PAMAJ01508CG01250_non_coding_transcript_variant	na_intergenic region,na_intergenic region,na_upstream gene variant,RHG21_HUMAN_intergenic region,na_downstream gene variant,na_missense variant,na_non coding transcript variant
PAMAJ01508	3700001-3750000	PAMAJ01508CG01260_intergenic_region,PAMAJ01508CG01270_intergenic_region,PAMAJ01508CG01280_upstream_gene_variant,PAMAJ01508CG01250_intergenic_region,PAMAJ01508CG01270_upstream_gene_variant,PAMAJ01508CG01270_missense_variant,PAMAJ01508CG01270_non_coding_transcript_variant,PAMAJ01508CG01260_upstream_gene_variant,PAMAJ01508CG01260_downstream_gene_variant,PAMAJ01508CG01270_downstream_gene_variant,PAMA…	na_intergenic region,na_intergenic region,AAKG2_HUMAN_upstream gene variant,na_intergenic region,na_upstream gene variant,na_missense variant,na_non coding transcript variant,na_upstream gene variant,na_downstream gene variant,na_downstream gene variant,AAKG2_HUMAN_intergenic region
PAMAJ01508	3750001-3800000	PAMAJ01508CG01270_intergenic_region,PAMAJ01508CG01280_upstream_gene_variant,PAMAJ01508CG01280_missense_variant,PAMAJ01508CG01280_intergenic_region,PAMAJ01508CG01280_downstream_gene_variant,PAMAJ01508CG01280_intron_variant,PAMAJ01508CG01290_intergenic_region,PAMAJ01508CG01280_non_coding_transcript_variant	na_intergenic region,AAKG2_HUMAN_upstream gene variant,AAKG2_HUMAN_missense variant,AAKG2_HUMAN_intergenic region,AAKG2_HUMAN_downstream gene variant,AAKG2_HUMAN_intron variant,BCL2_CRIGR_intergenic region,AAKG2_HUMAN_non coding transcript variant
PAMAJ01508	3800001-3850000	PAMAJ01508CG01300_synonymous_variant,PAMAJ01508CG01300_missense_variant,PAMAJ01508CG01310_downstream_gene_variant,PAMAJ01508CG01300_intron_variant,PAMAJ01508CG01320_non_coding_transcript_variant,PAMAJ01508CG01300_upstream_gene_variant,PAMAJ01508CG01320_synonymous_variant,PAMAJ01508CG01300_downstream_gene_variant,PAMAJ01508CG01320_missense_variant,PAMAJ01508CG01320_intergenic_region,PAMAJ01508CG01…	KDSR_BOVIN_synonymous variant,KDSR_BOVIN_missense variant,VPS4B_BOVIN_downstream gene variant,KDSR_BOVIN_intron variant,LAMA5_MOUSE_non coding transcript variant,KDSR_BOVIN_upstream gene variant,LAMA5_MOUSE_synonymous variant,KDSR_BOVIN_downstream gene variant,LAMA5_MOUSE_missense variant,LAMA5_MOUSE_intergenic region,LAMA5_MOUSE_intron variant,BCL2_CRIGR_synonymous variant,VPS4B_BOVIN_intron var…
PAMAJ01508	3850001-3900000	PAMAJ01508CG01330_non_coding_transcript_variant,PAMAJ01508CG01330_upstream_gene_variant,PAMAJ01508CG01320_intergenic_region,PAMAJ01508CG01330_missense_variant,PAMAJ01508CG01330_intergenic_region,PAMAJ01508CG01330_intron_variant,PAMAJ01508CG01330_synonymous_variant	TT39C_DANRE_non coding transcript variant,TT39C_DANRE_upstream gene variant,LAMA5_MOUSE_intergenic region,TT39C_DANRE_missense variant,TT39C_DANRE_intergenic region,TT39C_DANRE_intron variant,TT39C_DANRE_synonymous variant
PAMAJ01508	3900001-3950000	PAMAJ01508CG01340_synonymous_variant,PAMAJ01508CG01340_intron_variant,PAMAJ01508CG01340_non_coding_transcript_variant,PAMAJ01508CG01330_splice_region_variant&intron_variant,PAMAJ01508CG01340_intergenic_region,PAMAJ01508CG01330_downstream_gene_variant,PAMAJ01508CG01350_upstream_gene_variant,PAMAJ01508CG01340_missense_variant,PAMAJ01508CG01350_downstream_gene_variant,PAMAJ01508CG01360_intergenic_re…	na_synonymous variant,na_intron variant,na_non coding transcript variant,TT39C_DANRE_splice region variant&intron variant,na_intergenic region,TT39C_DANRE_downstream gene variant,HRH3_MOUSE_upstream gene variant,na_missense variant,HRH3_MOUSE_downstream gene variant,SSXT_MOUSE_intergenic region,TT39C_DANRE_synonymous variant,TT39C_DANRE_non coding transcript variant,HRH3_MOUSE_synonymous variant,…
PAMAJ01508	4000001-4050000	PAMAJ01508CG01360_intergenic_region,PAMAJ01508CG01350_intergenic_region	SSXT_MOUSE_intergenic region,HRH3_MOUSE_intergenic region
PAMAJ01508	4050001-4100000	PAMAJ01508CG01370_synonymous_variant,PAMAJ01508CG01380_intergenic_region,PAMAJ01508CG01370_upstream_gene_variant,PAMAJ01508CG01350_intergenic_region,PAMAJ01508CG01360_missense_variant,PAMAJ01508CG01360_splice_region_variant&intron_variant,PAMAJ01508CG01370_intergenic_region,PAMAJ01508CG01360_synonymous_variant,PAMAJ01508CG01360_non_coding_transcript_variant,PAMAJ01508CG01370_intron_variant,PAMAJ0…	PSA7_CARAU_synonymous variant,KCTD1_BOVIN_intergenic region,PSA7_CARAU_upstream gene variant,HRH3_MOUSE_intergenic region,SSXT_MOUSE_missense variant,SSXT_MOUSE_splice region variant&intron variant,PSA7_CARAU_intergenic region,SSXT_MOUSE_synonymous variant,SSXT_MOUSE_non coding transcript variant,PSA7_CARAU_intron variant,SSXT_MOUSE_upstream gene variant,PSA7_CARAU_downstream gene variant,PSA7_CA…
PAMAJ01508	4100001-4150000	PAMAJ01508CG01390_intergenic_region,PAMAJ01508CG01380_intergenic_region,PAMAJ01508CG01390_non_coding_transcript_variant,PAMAJ01508CG01380_intron_variant,PAMAJ01508CG01400_intergenic_region,PAMAJ01508CG01380_upstream_gene_variant,PAMAJ01508CG01380_non_coding_transcript_variant,PAMAJ01508CG01390_upstream_gene_variant,PAMAJ01508CG01390_downstream_gene_variant,PAMAJ01508CG01380_downstream_gene_varian…	AQP4_MOUSE_intergenic region,KCTD1_BOVIN_intergenic region,AQP4_MOUSE_non coding transcript variant,KCTD1_BOVIN_intron variant,DSC2_MOUSE_intergenic region,KCTD1_BOVIN_upstream gene variant,KCTD1_BOVIN_non coding transcript variant,AQP4_MOUSE_upstream gene variant,AQP4_MOUSE_downstream gene variant,KCTD1_BOVIN_downstream gene variant,PSA7_CARAU_intergenic region,PSA7_CARAU_downstream gene variant…
PAMAJ01508	4150001-4200000	PAMAJ01508CG01390_intergenic_region,PAMAJ01508CG01400_intergenic_region	AQP4_MOUSE_intergenic region,DSC2_MOUSE_intergenic region
PAMAJ01508	4200001-4250000	PAMAJ01508CG01390_intergenic_region,PAMAJ01508CG01400_intergenic_region	AQP4_MOUSE_intergenic region,DSC2_MOUSE_intergenic region
PAMAJ01508	4300001-4350000	PAMAJ01508CG01390_intergenic_region,PAMAJ01508CG01400_intergenic_region	AQP4_MOUSE_intergenic region,DSC2_MOUSE_intergenic region
PAMAJ01508	4350001-4400000	PAMAJ01508CG01390_intergenic_region,PAMAJ01508CG01400_intergenic_region	AQP4_MOUSE_intergenic region,DSC2_MOUSE_intergenic region
PAMAJ01508	4400001-4450000	PAMAJ01508CG01410_synonymous_variant,PAMAJ01508CG01390_intergenic_region,PAMAJ01508CG01400_intergenic_region,PAMAJ01508CG01400_splice_region_variant&intron_variant,PAMAJ01508CG01410_intron_variant,PAMAJ01508CG01400_upstream_gene_variant,PAMAJ01508CG01400_synonymous_variant,PAMAJ01508CG01410_downstream_gene_variant,PAMAJ01508CG01410_missense_variant,PAMAJ01508CG01410_non_coding_transcript_variant,…	DSG2_HUMAN_synonymous variant,AQP4_MOUSE_intergenic region,DSC2_MOUSE_intergenic region,DSC2_MOUSE_splice region variant&intron variant,DSG2_HUMAN_intron variant,DSC2_MOUSE_upstream gene variant,DSC2_MOUSE_synonymous variant,DSG2_HUMAN_downstream gene variant,DSG2_HUMAN_missense variant,DSG2_HUMAN_non coding transcript variant,DSC2_MOUSE_missense variant,DSG2_HUMAN_intergenic region,DSG2_HUMAN_up…
PAMAJ01508	4450001-4500000	PAMAJ01508CG01440_intergenic_region,PAMAJ01508CG01410_downstream_gene_variant,PAMAJ01508CG01430_non_coding_transcript_variant,PAMAJ01508CG01430_synonymous_variant,PAMAJ01508CG01440_upstream_gene_variant,PAMAJ01508CG01410_intergenic_region,PAMAJ01508CG01430_upstream_gene_variant,PAMAJ01508CG01430_missense_variant,PAMAJ01508CG01430_intergenic_region,PAMAJ01508CG01430_intron_variant,PAMAJ01508CG0143…	DESP_HUMAN_intergenic region,DSG2_HUMAN_downstream gene variant,S22AN_RAT_non coding transcript variant,S22AN_RAT_synonymous variant,DESP_HUMAN_upstream gene variant,DSG2_HUMAN_intergenic region,S22AN_RAT_upstream gene variant,S22AN_RAT_missense variant,S22AN_RAT_intergenic region,S22AN_RAT_intron variant,S22AN_RAT_downstream gene variant
PAMAJ01508	4500001-4550000	PAMAJ01508CG01450_synonymous_variant,PAMAJ01508CG01450_missense_variant,PAMAJ01508CG01440_stop_gained,PAMAJ01508CG01440_downstream_gene_variant,PAMAJ01508CG01440_intergenic_region,PAMAJ01508CG01450_intergenic_region,PAMAJ01508CG01440_non_coding_transcript_variant,PAMAJ01508CG01450_intron_variant,PAMAJ01508CG01450_upstream_gene_variant,PAMAJ01508CG01440_splice_region_variant&intron_variant,PAMAJ01…	TENS3_HUMAN_synonymous variant,TENS3_HUMAN_missense variant,DESP_HUMAN_stop gained,DESP_HUMAN_downstream gene variant,DESP_HUMAN_intergenic region,TENS3_HUMAN_intergenic region,DESP_HUMAN_non coding transcript variant,TENS3_HUMAN_intron variant,TENS3_HUMAN_upstream gene variant,DESP_HUMAN_splice region variant&intron variant,TENS3_HUMAN_splice region variant&intron variant,TENS3_HUMAN_non coding …
PAMAJ01508	4550001-4600000	PAMAJ01508CG01460_non_coding_transcript_variant,PAMAJ01508CG01470_non_coding_transcript_variant,PAMAJ01508CG01490_upstream_gene_variant,PAMAJ01508CG01450_splice_region_variant&intron_variant,PAMAJ01508CG01470_upstream_gene_variant,PAMAJ01508CG01490_downstream_gene_variant,PAMAJ01508CG01460_intergenic_region,PAMAJ01508CG01460_intron_variant,PAMAJ01508CG01500_downstream_gene_variant,PAMAJ01508CG014…	na_non coding transcript variant,IBP1_BOVIN_non coding transcript variant,ADCY1_BOVIN_upstream gene variant,TENS3_HUMAN_splice region variant&intron variant,IBP1_BOVIN_upstream gene variant,ADCY1_BOVIN_downstream gene variant,na_intergenic region,na_intron variant,ADCY1_BOVIN_downstream gene variant,na_upstream gene variant,ADCY1_BOVIN_splice region variant&intron variant,ADCY1_BOVIN_intron varia…
PAMAJ01508	4600001-4650000	PAMAJ01508CG01510_synonymous_variant,PAMAJ01508CG01510_upstream_gene_variant,PAMAJ01508CG01510_missense_variant,PAMAJ01508CG01500_upstream_gene_variant,PAMAJ01508CG01510_intergenic_region,PAMAJ01508CG01510_downstream_gene_variant,PAMAJ01508CG01500_non_coding_transcript_variant,PAMAJ01508CG01520_intergenic_region,PAMAJ01508CG01510_intron_variant,PAMAJ01508CG01510_splice_region_variant&intron_varia…	SIR5_XENTR_synonymous variant,SIR5_XENTR_upstream gene variant,SIR5_XENTR_missense variant,ADCY1_BOVIN_upstream gene variant,SIR5_XENTR_intergenic region,SIR5_XENTR_downstream gene variant,ADCY1_BOVIN_non coding transcript variant,na_intergenic region,SIR5_XENTR_intron variant,SIR5_XENTR_splice region variant&intron variant,SIR5_XENTR_splice region variant&synonymous variant,ADCY1_BOVIN_intergeni…
PAMAJ01508	4650001-4700000	PAMAJ01508CG01530_splice_region_variant&synonymous_variant,PAMAJ01508CG01530_intergenic_region,PAMAJ01508CG01520_synonymous_variant,PAMAJ01508CG01530_upstream_gene_variant,PAMAJ01508CG01530_synonymous_variant,PAMAJ01508CG01520_downstream_gene_variant,PAMAJ01508CG01520_missense_variant,PAMAJ01508CG01520_non_coding_transcript_variant,PAMAJ01508CG01530_missense_variant,PAMAJ01508CG01510_intergenic_r…	PHAR1_CHICK_splice region variant&synonymous variant,PHAR1_CHICK_intergenic region,na_synonymous variant,PHAR1_CHICK_upstream gene variant,PHAR1_CHICK_synonymous variant,na_downstream gene variant,na_missense variant,na_non coding transcript variant,PHAR1_CHICK_missense variant,SIR5_XENTR_intergenic region,na_upstream gene variant,PHAR1_CHICK_non coding transcript variant,PHAR1_CHICK_intron varia…
PAMAJ01508	4700001-4750000	PAMAJ01508CG01540_synonymous_variant,PAMAJ01508CG01540_non_coding_transcript_variant,PAMAJ01508CG01540_downstream_gene_variant,PAMAJ01508CG01530_intergenic_region,PAMAJ01508CG01530_splice_region_variant&intron_variant,PAMAJ01508CG01530_synonymous_variant,PAMAJ01508CG01540_missense_variant,PAMAJ01508CG01540_intergenic_region,PAMAJ01508CG01540_upstream_gene_variant,PAMAJ01508CG01530_non_coding_tran…	na_synonymous variant,na_non coding transcript variant,na_downstream gene variant,PHAR1_CHICK_intergenic region,PHAR1_CHICK_splice region variant&intron variant,PHAR1_CHICK_synonymous variant,na_missense variant,na_intergenic region,na_upstream gene variant,PHAR1_CHICK_non coding transcript variant,PHAR1_CHICK_intron variant,PHAR1_CHICK_downstream gene variant,PHLP1_MOUSE_intergenic region
PAMAJ01508	4750001-4800000	PAMAJ01508CG01560_synonymous_variant,PAMAJ01508CG01560_missense_variant,PAMAJ01508CG01570_downstream_gene_variant,PAMAJ01508CG01560_intron_variant,PAMAJ01508CG01560_upstream_gene_variant,PAMAJ01508CG01550_stop_gained,PAMAJ01508CG01570_missense_variant,PAMAJ01508CG01550_downstream_gene_variant,PAMAJ01508CG01580_upstream_gene_variant,PAMAJ01508CG01560_downstream_gene_variant,PAMAJ01508CG01550_upstr…	OPN5_MOUSE_synonymous variant,OPN5_MOUSE_missense variant,RIPK1_HUMAN_downstream gene variant,OPN5_MOUSE_intron variant,OPN5_MOUSE_upstream gene variant,PHLP1_MOUSE_stop gained,RIPK1_HUMAN_missense variant,PHLP1_MOUSE_downstream gene variant,IRF4_HUMAN_upstream gene variant,OPN5_MOUSE_downstream gene variant,PHLP1_MOUSE_upstream gene variant,na_intergenic region,OPN5_MOUSE_non coding transcript v…
PAMAJ01508	4800001-4850000	PAMAJ01508CG01580_missense_variant,PAMAJ01508CG01580_non_coding_transcript_variant,PAMAJ01508CG01570_downstream_gene_variant,PAMAJ01508CG01580_downstream_gene_variant,PAMAJ01508CG01570_intergenic_region,PAMAJ01508CG01590_intergenic_region,PAMAJ01508CG01580_upstream_gene_variant,PAMAJ01508CG01580_intergenic_region,PAMAJ01508CG01570_upstream_gene_variant,PAMAJ01508CG01580_intron_variant,PAMAJ01508C…	IRF4_HUMAN_missense variant,IRF4_HUMAN_non coding transcript variant,RIPK1_HUMAN_downstream gene variant,IRF4_HUMAN_downstream gene variant,RIPK1_HUMAN_intergenic region,FOXF2_MOUSE_intergenic region,IRF4_HUMAN_upstream gene variant,IRF4_HUMAN_intergenic region,RIPK1_HUMAN_upstream gene variant,IRF4_HUMAN_intron variant,IRF4_HUMAN_splice region variant&intron variant,FOXF2_MOUSE_upstream gene var…
PAMAJ01508	4850001-4900000	PAMAJ01508CG01600_intergenic_region,PAMAJ01508CG01600_non_coding_transcript_variant,PAMAJ01508CG01590_intergenic_region,PAMAJ01508CG01590_intron_variant,PAMAJ01508CG01600_downstream_gene_variant,PAMAJ01508CG01590_missense_variant,PAMAJ01508CG01600_synonymous_variant,PAMAJ01508CG01590_synonymous_variant,PAMAJ01508CG01610_intergenic_region,PAMAJ01508CG01580_intergenic_region,PAMAJ01508CG01590_upstr…	FXC1A_DANRE_intergenic region,FXC1A_DANRE_non coding transcript variant,FOXF2_MOUSE_intergenic region,FOXF2_MOUSE_intron variant,FXC1A_DANRE_downstream gene variant,FOXF2_MOUSE_missense variant,FXC1A_DANRE_synonymous variant,FOXF2_MOUSE_synonymous variant,na_intergenic region,IRF4_HUMAN_intergenic region,FOXF2_MOUSE_upstream gene variant,FXC1A_DANRE_upstream gene variant,FOXF2_MOUSE_downstream ge…
PAMAJ01508	4900001-4950000	PAMAJ01508CG01610_intergenic_region,PAMAJ01508CG01600_intergenic_region	na_intergenic region,FXC1A_DANRE_intergenic region
PAMAJ01508	4950001-5000000	PAMAJ01508CG01610_intergenic_region,PAMAJ01508CG01600_intergenic_region	na_intergenic region,FXC1A_DANRE_intergenic region
PAMAJ01508	5000001-5050000	PAMAJ01508CG01610_downstream_gene_variant,PAMAJ01508CG01610_missense_variant,PAMAJ01508CG01610_non_coding_transcript_variant,PAMAJ01508CG01620_intergenic_region,PAMAJ01508CG01610_intergenic_region,PAMAJ01508CG01610_intron_variant,PAMAJ01508CG01610_upstream_gene_variant,PAMAJ01508CG01600_intergenic_region	na_downstream gene variant,na_missense variant,na_non coding transcript variant,WRIP1_HUMAN_intergenic region,na_intergenic region,na_intron variant,na_upstream gene variant,FXC1A_DANRE_intergenic region
PAMAJ01508	5050001-5100000	PAMAJ01508CG01640_missense_variant,PAMAJ01508CG01620_splice_region_variant&synonymous_variant,PAMAJ01508CG01620_synonymous_variant,PAMAJ01508CG01630_synonymous_variant,PAMAJ01508CG01630_missense_variant,PAMAJ01508CG01640_intron_variant,PAMAJ01508CG01640_intergenic_region,PAMAJ01508CG01620_intron_variant,PAMAJ01508CG01650_intron_variant,PAMAJ01508CG01660_upstream_gene_variant,PAMAJ01508CG01620_spl…	DHX30_MOUSE_missense variant,WRIP1_HUMAN_splice region variant&synonymous variant,WRIP1_HUMAN_synonymous variant,CEL3B_MOUSE_synonymous variant,CEL3B_MOUSE_missense variant,DHX30_MOUSE_intron variant,DHX30_MOUSE_intergenic region,WRIP1_HUMAN_intron variant,ALAT1_BOVIN_intron variant,EXOS4_BOVIN_upstream gene variant,WRIP1_HUMAN_splice region variant&intron variant,DHX30_MOUSE_upstream gene varian…
PAMAJ01508	5100001-5150000	PAMAJ01508CG01660_intron_variant,PAMAJ01508CG01660_synonymous_variant,PAMAJ01508CG01650_intergenic_region,PAMAJ01508CG01660_intergenic_region,PAMAJ01508CG01660_upstream_gene_variant,PAMAJ01508CG01660_downstream_gene_variant,PAMAJ01508CG01660_splice_region_variant&intron_variant,PAMAJ01508CG01670_intergenic_region,PAMAJ01508CG01660_non_coding_transcript_variant	EXOS4_BOVIN_intron variant,EXOS4_BOVIN_synonymous variant,ALAT1_BOVIN_intergenic region,EXOS4_BOVIN_intergenic region,EXOS4_BOVIN_upstream gene variant,EXOS4_BOVIN_downstream gene variant,EXOS4_BOVIN_splice region variant&intron variant,AGRL2_HUMAN_intergenic region,EXOS4_BOVIN_non coding transcript variant
PAMAJ01508	5150001-5200000	PAMAJ01508CG01670_downstream_gene_variant,PAMAJ01508CG01680_intergenic_region,PAMAJ01508CG01670_missense_variant,PAMAJ01508CG01660_intergenic_region,PAMAJ01508CG01670_intergenic_region,PAMAJ01508CG01670_intron_variant,PAMAJ01508CG01670_upstream_gene_variant,PAMAJ01508CG01670_non_coding_transcript_variant,PAMAJ01508CG01670_synonymous_variant	AGRL2_HUMAN_downstream gene variant,EFC14_MOUSE_intergenic region,AGRL2_HUMAN_missense variant,EXOS4_BOVIN_intergenic region,AGRL2_HUMAN_intergenic region,AGRL2_HUMAN_intron variant,AGRL2_HUMAN_upstream gene variant,AGRL2_HUMAN_non coding transcript variant,AGRL2_HUMAN_synonymous variant
PAMAJ01508	5200001-5250000	PAMAJ01508CG01680_intergenic_region,PAMAJ01508CG01670_downstream_gene_variant,PAMAJ01508CG01670_upstream_gene_variant,PAMAJ01508CG01670_intergenic_region	EFC14_MOUSE_intergenic region,AGRL2_HUMAN_downstream gene variant,AGRL2_HUMAN_upstream gene variant,AGRL2_HUMAN_intergenic region
PAMAJ01508	5250001-5300000	PAMAJ01508CG01680_missense_variant,PAMAJ01508CG01690_intergenic_region,PAMAJ01508CG01690_upstream_gene_variant,PAMAJ01508CG01680_intergenic_region,PAMAJ01508CG01680_intron_variant,PAMAJ01508CG01680_synonymous_variant,PAMAJ01508CG01680_downstream_gene_variant,PAMAJ01508CG01680_non_coding_transcript_variant,PAMAJ01508CG01670_intergenic_region,PAMAJ01508CG01690_downstream_gene_variant,PAMAJ01508CG01…	EFC14_MOUSE_missense variant,ZN830_XENTR_intergenic region,ZN830_XENTR_upstream gene variant,EFC14_MOUSE_intergenic region,EFC14_MOUSE_intron variant,EFC14_MOUSE_synonymous variant,EFC14_MOUSE_downstream gene variant,EFC14_MOUSE_non coding transcript variant,AGRL2_HUMAN_intergenic region,ZN830_XENTR_downstream gene variant,A13CA_XENLA_upstream gene variant,EFC14_MOUSE_upstream gene variant
PAMAJ01508	5300001-5350000	PAMAJ01508CG01720_upstream_gene_variant,PAMAJ01508CG01700_downstream_gene_variant,PAMAJ01508CG01700_missense_variant,PAMAJ01508CG01710_intergenic_region,PAMAJ01508CG01730_splice_region_variant&intron_variant,PAMAJ01508CG01700_upstream_gene_variant,PAMAJ01508CG01700_splice_region_variant&synonymous_variant,PAMAJ01508CG01710_synonymous_variant,PAMAJ01508CG01720_intergenic_region,PAMAJ01508CG01720_n…	RNF11_MOUSE_upstream gene variant,A13CA_XENLA_downstream gene variant,A13CA_XENLA_missense variant,SRS11_HUMAN_intergenic region,CAC1E_DIPOM_splice region variant&intron variant,A13CA_XENLA_upstream gene variant,A13CA_XENLA_splice region variant&synonymous variant,SRS11_HUMAN_synonymous variant,RNF11_MOUSE_intergenic region,RNF11_MOUSE_non coding transcript variant,RNF11_MOUSE_missense variant,RN…
PAMAJ01508	5350001-5400000	PAMAJ01508CG01730_missense_variant,PAMAJ01508CG01730_non_coding_transcript_variant,PAMAJ01508CG01730_splice_region_variant&intron_variant,PAMAJ01508CG01730_splice_region_variant&synonymous_variant,PAMAJ01508CG01730_synonymous_variant,PAMAJ01508CG01730_intron_variant	CAC1E_DIPOM_missense variant,CAC1E_DIPOM_non coding transcript variant,CAC1E_DIPOM_splice region variant&intron variant,CAC1E_DIPOM_splice region variant&synonymous variant,CAC1E_DIPOM_synonymous variant,CAC1E_DIPOM_intron variant
PAMAJ01508	5400001-5450000	PAMAJ01508CG01740_downstream_gene_variant,PAMAJ01508CG01730_upstream_gene_variant,PAMAJ01508CG01730_missense_variant,PAMAJ01508CG01730_non_coding_transcript_variant,PAMAJ01508CG01740_splice_region_variant&intron_variant,PAMAJ01508CG01730_downstream_gene_variant,PAMAJ01508CG01750_intergenic_region,PAMAJ01508CG01740_intergenic_region,PAMAJ01508CG01740_intron_variant,PAMAJ01508CG01730_synonymous_var…	KLH14_MOUSE_downstream gene variant,CAC1E_DIPOM_upstream gene variant,CAC1E_DIPOM_missense variant,CAC1E_DIPOM_non coding transcript variant,KLH14_MOUSE_splice region variant&intron variant,CAC1E_DIPOM_downstream gene variant,MARE2_MOUSE_intergenic region,KLH14_MOUSE_intergenic region,KLH14_MOUSE_intron variant,CAC1E_DIPOM_synonymous variant,KLH14_MOUSE_upstream gene variant,CAC1E_DIPOM_intergeni…
PAMAJ01508	5450001-5500000	PAMAJ01508CG01750_intron_variant,PAMAJ01508CG01750_splice_region_variant&intron_variant,PAMAJ01508CG01750_synonymous_variant,PAMAJ01508CG01750_intergenic_region,PAMAJ01508CG01740_intergenic_region,PAMAJ01508CG01750_non_coding_transcript_variant,PAMAJ01508CG01750_upstream_gene_variant	MARE2_MOUSE_intron variant,MARE2_MOUSE_splice region variant&intron variant,MARE2_MOUSE_synonymous variant,MARE2_MOUSE_intergenic region,KLH14_MOUSE_intergenic region,MARE2_MOUSE_non coding transcript variant,MARE2_MOUSE_upstream gene variant
PAMAJ01508	5500001-5550000	PAMAJ01508CG01760_downstream_gene_variant,PAMAJ01508CG01750_intron_variant,PAMAJ01508CG01770_missense_variant,PAMAJ01508CG01770_non_coding_transcript_variant,PAMAJ01508CG01760_non_coding_transcript_variant,PAMAJ01508CG01770_upstream_gene_variant,PAMAJ01508CG01770_splice_region_variant&intron_variant,PAMAJ01508CG01750_intergenic_region,PAMAJ01508CG01750_non_coding_transcript_variant,PAMAJ01508CG01…	CEBPD_MOUSE_downstream gene variant,MARE2_MOUSE_intron variant,MCM4_XENTR_missense variant,MCM4_XENTR_non coding transcript variant,CEBPD_MOUSE_non coding transcript variant,MCM4_XENTR_upstream gene variant,MCM4_XENTR_splice region variant&intron variant,MARE2_MOUSE_intergenic region,MARE2_MOUSE_non coding transcript variant,CEBPD_MOUSE_intergenic region,MCM4_XENTR_intron variant,CEBPD_MOUSE_syno…
PAMAJ01508	5550001-5600000	PAMAJ01508CG01770_intron_variant,PAMAJ01508CG01780_intergenic_region,PAMAJ01508CG01770_non_coding_transcript_variant,PAMAJ01508CG01770_synonymous_variant,PAMAJ01508CG01770_downstream_gene_variant,PAMAJ01508CG01770_intergenic_region	MCM4_XENTR_intron variant,SNAI2_MOUSE_intergenic region,MCM4_XENTR_non coding transcript variant,MCM4_XENTR_synonymous variant,MCM4_XENTR_downstream gene variant,MCM4_XENTR_intergenic region
PAMAJ01508	5600001-5650000	PAMAJ01508CG01780_non_coding_transcript_variant,PAMAJ01508CG01780_upstream_gene_variant,PAMAJ01508CG01780_intergenic_region,PAMAJ01508CG01780_splice_region_variant&synonymous_variant,PAMAJ01508CG01790_intergenic_region,PAMAJ01508CG01780_synonymous_variant,PAMAJ01508CG01780_intron_variant,PAMAJ01508CG01780_downstream_gene_variant,PAMAJ01508CG01770_intergenic_region	SNAI2_MOUSE_non coding transcript variant,SNAI2_MOUSE_upstream gene variant,SNAI2_MOUSE_intergenic region,SNAI2_MOUSE_splice region variant&synonymous variant,SNTG1_HUMAN_intergenic region,SNAI2_MOUSE_synonymous variant,SNAI2_MOUSE_intron variant,SNAI2_MOUSE_downstream gene variant,MCM4_XENTR_intergenic region
PAMAJ01508	5650001-5700000	PAMAJ01508CG01800_upstream_gene_variant,PAMAJ01508CG01790_non_coding_transcript_variant,PAMAJ01508CG01810_synonymous_variant,PAMAJ01508CG01790_synonymous_variant,PAMAJ01508CG01790_missense_variant,PAMAJ01508CG01800_non_coding_transcript_variant,PAMAJ01508CG01790_intron_variant,PAMAJ01508CG01800_intron_variant,PAMAJ01508CG01790_intergenic_region,PAMAJ01508CG01800_intergenic_region,PAMAJ01508CG0181…	PCMD1_CHICK_upstream gene variant,SNTG1_HUMAN_non coding transcript variant,ST18_HUMAN_synonymous variant,SNTG1_HUMAN_synonymous variant,SNTG1_HUMAN_missense variant,PCMD1_CHICK_non coding transcript variant,SNTG1_HUMAN_intron variant,PCMD1_CHICK_intron variant,SNTG1_HUMAN_intergenic region,PCMD1_CHICK_intergenic region,ST18_HUMAN_intergenic region,ST18_HUMAN_intron variant,ST18_HUMAN_non coding …
PAMAJ01508	5700001-5750000	PAMAJ01508CG01810_upstream_gene_variant,PAMAJ01508CG01810_non_coding_transcript_variant,PAMAJ01508CG01820_intergenic_region,PAMAJ01508CG01820_downstream_gene_variant,PAMAJ01508CG01810_synonymous_variant,PAMAJ01508CG01810_missense_variant,PAMAJ01508CG01810_downstream_gene_variant,PAMAJ01508CG01810_intergenic_region,PAMAJ01508CG01810_intron_variant,PAMAJ01508CG01820_upstream_gene_variant	ST18_HUMAN_upstream gene variant,ST18_HUMAN_non coding transcript variant,RBCC1_HUMAN_intergenic region,RBCC1_HUMAN_downstream gene variant,ST18_HUMAN_synonymous variant,ST18_HUMAN_missense variant,ST18_HUMAN_downstream gene variant,ST18_HUMAN_intergenic region,ST18_HUMAN_intron variant,RBCC1_HUMAN_upstream gene variant
PAMAJ01508	5750001-5800000	PAMAJ01508CG01820_missense_variant,PAMAJ01508CG01830_intergenic_region,PAMAJ01508CG01820_stop_gained,PAMAJ01508CG01820_splice_region_variant&intron_variant,PAMAJ01508CG01820_intergenic_region,PAMAJ01508CG01820_intron_variant,PAMAJ01508CG01820_synonymous_variant,PAMAJ01508CG01820_downstream_gene_variant,PAMAJ01508CG01820_non_coding_transcript_variant,PAMAJ01508CG01830_non_coding_transcript_variant…	RBCC1_HUMAN_missense variant,AGAP3_MOUSE_intergenic region,RBCC1_HUMAN_stop gained,RBCC1_HUMAN_splice region variant&intron variant,RBCC1_HUMAN_intergenic region,RBCC1_HUMAN_intron variant,RBCC1_HUMAN_synonymous variant,RBCC1_HUMAN_downstream gene variant,RBCC1_HUMAN_non coding transcript variant,AGAP3_MOUSE_non coding transcript variant,na_intergenic region,AGAP3_MOUSE_synonymous variant,AGAP3_M…
PAMAJ01508	5850001-5900000	PAMAJ01508CG01850_non_coding_transcript_variant,PAMAJ01508CG01860_intergenic_region,PAMAJ01508CG01850_intergenic_region,PAMAJ01508CG01850_upstream_gene_variant,PAMAJ01508CG01840_intergenic_region,PAMAJ01508CG01850_synonymous_variant,PAMAJ01508CG01850_intron_variant,PAMAJ01508CG01850_downstream_gene_variant,PAMAJ01508CG01850_missense_variant	na_non coding transcript variant,GBX1_HUMAN_intergenic region,na_intergenic region,na_upstream gene variant,na_intergenic region,na_synonymous variant,na_intron variant,na_downstream gene variant,na_missense variant
PAMAJ01508	5900001-5950000	PAMAJ01508CG01860_intergenic_region,PAMAJ01508CG01860_downstream_gene_variant,PAMAJ01508CG01850_intergenic_region,PAMAJ01508CG01860_intron_variant,PAMAJ01508CG01860_splice_region_variant&intron_variant,PAMAJ01508CG01870_missense_variant,PAMAJ01508CG01860_synonymous_variant,PAMAJ01508CG01870_intergenic_region,PAMAJ01508CG01860_non_coding_transcript_variant,PAMAJ01508CG01870_non_coding_transcript_v…	GBX1_HUMAN_intergenic region,GBX1_HUMAN_downstream gene variant,na_intergenic region,GBX1_HUMAN_intron variant,GBX1_HUMAN_splice region variant&intron variant,ASB10_MOUSE_missense variant,GBX1_HUMAN_synonymous variant,ASB10_MOUSE_intergenic region,GBX1_HUMAN_non coding transcript variant,ASB10_MOUSE_non coding transcript variant,ASB10_MOUSE_downstream gene variant,ASB10_MOUSE_upstream gene varian…
PAMAJ01508	5950001-6000000	PAMAJ01508CG01880_intergenic_region,PAMAJ01508CG01870_intergenic_region	ASIC1_CHICK_intergenic region,ASB10_MOUSE_intergenic region
PAMAJ01508	6000001-6050000	PAMAJ01508CG01900_intergenic_region,PAMAJ01508CG01880_synonymous_variant,PAMAJ01508CG01900_non_coding_transcript_variant,PAMAJ01508CG01890_synonymous_variant,PAMAJ01508CG01900_downstream_gene_variant,PAMAJ01508CG01900_intron_variant,PAMAJ01508CG01900_splice_region_variant&synonymous_variant,PAMAJ01508CG01900_upstream_gene_variant,PAMAJ01508CG01880_intron_variant,PAMAJ01508CG01900_missense_variant…	ABCB8_DANRE_intergenic region,ASIC1_CHICK_synonymous variant,ABCB8_DANRE_non coding transcript variant,CDK5_XENLA_synonymous variant,ABCB8_DANRE_downstream gene variant,ABCB8_DANRE_intron variant,ABCB8_DANRE_splice region variant&synonymous variant,ABCB8_DANRE_upstream gene variant,ASIC1_CHICK_intron variant,ABCB8_DANRE_missense variant,CDK5_XENLA_downstream gene variant,CDK5_XENLA_splice region …
PAMAJ01508	6050001-6100000	PAMAJ01508CG01900_intergenic_region,PAMAJ01508CG01910_missense_variant,PAMAJ01508CG01900_intron_variant,PAMAJ01508CG01900_upstream_gene_variant,PAMAJ01508CG01910_intergenic_region,PAMAJ01508CG01910_intron_variant,PAMAJ01508CG01910_synonymous_variant,PAMAJ01508CG01900_missense_variant,PAMAJ01508CG01910_non_coding_transcript_variant,PAMAJ01508CG01900_non_coding_transcript_variant,PAMAJ01508CG01910_…	ABCB8_DANRE_intergenic region,OBSCN_HUMAN_missense variant,ABCB8_DANRE_intron variant,ABCB8_DANRE_upstream gene variant,OBSCN_HUMAN_intergenic region,OBSCN_HUMAN_intron variant,OBSCN_HUMAN_synonymous variant,ABCB8_DANRE_missense variant,OBSCN_HUMAN_non coding transcript variant,ABCB8_DANRE_non coding transcript variant,OBSCN_HUMAN_splice region variant&intron variant,ABCB8_DANRE_downstream gene v…
PAMAJ01508	6100001-6150000	PAMAJ01508CG01910_missense_variant,PAMAJ01508CG01920_upstream_gene_variant,PAMAJ01508CG01920_non_coding_transcript_variant,PAMAJ01508CG01910_splice_region_variant&intron_variant,PAMAJ01508CG01910_intergenic_region,PAMAJ01508CG01910_intron_variant,PAMAJ01508CG01940_intergenic_region,PAMAJ01508CG01910_synonymous_variant,PAMAJ01508CG01910_downstream_gene_variant,PAMAJ01508CG01910_non_coding_transcri…	OBSCN_HUMAN_missense variant,MMTA2_MOUSE_upstream gene variant,MMTA2_MOUSE_non coding transcript variant,OBSCN_HUMAN_splice region variant&intron variant,OBSCN_HUMAN_intergenic region,OBSCN_HUMAN_intron variant,SNP47_DANRE_intergenic region,OBSCN_HUMAN_synonymous variant,OBSCN_HUMAN_downstream gene variant,OBSCN_HUMAN_non coding transcript variant,MMTA2_MOUSE_synonymous variant,MMTA2_MOUSE_missen…
PAMAJ01508	6150001-6200000	PAMAJ01508CG01920_intergenic_region,PAMAJ01508CG01940_intergenic_region	MMTA2_MOUSE_intergenic region,SNP47_DANRE_intergenic region
PAMAJ01508	6200001-6250000	PAMAJ01508CG01920_intergenic_region,PAMAJ01508CG01940_intergenic_region	MMTA2_MOUSE_intergenic region,SNP47_DANRE_intergenic region
PAMAJ01508	6250001-6300000	PAMAJ01508CG01940_splice_region_variant&intron_variant,PAMAJ01508CG01960_upstream_gene_variant,PAMAJ01508CG01940_upstream_gene_variant,PAMAJ01508CG01940_missense_variant,PAMAJ01508CG01940_intergenic_region,PAMAJ01508CG01940_non_coding_transcript_variant,PAMAJ01508CG01950_upstream_gene_variant,PAMAJ01508CG01950_downstream_gene_variant,PAMAJ01508CG01950_missense_variant,PAMAJ01508CG01960_downstream…	SNP47_DANRE_splice region variant&intron variant,CAF17_DANRE_upstream gene variant,SNP47_DANRE_upstream gene variant,SNP47_DANRE_missense variant,SNP47_DANRE_intergenic region,SNP47_DANRE_non coding transcript variant,JMJD4_DANRE_upstream gene variant,JMJD4_DANRE_downstream gene variant,JMJD4_DANRE_missense variant,CAF17_DANRE_downstream gene variant,CAF17_DANRE_non coding transcript variant,JMJD…
PAMAJ01508	6300001-6350000	PAMAJ01508CG01980_missense_variant,PAMAJ01508CG01960_upstream_gene_variant,PAMAJ01508CG01970_non_coding_transcript_variant,PAMAJ01508CG01940_upstream_gene_variant,PAMAJ01508CG01970_synonymous_variant,PAMAJ01508CG01960_downstream_gene_variant,PAMAJ01508CG01990_intergenic_region,PAMAJ01508CG01960_non_coding_transcript_variant,PAMAJ01508CG01970_missense_variant,PAMAJ01508CG01980_downstream_gene_vari…	CP8B1_HUMAN_missense variant,CAF17_DANRE_upstream gene variant,CXG1_HUMAN_non coding transcript variant,SNP47_DANRE_upstream gene variant,CXG1_HUMAN_synonymous variant,CAF17_DANRE_downstream gene variant,HIG1A_MOUSE_intergenic region,CAF17_DANRE_non coding transcript variant,CXG1_HUMAN_missense variant,CP8B1_HUMAN_downstream gene variant,CP8B1_HUMAN_non coding transcript variant,HIG1A_MOUSE_synon…
PAMAJ01508	6450001-6500000	PAMAJ01508CG02030_intergenic_region,PAMAJ01508CG02040_intergenic_region,PAMAJ01508CG02030_upstream_gene_variant,PAMAJ01508CG02030_downstream_gene_variant	CRFR2_XENLA_intergenic region,AQP1_PONAB_intergenic region,CRFR2_XENLA_upstream gene variant,CRFR2_XENLA_downstream gene variant
PAMAJ01508	6500001-6550000	PAMAJ01508CG02040_upstream_gene_variant,PAMAJ01508CG02030_intergenic_region,PAMAJ01508CG02040_intergenic_region	AQP1_PONAB_upstream gene variant,CRFR2_XENLA_intergenic region,AQP1_PONAB_intergenic region
PAMAJ01508	6550001-6600000	PAMAJ01508CG02040_synonymous_variant,PAMAJ01508CG02070_splice_region_variant&intron_variant,PAMAJ01508CG02040_intron_variant,PAMAJ01508CG02040_downstream_gene_variant,PAMAJ01508CG02070_splice_region_variant&synonymous_variant,PAMAJ01508CG02060_synonymous_variant,PAMAJ01508CG02050_downstream_gene_variant,PAMAJ01508CG02050_intergenic_region,PAMAJ01508CG02060_intergenic_region,PAMAJ01508CG02080_inte…	AQP1_PONAB_synonymous variant,UBP14_RABIT_splice region variant&intron variant,AQP1_PONAB_intron variant,AQP1_PONAB_downstream gene variant,UBP14_RABIT_splice region variant&synonymous variant,THOC1_MOUSE_synonymous variant,na_downstream gene variant,na_intergenic region,THOC1_MOUSE_intergenic region,ROCK1_RABIT_intergenic region,UBP14_RABIT_downstream gene variant,na_stop lost&splice region vari…
PAMAJ01508	6750001-6800000	PAMAJ01508CG02130_intergenic_region,PAMAJ01508CG02130_intron_variant,PAMAJ01508CG02130_upstream_gene_variant,PAMAJ01508CG02120_intergenic_region,PAMAJ01508CG02130_splice_region_variant&intron_variant,PAMAJ01508CG02130_synonymous_variant,PAMAJ01508CG02130_non_coding_transcript_variant,PAMAJ01508CG02140_intergenic_region,PAMAJ01508CG02130_downstream_gene_variant,PAMAJ01508CG02130_missense_variant	GAT6A_XENLA_intergenic region,GAT6A_XENLA_intron variant,GAT6A_XENLA_upstream gene variant,MIB1_DANRE_intergenic region,GAT6A_XENLA_splice region variant&intron variant,GAT6A_XENLA_synonymous variant,GAT6A_XENLA_non coding transcript variant,CABL1_HUMAN_intergenic region,GAT6A_XENLA_downstream gene variant,GAT6A_XENLA_missense variant
PAMAJ01508	6800001-6850000	PAMAJ01508CG02130_intergenic_region,PAMAJ01508CG02150_non_coding_transcript_variant,PAMAJ01508CG02140_missense_variant,PAMAJ01508CG02160_intergenic_region,PAMAJ01508CG02150_upstream_gene_variant,PAMAJ01508CG02150_intergenic_region,PAMAJ01508CG02140_non_coding_transcript_variant,PAMAJ01508CG02140_intron_variant,PAMAJ01508CG02140_downstream_gene_variant,PAMAJ01508CG02140_intergenic_region,PAMAJ0150…	GAT6A_XENLA_intergenic region,na_non coding transcript variant,CABL1_HUMAN_missense variant,na_intergenic region,na_upstream gene variant,na_intergenic region,CABL1_HUMAN_non coding transcript variant,CABL1_HUMAN_intron variant,CABL1_HUMAN_downstream gene variant,CABL1_HUMAN_intergenic region,CABL1_HUMAN_upstream gene variant,CABL1_HUMAN_synonymous variant,na_downstream gene variant,na_missense v…
PAMAJ01508	6850001-6900000	PAMAJ01508CG02160_intergenic_region,PAMAJ01508CG02150_intergenic_region	na_intergenic region,na_intergenic region
PAMAJ00337	200001-250000	PAMAJ00337CG00050_intergenic_region,PAMAJ00337CG00040_intergenic_region	na_intergenic region,na_intergenic region
PAMAJ01448	1-50000	CHR_START_intergenic_region,PAMAJ01448CG00010_intergenic_region	na_START intergenic region,CAD12_MOUSE_intergenic region
PAMAJ01448	750001-800000	PAMAJ01448CG00020_synonymous_variant,PAMAJ01448CG00020_upstream_gene_variant,PAMAJ01448CG00020_missense_variant,PAMAJ01448CG00020_intergenic_region,PAMAJ01448CG00020_downstream_gene_variant,PAMAJ01448CG00010_intergenic_region,PAMAJ01448CG00020_intron_variant,PAMAJ01448CG00030_intergenic_region,PAMAJ01448CG00020_non_coding_transcript_variant	CAD18_HUMAN_synonymous variant,CAD18_HUMAN_upstream gene variant,CAD18_HUMAN_missense variant,CAD18_HUMAN_intergenic region,CAD18_HUMAN_downstream gene variant,CAD12_MOUSE_intergenic region,CAD18_HUMAN_intron variant,na_intergenic region,CAD18_HUMAN_non coding transcript variant
PAMAJ01448	800001-850000	PAMAJ01448CG00030_intergenic_region,PAMAJ01448CG00020_intergenic_region,PAMAJ01448CG00020_downstream_gene_variant	na_intergenic region,CAD18_HUMAN_intergenic region,CAD18_HUMAN_downstream gene variant
PAMAJ01448	850001-900000	PAMAJ01448CG00020_intergenic_region,PAMAJ01448CG00030_synonymous_variant,PAMAJ01448CG00030_intron_variant,PAMAJ01448CG00030_upstream_gene_variant,PAMAJ01448CG00030_missense_variant,PAMAJ01448CG00030_intergenic_region,PAMAJ01448CG00030_non_coding_transcript_variant	CAD18_HUMAN_intergenic region,na_synonymous variant,na_intron variant,na_upstream gene variant,na_missense variant,na_intergenic region,na_non coding transcript variant
PAMAJ00481	650001-700000	PAMAJ00481CG00470_downstream_gene_variant,PAMAJ00481CG00450_downstream_gene_variant,PAMAJ00481CG00440_intergenic_region,PAMAJ00481CG00460_intron_variant,PAMAJ00481CG00450_synonymous_variant,PAMAJ00481CG00460_splice_donor_variant&intron_variant,PAMAJ00481CG00450_non_coding_transcript_variant,PAMAJ00481CG00460_missense_variant,PAMAJ00481CG00460_synonymous_variant,PAMAJ00481CG00450_intergenic_region…	na_downstream gene variant,na_downstream gene variant,na_intergenic region,SCN1B_PANTR_intron variant,na_synonymous variant,SCN1B_PANTR_splice donor variant&intron variant,na_non coding transcript variant,SCN1B_PANTR_missense variant,SCN1B_PANTR_synonymous variant,na_intergenic region,SCN1B_PANTR_intergenic region,na_intergenic region,SCN1B_PANTR_non coding transcript variant,na_upstream gene var…
PAMAJ00481	750001-800000	PAMAJ00481CG00520_intergenic_region,PAMAJ00481CG00510_upstream_gene_variant,PAMAJ00481CG00510_missense_variant,PAMAJ00481CG00510_downstream_gene_variant,PAMAJ00481CG00510_intergenic_region,PAMAJ00481CG00500_intergenic_region,PAMAJ00481CG00510_non_coding_transcript_variant	na_intergenic region,na_upstream gene variant,na_missense variant,na_downstream gene variant,na_intergenic region,KINX_DICDI_intergenic region,na_non coding transcript variant
PAMAJ00481	900001-950000	PAMAJ00481CG00570_intergenic_region,PAMAJ00481CG00590_intron_variant,PAMAJ00481CG00570_splice_region_variant&intron_variant,PAMAJ00481CG00590_splice_region_variant&intron_variant,PAMAJ00481CG00580_upstream_gene_variant,PAMAJ00481CG00600_upstream_gene_variant,PAMAJ00481CG00590_downstream_gene_variant,PAMAJ00481CG00570_downstream_gene_variant,PAMAJ00481CG00580_splice_region_variant&intron_variant,P…	PHLB3_HUMAN_intergenic region,TMPS6_HUMAN_intron variant,PHLB3_HUMAN_splice region variant&intron variant,TMPS6_HUMAN_splice region variant&intron variant,ETHE1_MOUSE_upstream gene variant,DRD2L_TAKRU_upstream gene variant,TMPS6_HUMAN_downstream gene variant,PHLB3_HUMAN_downstream gene variant,ETHE1_MOUSE_splice region variant&intron variant,TMPS6_HUMAN_missense variant,DRD2L_TAKRU_synonymous var…
PAMAJ00481	1100001-1150000	PAMAJ00481CG00770_intron_variant,PAMAJ00481CG00780_upstream_gene_variant,PAMAJ00481CG00770_missense_variant,PAMAJ00481CG00780_synonymous_variant,PAMAJ00481CG00760_intergenic_region,PAMAJ00481CG00780_stop_gained,PAMAJ00481CG00770_splice_region_variant&intron_variant,PAMAJ00481CG00780_intergenic_region,PAMAJ00481CG00760_splice_region_variant&synonymous_variant,PAMAJ00481CG00760_missense_variant,PAM…	ETFB_RAT_intron variant,na_upstream gene variant,ETFB_RAT_missense variant,na_synonymous variant,VS10L_MOUSE_intergenic region,na_stop gained,ETFB_RAT_splice region variant&intron variant,na_intergenic region,VS10L_MOUSE_splice region variant&synonymous variant,VS10L_MOUSE_missense variant,ETFB_RAT_intergenic region,na_non coding transcript variant,VS10L_MOUSE_synonymous variant,ETFB_RAT_non codi…
PAMAJ00481	1150001-1200000	PAMAJ00481CG00780_intergenic_region,PAMAJ00481CG00780_downstream_gene_variant,PAMAJ00481CG00790_intergenic_region	na_intergenic region,na_downstream gene variant,na_intergenic region
PAMAJ00481	1200001-1250000	PAMAJ00481CG00780_intergenic_region,PAMAJ00481CG00790_missense_variant,PAMAJ00481CG00790_intergenic_region,PAMAJ00481CG00790_intron_variant,PAMAJ00481CG00790_synonymous_variant,PAMAJ00481CG00790_downstream_gene_variant,PAMAJ00481CG00790_non_coding_transcript_variant,PAMAJ00481CG00800_intergenic_region,PAMAJ00481CG00790_stop_lost&splice_region_variant,PAMAJ00481CG00790_upstream_gene_variant	na_intergenic region,na_missense variant,na_intergenic region,na_intron variant,na_synonymous variant,na_downstream gene variant,na_non coding transcript variant,na_intergenic region,na_stop lost&splice region variant,na_upstream gene variant
PAMAJ00481	1250001-1300000	PAMAJ00481CG00810_intergenic_region,PAMAJ00481CG00820_non_coding_transcript_variant,PAMAJ00481CG00810_upstream_gene_variant,PAMAJ00481CG00820_upstream_gene_variant,PAMAJ00481CG00820_missense_variant,PAMAJ00481CG00800_intergenic_region,PAMAJ00481CG00800_intron_variant,PAMAJ00481CG00800_downstream_gene_variant,PAMAJ00481CG00800_non_coding_transcript_variant,PAMAJ00481CG00810_non_coding_transcript_v…	na_intergenic region,na_non coding transcript variant,na_upstream gene variant,na_upstream gene variant,na_missense variant,na_intergenic region,na_intron variant,na_downstream gene variant,na_non coding transcript variant,na_non coding transcript variant,na_downstream gene variant,na_intergenic region,IGLO5_MOUSE_intergenic region,na_downstream gene variant,na_missense variant,na_intergenic regi…
PAMAJ00481	1300001-1350000	PAMAJ00481CG00830_non_coding_transcript_variant,PAMAJ00481CG00850_upstream_gene_variant,PAMAJ00481CG00850_missense_variant,PAMAJ00481CG00850_intergenic_region,PAMAJ00481CG00850_non_coding_transcript_variant,PAMAJ00481CG00840_upstream_gene_variant,PAMAJ00481CG00830_downstream_gene_variant,PAMAJ00481CG00840_missense_variant,PAMAJ00481CG00840_non_coding_transcript_variant,PAMAJ00481CG00840_synonymou…	IGLO5_MOUSE_non coding transcript variant,FFAR2_RAT_upstream gene variant,FFAR2_RAT_missense variant,FFAR2_RAT_intergenic region,FFAR2_RAT_non coding transcript variant,SHPS1_RAT_upstream gene variant,IGLO5_MOUSE_downstream gene variant,SHPS1_RAT_missense variant,SHPS1_RAT_non coding transcript variant,SHPS1_RAT_synonymous variant,CEAM1_MOUSE_intergenic region,SHPS1_RAT_downstream gene variant,SH…
PAMAJ00481	1350001-1400000	PAMAJ00481CG00870_non_coding_transcript_variant,PAMAJ00481CG00860_missense_variant,PAMAJ00481CG00870_missense_variant,PAMAJ00481CG00870_upstream_gene_variant,PAMAJ00481CG00870_intergenic_region,PAMAJ00481CG00860_non_coding_transcript_variant,PAMAJ00481CG00860_intron_variant,PAMAJ00481CG00860_downstream_gene_variant,PAMAJ00481CG00850_intergenic_region,PAMAJ00481CG00860_intergenic_region,PAMAJ00481…	na_non coding transcript variant,CEAM1_MOUSE_missense variant,na_missense variant,na_upstream gene variant,na_intergenic region,CEAM1_MOUSE_non coding transcript variant,CEAM1_MOUSE_intron variant,CEAM1_MOUSE_downstream gene variant,FFAR2_RAT_intergenic region,CEAM1_MOUSE_intergenic region,CEAM1_MOUSE_splice region variant&intron variant,na_intron variant,CEAM1_MOUSE_upstream gene variant,na_syno…
PAMAJ00481	1400001-1450000	PAMAJ00481CG00880_synonymous_variant,PAMAJ00481CG00890_downstream_gene_variant,PAMAJ00481CG00890_missense_variant,PAMAJ00481CG00870_intergenic_region,PAMAJ00481CG00880_non_coding_transcript_variant,PAMAJ00481CG00890_non_coding_transcript_variant,PAMAJ00481CG00880_splice_region_variant&intron_variant,PAMAJ00481CG00890_synonymous_variant,PAMAJ00481CG00880_intron_variant,PAMAJ00481CG00890_splice_reg…	AGO3_HUMAN_synonymous variant,AGO1_MOUSE_downstream gene variant,AGO1_MOUSE_missense variant,na_intergenic region,AGO3_HUMAN_non coding transcript variant,AGO1_MOUSE_non coding transcript variant,AGO3_HUMAN_splice region variant&intron variant,AGO1_MOUSE_synonymous variant,AGO3_HUMAN_intron variant,AGO1_MOUSE_splice region variant&intron variant,AGO3_HUMAN_upstream gene variant,AGO1_MOUSE_interge…
PAMAJ00481	1450001-1500000	PAMAJ00481CG00920_synonymous_variant,PAMAJ00481CG00890_missense_variant,PAMAJ00481CG00910_intergenic_region,PAMAJ00481CG00920_intron_variant,PAMAJ00481CG00920_downstream_gene_variant,PAMAJ00481CG00910_splice_region_variant&intron_variant,PAMAJ00481CG00890_downstream_gene_variant,PAMAJ00481CG00900_intergenic_region,PAMAJ00481CG00890_non_coding_transcript_variant,PAMAJ00481CG00890_missense_variant&…	na_synonymous variant,AGO1_MOUSE_missense variant,na_intergenic region,na_intron variant,na_downstream gene variant,na_splice region variant&intron variant,AGO1_MOUSE_downstream gene variant,DHDDS_HUMAN_intergenic region,AGO1_MOUSE_non coding transcript variant,AGO1_MOUSE_missense variant&splice region variant,AGO1_MOUSE_intergenic region,AGO1_MOUSE_intron variant,na_splice region variant&synonym…
PAMAJ00481	1500001-1550000	PAMAJ00481CG00930_downstream_gene_variant,PAMAJ00481CG00950_upstream_gene_variant,PAMAJ00481CG00930_intron_variant,PAMAJ00481CG00920_downstream_gene_variant,PAMAJ00481CG00940_synonymous_variant,PAMAJ00481CG00940_missense_variant,PAMAJ00481CG00950_non_coding_transcript_variant,PAMAJ00481CG00930_start_lost,PAMAJ00481CG00940_upstream_gene_variant,PAMAJ00481CG00930_intergenic_region,PAMAJ00481CG00960…	na_downstream gene variant,na_upstream gene variant,na_intron variant,na_downstream gene variant,TDRP_XENLA_synonymous variant,TDRP_XENLA_missense variant,na_non coding transcript variant,na_start lost,TDRP_XENLA_upstream gene variant,na_intergenic region,F110C_MOUSE_synonymous variant,na_intergenic region,TDRP_XENLA_intergenic region,TDRP_XENLA_intron variant,F110C_MOUSE_intergenic region,TDRP_X…
PAMAJ00481	1550001-1600000	PAMAJ00481CG00960_intergenic_region,PAMAJ00481CG00970_missense_variant,PAMAJ00481CG00980_downstream_gene_variant,PAMAJ00481CG00980_missense_variant,PAMAJ00481CG00970_intergenic_region,PAMAJ00481CG00970_synonymous_variant,PAMAJ00481CG00990_intergenic_region,PAMAJ00481CG00970_downstream_gene_variant,PAMAJ00481CG00970_non_coding_transcript_variant,PAMAJ00481CG00980_synonymous_variant,PAMAJ00481CG009…	F110C_MOUSE_intergenic region,na_missense variant,na_downstream gene variant,na_missense variant,na_intergenic region,na_synonymous variant,na_intergenic region,na_downstream gene variant,na_non coding transcript variant,na_synonymous variant,na_intergenic region,na_non coding transcript variant,na_upstream gene variant,na_upstream gene variant
PAMAJ00481	1600001-1650000	PAMAJ00481CG01000_synonymous_variant,PAMAJ00481CG01000_non_coding_transcript_variant,PAMAJ00481CG00990_synonymous_variant,PAMAJ00481CG00980_downstream_gene_variant,PAMAJ00481CG00990_missense_variant,PAMAJ00481CG01000_downstream_gene_variant,PAMAJ00481CG00990_intergenic_region,PAMAJ00481CG01000_missense_variant,PAMAJ00481CG01000_intergenic_region,PAMAJ00481CG00990_upstream_gene_variant,PAMAJ00481C…	MA1A1_HUMAN_synonymous variant,MA1A1_HUMAN_non coding transcript variant,na_synonymous variant,na_downstream gene variant,na_missense variant,MA1A1_HUMAN_downstream gene variant,na_intergenic region,MA1A1_HUMAN_missense variant,MA1A1_HUMAN_intergenic region,na_upstream gene variant,na_downstream gene variant,MA1A1_HUMAN_upstream gene variant,na_intergenic region,MA1A1_HUMAN_intron variant,MA1A1_H…
PAMAJ00481	1650001-1700000	PAMAJ00481CG01000_intergenic_region,PAMAJ00481CG01010_intergenic_region	MA1A1_HUMAN_intergenic region,na_intergenic region
PAMAJ00481	1700001-1750000	PAMAJ00481CG01010_downstream_gene_variant,PAMAJ00481CG01010_non_coding_transcript_variant,PAMAJ00481CG01020_intergenic_region,PAMAJ00481CG01010_upstream_gene_variant,PAMAJ00481CG01000_intergenic_region,PAMAJ00481CG01010_intergenic_region,PAMAJ00481CG01010_synonymous_variant	na_downstream gene variant,na_non coding transcript variant,na_intergenic region,na_upstream gene variant,MA1A1_HUMAN_intergenic region,na_intergenic region,na_synonymous variant
PAMAJ00481	1750001-1800000	PAMAJ00481CG01020_synonymous_variant,PAMAJ00481CG01020_missense_variant,PAMAJ00481CG01020_downstream_gene_variant,PAMAJ00481CG01020_intergenic_region,PAMAJ00481CG01020_upstream_gene_variant,PAMAJ00481CG01020_non_coding_transcript_variant,PAMAJ00481CG01010_intergenic_region,PAMAJ00481CG01030_intergenic_region	na_synonymous variant,na_missense variant,na_downstream gene variant,na_intergenic region,na_upstream gene variant,na_non coding transcript variant,na_intergenic region,na_intergenic region
PAMAJ00481	1800001-1850000	PAMAJ00481CG01040_non_coding_transcript_variant,PAMAJ00481CG01030_downstream_gene_variant,PAMAJ00481CG01020_downstream_gene_variant,PAMAJ00481CG01020_intergenic_region,PAMAJ00481CG01030_non_coding_transcript_variant,PAMAJ00481CG01030_synonymous_variant,PAMAJ00481CG01020_upstream_gene_variant,PAMAJ00481CG01050_intergenic_region,PAMAJ00481CG01040_synonymous_variant,PAMAJ00481CG01030_upstream_gene_v…	MA1C1_HUMAN_non coding transcript variant,na_downstream gene variant,na_downstream gene variant,na_intergenic region,na_non coding transcript variant,na_synonymous variant,na_upstream gene variant,na_intergenic region,MA1C1_HUMAN_synonymous variant,na_upstream gene variant,na_missense variant,na_intergenic region,MA1C1_HUMAN_upstream gene variant,MA1C1_HUMAN_missense variant,MA1C1_HUMAN_intergeni…
PAMAJ00481	1850001-1900000	PAMAJ00481CG01050_upstream_gene_variant,PAMAJ00481CG01050_missense_variant,PAMAJ00481CG01050_intergenic_region,PAMAJ00481CG01050_downstream_gene_variant,PAMAJ00481CG01060_intergenic_region,PAMAJ00481CG01040_intergenic_region,PAMAJ00481CG01050_non_coding_transcript_variant,PAMAJ00481CG01040_downstream_gene_variant	na_upstream gene variant,na_missense variant,na_intergenic region,na_downstream gene variant,MYOM3_MOUSE_intergenic region,MA1C1_HUMAN_intergenic region,na_non coding transcript variant,MA1C1_HUMAN_downstream gene variant
PAMAJ00481	1900001-1950000	PAMAJ00481CG01060_intergenic_region,PAMAJ00481CG01060_synonymous_variant,PAMAJ00481CG01060_splice_region_variant&intron_variant,PAMAJ00481CG01060_intron_variant,PAMAJ00481CG01060_missense_variant,PAMAJ00481CG01060_non_coding_transcript_variant,PAMAJ00481CG01050_intergenic_region,PAMAJ00481CG01060_upstream_gene_variant	MYOM3_MOUSE_intergenic region,MYOM3_MOUSE_synonymous variant,MYOM3_MOUSE_splice region variant&intron variant,MYOM3_MOUSE_intron variant,MYOM3_MOUSE_missense variant,MYOM3_MOUSE_non coding transcript variant,na_intergenic region,MYOM3_MOUSE_upstream gene variant
PAMAJ00481	1950001-2000000	PAMAJ00481CG01060_synonymous_variant,PAMAJ00481CG01090_upstream_gene_variant,PAMAJ00481CG01060_intron_variant,PAMAJ00481CG01080_intron_variant,PAMAJ00481CG01060_non_coding_transcript_variant,PAMAJ00481CG01060_intergenic_region,PAMAJ00481CG01080_non_coding_transcript_variant,PAMAJ00481CG01080_splice_region_variant&intron_variant,PAMAJ00481CG01090_downstream_gene_variant,PAMAJ00481CG01070_upstream_…	MYOM3_MOUSE_synonymous variant,PNRC2_SALSA_upstream gene variant,MYOM3_MOUSE_intron variant,na_intron variant,MYOM3_MOUSE_non coding transcript variant,MYOM3_MOUSE_intergenic region,na_non coding transcript variant,na_splice region variant&intron variant,PNRC2_SALSA_downstream gene variant,FA10A_DANRE_upstream gene variant,na_upstream gene variant,MYOM3_MOUSE_missense variant,MYOM3_MOUSE_stop los…
PAMAJ00481	2000001-2050000	PAMAJ00481CG01090_upstream_gene_variant,PAMAJ00481CG01080_intron_variant,PAMAJ00481CG01100_non_coding_transcript_variant,PAMAJ00481CG01090_intergenic_region,PAMAJ00481CG01120_intergenic_region,PAMAJ00481CG01080_non_coding_transcript_variant,PAMAJ00481CG01090_downstream_gene_variant,PAMAJ00481CG01100_intergenic_region,PAMAJ00481CG01110_intergenic_region,PAMAJ00481CG01080_downstream_gene_variant,PA…	PNRC2_SALSA_upstream gene variant,na_intron variant,CNR2_HUMAN_non coding transcript variant,PNRC2_SALSA_intergenic region,RRAGC_MOUSE_intergenic region,na_non coding transcript variant,PNRC2_SALSA_downstream gene variant,CNR2_HUMAN_intergenic region,CXA9_HUMAN_intergenic region,na_downstream gene variant,CXA9_HUMAN_non coding transcript variant,CNR2_HUMAN_upstream gene variant,CNR2_HUMAN_synonym…
PAMAJ00481	2050001-2100000	PAMAJ00481CG01120_downstream_gene_variant,PAMAJ00481CG01120_non_coding_transcript_variant,PAMAJ00481CG01110_downstream_gene_variant,PAMAJ00481CG01110_intergenic_region,PAMAJ00481CG01120_upstream_gene_variant,PAMAJ00481CG01130_intergenic_region,PAMAJ00481CG01120_splice_region_variant&intron_variant,PAMAJ00481CG01120_intergenic_region,PAMAJ00481CG01120_intron_variant,PAMAJ00481CG01120_synonymous_va…	RRAGC_MOUSE_downstream gene variant,RRAGC_MOUSE_non coding transcript variant,CXA9_HUMAN_downstream gene variant,CXA9_HUMAN_intergenic region,RRAGC_MOUSE_upstream gene variant,na_intergenic region,RRAGC_MOUSE_splice region variant&intron variant,RRAGC_MOUSE_intergenic region,RRAGC_MOUSE_intron variant,RRAGC_MOUSE_synonymous variant
PAMAJ00481	2100001-2150000	PAMAJ00481CG01130_synonymous_variant,PAMAJ00481CG01130_non_coding_transcript_variant,PAMAJ00481CG01140_intergenic_region,PAMAJ00481CG01130_downstream_gene_variant,PAMAJ00481CG01130_missense_variant,PAMAJ00481CG01130_intergenic_region,PAMAJ00481CG01130_upstream_gene_variant,PAMAJ00481CG01120_intergenic_region	na_synonymous variant,na_non coding transcript variant,na_intergenic region,na_downstream gene variant,na_missense variant,na_intergenic region,na_upstream gene variant,RRAGC_MOUSE_intergenic region
PAMAJ00481	2150001-2200000	PAMAJ00481CG01150_non_coding_transcript_variant,PAMAJ00481CG01140_intergenic_region,PAMAJ00481CG01150_intergenic_region,PAMAJ00481CG01140_stop_gained,PAMAJ00481CG01140_synonymous_variant,PAMAJ00481CG01150_downstream_gene_variant,PAMAJ00481CG01130_intergenic_region,PAMAJ00481CG01140_missense_variant,PAMAJ00481CG01160_intergenic_region,PAMAJ00481CG01150_upstream_gene_variant,PAMAJ00481CG01140_upstr…	na_non coding transcript variant,na_intergenic region,na_intergenic region,na_stop gained,na_synonymous variant,na_downstream gene variant,na_intergenic region,na_missense variant,na_intergenic region,na_upstream gene variant,na_upstream gene variant,na_non coding transcript variant,na_stop gained,na_downstream gene variant
PAMAJ00481	2200001-2250000	PAMAJ00481CG01160_synonymous_variant,PAMAJ00481CG01160_upstream_gene_variant,PAMAJ00481CG01160_missense_variant,PAMAJ00481CG01160_intergenic_region,PAMAJ00481CG01160_downstream_gene_variant,PAMAJ00481CG01150_intergenic_region,PAMAJ00481CG01170_intergenic_region,PAMAJ00481CG01160_non_coding_transcript_variant	na_synonymous variant,na_upstream gene variant,na_missense variant,na_intergenic region,na_downstream gene variant,na_intergenic region,PO3F1_DANRE_intergenic region,na_non coding transcript variant
PAMAJ00481	2250001-2300000	PAMAJ00481CG01160_intergenic_region,PAMAJ00481CG01170_intergenic_region	na_intergenic region,PO3F1_DANRE_intergenic region
PAMAJ00481	2300001-2350000	PAMAJ00481CG01180_intergenic_region,PAMAJ00481CG01190_intergenic_region,PAMAJ00481CG01180_non_coding_transcript_variant,PAMAJ00481CG01180_upstream_gene_variant,PAMAJ00481CG01180_downstream_gene_variant,PAMAJ00481CG01180_missense_variant,PAMAJ00481CG01160_intergenic_region,PAMAJ00481CG01170_synonymous_variant,PAMAJ00481CG01180_intron_variant,PAMAJ00481CG01170_upstream_gene_variant,PAMAJ00481CG0117…	UTP11_HUMAN_intergenic region,na_intergenic region,UTP11_HUMAN_non coding transcript variant,UTP11_HUMAN_upstream gene variant,UTP11_HUMAN_downstream gene variant,UTP11_HUMAN_missense variant,na_intergenic region,PO3F1_DANRE_synonymous variant,UTP11_HUMAN_intron variant,PO3F1_DANRE_upstream gene variant,PO3F1_DANRE_missense variant,UTP11_HUMAN_splice region variant&intron variant,UTP11_HUMAN_syno…
PAMAJ00481	2350001-2400000	PAMAJ00481CG01180_intergenic_region,PAMAJ00481CG01190_intergenic_region,PAMAJ00481CG01200_downstream_gene_variant,PAMAJ00481CG01190_upstream_gene_variant,PAMAJ00481CG01190_missense_variant,PAMAJ00481CG01190_non_coding_transcript_variant,PAMAJ00481CG01190_downstream_gene_variant,PAMAJ00481CG01200_upstream_gene_variant	UTP11_HUMAN_intergenic region,na_intergenic region,RSPO1_DANRE_downstream gene variant,na_upstream gene variant,na_missense variant,na_non coding transcript variant,na_downstream gene variant,RSPO1_DANRE_upstream gene variant
PAMAJ00481	2400001-2450000	PAMAJ00481CG01200_downstream_gene_variant,PAMAJ00481CG01190_intergenic_region,PAMAJ00481CG01210_intergenic_region,PAMAJ00481CG01190_non_coding_transcript_variant,PAMAJ00481CG01190_downstream_gene_variant,PAMAJ00481CG01200_intergenic_region,PAMAJ00481CG01200_intron_variant,PAMAJ00481CG01200_upstream_gene_variant,PAMAJ00481CG01200_non_coding_transcript_variant,PAMAJ00481CG01200_synonymous_variant	RSPO1_DANRE_downstream gene variant,na_intergenic region,NOG2_HUMAN_intergenic region,na_non coding transcript variant,na_downstream gene variant,RSPO1_DANRE_intergenic region,RSPO1_DANRE_intron variant,RSPO1_DANRE_upstream gene variant,RSPO1_DANRE_non coding transcript variant,RSPO1_DANRE_synonymous variant
PAMAJ00481	2450001-2500000	PAMAJ00481CG01240_splice_region_variant&synonymous_variant,PAMAJ00481CG01240_missense_variant,PAMAJ00481CG01240_downstream_gene_variant,PAMAJ00481CG01250_intergenic_region,PAMAJ00481CG01210_missense_variant,PAMAJ00481CG01240_non_coding_transcript_variant,PAMAJ00481CG01200_intergenic_region,PAMAJ00481CG01210_non_coding_transcript_variant,PAMAJ00481CG01240_upstream_gene_variant,PAMAJ00481CG01220_mi…	M3K5_MOUSE_splice region variant&synonymous variant,M3K5_MOUSE_missense variant,M3K5_MOUSE_downstream gene variant,na_intergenic region,NOG2_HUMAN_missense variant,M3K5_MOUSE_non coding transcript variant,RSPO1_DANRE_intergenic region,NOG2_HUMAN_non coding transcript variant,M3K5_MOUSE_upstream gene variant,IDLC_HUMAN_missense variant,IDLC_HUMAN_downstream gene variant,SNIP1_HUMAN_missense varian…
PAMAJ00481	2500001-2550000	PAMAJ00481CG01260_upstream_gene_variant,PAMAJ00481CG01250_synonymous_variant,PAMAJ00481CG01260_intergenic_region,PAMAJ00481CG01260_non_coding_transcript_variant,PAMAJ00481CG01260_missense_variant,PAMAJ00481CG01250_missense_variant,PAMAJ00481CG01250_intergenic_region,PAMAJ00481CG01250_upstream_gene_variant,PAMAJ00481CG01250_downstream_gene_variant,PAMAJ00481CG01260_downstream_gene_variant,PAMAJ004…	na_upstream gene variant,na_synonymous variant,na_intergenic region,na_non coding transcript variant,na_missense variant,na_missense variant,na_intergenic region,na_upstream gene variant,na_downstream gene variant,na_downstream gene variant,M3K5_MOUSE_intergenic region,na_non coding transcript variant
PAMAJ00481	2550001-2600000	PAMAJ00481CG01260_intergenic_region,PAMAJ00481CG01260_non_coding_transcript_variant,PAMAJ00481CG01270_upstream_gene_variant,PAMAJ00481CG01270_downstream_gene_variant,PAMAJ00481CG01260_downstream_gene_variant,PAMAJ00481CG01270_intergenic_region	na_intergenic region,na_non coding transcript variant,na_upstream gene variant,na_downstream gene variant,na_downstream gene variant,na_intergenic region
PAMAJ00481	2600001-2650000	PAMAJ00481CG01280_non_coding_transcript_variant,PAMAJ00481CG01290_synonymous_variant,PAMAJ00481CG01280_downstream_gene_variant,PAMAJ00481CG01280_splice_region_variant&intron_variant,PAMAJ00481CG01260_intergenic_region,PAMAJ00481CG01290_missense_variant,PAMAJ00481CG01290_downstream_gene_variant,PAMAJ00481CG01270_stop_lost&splice_region_variant,PAMAJ00481CG01270_intergenic_region,PAMAJ00481CG01300_…	na_non coding transcript variant,EVA1B_MOUSE_synonymous variant,na_downstream gene variant,na_splice region variant&intron variant,na_intergenic region,EVA1B_MOUSE_missense variant,EVA1B_MOUSE_downstream gene variant,na_stop lost&splice region variant,na_intergenic region,na_upstream gene variant,na_missense variant,EVA1B_MOUSE_upstream gene variant,na_intergenic region,EVA1B_MOUSE_intergenic reg…
PAMAJ00481	2650001-2700000	PAMAJ00481CG01320_splice_region_variant&intron_variant,PAMAJ00481CG01320_synonymous_variant,PAMAJ00481CG01300_intron_variant,PAMAJ00481CG01320_missense_variant,PAMAJ00481CG01300_downstream_gene_variant,PAMAJ00481CG01340_intergenic_region,PAMAJ00481CG01340_upstream_gene_variant,PAMAJ00481CG01310_intron_variant,PAMAJ00481CG01320_intergenic_region,PAMAJ00481CG01330_downstream_gene_variant,PAMAJ00481…	STK40_CHICK_splice region variant&intron variant,STK40_CHICK_synonymous variant,na_intron variant,STK40_CHICK_missense variant,na_downstream gene variant,RT15_DANRE_intergenic region,RT15_DANRE_upstream gene variant,na_intron variant,STK40_CHICK_intergenic region,OSCP1_MOUSE_downstream gene variant,OSCP1_MOUSE_upstream gene variant,STK40_CHICK_non coding transcript variant,na_missense variant,na_…
PAMAJ00481	2700001-2750000	PAMAJ00481CG01340_downstream_gene_variant,PAMAJ00481CG01340_non_coding_transcript_variant,PAMAJ00481CG01350_non_coding_transcript_variant,PAMAJ00481CG01330_upstream_gene_variant,PAMAJ00481CG01360_intergenic_region,PAMAJ00481CG01350_downstream_gene_variant,PAMAJ00481CG01330_downstream_gene_variant,PAMAJ00481CG01340_upstream_gene_variant,PAMAJ00481CG01350_intergenic_region,PAMAJ00481CG01350_intron_…	RT15_DANRE_downstream gene variant,RT15_DANRE_non coding transcript variant,CSF3R_HUMAN_non coding transcript variant,OSCP1_MOUSE_upstream gene variant,na_intergenic region,CSF3R_HUMAN_downstream gene variant,OSCP1_MOUSE_downstream gene variant,RT15_DANRE_upstream gene variant,CSF3R_HUMAN_intergenic region,CSF3R_HUMAN_intron variant,CSF3R_HUMAN_upstream gene variant,CSF3R_HUMAN_splice region vari…
PAMAJ00481	2750001-2800000	PAMAJ00481CG01350_intergenic_region,PAMAJ00481CG01360_intergenic_region	CSF3R_HUMAN_intergenic region,na_intergenic region
PAMAJ00481	2800001-2850000	PAMAJ00481CG01360_downstream_gene_variant,PAMAJ00481CG01360_intergenic_region,PAMAJ00481CG01370_intergenic_region,PAMAJ00481CG01360_non_coding_transcript_variant,PAMAJ00481CG01350_intergenic_region,PAMAJ00481CG01360_upstream_gene_variant,PAMAJ00481CG01360_missense_variant,PAMAJ00481CG01360_synonymous_variant,PAMAJ00481CG01360_intron_variant	na_downstream gene variant,na_intergenic region,GRIK3_RAT_intergenic region,na_non coding transcript variant,CSF3R_HUMAN_intergenic region,na_upstream gene variant,na_missense variant,na_synonymous variant,na_intron variant
PAMAJ00481	2850001-2900000	PAMAJ00481CG01360_intergenic_region,PAMAJ00481CG01370_intergenic_region	na_intergenic region,GRIK3_RAT_intergenic region
PAMAJ00481	2900001-2950000	PAMAJ00481CG01370_missense_variant,PAMAJ00481CG01390_non_coding_transcript_variant,PAMAJ00481CG01390_downstream_gene_variant,PAMAJ00481CG01360_intergenic_region,PAMAJ00481CG01370_intergenic_region,PAMAJ00481CG01380_intergenic_region,PAMAJ00481CG01390_upstream_gene_variant,PAMAJ00481CG01370_upstream_gene_variant,PAMAJ00481CG01370_non_coding_transcript_variant,PAMAJ00481CG01380_non_coding_transcrip…	GRIK3_RAT_missense variant,GRIK3_MOUSE_non coding transcript variant,GRIK3_MOUSE_downstream gene variant,na_intergenic region,GRIK3_RAT_intergenic region,GRIK2_XENLA_intergenic region,GRIK3_MOUSE_upstream gene variant,GRIK3_RAT_upstream gene variant,GRIK3_RAT_non coding transcript variant,GRIK2_XENLA_non coding transcript variant,GRIK3_MOUSE_intron variant,GRIK3_RAT_downstream gene variant,GRIK3_…
PAMAJ00481	2950001-3000000	PAMAJ00481CG01400_upstream_gene_variant,PAMAJ00481CG01390_missense_variant,PAMAJ00481CG01400_intergenic_region,PAMAJ00481CG01390_intron_variant,PAMAJ00481CG01400_non_coding_transcript_variant,PAMAJ00481CG01390_downstream_gene_variant,PAMAJ00481CG01400_stop_lost&splice_region_variant,PAMAJ00481CG01390_upstream_gene_variant,PAMAJ00481CG01390_intergenic_region,PAMAJ00481CG01390_non_coding_transcript…	na_upstream gene variant,GRIK3_MOUSE_missense variant,na_intergenic region,GRIK3_MOUSE_intron variant,na_non coding transcript variant,GRIK3_MOUSE_downstream gene variant,na_stop lost&splice region variant,GRIK3_MOUSE_upstream gene variant,GRIK3_MOUSE_intergenic region,GRIK3_MOUSE_non coding transcript variant,GRIK3_MOUSE_splice region variant&synonymous variant,GRIK3_MOUSE_splice region variant&…
PAMAJ00481	3000001-3050000	PAMAJ00481CG01410_intergenic_region,PAMAJ00481CG01400_intergenic_region	na_intergenic region,na_intergenic region
PAMAJ00481	3050001-3100000	PAMAJ00481CG01400_intergenic_region,PAMAJ00481CG01410_intergenic_region,PAMAJ00481CG01410_downstream_gene_variant,PAMAJ00481CG01410_upstream_gene_variant	na_intergenic region,na_intergenic region,na_downstream gene variant,na_upstream gene variant
PAMAJ00481	3100001-3150000	PAMAJ00481CG01400_intergenic_region,PAMAJ00481CG01410_upstream_gene_variant,PAMAJ00481CG01410_downstream_gene_variant,PAMAJ00481CG01410_intergenic_region,PAMAJ00481CG01420_intergenic_region	na_intergenic region,na_upstream gene variant,na_downstream gene variant,na_intergenic region,ZC12A_MOUSE_intergenic region
PAMAJ00481	3150001-3200000	PAMAJ00481CG01430_intron_variant,PAMAJ00481CG01430_synonymous_variant,PAMAJ00481CG01420_downstream_gene_variant,PAMAJ00481CG01420_missense_variant,PAMAJ00481CG01420_synonymous_variant,PAMAJ00481CG01430_missense_variant,PAMAJ00481CG01430_intergenic_region,PAMAJ00481CG01420_intron_variant,PAMAJ00481CG01430_upstream_gene_variant,PAMAJ00481CG01430_downstream_gene_variant,PAMAJ00481CG01440_intergenic_…	TBCE_MOUSE_intron variant,TBCE_MOUSE_synonymous variant,ZC12A_MOUSE_downstream gene variant,ZC12A_MOUSE_missense variant,ZC12A_MOUSE_synonymous variant,TBCE_MOUSE_missense variant,TBCE_MOUSE_intergenic region,ZC12A_MOUSE_intron variant,TBCE_MOUSE_upstream gene variant,TBCE_MOUSE_downstream gene variant,I5P2_MOUSE_intergenic region,TBCE_MOUSE_splice region variant&intron variant,ZC12A_MOUSE_non co…
[truncated: 232 more rows]

## Sheet: Tongyeong
Scaffold	Bin	Annotated_gene	Uniprot_ID
[truncated: 253 more rows]
