# Supplementary material for: Whole genome sequencing reveals the impact of recent artificial selection on red sea bream reared in fish farms
Source: Sci Rep. 2019 Apr 24;9:6487. doi: 10.1038/s41598-019-42988-z (PMC6482192; doi:10.1038/s41598-019-42988-z)
Supplement: Supplementary file 7 — S7 [file 41598_2019_42988_MOESM7_ESM.xlsx]

## Sheet: Ehime
Scaffold	Start	End	SNP	Trend	Genotype	Allele	Dominant	Recessive	Domestics-10	Domestics-11	Domestics-12	Domestics-16	Domestics-22	Domestics-24	Domestics-3	Domestics-7	Domestics-8	Domestics-9	Ehime-1	Ehime-12	Ehime-13	Ehime-14	Ehime-15	Ehime-16	Ehime-3	Ehime-4	Ehime-5	Ehime-6	Nagasaki-11	Nagasaki-12	Nagasaki-14	Nagasaki-15	Nagasaki-16	Nagasaki-2	Nagasaki-5	Nagasaki-6	Nagasaki-7	Nagasaki-8	Tongyeong-1	Tongyeong-10	Tongyeong-2	Tongyeong-3	Tongyeong-4	Tongyeong-5	Tongyeong-6	Tongyeong-7	Tongyeong-8	Tongyeong-9
PAMAJ00008	50001	100000	78673_C>T_	7.744e-06	NaN	7.254e-12	5.413e-06	5.413e-06	0|0	0|0	0|0	0|0	0|0	0|0	0|0	0|0	0|0	0|0	1|1	1|1	1|1	1|1	1|1	1|1	1|1	1|1	1|1	1|1	0|0	0|0	0|0	0|0	0|0	0|0	0|0	0|0	0|0	0|0	0|0	0|0	0|0	0|0	0|0	0|0	0|0	0|0	0|0	0|0
PAMAJ00103	300001	350000	348694_T>C_rpl17_intergenic_region,na_intergenic_region	7.744e-06	NaN	0.000218	5.413e-06	1	1|1	1|1	1|1	1|1	1|1	1|1	1|1	1|1	1|1	1|1	0|1	1|0	1|0	1|0	1|0	1|0	1|0	1|0	0|1	1|0	1|1	1|0	0|0	0|1	1|1	0|0	1|1	0|0	0|0	1|0	1|1	1|1	1|1	1|1	1|1	1|1	1|1	1|1	0|1	1|1
PAMAJ00103	300001	350000	348983_A>G_rpl17_intergenic_region,na_intergenic_region	7.744e-06	NaN	0.000218	5.413e-06	1	1|1	1|1	1|1	1|1	1|1	1|1	1|1	1|1	1|1	1|1	0|1	1|0	1|0	1|0	1|0	1|0	1|0	1|0	0|1	1|0	1|1	1|0	0|0	0|1	1|1	0|0	1|1	0|0	0|0	1|0	1|1	1|1	1|1	1|1	1|1	1|1	1|1	1|1	1|1	1|1
PAMAJ00120	1	50000	23696_T>C_casp7_downstream_gene_variant	7.744e-06	NaN	7.254e-12	5.413e-06	5.413e-06	1|1	1|1	1|1	1|1	1|1	1|1	1|1	1|1	1|1	1|1	0|0	0|0	0|0	0|0	0|0	0|0	0|0	0|0	0|0	0|0	1|1	1|0	0|0	0|0	0|0	0|0	0|0	0|0	0|0	0|1	1|1	1|1	1|1	1|1	1|1	1|1	1|1	1|1	1|1	1|1
PAMAJ00120	1	50000	48030_G>A_atp6v1b2_intron_variant,atp6v1b2_non_coding_transcript_variant	7.744e-06	NaN	7.254e-12	5.413e-06	5.413e-06	1|1	1|1	1|1	1|1	1|1	1|1	1|1	1|1	1|1	1|1	0|0	0|0	0|0	0|0	0|0	0|0	0|0	0|0	0|0	0|0	1|1	0|1	0|0	1|0	0|1	0|0	0|0	0|0	0|0	0|0	1|1	1|1	1|1	1|1	1|1	1|1	1|1	1|1	1|1	1|1
PAMAJ00120	1	50000	48958_T>G_atp6v1b2_downstream_gene_variant,atp6v1b2_downstream_gene_variant	7.744e-06	NaN	7.254e-12	5.413e-06	5.413e-06	1|1	1|1	1|1	1|1	1|1	1|1	1|1	1|1	1|1	1|1	0|0	0|0	0|0	0|0	0|0	0|0	0|0	0|0	0|0	0|0	1|1	0|0	0|0	0|1	0|1	0|0	0|0	0|0	0|0	0|0	1|1	1|1	1|1	1|1	1|1	1|1	1|1	1|1	1|1	1|1
PAMAJ00143	1	50000	2642_T>C_cabz01029422.1_intergenic_region	7.744e-06	NaN	0.000218	5.413e-06	1	0|1	0|1	1|0	1|0	0|1	1|0	1|0	1|0	1|0	1|0	0|0	0|0	0|0	0|0	0|0	0|0	0|0	0|0	0|0	0|0	0|0	0|0	0|0	0|0	1|0	0|0	0|0	0|0	1|0	1|0	1|0	1|0	0|0	1|1	0|0	1|1	0|0	0|1	1|0	0|0
PAMAJ00143	200001	250000	211161_C>A_na_intron_variant	7.744e-06	NaN	7.254e-12	5.413e-06	5.413e-06	0|0	0|0	0|0	0|0	0|0	0|0	0|0	0|0	0|0	0|0	1|1	1|1	1|1	1|1	1|1	1|1	1|1	1|1	1|1	1|1	1|0	1|1	1|1	1|1	0|0	1|1	1|1	1|1	1|0	0|0	0|0	1|0	1|0	0|1	1|0	1|0	1|1	0|1	0|1	0|0
PAMAJ00143	200001	250000	211175_T>A_na_intron_variant	7.744e-06	NaN	7.254e-12	5.413e-06	5.413e-06	0|0	0|0	0|0	0|0	0|0	0|0	0|0	0|0	0|0	0|0	1|1	1|1	1|1	1|1	1|1	1|1	1|1	1|1	1|1	1|1	1|0	1|1	1|1	1|1	0|0	1|1	1|1	1|1	1|0	0|0	0|1	1|0	1|0	0|1	1|0	1|0	1|1	0|1	0|1	0|0
PAMAJ00143	1150001	1200000	1189103_C>G_ahrrb_intergenic_region	7.744e-06	NaN	0.000218	5.413e-06	1	0|1	0|1	0|1	1|0	1|0	1|0	1|0	0|1	1|0	0|1	0|0	0|0	0|0	0|0	0|0	0|0	0|0	0|0	0|0	0|0	0|1	0|0	0|0	0|0	1|0	0|0	0|0	0|0	1|0	1|0	1|0	1|0	0|0	0|0	1|0	0|1	0|0	0|1	0|0	1|0
PAMAJ00143	1150001	1200000	1189173_A>G_ahrrb_intergenic_region	7.744e-06	NaN	0.000218	5.413e-06	1	0|1	0|1	0|1	1|0	1|0	1|0	1|0	0|1	1|0	0|1	0|0	0|0	0|0	0|0	0|0	0|0	0|0	0|0	0|0	0|0	0|1	0|0	0|0	0|0	1|0	0|0	0|0	0|0	1|0	1|0	1|0	1|0	0|0	0|1	1|0	0|1	0|0	0|1	0|0	1|0
PAMAJ00143	1150001	1200000	1189270_T>G_ahrrb_intergenic_region	7.744e-06	NaN	0.000218	5.413e-06	1	0|1	0|1	0|1	1|0	1|0	1|0	1|0	0|1	1|0	0|1	0|0	0|0	0|0	0|0	0|0	0|0	0|0	0|0	0|0	0|0	0|1	0|0	0|1	0|0	1|0	0|0	0|0	0|0	1|0	1|0	1|0	1|0	0|0	0|1	1|0	0|1	0|0	0|1	0|0	1|0
PAMAJ00143	3350001	3400000	3369563_A>C_na_intergenic_region,jcada_intergenic_region	7.744e-06	NaN	0.000218	5.413e-06	1	1|0	0|1	0|1	0|1	0|1	0|1	1|0	1|0	1|0	0|1	0|0	0|0	0|0	0|0	0|0	0|0	0|0	0|0	0|0	0|0	0|0	0|0	0|0	0|0	0|0	0|0	0|0	0|0	0|0	0|0	0|1	0|0	0|0	0|0	0|0	1|0	0|0	0|1	0|0	1|0
PAMAJ00143	3350001	3400000	3369763_A>G_na_intergenic_region,jcada_intergenic_region	7.744e-06	NaN	0.000218	5.413e-06	1	1|0	0|1	0|1	0|1	0|1	0|1	1|0	1|0	1|0	0|1	0|0	0|0	0|0	0|0	0|0	0|0	0|0	0|0	0|0	0|0	0|0	0|0	0|0	0|0	0|0	0|0	0|0	0|0	0|0	0|0	0|1	0|0	0|0	0|0	0|0	1|0	0|0	0|1	0|0	1|0
PAMAJ00143	3350001	3400000	3369777_T>C_na_intergenic_region,jcada_intergenic_region	7.744e-06	NaN	0.000218	5.413e-06	1	1|0	0|1	0|1	0|1	0|1	0|1	1|0	1|0	1|0	0|1	0|0	0|0	0|0	0|0	0|0	0|0	0|0	0|0	0|0	0|0	0|0	0|0	0|0	0|0	0|0	0|0	0|0	0|0	0|0	0|0	0|1	0|0	0|0	0|0	0|0	1|0	0|0	0|1	0|0	1|0
PAMAJ00529	8600001	8650000	8621276_T>C_susd1_upstream_gene_variant,na_upstream_gene_variant,susd1_downstream_gene_variant	7.744e-06	NaN	7.254e-12	5.413e-06	5.413e-06	0|0	0|0	0|0	0|0	0|0	0|0	0|0	0|0	0|0	0|0	1|1	1|1	1|1	1|1	1|1	1|1	1|1	1|1	1|1	1|1	0|0	0|1	1|0	0|0	0|0	1|0	0|1	0|0	0|0	1|0	1|1	1|0	1|1	1|0	0|0	0|0	1|1	1|1	1|0	1|1
PAMAJ00529	8600001	8650000	8621409_C>A_susd1_upstream_gene_variant,na_upstream_gene_variant,susd1_downstream_gene_variant	7.744e-06	NaN	7.254e-12	5.413e-06	5.413e-06	0|0	0|0	0|0	0|0	0|0	0|0	0|0	0|0	0|0	0|0	1|1	1|1	1|1	1|1	1|1	1|1	1|1	1|1	1|1	1|1	0|0	0|1	1|0	0|0	0|0	1|0	0|1	0|0	0|0	1|0	1|1	1|0	1|1	1|0	0|0	0|0	1|1	1|1	1|0	1|1
PAMAJ00529	8600001	8650000	8622545_C>T_susd1_upstream_gene_variant,na_upstream_gene_variant,susd1_downstream_gene_variant	7.744e-06	NaN	7.254e-12	5.413e-06	5.413e-06	0|0	0|0	0|0	0|0	0|0	0|0	0|0	0|0	0|0	0|0	1|1	1|1	1|1	1|1	1|1	1|1	1|1	1|1	1|1	1|1	0|0	0|1	1|0	0|0	0|0	0|0	0|1	0|0	0|0	1|0	1|1	1|0	1|1	1|0	0|0	0|0	1|1	1|1	1|0	1|1
PAMAJ00529	8600001	8650000	8622612_C>T_susd1_upstream_gene_variant,na_upstream_gene_variant,susd1_downstream_gene_variant	7.744e-06	NaN	7.254e-12	5.413e-06	5.413e-06	0|0	0|0	0|0	0|0	0|0	0|0	0|0	0|0	0|0	0|0	1|1	1|1	1|1	1|1	1|1	1|1	1|1	1|1	1|1	1|1	0|0	0|1	0|0	0|0	0|0	1|0	0|1	0|0	0|0	1|0	1|1	1|0	1|1	1|0	0|0	0|0	1|1	1|1	1|0	1|1
PAMAJ00529	9450001	9500000	9453392_A>G_	7.744e-06	NaN	7.254e-12	5.413e-06	5.413e-06	0|0	0|0	0|0	0|0	0|0	0|0	0|0	0|0	0|0	0|0	1|1	1|1	1|1	1|1	1|1	1|1	1|1	1|1	1|1	1|1	0|0	1|0	0|1	0|0	0|0	1|0	1|0	0|0	0|0	0|1	0|0	0|1	0|1	0|0	0|0	0|0	0|1	1|0	1|0	0|1
PAMAJ00529	9450001	9500000	9474470_A>T_	7.744e-06	NaN	7.254e-12	5.413e-06	5.413e-06	0|0	0|0	0|0	0|0	0|0	0|0	0|0	0|0	0|0	0|0	1|1	1|1	1|1	1|1	1|1	1|1	1|1	1|1	1|1	1|1	0|0	1|0	0|1	0|0	0|0	1|0	0|1	0|0	0|0	0|1	0|0	0|1	0|1	0|0	0|0	0|0	0|1	1|0	1|0	0|1
PAMAJ00529	9450001	9500000	9474471_C>A_	7.744e-06	NaN	7.254e-12	5.413e-06	5.413e-06	0|0	0|0	0|0	0|0	0|0	0|0	0|0	0|0	0|0	0|0	1|1	1|1	1|1	1|1	1|1	1|1	1|1	1|1	1|1	1|1	0|0	1|0	0|1	0|0	0|0	1|0	0|1	0|0	0|0	0|1	0|0	0|1	0|1	0|0	0|0	0|0	0|1	1|0	1|0	0|1
PAMAJ00710	1000001	1050000	1016648_C>T_na_intergenic_region,n4bp1_intergenic_region	7.744e-06	NaN	0.000218	5.413e-06	1	0|0	0|0	0|0	0|0	0|0	0|0	0|0	0|0	0|0	0|0	1|0	1|0	0|1	1|0	0|1	1|0	0|1	0|1	0|1	1|0	0|0	1|0	1|1	0|0	0|1	0|0	0|0	0|0	1|0	1|0	0|1	0|1	0|0	0|0	1|1	0|1	1|0	0|0	0|0	0|0
PAMAJ00710	1000001	1050000	1018256_C>T_na_intergenic_region,n4bp1_intergenic_region	7.744e-06	NaN	0.000218	5.413e-06	1	0|0	0|0	0|0	0|0	0|0	0|0	0|0	0|0	0|0	0|0	1|0	1|0	0|1	1|0	0|1	1|0	0|1	0|1	0|1	1|0	0|0	1|0	1|1	0|0	0|1	0|0	0|0	0|0	1|0	1|0	0|1	0|1	0|0	0|0	1|1	0|1	1|0	0|0	0|0	0|0
PAMAJ00710	1000001	1050000	1018875_A>G_na_intergenic_region,n4bp1_intergenic_region	7.744e-06	NaN	0.000218	5.413e-06	1	0|0	0|0	0|0	0|0	0|0	0|0	0|0	0|0	0|0	0|0	1|0	1|0	0|1	1|0	0|1	1|0	0|1	0|1	0|1	1|0	0|0	1|0	1|1	0|0	0|1	0|0	0|0	0|0	1|0	1|0	1|0	0|1	0|0	0|0	1|1	0|1	1|0	0|0	0|0	0|0
PAMAJ00710	1000001	1050000	1021664_C>T_na_intergenic_region,n4bp1_intergenic_region	7.744e-06	NaN	0.000218	5.413e-06	1	0|0	0|0	0|0	0|0	0|0	0|0	0|0	0|0	0|0	0|0	1|0	1|0	0|1	1|0	0|1	1|0	0|1	0|1	0|1	1|0	0|0	1|0	1|1	0|0	0|1	0|0	0|0	0|0	1|0	1|0	1|0	0|1	0|0	0|0	1|1	0|1	1|0	0|0	0|0	0|0
PAMAJ00710	1350001	1400000	1360045_T>A_lonp2_intergenic_region	7.744e-06	NaN	0.000218	5.413e-06	1	0|0	0|0	0|0	0|0	0|0	0|0	0|0	0|0	0|0	0|0	1|0	0|1	1|0	1|0	0|1	0|1	1|0	0|1	0|1	0|1	0|0	0|1	1|1	0|0	1|0	0|0	0|0	0|0	1|0	0|1	0|1	0|0	0|0	0|0	1|1	0|0	1|0	0|0	0|0	0|1
PAMAJ00710	1350001	1400000	1360046_G>T_lonp2_intergenic_region	7.744e-06	NaN	0.000218	5.413e-06	1	0|0	0|0	0|0	0|0	0|0	0|0	0|0	0|0	0|0	0|0	1|0	0|1	1|0	1|0	0|1	0|1	1|0	0|1	0|1	0|1	0|0	0|1	1|1	0|0	1|0	0|0	0|0	0|0	1|0	0|1	0|1	0|0	0|0	0|0	1|1	0|0	1|0	0|0	0|0	0|0
PAMAJ00710	1350001	1400000	1361588_G>A_lonp2_intergenic_region	7.744e-06	NaN	0.000218	5.413e-06	1	0|0	0|0	0|0	0|0	0|0	0|0	0|0	0|0	0|0	0|0	1|0	0|1	1|0	0|1	0|1	0|1	1|0	0|1	0|1	0|1	0|0	0|1	1|1	0|0	1|0	0|0	0|0	0|0	1|0	0|1	0|1	0|0	0|0	0|0	1|1	0|0	1|0	0|0	0|0	0|0
PAMAJ00710	1350001	1400000	1370092_A>T_lonp2_intergenic_region	7.744e-06	NaN	0.000218	5.413e-06	1	0|0	0|0	0|0	0|0	0|0	0|0	0|0	0|0	0|0	0|0	1|0	0|1	1|0	1|0	0|1	0|1	0|1	0|1	1|0	0|1	0|0	0|1	1|1	0|0	0|1	0|0	0|0	0|0	1|0	0|1	0|1	0|0	0|0	0|0	1|1	0|0	1|0	0|0	0|0	0|0
PAMAJ00710	1350001	1400000	1371109_C>T_lonp2_intergenic_region	7.744e-06	NaN	0.000218	5.413e-06	1	0|0	0|0	0|0	0|0	0|0	0|0	0|0	0|0	0|0	0|0	1|0	0|1	1|0	1|0	0|1	0|1	0|1	0|1	1|0	0|1	0|0	0|1	1|1	0|0	0|1	0|0	0|0	0|0	1|0	0|1	0|1	0|0	0|0	0|0	1|1	0|0	1|0	0|0	0|0	0|0
PAMAJ00710	1350001	1400000	1375051_G>A_lonp2_intergenic_region	7.744e-06	NaN	0.000218	5.413e-06	1	0|0	0|0	0|0	0|0	0|0	0|0	0|0	0|0	0|0	0|0	1|0	0|1	1|0	1|0	0|1	0|1	0|1	0|1	1|0	0|1	0|0	0|1	1|1	0|0	0|1	0|0	0|0	0|0	1|0	0|1	0|1	0|0	0|0	0|0	1|1	0|0	1|1	0|0	0|0	0|0
PAMAJ00710	1350001	1400000	1382578_G>A_lonp2_intergenic_region	7.744e-06	NaN	0.000218	5.413e-06	1	0|0	0|0	0|0	0|0	0|0	0|0	0|0	0|0	0|0	0|0	1|0	0|1	1|0	1|0	1|0	0|1	0|1	0|1	1|0	0|1	0|0	0|1	1|1	0|0	0|1	0|0	0|0	0|0	1|0	0|1	0|1	0|0	0|0	0|0	1|1	0|0	1|0	0|0	0|0	0|0
PAMAJ00710	1350001	1400000	1387493_G>C_lonp2_upstream_gene_variant,lonp2_intergenic_region	7.744e-06	NaN	0.000218	5.413e-06	1	0|0	0|0	0|0	0|0	0|0	0|0	0|0	0|0	0|0	0|0	1|0	0|1	1|0	1|0	1|0	0|1	0|1	0|1	1|0	0|1	0|0	0|1	1|1	0|0	0|1	0|0	0|0	0|0	1|0	0|1	0|1	0|0	0|0	0|0	1|1	0|0	1|0	0|0	0|0	0|0
PAMAJ00710	1350001	1400000	1394436_A>G_lonp2_intron_variant,lonp2_non_coding_transcript_variant	7.744e-06	NaN	0.000218	5.413e-06	1	0|0	0|0	0|0	0|0	0|0	0|0	0|0	0|0	0|0	0|0	1|0	1|0	0|1	1|0	1|0	0|1	1|0	0|1	0|1	0|1	0|0	0|1	1|1	0|0	0|1	0|0	0|0	0|0	0|1	1|0	0|1	0|0	0|0	0|0	1|1	0|0	1|0	0|0	0|0	0|0
PAMAJ00710	1350001	1400000	1398074_G>A_lonp2_intron_variant,lonp2_non_coding_transcript_variant	7.744e-06	NaN	0.000218	5.413e-06	1	0|0	0|0	0|0	0|0	0|0	0|0	0|0	0|0	0|0	0|0	1|0	1|0	0|1	1|0	1|0	0|1	1|0	0|1	0|1	0|1	0|0	0|1	1|1	0|0	0|1	0|0	0|0	0|0	0|1	1|0	0|1	0|0	0|0	0|0	1|1	0|0	1|0	0|0	0|0	0|0
PAMAJ00710	1350001	1400000	1398852_C>T_lonp2_intron_variant,lonp2_non_coding_transcript_variant	7.744e-06	NaN	0.000218	5.413e-06	1	0|0	0|0	0|0	0|0	0|0	0|0	0|0	0|0	0|0	0|0	1|0	1|0	0|1	1|0	1|0	0|1	1|0	0|1	0|1	0|1	0|0	0|1	1|1	0|0	0|1	0|0	0|0	0|0	0|1	1|0	0|1	0|0	0|0	0|0	1|1	0|0	1|0	0|0	0|0	0|0
PAMAJ00840	850001	900000	867758_A>C_npy1r_intergenic_region	7.744e-06	NaN	7.254e-12	5.413e-06	5.413e-06	1|1	1|1	1|1	1|1	1|1	1|1	1|1	1|1	1|1	1|1	0|0	0|0	0|0	0|0	0|0	0|0	0|0	0|0	0|0	0|0	1|1	0|0	0|0	0|0	0|0	0|0	0|0	0|0	0|0	0|0	1|1	1|1	1|1	1|1	0|0	1|1	1|1	1|1	1|1	0|0
PAMAJ00840	850001	900000	868745_C>T_npy1r_intergenic_region	7.744e-06	NaN	7.254e-12	5.413e-06	5.413e-06	1|1	1|1	1|1	1|1	1|1	1|1	1|1	1|1	1|1	1|1	0|0	0|0	0|0	0|0	0|0	0|0	0|0	0|0	0|0	0|0	1|1	0|0	0|0	0|0	0|0	0|0	0|0	0|0	0|0	0|0	1|1	1|1	1|1	1|1	0|0	1|1	1|1	1|1	1|1	0|0
PAMAJ00840	850001	900000	870078_A>G_npy1r_intergenic_region	7.744e-06	NaN	7.254e-12	5.413e-06	5.413e-06	1|1	1|1	1|1	1|1	1|1	1|1	1|1	1|1	1|1	1|1	0|0	0|0	0|0	0|0	0|0	0|0	0|0	0|0	0|0	0|0	1|1	1|0	0|0	0|0	0|0	0|0	0|0	0|0	0|0	0|1	1|1	1|1	1|1	0|1	0|0	1|1	1|1	1|1	1|1	0|0
PAMAJ00840	850001	900000	882160_T>A_	7.744e-06	NaN	7.254e-12	5.413e-06	5.413e-06	1|1	1|1	1|1	1|1	1|1	1|1	1|1	1|1	1|1	1|1	0|0	0|0	0|0	0|0	0|0	0|0	0|0	0|0	0|0	0|0	1|1	0|0	0|0	0|0	0|0	0|0	1|0	0|0	0|0	0|0	1|1	1|0	1|1	1|1	1|1	1|1	1|1	1|1	1|1	1|1
PAMAJ00840	850001	900000	894498_A>T_cox5b_intergenic_region	7.744e-06	NaN	7.254e-12	5.413e-06	5.413e-06	1|1	1|1	1|1	1|1	1|1	1|1	1|1	1|1	1|1	1|1	0|0	0|0	0|0	0|0	0|0	0|0	0|0	0|0	0|0	0|0	1|1	0|0	0|0	0|0	0|0	0|0	0|0	0|0	0|0	0|0	1|1	1|1	1|1	1|1	0|0	1|1	1|1	1|1	1|1	1|1
PAMAJ00841	50001	100000	56317_C>T_na_upstream_gene_variant,piwil2_intron_variant,piwil2_non_coding_transcript_variant	7.744e-06	NaN	7.254e-12	5.413e-06	5.413e-06	0|0	0|0	0|0	0|0	0|0	0|0	0|0	0|0	0|0	0|0	1|1	1|1	1|1	1|1	1|1	1|1	1|1	1|1	1|1	1|1	0|0	1|0	1|0	0|0	0|0	0|1	1|0	0|0	0|0	0|1	0|0	1|0	1|0	0|0	0|0	0|0	1|0	1|0	0|1	0|1
PAMAJ00841	50001	100000	57025_G>A_na_upstream_gene_variant,piwil2_intron_variant,piwil2_non_coding_transcript_variant	7.744e-06	NaN	7.254e-12	5.413e-06	5.413e-06	0|0	0|0	0|0	0|0	0|0	0|0	0|0	0|0	0|0	0|0	1|1	1|1	1|1	1|1	1|1	1|1	1|1	1|1	1|1	1|1	0|0	1|0	1|0	0|0	0|0	0|1	1|0	0|0	0|0	0|1	0|0	1|0	1|0	0|0	0|0	0|0	1|0	1|0	0|1	0|1
PAMAJ00841	750001	800000	774400_A>G_na_intron_variant,na_non_coding_transcript_variant	7.744e-06	NaN	0.000218	5.413e-06	1	0|0	0|0	0|0	0|0	0|0	0|0	0|0	0|0	0|0	0|0	1|0	1|0	0|1	1|0	1|0	1|0	0|1	1|0	0|1	1|0	0|0	1|0	1|0	0|0	0|0	1|0	1|0	0|0	0|0	0|1	0|0	0|1	1|0	0|0	0|0	0|0	1|0	0|0	0|0	0|0
PAMAJ00841	750001	800000	797441_T>G_na_intergenic_region,na_intergenic_region	7.744e-06	NaN	7.254e-12	5.413e-06	5.413e-06	0|0	0|0	0|0	0|0	0|0	0|0	0|0	0|0	0|0	0|0	1|1	1|1	1|1	1|1	1|1	1|1	1|1	1|1	1|1	1|1	0|0	0|1	0|1	0|0	0|0	1|0	0|1	0|0	0|0	1|0	0|0	1|0	1|0	0|0	0|0	0|0	1|0	0|1	0|1	1|0
PAMAJ00841	1250001	1300000	1280483_T>C_	7.744e-06	NaN	7.254e-12	5.413e-06	5.413e-06	0|0	0|0	0|0	0|0	0|0	0|0	0|0	0|0	0|0	0|0	1|1	1|1	1|1	1|1	1|1	1|1	1|1	1|1	1|1	1|1	0|0	0|1	1|0	0|0	0|0	1|0	0|0	0|0	0|0	1|0	0|0	0|1	0|1	0|0	0|1	0|0	0|1	0|1	1|0	1|0
PAMAJ00841	1250001	1300000	1280733_G>A_	7.744e-06	NaN	7.254e-12	5.413e-06	5.413e-06	0|0	0|0	0|0	0|0	0|0	0|0	0|0	0|0	0|0	0|0	1|1	1|1	1|1	1|1	1|1	1|1	1|1	1|1	1|1	1|1	0|0	0|1	1|0	1|0	0|0	1|0	1|0	0|0	0|0	1|0	0|0	0|1	0|1	0|0	0|1	0|0	0|1	0|1	1|0	1|0
PAMAJ00841	1350001	1400000	1379918_C>A_	7.744e-06	NaN	7.254e-12	5.413e-06	5.413e-06	0|0	0|0	0|0	0|0	0|0	0|0	0|0	0|0	0|0	0|0	1|1	1|1	1|1	1|1	1|1	1|1	1|1	1|1	1|1	1|1	0|0	1|0	1|0	0|0	0|0	1|0	0|1	0|0	0|0	0|1	0|0	0|1	1|0	0|0	0|0	0|0	0|1	0|1	0|1	1|0
PAMAJ00841	1550001	1600000	1551875_A>T_paqr3_intergenic_region	7.744e-06	NaN	7.254e-12	5.413e-06	5.413e-06	0|0	0|0	0|0	0|0	0|0	0|0	0|0	0|0	0|0	0|0	1|1	1|1	1|1	1|1	1|1	1|1	1|1	1|1	1|1	1|1	0|0	0|1	0|1	0|0	0|0	1|0	0|1	0|0	0|0	1|0	0|0	0|1	0|1	0|0	0|0	0|1	1|0	0|1	1|0	0|1
PAMAJ00841	4750001	4800000	4750142_T>C_na_intergenic_region	7.744e-06	NaN	0.000218	5.413e-06	1	0|1	0|1	0|1	0|1	0|1	0|1	0|1	0|1	1|0	0|1	0|0	0|0	0|0	0|0	0|0	0|0	0|0	0|0	0|0	0|0	0|0	0|0	0|0	0|0	0|0	0|0	0|0	0|0	1|0	0|0	0|0	0|0	0|1	0|0	0|0	1|0	0|0	0|0	1|0	0|0
PAMAJ00896	1050001	1100000	1059815_A>G_na_intron_variant	7.744e-06	NaN	0.000218	5.413e-06	1	0|0	0|0	0|0	0|0	0|0	0|0	0|0	0|0	0|0	0|0	0|1	1|0	1|0	0|1	1|0	1|0	0|1	1|0	0|1	1|0	0|0	0|1	0|1	0|1	0|0	0|0	0|0	0|0	0|0	0|0	0|0	0|0	0|0	0|0	0|1	0|0	0|0	0|0	0|0	0|0
PAMAJ00896	1050001	1100000	1077486_T>C_dnajb9_downstream_gene_variant	7.744e-06	NaN	0.000218	5.413e-06	1	0|0	0|0	0|0	0|0	0|0	0|0	0|0	0|0	0|0	0|0	0|1	1|0	1|0	0|1	0|1	1|0	1|0	1|0	0|1	1|0	0|0	0|1	0|1	0|1	0|0	0|0	0|0	0|0	0|0	0|0	0|0	0|0	0|0	0|0	0|1	0|0	0|0	0|0	0|0	0|0
PAMAJ00896	1050001	1100000	1077937_G>T_dnajb9_downstream_gene_variant	7.744e-06	NaN	0.000218	5.413e-06	1	0|0	0|0	0|0	0|0	0|0	0|0	0|0	0|0	0|0	0|0	0|1	1|0	1|0	0|1	0|1	1|0	1|0	1|0	0|1	1|0	0|0	0|1	0|1	0|1	0|0	0|0	0|0	0|0	0|0	0|0	0|0	0|0	0|1	0|0	0|1	0|0	0|0	0|0	0|0	0|1
PAMAJ00896	1050001	1100000	1083367_A>G_tnnt2_upstream_gene_variant,dnajb9_intergenic_region,tnnt2_intergenic_region	7.744e-06	NaN	0.000218	5.413e-06	1	0|0	0|0	0|0	0|0	0|0	0|0	0|0	0|0	0|0	0|0	0|1	1|0	1|0	0|1	0|1	1|0	1|0	1|0	0|1	1|0	0|0	0|1	0|1	0|1	0|0	0|0	0|0	0|0	0|0	0|0	0|0	0|0	0|0	0|0	0|1	0|0	0|0	0|0	0|0	0|0
PAMAJ00896	1050001	1100000	1084573_C>G_tnnt2_upstream_gene_variant,dnajb9_intergenic_region,tnnt2_intergenic_region	7.744e-06	NaN	0.000218	5.413e-06	1	0|0	0|0	0|0	0|0	0|0	0|0	0|0	0|0	0|0	0|0	1|0	0|1	0|1	0|1	0|1	0|1	0|1	0|1	0|1	1|0	0|0	0|1	0|1	0|1	0|0	0|0	0|0	0|0	0|0	0|0	0|0	0|0	0|0	0|0	0|1	0|0	0|0	0|0	0|0	0|0
PAMAJ00896	1050001	1100000	1087704_C>T_tnnt2_synonymous_variant,tnnt2_non_coding_transcript_variant	7.744e-06	NaN	0.000218	5.413e-06	1	0|0	0|0	0|0	0|0	0|0	0|0	0|0	0|0	0|0	0|0	1|0	0|1	0|1	0|1	0|1	0|1	0|1	0|1	0|1	1|0	0|0	0|1	0|1	0|1	0|0	0|0	0|0	0|0	0|0	0|0	0|0	0|0	0|0	0|0	0|1	0|0	0|0	0|0	0|0	0|0
PAMAJ00896	1050001	1100000	1088110_G>C_tnnt2_intron_variant,tnnt2_non_coding_transcript_variant	7.744e-06	NaN	0.000218	5.413e-06	1	0|0	0|0	0|0	0|0	0|0	0|0	0|0	0|0	0|0	0|0	1|0	0|1	0|1	0|1	0|1	0|1	0|1	0|1	0|1	1|0	0|0	0|1	0|1	0|1	0|0	0|0	0|0	0|0	0|0	0|0	0|0	0|0	0|0	0|0	0|1	0|0	0|0	0|0	0|0	0|0
PAMAJ00896	1050001	1100000	1091566_G>C_tnnt2_upstream_gene_variant,tnnt2_downstream_gene_variant	7.744e-06	NaN	0.000218	5.413e-06	1	0|0	0|0	0|0	0|0	0|0	0|0	0|0	0|0	0|0	0|0	1|0	0|1	0|1	0|1	0|1	0|1	0|1	0|1	0|1	1|0	0|0	0|1	0|1	0|1	0|0	0|0	0|0	0|0	0|0	0|0	0|0	0|1	0|0	0|1	0|1	1|0	0|1	1|0	0|0	1|0
PAMAJ00896	1050001	1100000	1091570_T>C_tnnt2_upstream_gene_variant,tnnt2_downstream_gene_variant	7.744e-06	NaN	0.000218	5.413e-06	1	0|0	0|0	0|0	0|0	0|0	0|0	0|0	0|0	0|0	0|0	1|0	0|1	0|1	0|1	0|1	0|1	0|1	0|1	0|1	1|0	0|0	0|1	0|1	0|1	0|0	0|0	0|0	0|0	0|0	0|0	0|0	0|1	0|0	0|1	0|1	1|0	0|1	1|0	0|0	1|0
PAMAJ00927	300001	350000	343996_C>T_na_intergenic_region,na_intergenic_region	7.744e-06	NaN	7.254e-12	5.413e-06	5.413e-06	0|0	0|0	0|0	0|0	0|0	0|0	0|0	0|0	0|0	0|0	1|1	1|1	1|1	1|1	1|1	1|1	1|1	1|1	1|1	1|1	1|0	0|0	1|1	0|0	0|0	1|0	0|1	1|0	0|1	0|0	0|0	0|0	0|1	0|1	0|0	0|0	0|0	0|1	0|0	0|0
PAMAJ00927	400001	450000	406816_A>G_na_intergenic_region,na_intergenic_region	7.744e-06	NaN	0.000218	5.413e-06	1	0|1	1|0	1|0	0|1	0|1	1|0	1|0	0|1	0|1	1|0	1|1	1|1	1|1	1|1	1|1	1|1	1|1	1|1	1|1	1|1	1|1	0|0	1|1	0|1	0|1	1|0	0|1	1|0	1|1	1|0	1|0	0|1	1|1	1|1	1|0	0|1	1|1	1|1	0|1	1|0
PAMAJ01010	350001	400000	378895_A>G_rapgef2_intergenic_region	7.744e-06	NaN	7.254e-12	5.413e-06	5.413e-06	1|1	1|1	1|1	1|1	1|1	1|1	1|1	1|1	1|1	1|1	0|0	0|0	0|0	0|0	0|0	0|0	0|0	0|0	0|0	0|0	1|1	1|1	1|1	1|1	1|1	1|1	1|1	1|1	1|1	1|1	0|1	1|1	1|0	1|1	1|1	1|1	1|1	1|1	1|1	1|1
PAMAJ01010	350001	400000	378905_G>T_rapgef2_intergenic_region	7.744e-06	NaN	7.254e-12	5.413e-06	5.413e-06	1|1	1|1	1|1	1|1	1|1	1|1	1|1	1|1	1|1	1|1	0|0	0|0	0|0	0|0	0|0	0|0	0|0	0|0	0|0	0|0	1|1	1|1	1|1	1|1	1|1	1|1	1|1	1|1	1|1	1|1	0|1	1|1	1|0	1|1	1|1	1|1	1|1	1|1	1|1	1|1
PAMAJ01010	1400001	1450000	1413506_C>T_na_intergenic_region,pitx2_intergenic_region	7.744e-06	NaN	7.254e-12	5.413e-06	5.413e-06	0|0	0|0	0|0	0|0	0|0	0|0	0|0	0|0	0|0	0|0	1|1	1|1	1|1	1|1	1|1	1|1	1|1	1|1	1|1	1|1	0|0	0|0	0|1	0|0	0|0	0|0	0|0	0|0	0|0	0|0	1|0	0|0	0|0	0|0	0|0	0|0	0|0	0|0	0|0	0|0
PAMAJ01010	1750001	1800000	1770979_G>A_na_intergenic_region,na_intergenic_region	7.744e-06	NaN	0.000218	5.413e-06	1	0|0	0|0	0|0	0|0	0|0	0|0	0|0	0|0	0|0	0|0	1|0	0|1	1|0	0|1	0|1	0|1	0|1	1|0	0|1	1|0	0|0	0|0	0|0	0|0	0|0	0|0	0|0	0|0	0|0	0|0	0|0	0|0	0|0	0|0	0|0	0|0	0|0	0|0	0|0	0|0
PAMAJ01010	2950001	3000000	2997583_T>C_na_intergenic_region	7.744e-06	NaN	0.000218	5.413e-06	1	0|0	0|0	0|0	0|0	0|0	0|0	0|0	0|0	0|0	0|0	0|1	1|0	1|0	0|1	0|1	1|0	1|0	1|0	1|0	1|0	0|0	0|0	0|0	0|0	0|0	0|0	0|0	0|0	0|0	0|0	1|0	0|0	0|0	0|0	0|0	0|0	0|0	0|0	0|0	0|0
PAMAJ01076	4250001	4300000	4250381_G>T_nrsn1_intergenic_region	7.744e-06	NaN	7.254e-12	5.413e-06	5.413e-06	0|0	0|0	0|0	0|0	0|0	0|0	0|0	0|0	0|0	0|0	1|1	1|1	1|1	1|1	1|1	1|1	1|1	1|1	1|1	1|1	0|0	0|0	1|1	0|0	1|1	1|0	0|0	0|1	0|0	0|1	1|0	0|0	0|0	0|0	0|0	0|0	0|0	0|0	0|0	0|0
PAMAJ01104	100001	150000	139487_A>C_ndrg2_intergenic_region	7.744e-06	NaN	0.000218	5.413e-06	1	0|1	0|1	1|0	0|1	0|1	1|0	1|0	1|0	0|1	0|1	0|0	0|0	0|0	0|0	0|0	0|0	0|0	0|0	0|0	0|0	1|0	0|1	0|1	0|1	0|0	0|1	1|1	0|0	0|0	1|0	0|1	0|1	0|0	1|0	0|1	0|1	0|0	0|0	0|0	0|0
PAMAJ01293	1	50000	23472_T>C_na_upstream_gene_variant,si:ch211-168d1.3_intron_variant,si:ch211-168d1.3_non_coding_transcript_variant	7.744e-06	NaN	7.254e-12	5.413e-06	5.413e-06	1|1	1|1	1|1	1|1	1|1	1|1	1|1	1|1	1|1	1|1	0|0	0|0	0|0	0|0	0|0	0|0	0|0	0|0	0|0	0|0	0|0	1|1	1|1	1|1	1|1	1|1	1|1	1|1	1|1	1|1	1|1	1|1	1|1	1|1	1|1	1|1	0|0	1|1	1|1	1|1
PAMAJ01293	1	50000	23578_C>T_na_upstream_gene_variant,si:ch211-168d1.3_intron_variant,si:ch211-168d1.3_non_coding_transcript_variant	7.744e-06	NaN	7.254e-12	5.413e-06	5.413e-06	0|0	0|0	0|0	0|0	0|0	0|0	0|0	0|0	0|0	0|0	1|1	1|1	1|1	1|1	1|1	1|1	1|1	1|1	1|1	1|1	0|0	0|0	0|0	0|0	0|0	0|0	0|0	0|0	0|0	0|0	0|0	0|0	0|0	0|0	0|0	0|0	0|0	0|0	0|0	0|0
PAMAJ01293	1	50000	24206_G>A_na_upstream_gene_variant,si:ch211-168d1.3_intron_variant,si:ch211-168d1.3_non_coding_transcript_variant	7.744e-06	NaN	7.254e-12	5.413e-06	5.413e-06	1|1	1|1	1|1	1|1	1|1	1|1	1|1	1|1	1|1	1|1	0|0	0|0	0|0	0|0	0|0	0|0	0|0	0|0	0|0	0|0	1|1	1|1	1|1	1|1	1|1	1|1	1|1	1|1	1|0	1|1	1|1	1|1	1|1	1|1	1|1	1|1	0|0	1|1	1|1	1|1
PAMAJ01293	1	50000	24210_T>G_na_upstream_gene_variant,si:ch211-168d1.3_intron_variant,si:ch211-168d1.3_non_coding_transcript_variant	7.744e-06	NaN	7.254e-12	5.413e-06	5.413e-06	1|1	1|1	1|1	1|1	1|1	1|1	1|1	1|1	1|1	1|1	0|0	0|0	0|0	0|0	0|0	0|0	0|0	0|0	0|0	0|0	1|1	1|1	1|1	1|1	1|1	1|1	1|1	1|1	1|0	1|1	1|1	1|1	1|1	1|1	1|1	1|1	0|0	1|1	1|1	1|1
PAMAJ01293	150001	200000	186901_A>G_klc2_upstream_gene_variant,klc2_downstream_gene_variant	7.744e-06	NaN	0.000218	5.413e-06	1	1|0	0|1	1|0	1|0	1|0	1|0	1|0	0|1	0|1	0|1	1|1	1|1	1|1	1|1	1|1	1|1	1|1	1|1	1|1	1|1	0|1	1|1	1|0	1|1	0|1	1|1	1|1	1|1	1|1	1|0	1|1	1|1	0|1	1|1	0|1	1|1	0|1	1|1	0|1	1|1
PAMAJ01337	3700001	3750000	3711595_C>A_na_intergenic_region	7.744e-06	NaN	0.000218	5.413e-06	1	0|0	0|0	0|0	0|0	0|0	0|0	0|0	0|0	0|0	0|0	0|1	0|1	0|1	1|0	0|1	0|1	0|1	1|0	0|1	1|0	0|0	1|0	1|1	0|0	0|1	0|0	0|0	0|0	1|0	0|1	1|0	0|0	0|0	0|0	1|1	0|0	0|1	0|0	0|0	0|0
PAMAJ01337	3700001	3750000	3714558_C>T_na_intergenic_region	7.744e-06	NaN	0.000218	5.413e-06	1	0|0	0|0	0|0	0|0	0|0	0|0	0|0	0|0	0|0	0|0	0|1	0|1	0|1	1|0	0|1	0|1	0|1	1|0	0|1	1|0	0|0	1|0	0|1	0|1	0|1	0|0	0|0	0|0	1|0	0|1	1|0	0|0	0|0	0|0	1|1	0|0	0|1	0|0	0|0	0|0
PAMAJ01337	3700001	3750000	3720289_C>T_na_intergenic_region	7.744e-06	NaN	0.000218	5.413e-06	1	0|0	0|0	0|0	0|0	0|0	0|0	0|0	0|0	0|0	0|0	0|1	0|1	0|1	1|0	0|1	0|1	0|1	1|0	0|1	1|0	0|0	1|0	1|1	1|0	0|1	0|0	0|0	0|0	0|1	0|1	1|0	0|0	0|0	0|0	1|1	0|0	0|1	0|0	0|0	0|0
PAMAJ01337	3700001	3750000	3739397_T>A_na_intergenic_region	7.744e-06	NaN	0.000218	5.413e-06	1	0|0	0|0	0|0	0|0	0|0	0|0	0|0	0|0	0|0	0|0	0|1	0|1	0|1	1|0	1|0	0|1	0|1	1|0	0|1	0|1	0|0	0|1	1|1	0|1	0|1	0|0	0|0	0|0	1|0	1|0	1|0	0|0	0|0	0|0	1|1	0|0	0|1	0|0	0|0	0|0
PAMAJ01337	3700001	3750000	3739409_A>T_na_intergenic_region	7.744e-06	NaN	0.000218	5.413e-06	1	0|0	0|0	0|0	0|0	0|0	0|0	0|0	0|0	0|0	0|0	0|1	0|1	0|1	1|0	1|0	0|1	0|1	1|0	0|1	0|1	0|0	0|1	1|1	0|1	0|1	0|0	0|0	0|0	1|0	1|0	1|0	0|0	0|0	0|0	1|1	0|0	0|1	0|0	0|0	0|0
PAMAJ01337	3700001	3750000	3741151_G>A_na_intergenic_region	7.744e-06	NaN	0.000218	5.413e-06	1	0|0	0|0	0|0	0|0	0|0	0|0	0|0	0|0	0|0	0|0	0|1	0|1	0|1	1|0	1|0	0|1	0|1	1|0	0|1	0|1	0|0	0|1	1|1	0|1	0|1	0|0	0|0	0|0	1|0	1|0	1|0	0|0	0|0	0|0	1|1	0|0	0|1	0|0	0|0	0|0
PAMAJ01449	550001	600000	592595_T>C_lancl2_intergenic_region,na_intergenic_region	7.744e-06	NaN	7.254e-12	5.413e-06	5.413e-06	0|0	0|0	0|0	0|0	0|0	0|0	0|0	0|0	0|0	0|0	1|1	1|1	1|1	1|1	1|1	1|1	1|1	1|1	1|1	1|1	0|1	0|0	1|1	1|0	0|0	0|0	0|0	0|1	0|1	0|0	0|0	0|0	0|1	0|1	0|1	1|0	0|0	0|0	0|0	0|1
PAMAJ01449	550001	600000	593605_A>C_lancl2_intergenic_region,na_intergenic_region	7.744e-06	NaN	7.254e-12	5.413e-06	5.413e-06	0|0	0|0	0|0	0|0	0|0	0|0	0|0	0|0	0|0	0|0	1|1	1|1	1|1	1|1	1|1	1|1	1|1	1|1	1|1	1|1	0|1	0|0	1|1	1|0	0|0	0|1	1|0	0|1	0|1	0|0	0|0	0|0	0|1	0|1	0|0	0|0	0|0	1|0	0|0	1|0
PAMAJ01449	550001	600000	595969_T>A_lancl2_intergenic_region,na_intergenic_region	7.744e-06	NaN	7.254e-12	5.413e-06	5.413e-06	0|0	0|0	0|0	0|0	0|0	0|0	0|0	0|0	0|0	0|0	1|1	1|1	1|1	1|1	1|1	1|1	1|1	1|1	1|1	1|1	0|1	0|0	1|1	1|0	0|0	0|1	1|0	0|1	0|1	0|0	0|0	0|0	0|1	0|1	0|0	0|0	0|0	1|0	0|0	1|0
PAMAJ01449	550001	600000	597118_C>A_na_upstream_gene_variant,lancl2_intergenic_region,na_intergenic_region	7.744e-06	NaN	7.254e-12	5.413e-06	5.413e-06	0|0	0|0	0|0	0|0	0|0	0|0	0|0	0|0	0|0	0|0	1|1	1|1	1|1	1|1	1|1	1|1	1|1	1|1	1|1	1|1	0|1	0|0	1|1	1|0	0|0	0|1	1|0	0|1	0|1	0|0	0|0	0|0	0|1	0|1	0|0	0|0	0|0	1|0	0|0	1|0
PAMAJ01449	600001	650000	600741_C>T_na_upstream_gene_variant,lancl2_intergenic_region,na_intergenic_region	7.744e-06	NaN	7.254e-12	5.413e-06	5.413e-06	0|0	0|0	0|0	0|0	0|0	0|0	0|0	0|0	0|0	0|0	1|1	1|1	1|1	1|1	1|1	1|1	1|1	1|1	1|1	1|1	0|1	1|1	1|1	1|1	0|0	1|1	1|1	0|1	0|1	0|0	0|0	0|0	1|0	0|1	0|0	0|0	0|0	1|0	0|0	1|0
PAMAJ01449	600001	650000	601029_G>C_na_upstream_gene_variant,lancl2_intergenic_region,na_intergenic_region	7.744e-06	NaN	7.254e-12	5.413e-06	5.413e-06	0|0	0|0	0|0	0|0	0|0	0|0	0|0	0|0	0|0	0|0	1|1	1|1	1|1	1|1	1|1	1|1	1|1	1|1	1|1	1|1	0|1	1|1	1|1	1|1	0|0	1|1	1|1	0|1	0|1	0|0	0|0	0|0	0|1	0|1	0|0	0|0	0|0	1|0	0|0	1|0
PAMAJ01449	600001	650000	601277_T>C_na_upstream_gene_variant,lancl2_intergenic_region,na_intergenic_region	7.744e-06	NaN	7.254e-12	5.413e-06	5.413e-06	0|0	0|0	0|0	0|0	0|0	0|0	0|0	0|0	0|0	0|0	1|1	1|1	1|1	1|1	1|1	1|1	1|1	1|1	1|1	1|1	0|1	1|1	1|1	1|1	0|0	1|1	1|1	0|1	0|1	0|0	0|0	0|0	0|1	0|1	0|0	0|0	0|0	1|0	0|0	1|0
PAMAJ01449	600001	650000	601958_G>A_na_intron_variant,na_non_coding_transcript_variant	7.744e-06	NaN	7.254e-12	5.413e-06	5.413e-06	0|0	0|0	0|0	0|0	0|0	0|0	0|0	0|0	0|0	0|0	1|1	1|1	1|1	1|1	1|1	1|1	1|1	1|1	1|1	1|1	0|1	1|1	1|1	1|1	0|0	1|1	1|1	0|1	0|1	0|0	0|0	0|0	1|1	0|1	0|0	0|0	0|0	1|0	0|0	0|0
PAMAJ01449	600001	650000	602029_C>A_na_intron_variant,na_non_coding_transcript_variant	7.744e-06	NaN	7.254e-12	5.413e-06	5.413e-06	0|0	0|0	0|0	0|0	0|0	0|0	0|0	0|0	0|0	0|0	1|1	1|1	1|1	1|1	1|1	1|1	1|1	1|1	1|1	1|1	0|1	1|1	1|1	1|1	0|0	1|1	1|1	0|1	0|1	0|0	0|0	0|0	1|1	0|1	0|0	0|0	0|0	1|0	0|0	0|0
PAMAJ01449	600001	650000	602434_T>C_na_intron_variant,na_non_coding_transcript_variant	7.744e-06	NaN	7.254e-12	5.413e-06	5.413e-06	0|0	0|0	0|0	0|0	0|0	0|0	0|0	0|0	0|0	0|0	1|1	1|1	1|1	1|1	1|1	1|1	1|1	1|1	1|1	1|1	0|1	1|1	1|1	1|1	0|0	1|1	1|1	0|1	0|1	0|0	0|0	0|0	0|1	0|1	0|0	0|0	0|0	1|0	0|0	0|0
PAMAJ01449	600001	650000	603008_C>A_na_intron_variant,na_non_coding_transcript_variant	7.744e-06	NaN	7.254e-12	5.413e-06	5.413e-06	0|0	0|0	0|0	0|0	0|0	0|0	0|0	0|0	0|0	0|0	1|1	1|1	1|1	1|1	1|1	1|1	1|1	1|1	1|1	1|1	0|1	1|1	1|1	1|1	0|0	1|1	1|1	0|1	0|1	0|0	0|0	0|0	0|1	0|1	0|0	0|0	0|0	1|0	0|0	0|0
PAMAJ01449	600001	650000	603754_G>A_na_intron_variant,na_non_coding_transcript_variant	7.744e-06	NaN	7.254e-12	5.413e-06	5.413e-06	0|0	0|0	0|0	0|0	0|0	0|0	0|0	0|0	0|0	0|0	1|1	1|1	1|1	1|1	1|1	1|1	1|1	1|1	1|1	1|1	0|1	1|1	1|1	1|1	0|0	1|1	1|1	0|1	0|1	0|0	0|0	0|0	1|1	0|1	0|0	0|0	0|0	1|0	0|0	0|0
PAMAJ01449	600001	650000	603794_G>A_na_intron_variant,na_non_coding_transcript_variant	7.744e-06	NaN	7.254e-12	5.413e-06	5.413e-06	0|0	0|0	0|0	0|0	0|0	0|0	0|0	0|0	0|0	0|0	1|1	1|1	1|1	1|1	1|1	1|1	1|1	1|1	1|1	1|1	0|1	1|1	1|1	1|1	0|0	1|1	1|1	0|1	0|1	0|0	0|0	0|0	0|1	0|1	0|0	0|0	0|0	1|0	0|0	0|0
PAMAJ01449	600001	650000	607966_C>G_na_upstream_gene_variant,na_downstream_gene_variant	7.744e-06	NaN	7.254e-12	5.413e-06	5.413e-06	0|0	0|0	0|0	0|0	0|0	0|0	0|0	0|0	0|0	0|0	1|1	1|1	1|1	1|1	1|1	1|1	1|1	1|1	1|1	1|1	0|1	1|1	1|1	1|1	1|0	1|1	1|1	1|1	1|0	0|0	0|0	0|0	0|1	1|1	0|0	0|0	0|0	1|0	0|1	0|1
PAMAJ01449	1250001	1300000	1257573_G>A_aoc1_intergenic_region,na_intergenic_region	7.744e-06	NaN	7.254e-12	5.413e-06	5.413e-06	0|0	0|0	0|0	0|0	0|0	0|0	0|0	0|0	0|0	0|0	1|1	1|1	1|1	1|1	1|1	1|1	1|1	1|1	1|1	1|1	1|0	0|0	1|1	1|0	0|1	1|0	1|0	1|1	1|0	0|0	0|0	0|0	0|1	1|0	0|0	0|0	0|0	0|1	0|0	1|0
PAMAJ01449	1650001	1700000	1687451_C>T_na_intergenic_region,na_intergenic_region	7.744e-06	NaN	0.000218	5.413e-06	1	0|0	0|0	0|0	0|0	0|0	0|0	0|0	0|0	0|0	0|0	0|1	1|0	1|0	1|0	1|0	1|0	1|0	0|1	0|1	1|0	0|0	0|0	0|0	0|0	0|0	0|0	0|0	0|1	0|0	0|0	0|0	0|0	0|0	0|1	0|0	0|0	0|1	0|0	0|0	0|0
PAMAJ01449	1750001	1800000	1790371_A>G_na_intergenic_region	7.744e-06	NaN	7.254e-12	5.413e-06	5.413e-06	0|0	0|0	0|0	0|0	0|0	0|0	0|0	0|0	0|0	0|0	1|1	1|1	1|1	1|1	1|1	1|1	1|1	1|1	1|1	1|1	1|0	0|0	1|1	1|0	0|0	0|1	0|1	1|1	0|1	0|0	0|0	0|0	0|0	1|1	0|0	0|0	0|1	0|1	0|0	0|0
PAMAJ01449	2450001	2500000	2477015_A>T_na_intergenic_region	7.744e-06	NaN	7.254e-12	5.413e-06	5.413e-06	0|0	0|0	0|0	0|0	0|0	0|0	0|0	0|0	0|0	0|0	1|1	1|1	1|1	1|1	1|1	1|1	1|1	1|1	1|1	1|1	1|1	0|0	1|1	1|1	0|1	1|0	1|0	1|1	1|1	1|0	0|0	0|0	0|0	1|1	0|0	0|0	0|1	0|1	0|0	1|0
PAMAJ01517	2650001	2700000	2669942_A>G_tgas006m08.1_intergenic_region,nhp2_intergenic_region	7.744e-06	NaN	7.254e-12	5.413e-06	5.413e-06	0|0	0|0	0|0	0|0	0|0	0|0	0|0	0|0	0|0	0|0	1|1	1|1	1|1	1|1	1|1	1|1	1|1	1|1	1|1	1|1	0|0	1|1	0|0	0|0	0|0	0|1	1|1	0|0	0|0	0|0	1|1	1|1	0|0	0|0	1|1	0|1	1|1	0|0	0|0	1|1
PAMAJ01517	2650001	2700000	2669961_C>A_tgas006m08.1_intergenic_region,nhp2_intergenic_region	7.744e-06	NaN	7.254e-12	5.413e-06	5.413e-06	0|0	0|0	0|0	0|0	0|0	0|0	0|0	0|0	0|0	0|0	1|1	1|1	1|1	1|1	1|1	1|1	1|1	1|1	1|1	1|1	0|0	1|1	0|0	0|0	0|0	0|1	1|1	0|0	0|0	0|0	1|1	1|1	0|0	0|0	1|1	1|1	1|1	0|0	0|0	1|1
PAMAJ01517	2650001	2700000	2669981_T>G_tgas006m08.1_intergenic_region,nhp2_intergenic_region	7.744e-06	NaN	7.254e-12	5.413e-06	5.413e-06	0|0	0|0	0|0	0|0	0|0	0|0	0|0	0|0	0|0	0|0	1|1	1|1	1|1	1|1	1|1	1|1	1|1	1|1	1|1	1|1	0|0	1|1	0|0	0|0	0|0	0|1	1|1	0|0	0|0	0|0	1|1	1|1	0|0	0|0	1|1	1|1	1|1	0|0	0|0	1|1
PAMAJ01517	2650001	2700000	2670447_T>C_tgas006m08.1_intergenic_region,nhp2_intergenic_region	7.744e-06	NaN	7.254e-12	5.413e-06	5.413e-06	0|0	0|0	0|0	0|0	0|0	0|0	0|0	0|0	0|0	0|0	1|1	1|1	1|1	1|1	1|1	1|1	1|1	1|1	1|1	1|1	0|0	1|1	0|0	0|0	0|0	0|0	1|1	0|0	0|0	0|0	1|1	1|1	0|0	0|0	1|1	0|1	0|0	0|0	0|0	1|0
PAMAJ01517	2650001	2700000	2684116_T>C_tgas006m08.1_intergenic_region,nhp2_intergenic_region	7.744e-06	NaN	7.254e-12	5.413e-06	5.413e-06	0|0	0|0	0|0	0|0	0|0	0|0	0|0	0|0	0|0	0|0	1|1	1|1	1|1	1|1	1|1	1|1	1|1	1|1	1|1	1|1	0|0	1|1	0|0	0|0	0|0	0|0	1|1	0|0	0|0	0|0	1|1	1|1	0|0	0|0	0|0	1|1	0|0	0|0	0|0	1|1
PAMAJ01517	2750001	2800000	2771690_G>C_na_upstream_gene_variant	7.744e-06	NaN	7.254e-12	5.413e-06	5.413e-06	0|0	0|0	0|0	0|0	0|0	0|0	0|0	0|0	0|0	0|0	1|1	1|1	1|1	1|1	1|1	1|1	1|1	1|1	1|1	1|1	0|0	1|1	0|0	0|0	0|0	0|0	1|1	0|0	0|0	0|1	1|1	1|1	0|0	0|0	0|1	1|1	0|0	0|0	0|0	0|1
PAMAJ01560	450001	500000	458145_G>A_med12_intergenic_region	7.744e-06	NaN	0.000218	5.413e-06	1	1|0	0|1	1|0	0|1	1|0	1|0	0|1	0|1	1|0	0|1	1|1	1|1	1|1	1|1	1|1	1|1	1|1	1|1	1|1	1|1	1|1	1|1	1|0	0|1	0|1	1|1	1|0	0|1	1|1	1|1	1|0	1|1	0|1	1|1	0|1	1|0	0|1	1|0	0|0	1|1
PAMAJ01560	800001	850000	823691_C>T_na_intron_variant	7.744e-06	NaN	7.254e-12	5.413e-06	5.413e-06	1|1	1|1	1|1	1|1	1|1	1|1	1|1	1|1	1|1	1|1	0|0	0|0	0|0	0|0	0|0	0|0	0|0	0|0	0|0	0|0	1|1	1|1	1|1	1|1	1|1	1|1	1|1	1|1	1|1	1|1	1|1	1|1	0|0	1|1	1|1	1|1	0|0	1|1	1|1	1|1
PAMAJ00008	50001	100000	50079_G>A_na_intergenic_region	1.273e-05	4.54e-05	1.523e-10	5.413e-06	5.954e-05	0|0	0|0	0|0	1|0	0|0	0|0	0|0	0|0	0|0	0|0	1|1	1|1	1|1	1|1	1|1	1|1	1|1	1|1	1|1	1|1	0|0	1|1	0|0	0|0	0|0	0|0	0|0	0|1	0|0	0|0	0|0	0|0	0|0	0|0	0|0	0|0	0|0	0|0	0|0	0|0
PAMAJ00008	50001	100000	73853_T>C_	1.273e-05	4.54e-05	1.523e-10	5.413e-06	5.954e-05	0|0	0|0	0|0	0|0	0|0	0|0	0|0	0|0	0|0	0|0	1|1	1|1	1|1	1|1	1|0	1|1	1|1	1|1	1|1	1|1	0|0	0|1	0|0	0|0	0|0	0|0	0|0	0|1	0|0	0|1	0|0	0|0	1|1	0|1	1|0	0|0	0|0	0|0	0|0	0|1
PAMAJ00033	100001	150000	123665_G>T_clcn3_intron_variant,clcn3_non_coding_transcript_variant	1.273e-05	4.54e-05	1.523e-10	5.413e-06	5.954e-05	1|1	1|1	1|1	1|0	1|1	1|1	1|1	1|1	1|1	1|1	0|0	0|0	0|0	0|0	0|0	0|0	0|0	0|0	0|0	0|0	0|0	0|0	0|0	0|0	0|0	0|0	1|0	0|0	0|0	0|1	1|1	0|0	1|1	1|1	1|1	0|0	1|1	1|1	0|1	1|1
PAMAJ00386	150001	200000	173347_A>G_	1.273e-05	4.54e-05	1.523e-10	5.413e-06	5.954e-05	0|0	1|0	0|0	0|0	0|0	0|0	0|0	0|0	0|0	0|0	1|1	1|1	1|1	1|1	1|1	1|1	1|1	1|1	1|1	1|1	1|1	1|1	1|1	1|1	1|1	1|1	1|1	1|1	1|1	1|1	1|0	0|0	1|1	0|1	0|1	1|1	1|1	0|0	1|0	1|0
PAMAJ00415	5600001	5650000	5647646_G>T_na_upstream_gene_variant,na_upstream_gene_variant	1.273e-05	4.54e-05	1.523e-10	5.413e-06	5.954e-05	0|0	0|0	0|0	1|0	0|0	0|0	0|0	0|0	0|0	0|0	1|1	1|1	1|1	1|1	1|1	1|1	1|1	1|1	1|1	1|1	1|0	0|1	0|1	0|1	1|0	0|0	0|0	1|0	0|0	1|0	1|0	1|1	0|1	0|1	0|0	0|0	1|0	0|0	0|0	0|0
PAMAJ00415	5850001	5900000	5898770_C>T_mmp20_upstream_gene_variant,mmp13_upstream_gene_variant,mmp13_upstream_gene_variant	1.273e-05	4.54e-05	1.523e-10	5.413e-06	5.954e-05	0|0	0|0	0|0	0|0	0|0	0|0	0|0	0|0	0|0	0|0	1|1	1|1	1|1	1|1	1|1	1|1	1|1	1|1	1|1	0|1	0|1	0|0	1|0	1|0	1|0	0|0	0|0	1|0	0|0	0|1	1|0	1|0	1|0	1|0	0|1	1|0	0|0	0|0	0|0	0|0
PAMAJ00529	9450001	9500000	9450445_A>G_	1.273e-05	4.54e-05	1.523e-10	5.413e-06	5.954e-05	0|0	0|0	0|0	0|0	0|0	0|0	0|0	0|0	0|0	0|1	1|1	1|1	1|1	1|1	1|1	1|1	1|1	1|1	1|1	1|1	0|0	1|0	0|1	0|0	0|0	1|0	1|0	0|0	0|0	0|1	0|0	0|1	0|1	0|0	0|1	0|0	0|1	1|0	0|0	0|1
PAMAJ00529	9450001	9500000	9451083_T>C_	1.273e-05	4.54e-05	1.523e-10	5.413e-06	5.954e-05	1|1	1|1	1|1	1|1	1|1	1|1	1|1	1|1	1|1	1|0	0|0	0|0	0|0	0|0	0|0	0|0	0|0	0|0	0|0	0|0	1|1	0|1	1|0	1|1	1|1	0|1	0|1	1|1	1|1	1|0	0|0	1|0	1|0	1|0	1|0	1|1	0|0	0|0	0|1	0|0
PAMAJ00529	9450001	9500000	9473945_A>T_	1.273e-05	4.54e-05	1.523e-10	5.413e-06	5.954e-05	0|0	0|0	0|0	0|0	0|0	0|1	0|0	0|0	0|0	0|0	1|1	1|1	1|1	1|1	1|1	1|1	1|1	1|1	1|1	1|1	0|0	1|0	0|1	0|0	0|0	1|0	0|1	0|0	0|0	0|1	0|0	0|1	1|1	0|0	0|0	0|0	0|1	1|0	1|0	0|1
PAMAJ00529	10550001	10600000	10551871_G>A_na_intergenic_region,na_intergenic_region	1.273e-05	4.54e-05	1.523e-10	5.413e-06	5.954e-05	0|0	0|0	0|0	0|0	0|0	0|0	0|0	0|0	0|1	0|0	1|1	1|1	1|1	1|1	1|1	1|1	1|1	1|1	1|1	1|1	0|0	1|0	0|1	1|0	0|0	0|1	1|0	0|0	0|0	0|1	0|0	0|1	1|0	0|0	0|0	0|0	0|1	1|0	0|1	0|1
PAMAJ00529	10550001	10600000	10553849_C>T_na_intergenic_region,na_intergenic_region	1.273e-05	4.54e-05	1.523e-10	5.413e-06	5.954e-05	0|0	0|0	0|0	0|0	0|0	0|0	0|0	0|0	0|1	0|0	1|1	1|1	1|1	1|1	1|1	1|1	1|1	1|1	1|1	1|1	0|0	1|0	0|1	0|0	0|0	0|1	1|0	0|0	0|0	0|1	0|0	0|1	1|0	0|0	0|0	0|0	0|1	1|0	0|1	0|1
PAMAJ00529	10550001	10600000	10555062_G>C_na_intergenic_region,na_intergenic_region	1.273e-05	4.54e-05	1.523e-10	5.413e-06	5.954e-05	0|0	0|0	0|0	0|0	0|0	0|0	0|0	0|0	0|1	0|0	1|1	1|1	1|1	1|1	1|1	1|1	1|1	1|1	1|1	1|1	0|0	1|0	0|1	0|0	0|0	0|1	1|0	0|0	0|0	0|1	0|0	0|1	1|0	0|0	0|0	0|0	0|1	1|0	0|1	0|1
PAMAJ00529	10650001	10700000	10696279_A>G_na_intergenic_region,atad1a_intergenic_region	1.273e-05	4.54e-05	1.523e-10	5.413e-06	5.954e-05	0|0	0|0	0|0	0|0	1|0	0|0	0|0	0|0	0|0	0|0	1|1	1|1	1|1	1|1	1|1	1|1	1|1	1|1	1|1	1|1	0|1	1|0	0|1	0|1	1|0	1|1	0|1	0|1	1|0	0|1	0|0	1|0	1|0	0|0	0|0	0|0	0|1	0|1	0|1	0|1
PAMAJ00840	850001	900000	858965_A>T_npy1r_intergenic_region	1.273e-05	4.54e-05	1.523e-10	5.413e-06	5.954e-05	1|1	1|1	1|1	1|1	1|1	1|1	1|1	1|1	1|1	1|0	0|0	0|0	0|0	0|0	0|0	0|0	0|0	0|0	0|0	0|0	1|1	0|1	0|0	1|0	0|1	0|0	0|1	0|0	0|0	1|0	1|1	1|1	1|1	1|1	1|1	1|1	1|1	1|1	1|1	1|1
PAMAJ00840	850001	900000	858989_G>T_npy1r_intergenic_region	1.273e-05	4.54e-05	1.523e-10	5.413e-06	5.954e-05	1|1	1|1	1|1	1|1	1|1	1|1	1|1	1|1	1|1	1|0	0|0	0|0	0|0	0|0	0|0	0|0	0|0	0|0	0|0	0|0	1|1	0|1	0|0	1|0	0|1	0|0	0|1	0|0	0|0	1|0	1|1	1|1	1|1	1|1	1|1	1|1	1|1	1|1	1|1	1|1
PAMAJ00840	850001	900000	867547_C>A_npy1r_intergenic_region	1.273e-05	4.54e-05	1.523e-10	5.413e-06	5.954e-05	0|1	1|1	1|1	1|1	1|1	1|1	1|1	1|1	1|1	1|1	0|0	0|0	0|0	0|0	0|0	0|0	0|0	0|0	0|0	0|0	1|1	0|0	0|0	0|0	0|0	0|0	0|0	0|0	0|0	0|0	1|1	1|1	1|1	1|1	0|0	1|1	1|1	1|1	1|1	0|0
PAMAJ00840	850001	900000	878545_A>G_	1.273e-05	4.54e-05	1.523e-10	5.413e-06	5.954e-05	0|1	1|1	1|1	1|1	1|1	1|1	1|1	1|1	1|1	1|1	0|0	0|0	0|0	0|0	0|0	0|0	0|0	0|0	0|0	0|0	1|0	0|0	0|0	1|0	0|1	0|0	1|0	0|0	0|0	0|0	1|1	1|1	1|1	1|0	1|0	1|1	1|1	1|1	1|1	0|0
PAMAJ00840	850001	900000	882545_T>C_	1.273e-05	4.54e-05	1.523e-10	5.413e-06	5.954e-05	1|1	1|0	1|1	1|1	1|1	1|1	1|1	1|1	1|1	1|1	0|0	0|0	0|0	0|0	0|0	0|0	0|0	0|0	0|0	0|0	0|0	1|0	0|0	0|0	0|0	0|0	0|0	0|0	0|0	0|0	1|1	1|0	0|0	1|1	0|1	1|1	1|1	1|1	1|1	1|1
PAMAJ01010	3200001	3250000	3230439_C>A_nkx3-2_upstream_gene_variant,nkx3-2_upstream_gene_variant	1.273e-05	4.54e-05	1.523e-10	5.413e-06	5.954e-05	0|0	0|0	0|0	0|0	0|0	0|0	0|0	0|0	0|0	0|0	1|1	1|1	1|1	1|1	1|1	1|1	0|1	1|1	1|1	1|1	0|0	0|0	0|0	0|0	0|1	0|0	0|0	0|0	0|0	0|1	0|0	0|0	1|0	0|0	0|1	1|0	0|0	0|0	0|0	0|0
PAMAJ01104	250001	300000	263236_A>G_ndrg2_intergenic_region	1.273e-05	4.54e-05	1.523e-10	5.413e-06	5.954e-05	0|0	0|0	0|0	0|0	0|0	0|0	0|0	0|0	1|0	0|0	1|1	1|1	1|1	1|1	1|1	1|1	1|1	1|1	1|1	1|1	0|0	0|1	0|0	1|0	0|0	1|0	0|1	1|0	1|1	0|0	0|0	0|0	0|1	0|0	0|0	0|0	0|0	0|0	0|0	0|1
PAMAJ01104	250001	300000	263642_T>A_ndrg2_intergenic_region	1.273e-05	4.54e-05	1.523e-10	5.413e-06	5.954e-05	0|0	0|0	0|0	0|0	0|0	0|0	0|0	0|0	1|0	0|0	1|1	1|1	1|1	1|1	1|1	1|1	1|1	1|1	1|1	1|1	0|0	0|1	0|0	1|0	0|0	1|1	0|1	1|1	1|1	0|0	0|0	0|0	0|1	0|0	0|0	0|0	0|0	0|0	0|0	1|1
PAMAJ01387	1	50000	30793_T>C_si:cabz01030277.1_upstream_gene_variant,f13a1_intergenic_region,si:cabz01030277.1_intergenic_region	1.273e-05	4.54e-05	1.523e-10	5.413e-06	5.954e-05	0|0	0|0	0|0	0|0	0|0	0|0	0|0	0|0	0|0	0|0	0|1	1|1	1|1	1|1	1|1	1|1	1|1	1|1	1|1	1|1	0|0	0|0	0|0	0|0	0|0	0|0	0|0	1|1	1|1	0|0	0|0	0|0	0|0	0|0	0|1	0|0	1|1	0|0	0|0	1|0
PAMAJ01387	1	50000	30813_G>A_si:cabz01030277.1_upstream_gene_variant,f13a1_intergenic_region,si:cabz01030277.1_intergenic_region	1.273e-05	4.54e-05	1.523e-10	5.413e-06	5.954e-05	0|0	0|0	0|0	0|0	0|0	0|0	0|0	0|0	0|0	0|0	0|1	1|1	1|1	1|1	1|1	1|1	1|1	1|1	1|1	1|1	0|0	0|0	0|0	0|0	0|0	1|1	0|0	1|1	1|1	0|0	0|0	0|0	0|0	0|0	0|1	0|0	1|1	0|0	0|0	1|0
PAMAJ01387	1	50000	31163_A>G_si:cabz01030277.1_upstream_gene_variant,f13a1_intergenic_region,si:cabz01030277.1_intergenic_region	1.273e-05	4.54e-05	1.523e-10	5.413e-06	5.954e-05	0|0	0|0	0|0	0|0	0|0	0|0	0|0	0|0	0|0	0|0	0|1	1|1	1|1	1|1	1|1	1|1	1|1	1|1	1|1	1|1	0|0	0|0	0|0	0|0	0|0	1|1	0|0	1|1	1|1	0|0	0|0	0|0	0|0	0|0	0|0	0|0	1|1	0|0	0|0	0|0
PAMAJ01428	3000001	3050000	3028557_C>A_stpg4_intron_variant,stpg4_non_coding_transcript_variant	1.273e-05	4.54e-05	1.523e-10	5.413e-06	5.954e-05	0|1	1|1	1|1	1|1	1|1	1|1	1|1	1|1	1|1	1|1	0|0	0|0	0|0	0|0	0|0	0|0	0|0	0|0	0|0	0|0	1|0	0|1	0|1	1|0	1|0	1|1	0|1	1|1	0|0	1|1	0|1	1|0	0|1	0|0	1|1	1|0	1|0	0|0	0|0	0|1
PAMAJ01449	2550001	2600000	2562994_G>A_na_intergenic_region	1.273e-05	4.54e-05	1.523e-10	5.413e-06	5.954e-05	0|0	0|0	0|0	0|0	0|0	0|0	0|0	0|0	0|0	0|0	1|1	1|1	1|1	1|1	1|1	1|1	1|1	1|1	1|0	1|1	1|0	0|0	1|1	1|0	0|0	0|0	0|1	1|1	0|1	0|0	0|0	0|0	1|0	0|1	0|0	0|0	1|0	0|0	0|0	0|0
PAMAJ01449	2550001	2600000	2564126_A>C_na_intergenic_region	1.273e-05	4.54e-05	1.523e-10	5.413e-06	5.954e-05	0|0	0|0	0|0	0|0	0|0	0|0	0|0	0|0	0|0	0|0	1|1	1|1	1|1	1|1	1|1	1|1	1|1	1|1	1|0	1|1	1|0	0|0	1|1	1|0	0|0	0|0	0|1	1|1	0|1	0|0	0|0	0|0	1|0	0|1	0|0	0|0	1|0	0|0	0|0	0|0
PAMAJ01449	2550001	2600000	2564127_A>C_na_intergenic_region	1.273e-05	4.54e-05	1.523e-10	5.413e-06	5.954e-05	0|0	0|0	0|0	0|0	0|0	0|0	0|0	0|0	0|0	0|0	1|1	1|1	1|1	1|1	1|1	1|1	1|1	1|1	1|0	1|1	1|0	0|0	1|1	1|0	0|0	0|0	0|1	1|1	0|1	0|0	0|0	0|0	1|0	0|1	0|0	0|0	1|0	0|0	0|0	0|0
PAMAJ01449	2650001	2700000	2669375_T>C_na_intergenic_region	1.273e-05	4.54e-05	1.523e-10	5.413e-06	5.954e-05	0|0	0|0	0|0	0|0	0|0	0|0	0|0	0|0	0|0	0|0	1|1	1|1	1|1	1|1	1|1	1|1	1|1	1|1	0|1	1|1	1|0	0|0	1|1	0|1	0|0	0|0	0|1	1|1	0|1	0|0	0|1	0|0	1|0	0|1	0|0	0|0	1|0	0|0	0|0	0|0
PAMAJ01637	1800001	1850000	1827310_G>A_na_intergenic_region	1.273e-05	4.54e-05	1.523e-10	5.413e-06	5.954e-05	0|0	1|0	0|0	0|0	0|0	0|0	0|0	0|0	0|0	0|0	1|1	1|1	1|1	1|1	1|1	1|1	1|1	1|1	1|1	1|1	1|1	0|0	1|1	0|1	0|0	0|0	0|1	1|0	1|0	0|0	0|0	1|1	0|0	0|0	0|0	0|0	0|0	1|1	0|0	0|1
PAMAJ01637	1800001	1850000	1849755_C>G_na_intergenic_region	1.273e-05	4.54e-05	1.523e-10	5.413e-06	5.954e-05	0|0	0|0	0|0	0|0	0|0	0|0	0|0	0|0	0|0	0|0	1|1	1|1	1|1	1|1	1|0	1|1	1|1	1|1	1|1	1|1	0|0	1|1	0|0	1|1	0|0	0|1	1|1	1|0	0|0	0|0	0|0	0|0	0|0	0|0	0|0	0|0	0|0	0|0	0|0	0|0
PAMAJ00033	100001	150000	123627_A>G_clcn3_intron_variant,clcn3_non_coding_transcript_variant	1.986e-05	4.54e-05	1.676e-09	5.413e-06	0.0003572	1|1	1|1	1|0	1|0	1|1	1|1	1|1	1|1	1|1	1|1	0|0	0|0	0|0	0|0	0|0	0|0	0|0	0|0	0|0	0|0	0|0	0|0	0|0	0|0	0|0	0|0	1|0	0|0	0|0	0|1	1|1	0|0	1|1	1|1	1|1	0|0	1|1	1|1	0|1	1|1
PAMAJ00033	100001	150000	124446_A>G_clcn3_intron_variant,clcn3_non_coding_transcript_variant	1.986e-05	4.54e-05	1.676e-09	5.413e-06	0.0003572	0|0	0|0	0|1	1|0	0|0	0|0	0|0	0|0	0|0	0|0	1|1	1|1	1|1	1|1	1|1	1|1	1|1	1|1	1|1	1|1	1|0	1|0	1|0	0|1	1|1	1|1	0|0	1|1	1|1	1|0	0|0	1|0	1|1	1|0	1|0	1|0	0|0	0|1	1|1	1|0
PAMAJ00722	200001	224806	211219_T>C_pus7l_upstream_gene_variant,pus7l_upstream_gene_variant	1.986e-05	4.54e-05	1.676e-09	5.413e-06	0.0003572	1|1	0|1	1|1	1|1	1|1	1|1	1|1	1|0	1|1	1|1	0|0	0|0	0|0	0|0	0|0	0|0	0|0	0|0	0|0	0|0	0|0	0|0	0|1	0|0	1|0	1|0	0|0	0|0	0|0	1|1	0|1	0|0	0|0	1|0	1|1	0|0	1|0	1|0	1|0	0|0
PAMAJ00722	200001	224806	211323_A>G_pus7l_upstream_gene_variant,pus7l_upstream_gene_variant	1.986e-05	4.54e-05	1.676e-09	5.413e-06	0.0003572	1|1	0|1	1|1	1|1	1|1	1|1	1|1	1|0	1|1	1|1	0|0	0|0	0|0	0|0	0|0	0|0	0|0	0|0	0|0	0|0	0|0	0|0	0|1	0|0	1|0	1|0	0|0	0|0	0|0	1|1	0|1	0|0	0|0	1|0	1|1	1|0	1|0	1|0	1|0	0|0
PAMAJ00867	4550001	4600000	4575109_C>T_	1.986e-05	4.54e-05	1.676e-09	5.413e-06	0.0003572	1|1	1|1	0|1	1|1	1|1	1|1	0|1	1|1	1|1	1|1	0|0	0|0	0|0	0|0	0|0	0|0	0|0	0|0	0|0	0|0	0|0	0|0	0|0	0|0	0|0	0|0	0|0	0|0	0|0	0|0	0|1	1|0	1|0	1|1	0|0	0|0	0|1	1|0	1|1	1|1
PAMAJ00867	4550001	4600000	4584973_C>T_	1.986e-05	4.54e-05	1.676e-09	5.413e-06	0.0003572	1|1	1|1	1|1	1|1	1|1	1|1	1|1	1|1	1|1	1|1	0|0	1|0	0|0	0|0	0|0	0|0	0|0	0|0	0|1	0|0	0|0	1|0	0|0	0|0	0|0	0|0	0|1	0|0	0|0	0|0	0|1	1|0	0|1	1|1	0|0	1|0	0|1	1|0	1|1	1|1
PAMAJ01010	3250001	3300000	3289736_T>G_rab28_intergenic_region	1.986e-05	4.54e-05	1.676e-09	5.413e-06	0.0003572	0|0	0|0	0|0	0|0	0|0	0|0	0|0	0|0	0|0	0|0	1|1	1|1	1|1	1|1	0|1	1|1	0|1	1|1	1|1	1|1	0|0	0|0	0|0	0|0	0|0	0|0	0|0	0|0	0|0	0|0	0|0	0|0	0|0	0|0	0|0	0|0	0|0	0|0	0|0	0|0
PAMAJ01236	4550001	4598772	4559757_C>T_mcidas_upstream_gene_variant,gpx8_intergenic_region,mcidas_intergenic_region	1.986e-05	4.54e-05	1.676e-09	5.413e-06	0.0003572	0|1	0|0	0|0	1|0	0|0	0|0	0|0	0|0	0|0	0|0	1|1	1|1	1|1	1|1	1|1	1|1	1|1	1|1	1|1	1|1	0|0	1|0	1|1	0|1	1|0	0|1	1|0	0|1	0|1	1|1	0|0	1|0	0|1	0|0	0|0	0|0	0|1	0|1	1|0	1|0
PAMAJ01293	750001	800000	768711_G>A_arhgef11_synonymous_variant	1.986e-05	4.54e-05	1.676e-09	5.413e-06	0.0003572	0|0	0|0	0|0	0|0	0|0	0|0	0|0	0|0	0|0	0|0	1|0	1|1	0|1	1|1	1|1	1|1	1|1	1|1	1|1	1|1	0|0	0|0	0|0	0|1	0|0	1|1	0|0	0|0	1|1	1|0	1|1	0|0	0|0	1|0	0|1	0|0	0|1	0|1	0|0	0|1
PAMAJ01293	750001	800000	787743_A>C_gimap7_upstream_gene_variant,gimap7_upstream_gene_variant,gimap7_downstream_gene_variant,myadm_downstream_gene_variant	1.986e-05	4.54e-05	1.676e-09	5.413e-06	0.0003572	0|0	0|0	0|0	0|0	0|0	0|0	0|0	0|0	0|0	0|0	1|0	1|1	0|1	1|1	1|1	1|1	1|1	1|1	1|1	1|1	0|1	1|0	0|0	1|1	1|0	0|1	0|1	0|0	1|1	0|0	0|0	0|0	0|0	0|0	0|0	0|0	0|0	0|1	0|0	0|0
PAMAJ01293	750001	800000	789179_C>A_gimap7_upstream_gene_variant,gimap7_downstream_gene_variant,myadm_downstream_gene_variant,gimap7_non_coding_transcript_variant	1.986e-05	4.54e-05	1.676e-09	5.413e-06	0.0003572	0|0	0|0	0|0	0|0	0|0	0|0	0|0	0|0	0|0	0|0	1|0	1|1	0|1	1|1	1|1	1|1	1|1	1|1	1|1	1|1	0|1	1|0	0|0	1|1	1|0	0|1	0|1	0|0	1|1	0|0	0|0	0|0	0|0	0|0	0|0	0|0	0|0	0|1	0|0	0|0
PAMAJ01293	750001	800000	798697_G>A_gimap7_upstream_gene_variant,gimap7_downstream_gene_variant	1.986e-05	4.54e-05	1.676e-09	5.413e-06	0.0003572	0|0	1|0	0|1	0|0	0|0	0|0	0|0	0|0	0|0	0|0	1|1	1|1	1|1	1|1	1|1	1|1	1|1	1|1	1|1	1|1	0|1	1|1	0|0	1|1	1|0	0|1	0|0	1|0	1|1	0|0	1|0	1|0	0|0	0|0	0|0	0|1	1|0	1|1	0|0	0|1
PAMAJ01300	1	50000	19887_G>A_na_upstream_gene_variant,na_downstream_gene_variant	1.986e-05	4.54e-05	1.676e-09	5.413e-06	0.0003572	0|0	0|0	0|0	0|1	0|0	0|0	0|0	0|0	0|1	0|0	1|1	1|1	1|1	1|1	1|1	1|1	1|1	1|1	1|1	1|1	0|1	1|1	1|1	1|1	1|1	1|1	1|0	1|1	1|1	1|0	0|1	0|1	1|1	0|1	1|1	1|0	0|0	0|0	1|0	0|1
PAMAJ01428	3000001	3050000	3028471_A>G_stpg4_intron_variant,stpg4_non_coding_transcript_variant	1.986e-05	4.54e-05	1.676e-09	5.413e-06	0.0003572	0|1	1|1	1|1	1|1	1|1	1|1	1|1	0|1	1|1	1|1	0|0	0|0	0|0	0|0	0|0	0|0	0|0	0|0	0|0	0|0	1|0	0|1	0|0	1|0	1|0	1|1	0|1	1|1	0|0	1|1	0|1	1|0	0|1	0|0	1|1	1|0	1|0	0|0	0|0	0|1
PAMAJ01428	3450001	3500000	3466489_A>G_tmem229b_downstream_gene_variant,tmem229b_downstream_gene_variant,haao_non_coding_transcript_variant	1.986e-05	4.54e-05	1.676e-09	5.413e-06	0.0003572	0|0	0|0	0|1	0|0	0|1	0|0	0|0	0|0	0|0	0|0	1|1	1|1	1|1	1|1	1|1	1|1	1|1	1|1	1|1	1|1	0|1	1|0	1|1	1|1	0|0	0|0	1|1	0|1	1|1	0|0	1|0	1|0	0|1	0|1	0|1	0|1	1|0	1|0	1|1	0|1
PAMAJ01449	2800001	2850000	2820667_A>G_na_intergenic_region	1.986e-05	4.54e-05	1.676e-09	5.413e-06	0.0003572	0|0	0|0	0|0	0|0	0|0	0|0	0|1	0|0	0|1	0|0	1|1	1|1	1|1	1|1	1|1	1|1	1|1	1|1	1|1	1|1	1|0	0|0	1|1	0|1	0|0	0|1	0|1	1|1	1|0	0|0	0|0	0|0	1|0	1|1	0|0	1|0	0|1	0|0	0|0	0|0
PAMAJ01449	2800001	2850000	2824131_G>C_na_intergenic_region	1.986e-05	4.54e-05	1.676e-09	5.413e-06	0.0003572	0|0	0|0	0|0	0|0	0|0	0|0	0|1	0|0	0|1	0|0	1|1	1|1	1|1	1|1	1|1	1|1	1|1	1|1	1|1	1|1	1|0	0|0	1|1	0|1	0|0	0|0	0|1	1|1	1|0	0|0	0|0	0|0	1|0	0|1	0|0	1|0	0|1	0|0	0|0	0|0
PAMAJ01518	1250001	1300000	1293467_A>G_strip1_upstream_gene_variant,strip1_upstream_gene_variant	1.986e-05	4.54e-05	1.676e-09	5.413e-06	0.0003572	1|1	1|1	1|1	1|1	1|1	1|1	1|1	1|1	1|1	1|1	1|0	0|0	0|0	0|0	0|0	0|0	0|0	0|1	0|0	0|0	0|0	0|1	0|0	0|0	0|0	0|0	1|0	0|0	0|1	0|0	0|1	1|1	0|0	0|1	1|1	0|1	0|0	1|0	0|1	0|1
PAMAJ01560	800001	850000	815131_G>A_na_intron_variant	1.986e-05	4.54e-05	1.676e-09	5.413e-06	0.0003572	0|0	0|0	0|0	0|0	0|0	0|0	0|0	0|0	0|0	0|0	1|1	1|1	1|1	1|1	0|1	1|1	1|0	1|1	1|1	1|1	1|0	0|0	0|1	0|1	0|0	0|1	0|1	0|0	1|1	0|0	1|0	0|1	0|0	0|0	0|0	1|0	1|0	0|0	0|1	0|0
PAMAJ01560	800001	850000	823644_A>G_na_intron_variant	1.986e-05	4.54e-05	1.676e-09	5.413e-06	0.0003572	0|0	0|0	0|0	0|0	0|0	0|0	0|0	0|0	0|0	0|0	1|1	1|1	1|1	1|1	0|1	1|1	0|1	1|1	1|1	1|1	0|0	0|0	0|0	0|0	0|0	0|0	0|0	0|0	0|0	0|0	0|0	0|0	1|0	0|0	0|0	0|0	1|1	0|0	0|0	0|0
PAMAJ01560	800001	850000	845340_C>T_grxcr1_intergenic_region	1.986e-05	4.54e-05	1.676e-09	5.413e-06	0.0003572	0|0	0|0	0|0	0|0	0|0	0|0	0|0	0|0	0|0	0|0	1|1	1|1	1|1	1|1	0|1	1|1	1|0	1|1	1|1	1|1	0|0	0|0	0|0	0|0	0|0	0|0	0|0	0|0	0|0	0|0	0|0	0|1	0|0	0|0	0|0	0|0	1|0	0|0	0|0	0|0
PAMAJ01560	1000001	1050000	1044669_A>C_hs3st1_upstream_gene_variant,na_intergenic_region,hs3st1_intergenic_region	1.986e-05	4.54e-05	1.676e-09	5.413e-06	0.0003572	0|0	0|0	0|0	0|0	0|0	0|0	0|0	0|0	0|0	0|0	1|1	1|1	1|1	1|1	1|0	1|1	0|1	1|1	1|1	1|1	0|0	0|0	0|0	0|0	0|0	0|0	0|0	0|0	0|0	0|0	0|0	0|0	0|0	0|0	0|0	0|0	1|0	0|0	0|0	0|0
PAMAJ01576	9050001	9100000	9095939_T>G_oxtr_intergenic_region,na_intergenic_region	1.986e-05	4.54e-05	1.676e-09	5.413e-06	0.0003572	0|0	0|0	0|0	0|0	0|0	0|0	0|0	0|0	0|0	0|0	1|1	1|1	1|1	1|1	0|1	1|1	1|1	0|1	1|1	1|1	0|1	0|1	1|1	1|1	0|0	1|1	0|0	0|1	0|0	1|1	1|0	0|0	1|1	0|1	1|0	0|0	1|1	0|1	0|1	0|1
PAMAJ01576	9050001	9100000	9099885_G>T_oxtr_intergenic_region,na_intergenic_region	1.986e-05	4.54e-05	1.676e-09	5.413e-06	0.0003572	0|0	0|0	0|0	0|0	0|0	0|0	0|0	0|0	0|0	0|0	0|1	1|1	1|1	1|1	0|1	1|1	1|1	1|1	1|1	1|1	1|1	1|1	1|1	1|1	1|0	1|1	1|0	0|1	0|0	1|1	1|0	0|0	1|1	0|1	1|0	0|0	1|1	0|1	0|1	0|1
PAMAJ01576	9050001	9100000	9099886_G>A_oxtr_intergenic_region,na_intergenic_region	1.986e-05	4.54e-05	1.676e-09	5.413e-06	0.0003572	0|0	0|0	0|0	0|0	0|0	0|0	0|0	0|0	0|0	0|0	0|1	1|1	1|1	1|1	0|1	1|1	1|1	1|1	1|1	1|1	1|1	1|1	1|1	1|1	1|0	1|1	1|0	0|1	0|0	1|1	1|0	0|0	1|1	0|1	1|0	0|0	1|1	0|1	0|1	0|1
PAMAJ01637	1800001	1850000	1827329_C>T_na_intergenic_region	1.986e-05	4.54e-05	1.676e-09	5.413e-06	0.0003572	0|0	1|0	0|0	0|0	0|0	1|0	0|0	0|0	0|0	0|0	1|1	1|1	1|1	1|1	1|1	1|1	1|1	1|1	1|1	1|1	1|1	0|0	1|1	0|1	0|0	0|0	0|1	1|0	1|0	0|0	0|0	1|1	0|0	0|0	0|1	0|0	0|0	1|1	1|0	0|1
PAMAJ01637	1800001	1850000	1827652_C>T_na_intergenic_region	1.986e-05	4.54e-05	1.676e-09	5.413e-06	0.0003572	0|0	1|0	0|0	0|0	0|0	1|0	0|0	0|0	0|0	0|0	1|1	1|1	1|1	1|1	1|1	1|1	1|1	1|1	1|1	1|1	0|1	0|0	1|1	0|1	0|0	0|0	0|1	1|1	1|0	0|0	0|0	1|1	0|0	0|0	0|0	0|0	0|1	0|0	0|0	0|0
PAMAJ00008	50001	100000	90162_T>C_	2.209e-05	0.0001234	2.909e-09	5.954e-05	5.954e-05	0|0	0|0	0|1	0|0	0|0	0|0	0|0	0|0	0|0	0|0	1|1	1|1	1|1	1|1	0|1	1|1	1|1	1|1	1|1	1|1	1|1	1|1	0|0	0|0	0|0	0|0	0|0	0|0	0|0	0|1	0|0	0|0	0|0	0|0	0|0	0|0	0|0	1|0	0|0	1|0
PAMAJ00008	50001	100000	90418_C>G_	2.209e-05	0.0001234	2.909e-09	5.954e-05	5.954e-05	0|0	0|0	0|1	0|0	0|0	0|0	0|0	0|0	0|0	0|0	1|1	1|1	1|1	1|1	0|1	1|1	1|1	1|1	1|1	1|1	0|0	1|1	0|0	0|0	0|0	0|0	0|0	0|0	0|0	0|0	0|0	0|0	0|0	0|0	0|0	0|0	0|0	1|0	0|0	1|0
PAMAJ00008	50001	100000	94652_T>C_pea15_upstream_gene_variant,pea15_upstream_gene_variant	2.209e-05	0.0001234	2.909e-09	5.954e-05	5.954e-05	0|0	0|0	0|0	0|0	0|0	0|0	0|0	0|0	0|0	1|0	1|1	1|1	1|1	1|1	1|0	1|1	1|1	1|1	1|1	1|1	0|0	0|0	0|0	0|0	0|0	0|0	0|0	1|0	1|1	1|1	1|1	0|0	0|0	1|0	0|1	0|0	0|0	0|0	0|1	0|0
PAMAJ00143	3600001	3650000	3649287_C>T_na_intron_variant	2.209e-05	0.0001234	2.909e-09	5.954e-05	5.954e-05	1|0	0|0	0|0	0|0	0|0	0|0	0|0	0|0	0|0	0|0	1|1	0|1	1|1	1|1	1|1	1|1	1|1	1|1	1|1	1|1	1|0	1|1	0|1	1|1	0|0	1|1	1|1	1|1	1|0	0|0	0|0	1|0	0|1	0|1	0|1	0|0	1|1	0|1	1|0	0|0
PAMAJ00927	400001	450000	421639_C>T_na_intergenic_region,na_intergenic_region	2.209e-05	0.0001234	2.909e-09	5.954e-05	5.954e-05	0|0	0|0	0|0	0|0	0|0	0|0	0|0	0|1	0|0	0|0	1|1	1|1	1|1	1|1	1|1	1|1	1|1	1|1	1|0	1|1	1|0	0|0	1|1	0|1	0|0	0|0	0|1	1|0	1|0	0|0	0|0	0|0	0|0	0|0	0|0	0|0	0|0	0|0	0|0	0|0
PAMAJ00927	400001	450000	438360_C>T_na_intergenic_region,na_intergenic_region	2.209e-05	0.0001234	2.909e-09	5.954e-05	5.954e-05	0|0	0|0	0|0	0|0	0|0	0|0	0|1	0|0	0|0	0|0	1|1	1|1	1|1	1|1	1|1	1|1	1|1	1|1	0|1	1|1	0|1	0|0	1|1	0|1	0|0	0|0	1|0	0|1	0|1	0|0	0|0	0|0	0|0	0|0	1|0	0|0	0|0	0|0	0|0	0|0
PAMAJ00927	400001	450000	439782_C>G_na_intergenic_region,na_intergenic_region	2.209e-05	0.0001234	2.909e-09	5.954e-05	5.954e-05	0|0	0|0	0|0	0|0	0|0	0|0	0|1	0|0	0|0	0|0	1|1	1|1	1|1	1|1	1|1	1|1	1|1	1|1	0|1	1|1	0|1	0|0	1|1	0|1	0|0	0|0	1|0	0|1	0|1	0|0	0|0	0|1	0|0	0|0	0|0	0|0	0|0	0|0	0|0	0|0
PAMAJ00927	400001	450000	440035_C>T_na_intergenic_region,na_intergenic_region	2.209e-05	0.0001234	2.909e-09	5.954e-05	5.954e-05	0|0	0|0	0|0	0|0	0|0	0|0	0|1	0|0	0|0	0|0	1|1	1|1	1|1	1|1	1|1	1|1	1|1	1|1	0|1	1|1	0|1	0|0	1|1	0|1	0|0	0|0	1|0	0|1	0|1	0|0	0|0	0|1	0|0	0|0	0|0	0|0	0|0	0|0	0|0	0|0
PAMAJ00927	400001	450000	440361_C>G_na_intergenic_region,na_intergenic_region	2.209e-05	0.0001234	2.909e-09	5.954e-05	5.954e-05	0|0	0|0	0|0	0|0	0|0	0|0	0|1	0|0	0|0	0|0	1|1	1|1	1|1	1|1	1|1	1|1	1|1	1|1	0|1	1|1	0|1	0|0	1|1	0|1	0|0	0|0	1|0	0|1	0|1	0|0	0|0	0|1	0|0	0|0	0|0	0|0	0|0	0|0	0|0	0|0
PAMAJ01010	3250001	3300000	3258214_G>A_rab28_intron_variant,rab28_non_coding_transcript_variant	2.209e-05	0.0001234	2.909e-09	5.954e-05	5.954e-05	1|1	1|1	1|1	1|1	1|1	1|1	0|1	1|1	1|1	1|1	0|0	0|0	0|0	0|0	0|0	0|0	0|1	0|0	0|0	0|0	1|1	1|1	1|1	1|0	1|0	1|1	1|1	1|1	1|1	1|0	0|1	1|1	1|0	1|1	1|0	0|1	1|1	1|1	1|1	1|1
PAMAJ01018	50001	100000	89502_T>G_na_intergenic_region	2.209e-05	0.0001234	2.909e-09	5.954e-05	5.954e-05	1|1	1|1	1|1	0|1	1|1	1|1	1|1	1|1	1|1	1|1	0|0	0|0	0|0	0|0	0|0	0|0	1|0	0|0	0|0	0|0	1|1	0|0	0|1	1|1	0|1	1|0	0|0	1|1	1|1	1|1	1|1	1|1	1|1	1|1	1|1	1|1	1|1	1|1	1|1	1|1
PAMAJ01104	250001	300000	255626_G>A_ndrg2_intergenic_region	2.209e-05	0.0001234	2.909e-09	5.954e-05	5.954e-05	0|0	0|0	0|1	0|0	0|0	0|0	0|0	0|0	0|0	0|0	1|1	1|0	1|1	1|1	1|1	1|1	1|1	1|1	1|1	1|1	0|0	0|0	0|0	0|0	0|0	0|0	0|0	0|0	0|0	0|0	0|0	0|0	0|1	0|0	0|0	0|0	0|0	0|1	0|0	0|1
PAMAJ01104	250001	300000	263415_G>T_ndrg2_intergenic_region	2.209e-05	0.0001234	2.909e-09	5.954e-05	5.954e-05	0|0	0|0	0|0	0|0	0|0	0|0	0|0	0|0	1|0	0|0	1|1	1|1	1|1	1|1	1|0	1|1	1|1	1|1	1|1	1|1	0|0	0|1	0|0	0|0	0|0	0|0	0|1	1|0	0|0	0|0	0|0	0|0	0|1	0|0	0|0	0|0	0|0	0|0	0|0	0|1
PAMAJ01104	250001	300000	267676_C>T_ndrg2_intergenic_region	2.209e-05	0.0001234	2.909e-09	5.954e-05	5.954e-05	0|0	0|0	0|0	0|0	0|0	0|0	1|0	0|0	0|0	0|0	1|1	1|1	1|1	1|1	1|0	1|1	1|1	1|1	1|1	1|1	0|1	1|1	0|0	1|0	0|0	0|0	1|0	1|0	0|0	0|0	0|1	0|0	0|1	0|0	0|0	0|0	0|1	1|0	0|0	1|1
PAMAJ01387	1	50000	30971_G>T_si:cabz01030277.1_upstream_gene_variant,f13a1_intergenic_region,si:cabz01030277.1_intergenic_region	2.209e-05	0.0001234	2.909e-09	5.954e-05	5.954e-05	0|0	0|0	0|0	0|0	0|0	0|0	0|0	1|0	0|0	0|0	0|1	1|1	1|1	1|1	1|1	1|1	1|1	1|1	1|1	1|1	0|0	0|0	0|0	0|0	0|0	1|1	0|0	1|1	1|1	0|0	0|0	0|0	0|0	0|0	0|1	0|0	1|1	0|1	0|0	0|0
PAMAJ00426	1600001	1650000	1627490_G>A_pitpna_synonymous_variant,pitpna_non_coding_transcript_variant	2.931e-05	4.54e-05	1.285e-08	5.413e-06	0.001548	0|0	0|0	0|0	0|0	0|0	0|0	0|0	0|0	0|0	0|0	1|1	0|1	1|1	1|1	1|1	1|1	1|1	0|1	1|0	1|1	1|0	0|1	1|0	0|1	0|1	1|0	1|0	1|0	1|0	0|0	1|0	1|1	1|0	1|1	0|0	0|0	1|0	1|1	1|0	0|1
PAMAJ00529	10650001	10700000	10651038_G>A_na_intergenic_region,atad1a_intergenic_region	2.931e-05	4.54e-05	1.285e-08	5.413e-06	0.001548	0|1	0|0	0|0	0|1	0|0	0|0	0|0	0|0	0|0	1|0	1|1	1|1	1|1	1|1	1|1	1|1	1|1	1|1	1|1	1|1	1|1	1|0	0|1	1|1	0|1	1|1	0|1	0|1	1|0	1|0	1|1	1|0	1|0	1|1	1|0	0|0	1|1	1|1	1|0	1|1
PAMAJ00529	10700001	10750000	10711546_A>C_atad1a_intron_variant,atad1a_non_coding_transcript_variant	2.931e-05	4.54e-05	1.285e-08	5.413e-06	0.001548	0|1	0|0	0|0	0|0	0|0	1|0	0|0	0|0	0|0	0|1	1|1	1|1	1|1	1|1	1|1	1|1	1|1	1|1	1|1	1|1	0|0	1|0	0|1	0|1	0|1	1|0	0|1	0|0	1|0	0|1	0|0	1|0	1|1	0|0	0|0	1|0	0|1	0|1	0|1	0|1
PAMAJ00529	10700001	10750000	10711632_G>A_atad1a_intron_variant,atad1a_non_coding_transcript_variant	2.931e-05	4.54e-05	1.285e-08	5.413e-06	0.001548	0|1	0|0	0|0	0|0	0|0	1|0	0|0	0|0	0|0	0|1	1|1	1|1	1|1	1|1	1|1	1|1	1|1	1|1	1|1	1|1	1|0	1|1	0|1	0|1	0|1	1|0	0|1	0|0	1|0	0|1	0|0	1|0	1|1	0|0	0|0	1|0	0|1	0|1	0|1	0|1
PAMAJ00722	200001	224806	212032_A>T_pus7l_upstream_gene_variant,pus7l_upstream_gene_variant	2.931e-05	4.54e-05	1.285e-08	5.413e-06	0.001548	1|1	0|1	1|0	1|1	1|1	1|1	1|1	1|0	1|1	1|1	0|0	0|0	0|0	0|0	0|0	0|0	0|0	0|0	0|0	0|0	0|0	0|0	0|1	0|0	1|0	1|0	0|0	0|0	0|0	1|1	0|1	0|0	0|0	1|0	1|0	0|0	0|0	1|0	1|0	0|0
PAMAJ00722	200001	224806	212133_A>G_pus7l_upstream_gene_variant,pus7l_upstream_gene_variant	2.931e-05	4.54e-05	1.285e-08	5.413e-06	0.001548	1|1	0|1	1|0	1|1	1|1	1|1	1|1	1|0	1|1	1|1	0|0	0|0	0|0	0|0	0|0	0|0	0|0	0|0	0|0	0|0	0|0	0|0	0|1	0|0	1|0	1|0	0|0	0|0	0|0	1|1	0|1	0|0	0|0	1|0	1|0	0|0	1|0	1|0	1|0	0|0
PAMAJ00841	6200001	6250000	6206143_G>A_si:dkey-215k6.1_intergenic_region	2.931e-05	4.54e-05	1.285e-08	5.413e-06	0.001548	0|0	0|0	0|0	0|0	0|0	0|0	0|0	0|0	0|0	0|0	1|1	1|1	1|1	1|1	1|0	1|1	1|1	1|0	0|1	1|1	0|0	1|1	0|1	0|0	1|0	1|0	0|1	0|0	0|0	0|1	1|1	1|0	0|0	1|1	1|1	1|1	1|0	1|0	0|0	0|1
PAMAJ00841	6200001	6250000	6236573_T>C_si:dkey-215k6.1_upstream_gene_variant,si:dkey-215k6.1_downstream_gene_variant	2.931e-05	4.54e-05	1.285e-08	5.413e-06	0.001548	1|1	1|1	1|1	1|1	1|1	1|1	1|1	1|1	1|1	1|1	0|0	0|0	0|0	0|0	0|0	0|0	1|0	1|0	0|1	0|0	1|1	1|1	1|1	1|1	1|1	1|1	1|1	1|1	1|1	1|1	1|1	1|1	1|1	1|1	1|1	1|1	1|1	1|1	1|1	1|1
PAMAJ00917	11300001	11350000	11321977_G>A_	2.931e-05	4.54e-05	1.285e-08	5.413e-06	0.001548	0|0	0|0	0|0	0|0	0|0	0|0	0|0	0|0	0|0	0|0	1|1	1|1	1|1	1|1	1|0	1|1	0|1	1|0	1|1	1|1	0|0	0|0	1|0	0|0	0|1	0|0	0|0	1|0	0|0	1|0	1|0	0|1	0|0	0|0	0|0	0|1	0|0	0|0	1|0	0|0
PAMAJ00917	11300001	11350000	11323231_G>A_	2.931e-05	4.54e-05	1.285e-08	5.413e-06	0.001548	0|0	0|0	0|0	0|0	0|0	0|0	0|0	0|0	0|0	0|0	1|1	1|1	1|1	1|1	1|0	1|1	0|1	1|0	1|1	1|1	0|0	0|0	1|0	0|0	0|1	0|0	0|0	1|0	0|0	1|0	1|0	0|1	0|0	0|0	0|0	0|1	0|1	0|0	1|0	0|0
PAMAJ00917	11300001	11350000	11326987_T>G_sipa1l2_upstream_gene_variant,sipa1l2_downstream_gene_variant	2.931e-05	4.54e-05	1.285e-08	5.413e-06	0.001548	0|0	0|0	0|0	0|0	0|0	0|0	0|0	0|0	0|0	0|0	1|1	1|1	1|1	1|1	1|0	1|1	0|1	1|0	1|1	1|1	0|0	0|0	1|0	0|0	0|1	0|0	0|0	1|0	0|0	1|0	1|0	0|1	0|0	0|0	0|0	0|1	0|1	0|0	1|0	0|0
PAMAJ00917	11350001	11400000	11359782_C>G_sipa1l2_intergenic_region,na_intergenic_region	2.931e-05	4.54e-05	1.285e-08	5.413e-06	0.001548	0|0	0|0	0|0	0|0	0|0	0|0	0|0	0|0	0|0	0|0	1|1	1|1	1|1	1|1	0|1	1|1	0|1	1|0	1|1	1|1	0|0	0|0	1|0	0|0	0|1	0|0	0|0	1|0	0|0	1|0	1|0	0|1	0|0	0|0	0|0	0|1	0|1	0|0	0|1	0|0
PAMAJ00917	11350001	11400000	11364194_T>G_sipa1l2_intergenic_region,na_intergenic_region	2.931e-05	4.54e-05	1.285e-08	5.413e-06	0.001548	0|0	0|0	0|0	0|0	0|0	0|0	0|0	0|0	0|0	0|0	1|1	1|1	1|1	1|1	0|1	1|1	0|1	1|0	1|1	1|1	0|0	0|0	1|0	0|0	0|1	0|0	0|0	1|0	0|0	1|0	0|1	0|1	0|0	0|0	0|0	0|1	0|1	0|0	0|1	0|0
PAMAJ00917	11350001	11400000	11382269_A>G_na_upstream_gene_variant,na_upstream_gene_variant	2.931e-05	4.54e-05	1.285e-08	5.413e-06	0.001548	0|0	0|0	0|0	0|0	0|0	0|0	0|0	0|0	0|0	0|0	1|1	1|1	1|1	1|1	0|1	1|1	0|1	1|0	1|1	1|1	0|0	0|0	1|0	0|0	0|1	0|0	0|0	1|0	0|0	1|0	0|1	0|1	0|0	0|0	0|0	0|1	1|0	0|0	0|1	0|0
PAMAJ00917	11350001	11400000	11382424_G>A_na_upstream_gene_variant,na_upstream_gene_variant	2.931e-05	4.54e-05	1.285e-08	5.413e-06	0.001548	0|0	0|0	0|0	0|0	0|0	0|0	0|0	0|0	0|0	0|0	1|1	1|1	1|1	1|1	0|1	1|1	0|1	1|0	1|1	1|1	0|0	0|0	1|0	0|1	0|1	0|0	0|0	1|0	0|0	1|0	0|0	0|1	0|0	0|0	0|0	0|1	1|0	0|0	0|1	0|0
PAMAJ00917	11350001	11400000	11396793_C>T_na_upstream_gene_variant,na_downstream_gene_variant,ntpcr_downstream_gene_variant	2.931e-05	4.54e-05	1.285e-08	5.413e-06	0.001548	0|0	0|0	0|0	0|0	0|0	0|0	0|0	0|0	0|0	0|0	1|1	1|1	1|1	1|1	0|1	1|1	0|1	1|0	1|1	1|1	0|0	0|0	0|1	0|0	0|1	0|0	0|0	1|0	0|0	1|0	1|0	0|1	0|0	0|0	0|0	0|1	1|0	0|0	0|1	0|0
PAMAJ00917	11350001	11400000	11397916_G>T_na_upstream_gene_variant,na_downstream_gene_variant,ntpcr_downstream_gene_variant	2.931e-05	4.54e-05	1.285e-08	5.413e-06	0.001548	0|0	0|0	0|0	0|0	0|0	0|0	0|0	0|0	0|0	0|0	1|1	1|1	1|1	1|1	0|1	1|1	0|1	1|0	1|1	1|1	0|0	0|0	0|1	0|0	0|1	0|0	0|0	1|0	0|0	1|1	1|0	0|1	0|0	1|0	0|0	0|1	1|0	1|0	0|1	0|0
PAMAJ00927	400001	450000	402514_C>T_na_intergenic_region,na_intergenic_region	2.931e-05	4.54e-05	1.285e-08	5.413e-06	0.001548	0|0	0|0	0|0	0|0	0|0	0|0	0|0	0|0	0|0	0|0	1|0	1|1	1|1	1|1	1|1	1|0	1|1	1|1	1|0	1|1	1|1	0|0	0|0	0|0	0|1	0|0	0|0	1|0	1|1	1|0	0|0	0|1	0|0	0|0	0|1	0|1	1|1	1|0	0|1	0|0
PAMAJ00927	400001	450000	403925_A>G_na_intergenic_region,na_intergenic_region	2.931e-05	4.54e-05	1.285e-08	5.413e-06	0.001548	0|0	0|0	0|0	0|0	0|0	0|0	0|0	0|0	0|0	0|0	1|0	1|1	1|1	1|1	1|0	1|0	1|1	1|1	1|1	1|1	0|1	0|0	0|0	0|0	0|1	1|0	0|0	1|0	0|1	1|0	0|0	0|1	1|0	1|0	0|1	0|1	1|0	1|1	0|1	1|0
PAMAJ01018	200001	250000	236236_G>A_na_intergenic_region,aacs_intergenic_region	2.931e-05	4.54e-05	1.285e-08	5.413e-06	0.001548	1|1	1|1	1|1	1|1	1|1	1|1	1|1	1|1	1|1	1|1	0|0	0|0	0|0	0|0	0|1	0|0	0|0	1|0	1|0	0|0	1|1	0|0	1|0	1|1	1|0	1|0	0|1	1|1	1|1	1|0	1|1	1|1	1|1	1|1	1|1	1|1	1|1	1|1	1|1	1|1
PAMAJ01018	200001	250000	237154_T>C_na_intergenic_region,aacs_intergenic_region	2.931e-05	4.54e-05	1.285e-08	5.413e-06	0.001548	0|0	0|0	0|0	0|0	0|0	0|0	0|0	0|0	0|0	0|0	1|1	1|1	1|1	1|1	1|0	1|1	0|1	0|1	1|1	1|1	0|0	1|1	0|1	0|0	0|1	0|1	1|0	0|0	0|0	0|1	0|0	0|0	0|0	1|0	0|0	0|0	0|0	0|0	0|0	0|0
PAMAJ01018	250001	300000	251216_T>C_na_intergenic_region,aacs_intergenic_region	2.931e-05	4.54e-05	1.285e-08	5.413e-06	0.001548	1|1	1|1	1|1	1|1	1|1	1|1	1|1	1|1	1|1	1|1	0|0	0|0	0|0	0|0	0|1	0|0	1|0	0|0	0|1	0|0	1|1	0|0	1|0	1|1	0|1	0|1	0|1	1|1	1|1	0|1	1|1	1|1	1|1	1|1	1|1	1|0	1|1	1|1	1|1	1|1
PAMAJ01018	300001	350000	314555_T>A_aacs_intergenic_region,gak_intergenic_region	2.931e-05	4.54e-05	1.285e-08	5.413e-06	0.001548	1|1	0|1	1|1	0|1	1|1	1|1	0|1	1|1	1|1	1|1	0|0	0|0	0|0	0|0	0|0	0|0	0|0	0|0	0|0	0|0	1|1	0|0	0|1	1|0	0|1	0|1	0|0	1|1	0|1	0|1	0|0	0|0	0|0	1|0	0|1	0|0	0|0	0|0	1|0	0|0
PAMAJ01018	300001	350000	314765_A>C_aacs_intergenic_region,gak_intergenic_region	2.931e-05	4.54e-05	1.285e-08	5.413e-06	0.001548	1|1	0|1	1|1	0|1	1|1	1|1	0|1	1|1	1|1	1|1	0|0	0|0	0|0	0|0	0|0	0|0	0|0	0|0	0|0	0|0	1|1	0|0	0|1	1|0	0|1	0|1	1|0	1|1	0|1	0|1	0|0	0|0	0|0	1|0	0|1	0|0	0|0	0|0	1|0	0|0
PAMAJ01018	300001	350000	320080_G>A_gak_upstream_gene_variant,gak_upstream_gene_variant	2.931e-05	4.54e-05	1.285e-08	5.413e-06	0.001548	0|0	0|0	0|0	0|0	0|0	0|0	0|0	0|0	0|0	0|0	1|1	1|1	1|1	1|1	0|1	1|1	1|1	1|0	1|0	1|1	0|0	1|1	1|0	0|0	1|0	1|0	0|1	0|0	0|0	1|0	0|0	0|0	0|0	0|0	0|0	0|0	0|0	0|0	0|0	0|0
PAMAJ01018	600001	650000	642887_C>A_tmem8b_intergenic_region	2.931e-05	4.54e-05	1.285e-08	5.413e-06	0.001548	0|1	1|1	1|1	0|1	1|1	1|1	0|1	1|1	1|1	1|1	0|0	0|0	0|0	0|0	0|0	0|0	0|0	0|0	0|0	0|0	0|1	1|0	0|0	1|0	1|0	1|0	0|0	0|1	0|0	0|0	1|1	1|0	1|0	1|1	1|1	1|1	0|1	0|1	1|0	1|0
PAMAJ01104	250001	300000	263604_A>T_ndrg2_intergenic_region	2.931e-05	4.54e-05	1.285e-08	5.413e-06	0.001548	0|0	0|0	0|0	0|1	0|0	0|0	0|0	0|0	1|0	1|0	1|1	1|1	1|1	1|1	1|1	1|1	1|1	1|1	1|1	1|1	0|1	0|1	0|0	1|0	0|0	1|1	0|1	1|0	1|1	1|1	0|0	0|0	0|1	0|0	0|0	0|0	0|0	0|0	0|0	1|1
PAMAJ01104	250001	300000	269687_C>G_ndrg2_intergenic_region	2.931e-05	4.54e-05	1.285e-08	5.413e-06	0.001548	0|0	0|0	0|0	0|0	0|0	0|0	0|0	0|0	0|0	0|0	0|1	1|1	0|1	1|1	1|1	1|1	1|1	1|1	1|1	1|0	1|0	0|1	0|0	0|0	0|0	0|0	0|0	0|0	0|0	1|0	0|0	0|0	0|1	0|0	0|0	0|0	0|0	1|0	0|0	0|1
PAMAJ01236	4550001	4598772	4560014_G>A_mcidas_upstream_gene_variant,gpx8_intergenic_region,mcidas_intergenic_region	2.931e-05	4.54e-05	1.285e-08	5.413e-06	0.001548	1|0	1|1	1|1	0|1	1|0	1|1	1|1	1|1	1|1	1|1	0|0	0|0	0|0	0|0	0|0	0|0	0|0	0|0	0|0	0|0	1|1	0|1	0|0	1|0	0|1	1|0	0|1	1|0	1|0	0|0	1|1	0|1	1|0	1|1	1|1	1|1	1|0	1|0	0|1	0|1
PAMAJ01428	3550001	3600000	3590772_A>G_pcgf6_upstream_gene_variant,pcgf6_upstream_gene_variant,rnf122_downstream_gene_variant	2.931e-05	4.54e-05	1.285e-08	5.413e-06	0.001548	1|0	1|1	1|0	1|1	1|1	1|1	1|1	1|0	1|1	1|1	0|0	0|0	0|0	0|0	0|0	0|0	0|0	0|0	0|0	0|0	1|1	1|1	0|1	0|1	1|1	1|1	0|1	1|1	0|0	1|1	1|0	1|0	0|1	0|1	0|1	1|0	1|1	0|1	1|0	0|1
PAMAJ01449	2800001	2850000	2813194_G>A_na_intergenic_region	2.931e-05	4.54e-05	1.285e-08	5.413e-06	0.001548	0|0	0|0	0|0	0|0	0|0	0|0	0|0	0|0	0|0	0|0	0|1	1|1	1|1	1|1	1|1	1|0	1|1	1|1	0|1	1|1	0|0	0|0	0|0	0|0	0|0	0|0	0|0	1|0	0|0	0|0	0|0	0|0	1|0	0|1	0|0	0|0	0|1	0|0	0|0	0|0
PAMAJ01518	1250001	1300000	1286154_T>C_na_intron_variant,na_non_coding_transcript_variant	2.931e-05	4.54e-05	1.285e-08	5.413e-06	0.001548	1|1	1|1	1|1	1|1	1|1	1|1	1|1	1|1	1|1	1|1	0|0	0|0	0|0	0|0	1|0	0|0	0|0	0|1	1|0	0|0	0|0	0|1	0|0	0|0	1|1	0|0	1|1	0|0	1|1	0|0	0|1	1|1	0|0	0|1	1|1	0|1	0|0	1|0	0|1	0|1
PAMAJ00726	6750001	6800000	6796502_T>G_na_intergenic_region,cntn3a.1_intergenic_region	3.012e-05	4.54e-05	7.265e-05	5.413e-06	0.5	1|0	0|1	0|1	1|0	0|0	1|0	1|0	1|0	0|1	1|0	1|1	1|1	1|1	1|1	1|1	1|1	1|1	1|1	1|1	1|1	1|1	0|1	1|1	1|1	1|0	1|0	0|1	1|1	1|1	0|1	0|0	1|0	0|0	0|0	0|1	1|0	0|0	0|1	0|1	1|0
PAMAJ01018	800001	818248	803586_A>G_gpr54_upstream_gene_variant,na_upstream_gene_variant,gpr54_downstream_gene_variant	3.012e-05	4.54e-05	7.265e-05	5.413e-06	0.5	0|1	1|0	1|1	1|0	1|0	1|0	0|1	1|0	0|1	0|1	0|0	0|0	0|0	0|0	0|0	0|0	0|0	0|0	0|0	0|0	0|0	0|0	0|0	0|0	0|0	0|0	0|1	0|0	0|0	0|0	1|1	0|1	0|0	1|1	1|0	1|0	1|0	0|1	0|0	0|1
PAMAJ01104	250001	300000	274048_T>G_ndrg2_intergenic_region	3.012e-05	4.54e-05	7.265e-05	5.413e-06	0.5	1|0	0|1	1|0	1|0	1|0	0|1	1|1	0|1	1|0	1|0	0|0	0|0	0|0	0|0	0|0	0|0	0|0	0|0	0|0	0|0	1|0	0|0	1|1	0|0	0|0	0|0	0|1	0|0	0|0	1|0	0|0	0|1	1|1	0|1	1|0	0|1	1|0	1|0	1|1	0|1
PAMAJ01337	9100001	9150000	9102579_A>G_aplnr2_missense_variant,aplnr2_non_coding_transcript_variant	3.012e-05	4.54e-05	7.265e-05	5.413e-06	0.5	0|0	0|0	0|0	0|0	0|0	0|0	0|0	0|0	0|0	0|0	0|1	1|0	0|1	0|1	1|1	0|1	1|0	1|0	0|1	1|0	0|0	0|1	1|0	0|1	0|0	0|0	0|0	0|0	0|0	0|0	0|0	0|0	0|0	0|0	1|0	0|0	0|1	0|0	0|0	0|0
PAMAJ01337	9100001	9150000	9123573_G>A_parvb_intron_variant,parvb_non_coding_transcript_variant	3.012e-05	4.54e-05	7.265e-05	5.413e-06	0.5	0|0	0|0	0|0	0|0	0|0	0|0	0|0	0|0	0|0	0|0	0|1	1|0	0|1	1|0	1|1	0|1	0|1	1|0	1|0	1|0	0|0	0|1	1|1	1|1	1|0	0|0	0|1	1|0	1|0	1|0	0|1	0|0	0|0	0|0	0|1	0|0	1|0	0|0	0|0	0|0
PAMAJ01337	9100001	9150000	9123585_T>C_parvb_intron_variant,parvb_non_coding_transcript_variant	3.012e-05	4.54e-05	7.265e-05	5.413e-06	0.5	0|0	0|0	0|0	0|0	0|0	0|0	0|0	0|0	0|0	0|0	0|1	1|0	0|1	1|0	1|1	0|1	0|1	1|0	1|0	1|0	0|0	0|1	1|1	1|1	1|0	0|0	0|1	1|0	1|0	1|0	0|1	0|0	0|0	0|0	0|1	0|0	1|0	0|0	1|0	0|0
PAMAJ01337	9100001	9150000	9123631_G>A_parvb_intron_variant,parvb_non_coding_transcript_variant	3.012e-05	4.54e-05	7.265e-05	5.413e-06	0.5	0|0	0|0	0|0	0|0	0|0	0|0	0|0	0|0	0|0	0|0	0|1	1|0	0|1	1|0	1|1	0|1	0|1	1|0	1|0	1|0	0|0	1|1	1|1	1|1	1|0	0|0	0|1	1|0	1|0	1|0	0|1	0|0	0|0	0|0	0|1	0|0	1|0	0|0	0|0	0|0
PAMAJ01337	9100001	9150000	9124669_A>G_parvb_intron_variant,parvb_non_coding_transcript_variant	3.012e-05	4.54e-05	7.265e-05	5.413e-06	0.5	0|0	0|0	0|0	0|0	0|0	0|0	0|0	0|0	0|0	0|0	0|1	1|0	0|1	1|0	1|1	0|1	0|1	1|0	1|0	1|0	0|0	0|1	1|0	0|1	0|0	0|0	0|0	0|0	0|0	0|0	0|1	0|0	0|0	0|0	0|1	0|0	1|0	0|0	0|0	0|0
PAMAJ01337	9100001	9150000	9124758_T>C_parvb_intron_variant,parvb_non_coding_transcript_variant	3.012e-05	4.54e-05	7.265e-05	5.413e-06	0.5	0|0	0|0	0|0	0|0	0|0	0|0	0|0	0|0	0|0	0|0	0|1	1|0	0|1	1|0	1|1	0|1	0|1	1|0	1|0	1|0	0|0	0|1	1|0	0|1	0|0	0|0	0|0	0|0	0|0	0|0	0|1	0|0	0|0	0|0	0|1	0|0	1|0	0|0	0|0	0|0
PAMAJ01337	9100001	9150000	9126281_C>T_parvb_intron_variant,parvb_non_coding_transcript_variant	3.012e-05	4.54e-05	7.265e-05	5.413e-06	0.5	0|0	0|0	0|0	0|0	0|0	0|0	0|0	0|0	0|0	0|0	0|1	1|0	0|1	1|0	1|1	0|1	0|1	1|0	1|0	1|0	0|0	0|1	1|0	0|0	0|0	0|0	0|0	0|0	0|0	0|0	0|0	0|0	0|0	0|0	0|1	0|0	1|0	0|0	0|0	0|0
PAMAJ01337	9100001	9150000	9127245_A>C_parvb_intron_variant,parvb_non_coding_transcript_variant	3.012e-05	4.54e-05	7.265e-05	5.413e-06	0.5	0|0	0|0	0|0	0|0	0|0	0|0	0|0	0|0	0|0	0|0	0|1	1|0	0|1	1|0	1|1	0|1	0|1	1|0	1|0	1|0	0|0	0|1	1|0	0|1	0|0	0|0	0|0	0|0	0|0	0|0	0|0	0|0	0|0	0|0	0|1	0|0	1|0	0|0	0|0	0|0
PAMAJ01337	9100001	9150000	9132378_C>T_parvb_downstream_gene_variant,parvb_downstream_gene_variant	3.012e-05	4.54e-05	7.265e-05	5.413e-06	0.5	0|0	0|0	0|0	0|0	0|0	0|0	0|0	0|0	0|0	0|0	0|1	1|0	0|1	1|0	1|1	0|1	0|1	1|0	1|0	1|0	0|0	0|1	1|0	0|1	0|0	0|0	0|0	0|0	0|0	0|0	0|0	0|0	0|0	0|0	0|1	0|0	1|0	0|0	0|0	0|0
PAMAJ01387	1	50000	30196_T>G_si:cabz01030277.1_upstream_gene_variant,f13a1_intergenic_region,si:cabz01030277.1_intergenic_region	3.012e-05	4.54e-05	7.265e-05	5.413e-06	0.5	0|1	1|0	1|0	0|1	0|1	1|0	0|0	1|0	1|0	0|1	1|1	1|1	1|1	1|1	1|1	1|1	1|1	1|1	1|1	1|1	1|0	1|0	1|1	1|1	0|1	1|1	0|0	1|1	1|1	1|0	1|0	1|0	1|0	1|1	1|1	0|1	1|1	1|1	1|0	1|1
PAMAJ00143	3600001	3650000	3645500_T>G_na_intron_variant	3.641e-05	0.0001722	2.91e-08	5.954e-05	0.0003572	1|1	1|1	1|1	1|0	1|1	1|1	1|1	1|1	1|0	1|1	0|0	1|0	0|0	0|0	0|0	0|0	0|0	0|0	0|0	0|0	0|1	0|0	0|0	0|0	1|1	0|0	0|0	0|0	0|1	1|1	1|1	0|1	1|0	1|0	1|0	1|1	0|0	1|0	0|1	1|1
PAMAJ00143	3600001	3650000	3645502_A>C_na_intron_variant	3.641e-05	0.0001722	2.91e-08	5.954e-05	0.0003572	1|1	1|1	1|1	1|0	1|1	1|1	1|1	1|1	1|0	1|1	0|0	1|0	0|0	0|0	0|0	0|0	0|0	0|0	0|0	0|0	0|1	0|0	0|0	0|0	1|1	0|0	0|0	0|0	0|1	1|1	1|1	0|1	1|0	1|0	1|0	1|1	0|0	1|0	0|1	1|1
PAMAJ00143	3600001	3650000	3647557_A>T_na_intron_variant	3.641e-05	0.0001722	2.91e-08	5.954e-05	0.0003572	1|0	0|0	0|0	0|0	0|0	0|0	0|0	0|0	0|0	0|0	1|1	0|1	1|1	1|1	1|1	1|1	1|1	1|1	0|1	1|1	1|0	0|0	1|1	0|1	0|0	0|0	1|0	1|1	1|0	0|0	0|0	0|0	0|1	0|0	0|0	0|0	1|0	0|0	0|0	0|0
PAMAJ00143	3600001	3650000	3647558_T>C_na_intron_variant	3.641e-05	0.0001722	2.91e-08	5.954e-05	0.0003572	1|0	0|0	0|0	0|0	0|0	0|0	0|0	0|0	0|0	0|0	1|1	0|1	1|1	1|1	1|1	1|1	1|1	1|1	0|1	1|1	1|0	0|0	1|1	0|1	0|0	0|0	1|0	1|1	1|0	0|0	0|0	0|0	0|1	0|0	0|0	0|0	1|0	0|0	0|0	0|0
PAMAJ00426	1600001	1650000	1638474_G>A_na_upstream_gene_variant,na_upstream_gene_variant	3.641e-05	0.0001722	2.91e-08	5.954e-05	0.0003572	0|0	0|0	0|0	0|0	0|0	0|0	1|0	0|0	0|0	0|0	0|1	1|1	1|0	1|1	1|1	1|1	1|1	1|1	1|1	1|1	0|0	0|0	1|1	0|1	0|0	0|0	0|0	0|1	0|0	0|1	1|1	1|0	1|0	0|0	0|0	0|0	0|1	1|0	0|0	0|0
PAMAJ00668	9850001	9900000	9876957_T>A_	3.641e-05	0.0001722	2.91e-08	5.954e-05	0.0003572	0|1	0|0	0|0	0|0	1|0	0|0	0|0	0|0	0|0	0|0	1|1	1|1	1|1	1|1	1|1	1|1	1|1	0|1	1|1	1|1	0|0	0|0	1|1	0|0	0|0	0|0	0|0	1|0	0|0	0|0	0|0	0|0	0|0	0|0	0|0	0|0	0|0	0|0	1|0	0|0
PAMAJ00668	9850001	9900000	9881912_C>A_chl1_intergenic_region	3.641e-05	0.0001722	2.91e-08	5.954e-05	0.0003572	0|1	0|0	0|0	0|0	1|0	0|0	0|0	0|0	0|0	0|0	1|1	1|1	1|1	1|1	1|1	1|1	1|1	0|1	1|1	1|1	0|0	0|0	0|1	1|0	0|0	0|0	0|0	1|0	0|0	0|0	0|0	0|0	0|0	0|0	0|0	0|0	0|0	0|0	1|0	0|0
PAMAJ00668	9850001	9900000	9882230_T>A_chl1_intergenic_region	3.641e-05	0.0001722	2.91e-08	5.954e-05	0.0003572	0|1	0|0	0|0	0|0	1|0	0|0	0|0	0|0	0|0	0|0	1|1	1|1	1|1	1|1	1|1	1|1	1|1	0|1	1|1	1|1	0|0	0|0	0|1	1|0	0|0	0|0	0|0	1|0	0|0	0|0	0|0	0|0	0|0	0|0	0|0	0|0	0|0	0|0	1|0	0|0
PAMAJ00668	9850001	9900000	9882665_C>T_chl1_intergenic_region	3.641e-05	0.0001722	2.91e-08	5.954e-05	0.0003572	0|0	0|0	0|0	0|0	0|0	0|0	0|1	0|0	0|0	0|0	1|1	1|1	1|1	1|1	1|0	1|1	1|1	0|1	1|1	1|1	0|0	0|0	0|1	1|0	0|0	0|0	0|0	1|0	0|0	0|0	0|0	0|0	0|0	0|0	0|0	0|0	0|0	0|0	0|0	0|0
PAMAJ00668	9850001	9900000	9882786_C>G_chl1_intergenic_region	3.641e-05	0.0001722	2.91e-08	5.954e-05	0.0003572	0|0	0|0	0|0	0|0	0|0	0|0	0|1	0|0	0|0	0|0	1|1	1|1	1|1	1|1	1|0	1|1	1|1	0|1	1|1	1|1	0|0	0|0	0|1	1|0	0|0	0|0	0|0	1|0	0|0	0|0	0|0	0|0	0|0	0|0	0|0	0|0	0|0	0|0	0|0	0|0
PAMAJ00927	400001	450000	422684_G>T_na_intergenic_region,na_intergenic_region	3.641e-05	0.0001722	2.91e-08	5.954e-05	0.0003572	0|0	0|0	0|0	0|0	0|0	0|0	0|0	0|1	0|0	0|0	1|1	0|1	1|1	1|1	1|1	1|1	1|1	1|1	1|0	1|1	1|0	0|0	1|1	0|1	0|0	0|0	0|1	1|0	1|0	0|0	0|0	0|0	0|0	0|0	0|0	0|0	0|0	0|0	0|0	0|0
PAMAJ00927	400001	450000	428811_G>A_na_intergenic_region,na_intergenic_region	3.641e-05	0.0001722	2.91e-08	5.954e-05	0.0003572	0|0	0|0	0|0	0|1	0|0	0|0	0|0	0|0	1|0	0|0	1|1	1|1	1|1	1|1	1|1	1|1	1|1	1|1	1|0	1|1	1|0	0|0	1|1	0|1	0|0	0|0	0|1	1|0	1|0	0|0	0|0	0|0	0|0	0|0	0|0	0|1	0|0	0|0	0|0	0|0
PAMAJ00927	400001	450000	429091_C>G_na_intergenic_region,na_intergenic_region	3.641e-05	0.0001722	2.91e-08	5.954e-05	0.0003572	0|0	0|0	0|0	0|1	0|0	0|0	0|0	0|0	1|0	0|0	1|1	1|1	1|1	1|1	1|1	1|1	1|1	1|1	1|0	1|1	1|0	0|0	1|1	0|1	0|0	0|0	0|1	1|0	1|0	0|0	0|0	0|0	0|0	0|0	0|0	0|1	0|0	0|0	0|0	0|0
PAMAJ00927	400001	450000	429316_C>G_na_intergenic_region,na_intergenic_region	3.641e-05	0.0001722	2.91e-08	5.954e-05	0.0003572	0|0	0|0	0|0	0|1	0|0	0|0	0|0	0|0	1|0	0|0	1|1	1|1	1|1	1|1	1|1	1|1	1|1	1|1	1|0	1|1	1|0	1|1	1|1	1|1	0|0	0|1	1|1	1|0	1|0	0|0	0|0	0|0	0|0	0|0	0|0	0|1	0|0	0|0	0|0	0|0
PAMAJ00927	400001	450000	429432_G>A_na_intergenic_region,na_intergenic_region	3.641e-05	0.0001722	2.91e-08	5.954e-05	0.0003572	0|0	0|0	0|0	0|1	0|0	0|0	0|0	0|0	1|0	0|0	1|1	1|1	1|1	1|1	1|1	1|1	1|1	1|1	1|0	1|1	1|0	0|0	1|1	0|1	0|0	0|0	0|1	1|0	1|0	0|0	0|0	0|0	0|0	0|0	0|0	0|1	0|0	0|0	0|0	0|0
PAMAJ00927	400001	450000	440075_G>C_na_intergenic_region,na_intergenic_region	3.641e-05	0.0001722	2.91e-08	5.954e-05	0.0003572	0|0	0|0	0|0	0|0	0|0	0|0	0|1	1|0	0|0	0|0	1|1	1|1	1|1	1|1	1|1	1|1	1|1	1|1	0|1	1|1	0|1	0|0	1|1	0|1	0|0	0|0	1|0	0|1	0|1	0|0	1|0	0|1	0|0	0|0	0|0	0|0	0|0	0|0	0|0	0|0
PAMAJ01010	3250001	3300000	3291487_T>C_rab28_intergenic_region	3.641e-05	0.0001722	2.91e-08	5.954e-05	0.0003572	0|0	0|0	0|0	0|1	0|0	0|0	0|0	0|0	0|0	1|0	1|1	1|1	1|1	1|1	0|1	1|1	1|1	1|1	1|1	1|1	0|0	0|0	0|1	0|0	1|0	0|0	0|1	1|0	0|0	0|0	0|0	0|0	0|0	0|0	0|0	0|0	0|0	0|0	0|0	0|0
PAMAJ01018	800001	818248	804470_A>C_gpr54_upstream_gene_variant,na_upstream_gene_variant,gpr54_downstream_gene_variant	3.641e-05	0.0001722	2.91e-08	5.954e-05	0.0003572	1|0	0|0	0|0	0|0	0|0	0|0	1|0	0|0	0|0	0|0	1|1	1|1	1|1	1|1	1|1	1|1	0|1	1|1	1|1	1|1	0|1	1|0	1|1	0|1	0|1	0|1	1|0	1|0	1|0	1|1	0|0	0|0	0|0	0|0	0|0	0|0	0|0	0|0	0|0	0|0
PAMAJ01018	800001	818248	804575_G>A_gpr54_upstream_gene_variant,na_upstream_gene_variant,gpr54_downstream_gene_variant	3.641e-05	0.0001722	2.91e-08	5.954e-05	0.0003572	1|0	0|0	0|0	0|0	0|0	0|0	1|0	0|0	0|0	0|0	1|1	1|1	1|1	1|1	1|1	1|1	0|1	1|1	1|1	1|1	0|1	1|0	1|1	0|1	0|1	0|1	1|0	1|0	1|0	1|1	0|0	0|0	0|0	0|0	0|0	0|0	0|0	0|0	0|0	0|0
PAMAJ01018	800001	818248	805858_A>T_gpr54_upstream_gene_variant,na_upstream_gene_variant,gpr54_downstream_gene_variant	3.641e-05	0.0001722	2.91e-08	5.954e-05	0.0003572	0|1	1|1	1|1	1|1	1|1	1|1	0|1	1|1	1|1	1|1	0|0	0|0	0|0	0|0	0|0	0|0	1|0	0|0	0|0	0|0	1|0	0|1	0|0	1|0	1|0	1|0	0|1	0|1	0|1	0|0	1|1	1|1	1|1	1|1	1|1	1|1	1|1	1|1	1|1	1|1
PAMAJ01018	800001	818248	808202_C>A_gpr54_upstream_gene_variant,gpr54_downstream_gene_variant,na_non_coding_transcript_variant	3.641e-05	0.0001722	2.91e-08	5.954e-05	0.0003572	0|1	1|1	1|1	1|1	1|1	1|1	0|1	1|1	1|1	1|1	0|0	0|0	0|0	0|0	0|0	0|0	1|0	0|0	0|0	0|0	1|0	0|1	0|0	1|0	1|0	1|0	0|1	0|1	0|0	0|0	1|1	1|1	1|1	1|1	1|1	1|1	1|1	1|1	1|1	1|1
PAMAJ01104	250001	300000	250925_A>C_ndrg2_intergenic_region	3.641e-05	0.0001722	2.91e-08	5.954e-05	0.0003572	1|0	0|0	0|0	0|1	0|0	0|0	0|0	0|0	0|0	0|0	1|1	1|1	1|1	1|1	1|0	1|1	1|1	1|1	1|1	1|1	1|0	1|1	1|0	0|1	1|0	0|1	1|1	1|0	0|0	1|0	0|1	0|0	0|0	0|0	0|1	0|0	0|0	0|0	0|0	0|0
PAMAJ01104	250001	300000	256204_A>G_ndrg2_intergenic_region	3.641e-05	0.0001722	2.91e-08	5.954e-05	0.0003572	0|0	0|0	1|0	0|0	0|0	0|0	0|0	0|0	1|0	0|0	1|1	1|1	1|1	1|1	1|0	1|1	1|1	1|1	1|1	1|1	1|0	1|1	0|0	0|1	0|0	0|0	1|1	1|0	0|0	0|0	0|0	0|0	1|1	0|1	1|0	0|0	0|0	0|0	0|1	0|1
PAMAJ01104	250001	300000	256234_G>T_ndrg2_intergenic_region	3.641e-05	0.0001722	2.91e-08	5.954e-05	0.0003572	0|0	0|0	1|0	0|0	0|0	0|0	0|0	0|0	1|0	0|0	1|1	1|1	1|1	1|1	1|0	1|1	1|1	1|1	1|1	1|1	1|0	1|1	0|0	0|1	0|0	0|0	1|1	1|0	0|0	0|0	0|0	0|0	1|1	0|1	1|0	0|0	0|0	0|0	0|1	0|1
PAMAJ01104	250001	300000	263126_A>G_ndrg2_intergenic_region	3.641e-05	0.0001722	2.91e-08	5.954e-05	0.0003572	0|0	0|0	1|0	0|0	0|0	0|0	0|0	0|0	1|0	0|0	1|1	1|1	1|1	1|1	1|0	1|1	1|1	1|1	1|1	1|1	1|0	1|1	0|0	0|1	0|0	0|0	1|1	1|0	0|0	0|0	0|0	0|0	0|1	0|0	0|0	0|0	0|0	0|0	0|0	0|1
PAMAJ01104	250001	300000	267703_C>T_ndrg2_intergenic_region	3.641e-05	0.0001722	2.91e-08	5.954e-05	0.0003572	0|0	0|0	0|0	0|0	0|0	0|0	1|0	0|0	0|0	0|1	1|1	1|1	1|1	1|1	1|0	1|1	1|1	1|1	1|1	1|1	0|1	1|1	0|0	1|0	0|0	0|0	1|0	1|0	0|0	0|0	0|1	0|0	0|1	0|0	0|0	0|0	0|1	1|0	0|0	1|1
PAMAJ01449	2800001	2850000	2821197_T>C_na_intergenic_region	3.641e-05	0.0001722	2.91e-08	5.954e-05	0.0003572	0|0	0|0	0|0	0|0	0|0	0|0	0|1	0|0	0|1	0|0	1|1	1|1	1|1	1|1	1|1	1|1	1|1	1|1	0|1	1|1	1|0	0|0	1|1	0|1	0|0	0|0	0|1	1|1	1|0	0|0	0|0	0|0	1|0	0|1	0|0	1|0	0|1	0|0	0|0	0|0
PAMAJ01449	2800001	2850000	2823238_A>G_na_intergenic_region	3.641e-05	0.0001722	2.91e-08	5.954e-05	0.0003572	0|0	0|0	0|0	0|0	0|0	0|0	0|1	0|0	1|0	0|0	1|1	1|1	1|1	1|1	1|1	1|1	1|1	1|1	1|0	1|1	1|0	0|0	1|1	0|1	0|0	0|0	0|1	1|1	1|0	0|0	0|0	0|0	1|0	0|1	0|0	1|0	0|1	0|0	0|0	0|0
PAMAJ01449	2800001	2850000	2823853_A>T_na_intergenic_region	3.641e-05	0.0001722	2.91e-08	5.954e-05	0.0003572	0|0	0|0	0|0	0|0	0|0	0|0	0|1	0|0	0|1	0|0	1|1	1|1	1|1	1|1	1|1	1|1	1|1	1|1	1|0	1|1	1|0	0|0	1|1	0|1	0|0	0|0	0|1	1|1	1|0	0|0	0|0	0|0	1|0	0|1	0|0	1|0	0|1	0|0	0|0	0|0
PAMAJ01560	1000001	1050000	1003562_T>C_na_downstream_gene_variant,na_downstream_gene_variant	3.641e-05	0.0001722	2.91e-08	5.954e-05	0.0003572	1|1	1|1	1|1	1|1	1|1	1|1	0|1	1|1	1|1	1|1	0|0	0|0	0|0	0|0	0|1	0|0	1|0	0|0	0|0	0|0	1|1	1|1	1|1	1|1	1|1	1|1	1|1	1|1	1|1	1|1	1|1	0|1	1|1	1|1	1|1	1|1	0|1	1|1	1|1	1|1
PAMAJ01560	1000001	1050000	1043115_C>A_na_intergenic_region,hs3st1_intergenic_region	3.641e-05	0.0001722	2.91e-08	5.954e-05	0.0003572	0|0	0|0	0|0	0|0	0|0	0|0	0|0	1|0	0|0	0|0	1|1	1|1	1|1	1|1	1|0	1|1	1|0	1|1	1|1	1|1	0|0	0|0	0|0	0|0	0|0	0|0	0|0	0|0	0|0	0|0	1|0	0|0	1|0	0|0	0|1	0|0	1|1	0|0	0|0	0|0
PAMAJ01560	1000001	1050000	1043116_G>A_na_intergenic_region,hs3st1_intergenic_region	3.641e-05	0.0001722	2.91e-08	5.954e-05	0.0003572	0|0	0|0	0|0	0|0	0|0	0|0	0|0	1|0	0|0	0|0	1|1	1|1	1|1	1|1	1|0	1|1	1|0	1|1	1|1	1|1	0|0	0|0	0|0	0|0	0|0	0|0	0|0	0|0	0|0	0|0	1|0	0|0	1|0	0|0	0|1	0|0	1|1	0|0	0|0	0|0
PAMAJ01560	1000001	1050000	1043260_G>T_na_intergenic_region,hs3st1_intergenic_region	3.641e-05	0.0001722	2.91e-08	5.954e-05	0.0003572	0|0	0|0	0|0	0|0	0|0	0|0	0|0	1|0	0|0	0|0	1|1	1|1	1|1	1|1	1|0	1|1	1|0	1|1	1|1	1|1	0|0	0|0	0|0	0|0	0|0	0|0	0|0	0|0	0|0	0|0	1|0	0|0	1|0	0|0	0|1	0|0	1|1	0|0	0|0	0|0
PAMAJ01560	1000001	1050000	1043281_G>A_na_intergenic_region,hs3st1_intergenic_region	3.641e-05	0.0001722	2.91e-08	5.954e-05	0.0003572	0|0	0|0	0|0	0|0	0|0	0|0	0|0	1|0	0|0	0|0	1|1	1|1	1|1	1|1	1|0	1|1	1|0	1|1	1|1	1|1	0|0	0|0	0|0	0|0	0|0	0|0	0|0	0|0	0|0	0|0	1|0	0|0	1|0	0|0	0|1	0|0	1|1	0|0	0|0	0|0
PAMAJ00143	3600001	3650000	3628750_A>T_na_intron_variant	4.062e-05	4.54e-05	7.709e-08	5.413e-06	0.005418	0|0	0|0	0|0	0|0	0|0	0|0	0|0	0|0	0|0	0|0	1|0	1|1	1|1	1|1	0|1	0|1	1|1	1|1	0|1	1|1	0|0	0|0	0|0	0|0	1|1	0|0	0|0	0|1	0|0	0|1	0|0	1|0	1|1	0|0	0|1	0|0	1|0	0|0	0|1	0|1
PAMAJ00143	3600001	3650000	3639053_G>A_na_intron_variant	4.062e-05	4.54e-05	7.709e-08	5.413e-06	0.005418	0|0	0|0	0|0	0|0	0|0	0|0	0|0	0|0	0|0	0|0	1|0	0|1	1|1	1|1	0|1	1|1	1|1	1|1	0|1	1|1	0|0	0|0	0|0	0|0	0|0	0|0	0|0	0|1	0|0	0|0	0|0	0|0	0|1	0|0	0|0	0|0	1|0	0|0	0|0	0|0
PAMAJ00143	3600001	3650000	3639077_G>A_na_intron_variant	4.062e-05	4.54e-05	7.709e-08	5.413e-06	0.005418	0|0	0|0	0|0	0|0	0|0	0|0	0|0	0|0	0|0	0|0	1|1	0|1	1|1	1|1	0|1	0|1	1|1	1|1	0|1	1|1	0|0	0|0	0|0	0|0	0|0	0|0	0|0	0|1	0|0	0|0	0|0	0|0	0|1	0|0	0|0	0|0	1|0	0|0	0|0	0|0
PAMAJ00143	3650001	3700000	3655432_C>T_na_intergenic_region	4.062e-05	4.54e-05	7.709e-08	5.413e-06	0.005418	0|0	0|0	0|0	0|0	0|0	0|0	0|0	0|0	0|0	0|0	1|0	0|1	1|1	1|1	1|1	0|1	1|1	1|1	0|1	1|1	0|0	0|0	0|0	0|0	0|0	0|0	0|0	0|1	0|0	0|0	0|0	0|0	0|1	0|0	0|0	0|0	1|0	0|0	0|0	0|0
PAMAJ00426	1600001	1650000	1615255_G>A_	4.062e-05	4.54e-05	7.709e-08	5.413e-06	0.005418	0|0	0|0	0|0	0|0	0|0	0|0	0|0	0|0	0|0	0|0	1|0	1|1	0|1	1|1	1|1	1|1	1|1	1|0	0|1	1|1	0|0	0|0	1|0	0|1	0|0	0|0	0|0	0|0	0|0	0|0	1|0	1|0	0|0	1|0	0|0	0|0	0|0	0|1	0|0	0|0
PAMAJ00426	1600001	1650000	1631662_A>T_pitpna_intron_variant,pitpna_non_coding_transcript_variant	4.062e-05	4.54e-05	7.709e-08	5.413e-06	0.005418	0|1	0|1	0|0	1|0	0|0	0|0	0|0	0|0	0|0	0|1	1|1	1|1	1|1	1|1	1|1	1|1	1|1	1|1	1|1	1|1	0|0	0|0	1|1	1|1	0|0	0|1	0|1	0|1	0|0	1|1	1|0	1|0	1|0	1|0	0|1	1|1	0|0	1|0	0|0	1|0
PAMAJ00529	10700001	10750000	10707106_C>T_atad1a_intron_variant,atad1a_non_coding_transcript_variant	4.062e-05	4.54e-05	7.709e-08	5.413e-06	0.005418	0|1	0|1	0|0	0|0	0|0	1|0	0|0	0|0	0|0	0|1	1|1	1|1	1|1	1|1	1|1	1|1	1|1	1|1	1|1	1|1	0|0	1|0	0|1	0|0	0|0	1|0	0|1	0|0	0|1	0|1	0|0	1|1	1|1	0|0	1|0	1|1	0|1	1|1	0|1	1|1
PAMAJ00529	10700001	10750000	10707229_C>A_atad1a_intron_variant,atad1a_non_coding_transcript_variant	4.062e-05	4.54e-05	7.709e-08	5.413e-06	0.005418	0|1	0|1	0|0	0|0	0|0	1|0	0|0	0|0	0|0	0|1	1|1	1|1	1|1	1|1	1|1	1|1	1|1	1|1	1|1	1|1	0|0	1|0	0|1	0|0	0|0	1|0	0|1	0|0	0|0	0|1	0|0	1|1	1|1	0|0	1|0	1|1	1|1	1|1	0|1	1|1
PAMAJ00529	10700001	10750000	10708140_A>G_atad1a_intron_variant,atad1a_non_coding_transcript_variant	4.062e-05	4.54e-05	7.709e-08	5.413e-06	0.005418	0|1	0|1	0|0	0|0	0|0	1|0	0|0	0|0	0|0	0|1	1|1	1|1	1|1	1|1	1|1	1|1	1|1	1|1	1|1	1|1	1|0	1|0	0|1	0|1	0|0	1|0	0|1	0|0	1|0	0|1	0|0	1|0	1|1	0|0	0|0	1|0	0|1	0|1	0|1	0|1
PAMAJ00529	10700001	10750000	10708309_C>T_atad1a_intron_variant,atad1a_non_coding_transcript_variant	4.062e-05	4.54e-05	7.709e-08	5.413e-06	0.005418	0|1	0|1	0|0	0|0	0|0	1|0	0|0	0|0	0|0	0|1	1|1	1|1	1|1	1|1	1|1	1|1	1|1	1|1	1|1	1|1	1|0	1|0	0|1	0|1	0|1	1|0	0|1	0|0	1|0	0|1	0|0	1|0	1|1	0|0	0|1	1|0	0|1	0|1	0|1	0|1
PAMAJ00529	10700001	10750000	10708891_C>A_atad1a_intron_variant,atad1a_non_coding_transcript_variant	4.062e-05	4.54e-05	7.709e-08	5.413e-06	0.005418	1|0	1|0	1|1	1|1	1|1	0|1	1|1	1|1	1|1	1|0	0|0	0|0	0|0	0|0	0|0	0|0	0|0	0|0	0|0	0|0	0|1	0|1	1|0	1|0	1|0	0|1	1|0	1|1	0|1	1|0	1|1	0|1	0|0	1|1	1|1	0|1	1|0	0|0	1|0	1|0
PAMAJ00529	10700001	10750000	10708930_C>T_atad1a_intron_variant,atad1a_non_coding_transcript_variant	4.062e-05	4.54e-05	7.709e-08	5.413e-06	0.005418	1|0	1|0	1|1	1|1	1|1	0|1	1|1	1|1	1|1	1|0	0|0	0|0	0|0	0|0	0|0	0|0	0|0	0|0	0|0	0|0	0|1	0|1	1|0	1|0	1|0	0|1	1|0	1|1	0|1	1|0	1|1	0|1	0|0	1|1	1|1	0|1	1|0	1|0	1|0	1|0
PAMAJ00529	10700001	10750000	10709377_T>A_atad1a_intron_variant,atad1a_non_coding_transcript_variant	4.062e-05	4.54e-05	7.709e-08	5.413e-06	0.005418	1|0	1|0	1|1	1|1	1|1	0|1	1|1	1|1	1|1	1|0	0|0	0|0	0|0	0|0	0|0	0|0	0|0	0|0	0|0	0|0	0|1	0|1	1|0	1|0	1|0	0|1	1|0	1|1	0|1	1|0	1|1	0|1	0|0	1|1	1|1	0|1	1|0	1|0	1|0	1|0
PAMAJ00529	10700001	10750000	10742017_G>A_	4.062e-05	4.54e-05	7.709e-08	5.413e-06	0.005418	0|1	1|1	0|1	1|1	0|1	1|1	1|1	1|0	1|1	1|1	0|0	0|0	0|0	0|0	0|0	0|0	0|0	0|0	0|0	0|0	1|1	0|1	1|0	1|1	1|1	0|1	1|0	1|1	1|0	1|0	1|1	0|1	0|1	1|1	1|1	1|1	1|0	1|0	0|1	1|0
PAMAJ00529	10700001	10750000	10742463_G>A_	4.062e-05	4.54e-05	7.709e-08	5.413e-06	0.005418	0|0	1|0	1|0	0|0	1|0	0|0	0|0	0|1	0|0	0|0	1|1	1|1	1|1	1|1	1|1	1|1	1|1	1|1	1|1	1|1	0|0	1|0	0|1	0|0	0|0	1|0	0|1	0|0	0|1	0|1	0|0	1|0	1|0	0|0	0|0	0|0	0|1	0|1	1|0	0|1
PAMAJ00529	10700001	10750000	10742497_T>C_	4.062e-05	4.54e-05	7.709e-08	5.413e-06	0.005418	0|0	1|0	1|0	0|0	1|0	0|0	0|0	0|1	0|0	0|0	1|1	1|1	1|1	1|1	1|1	1|1	1|1	1|1	1|1	1|1	0|0	1|0	0|1	0|0	0|0	1|0	0|1	0|0	0|1	0|1	0|0	1|0	1|0	0|0	0|0	0|0	0|1	0|1	1|0	0|1
PAMAJ00529	10700001	10750000	10742516_T>C_	4.062e-05	4.54e-05	7.709e-08	5.413e-06	0.005418	0|0	1|0	1|0	0|0	1|0	0|0	0|0	0|1	0|0	0|0	1|1	1|1	1|1	1|1	1|1	1|1	1|1	1|1	1|1	1|1	0|0	1|0	0|1	0|0	0|0	1|0	0|1	0|0	0|1	0|1	0|0	1|0	1|0	0|0	0|0	0|0	0|1	0|1	1|0	0|1
PAMAJ00529	10700001	10750000	10742529_A>G_	4.062e-05	4.54e-05	7.709e-08	5.413e-06	0.005418	0|0	1|0	1|0	0|0	1|0	0|0	0|0	0|1	0|0	0|0	1|1	1|1	1|1	1|1	1|1	1|1	1|1	1|1	1|1	1|1	0|0	1|0	0|1	0|0	0|0	1|0	0|1	0|0	0|1	0|1	0|0	1|0	1|0	0|0	0|0	0|0	0|1	0|1	1|0	0|1
PAMAJ00529	10700001	10750000	10743164_G>C_	4.062e-05	4.54e-05	7.709e-08	5.413e-06	0.005418	1|1	0|1	0|1	1|1	0|1	1|1	1|1	1|0	1|1	1|1	0|0	0|0	0|0	0|0	0|0	0|0	0|0	0|0	0|0	0|0	1|1	0|1	1|0	1|1	1|1	0|1	1|0	1|1	1|0	1|0	1|1	0|1	0|1	1|1	1|1	1|1	1|0	1|0	0|1	1|0
PAMAJ00529	10700001	10750000	10743767_T>A_	4.062e-05	4.54e-05	7.709e-08	5.413e-06	0.005418	0|0	1|0	1|0	0|0	1|0	0|0	0|0	0|1	0|0	0|0	1|1	1|1	1|1	1|1	1|1	1|1	1|1	1|1	1|1	1|1	0|0	1|0	0|1	0|0	0|0	1|0	0|1	0|0	0|1	0|1	0|0	1|0	1|0	0|0	0|0	0|0	0|1	0|1	1|0	0|1
PAMAJ00529	10700001	10750000	10744393_T>C_	4.062e-05	4.54e-05	7.709e-08	5.413e-06	0.005418	1|1	0|1	0|1	1|1	0|1	1|1	1|1	1|0	1|1	1|1	0|0	0|0	0|0	0|0	0|0	0|0	0|0	0|0	0|0	0|0	1|1	0|1	1|0	1|1	1|1	0|1	1|0	1|1	1|0	1|0	1|1	0|1	0|1	1|1	1|1	1|1	1|0	1|0	0|1	1|0
PAMAJ00722	200001	224806	210192_A>G_pus7l_upstream_gene_variant,pus7l_upstream_gene_variant	4.062e-05	4.54e-05	7.709e-08	5.413e-06	0.005418	0|1	0|1	1|1	1|1	0|1	1|1	1|1	1|0	1|1	1|1	0|0	0|0	0|0	0|0	0|0	0|0	0|0	0|0	0|0	0|0	0|0	0|0	0|1	0|0	1|0	1|0	0|0	0|0	0|0	1|1	0|1	0|0	0|0	1|0	1|1	1|0	1|0	1|0	1|0	0|0
PAMAJ00927	400001	450000	400692_C>T_na_intergenic_region,na_intergenic_region	4.062e-05	4.54e-05	7.709e-08	5.413e-06	0.005418	0|0	0|0	0|0	0|0	0|0	0|0	0|0	0|0	0|0	0|0	1|0	1|1	1|1	1|1	1|0	1|0	1|1	1|1	1|0	1|1	0|1	0|0	0|0	0|0	0|1	0|0	0|0	1|0	0|1	1|0	0|0	0|1	0|0	0|0	0|1	0|1	1|0	1|0	0|1	0|0
PAMAJ00927	400001	450000	402940_C>A_na_intergenic_region,na_intergenic_region	4.062e-05	4.54e-05	7.709e-08	5.413e-06	0.005418	0|0	0|0	0|0	0|0	0|0	0|0	0|0	0|0	0|0	0|0	1|0	1|1	1|1	1|1	1|0	1|0	1|1	1|1	1|0	1|1	0|1	0|0	0|0	0|0	0|1	0|0	0|0	1|0	0|1	1|0	0|0	0|1	0|1	0|0	0|1	0|0	1|0	1|0	0|1	0|0
PAMAJ00927	400001	450000	404195_C>T_na_intergenic_region,na_intergenic_region	4.062e-05	4.54e-05	7.709e-08	5.413e-06	0.005418	0|0	0|0	0|0	0|0	0|0	0|0	0|0	0|0	0|0	0|0	1|0	1|1	1|1	1|1	1|0	1|0	1|1	1|1	1|0	1|1	0|1	0|0	0|0	0|0	0|1	0|0	0|0	1|0	0|1	1|0	0|0	0|1	0|0	0|0	0|1	0|1	1|0	1|0	0|1	0|0
PAMAJ00927	400001	450000	413709_G>A_na_intergenic_region,na_intergenic_region	4.062e-05	4.54e-05	7.709e-08	5.413e-06	0.005418	0|0	0|0	0|0	0|0	0|0	0|0	0|0	0|0	0|0	0|0	1|0	1|1	1|1	1|1	1|0	0|1	1|1	1|1	1|0	1|1	0|1	0|0	0|0	0|0	1|0	0|0	0|0	1|0	0|0	1|0	0|0	1|1	0|0	0|0	1|0	0|0	0|0	1|0	0|1	0|0
PAMAJ00927	400001	450000	413933_A>G_na_intergenic_region,na_intergenic_region	4.062e-05	4.54e-05	7.709e-08	5.413e-06	0.005418	0|0	0|0	0|0	0|0	0|0	0|0	0|0	0|0	0|0	0|0	1|0	1|1	1|1	1|1	1|0	0|1	1|1	1|1	1|0	1|1	0|1	0|0	0|0	0|0	1|0	0|0	0|0	1|0	0|1	1|0	0|0	1|1	0|0	0|0	1|0	0|0	0|1	1|0	0|1	0|0
PAMAJ00927	400001	450000	415774_C>A_na_intergenic_region,na_intergenic_region	4.062e-05	4.54e-05	7.709e-08	5.413e-06	0.005418	0|0	0|0	0|0	0|0	0|0	0|0	0|0	0|0	0|0	0|0	1|0	1|1	1|1	1|1	1|0	0|1	1|1	1|1	1|0	1|1	0|1	0|0	0|0	0|0	1|0	0|0	0|0	1|0	1|1	1|0	0|0	1|1	0|0	0|0	1|0	0|0	0|1	1|0	0|1	0|0
PAMAJ00927	400001	450000	415877_A>G_na_intergenic_region,na_intergenic_region	4.062e-05	4.54e-05	7.709e-08	5.413e-06	0.005418	0|0	0|0	0|0	0|0	0|0	0|0	0|0	0|0	0|0	0|0	1|0	1|1	1|1	1|1	1|0	0|1	1|1	1|1	1|0	1|1	0|1	0|0	0|0	0|0	0|0	0|0	0|0	1|0	0|1	1|0	0|0	1|1	0|0	0|0	1|0	0|0	0|1	1|0	0|1	0|0
PAMAJ00927	400001	450000	416972_G>T_na_intergenic_region,na_intergenic_region	4.062e-05	4.54e-05	7.709e-08	5.413e-06	0.005418	0|0	0|0	0|0	0|0	0|0	0|0	0|0	0|0	0|0	0|0	0|1	1|1	1|1	1|1	1|0	0|1	1|1	1|1	1|0	1|1	0|1	0|0	0|0	0|0	1|1	0|0	0|0	1|1	0|1	1|1	0|0	1|1	0|0	0|0	0|0	0|0	1|0	1|0	1|1	0|0
PAMAJ00927	400001	450000	417045_T>G_na_intergenic_region,na_intergenic_region	4.062e-05	4.54e-05	7.709e-08	5.413e-06	0.005418	0|0	0|0	0|0	0|0	0|0	0|0	0|0	0|0	0|0	0|0	0|1	1|1	1|1	1|1	1|0	0|1	1|1	1|1	1|0	1|1	0|1	0|0	0|0	0|0	1|1	0|0	0|0	1|1	0|1	1|1	0|0	1|1	0|0	0|0	1|0	0|0	1|0	1|0	1|1	0|0
PAMAJ00927	400001	450000	438448_C>G_na_intergenic_region,na_intergenic_region	4.062e-05	4.54e-05	7.709e-08	5.413e-06	0.005418	0|0	0|0	0|0	0|0	0|0	0|0	0|0	0|0	0|0	0|0	0|1	1|1	1|1	1|1	1|0	1|0	1|1	1|1	0|1	1|1	0|0	0|0	0|0	0|0	0|0	0|0	0|0	0|1	0|0	0|0	0|0	1|0	0|0	0|0	0|1	0|0	1|0	1|0	0|1	0|0
PAMAJ00927	400001	450000	438471_G>A_na_intergenic_region,na_intergenic_region	4.062e-05	4.54e-05	7.709e-08	5.413e-06	0.005418	0|0	0|0	0|0	0|0	0|0	0|0	0|0	0|0	0|0	0|0	0|1	1|1	1|1	1|1	1|0	1|0	1|1	1|1	0|1	1|1	0|0	0|0	0|0	0|0	0|0	0|0	0|0	0|1	0|0	0|0	0|0	0|0	0|0	0|0	0|0	0|0	0|0	0|0	0|0	0|0
PAMAJ00927	400001	450000	442868_G>A_na_intergenic_region,na_intergenic_region	4.062e-05	4.54e-05	7.709e-08	5.413e-06	0.005418	0|0	0|0	0|0	0|0	0|0	0|0	0|0	0|0	0|0	0|0	0|1	1|1	1|1	1|1	1|0	1|0	1|1	1|1	0|1	1|1	0|0	0|0	0|0	0|0	0|0	0|0	0|0	0|1	0|0	0|0	0|0	0|0	0|0	0|0	0|0	0|1	0|0	0|0	0|0	0|0
PAMAJ00927	400001	450000	443147_C>T_na_intergenic_region,na_intergenic_region	4.062e-05	4.54e-05	7.709e-08	5.413e-06	0.005418	0|0	0|0	0|0	0|0	0|0	0|0	0|0	0|0	0|0	0|0	0|1	1|1	1|1	1|1	1|0	1|0	1|1	1|1	0|1	1|1	0|0	0|0	0|0	0|0	0|0	0|0	0|0	0|1	0|0	0|0	0|0	0|0	0|0	0|0	0|0	0|1	0|0	0|0	0|0	0|0
PAMAJ00927	400001	450000	443691_A>G_na_intergenic_region,na_intergenic_region	4.062e-05	4.54e-05	7.709e-08	5.413e-06	0.005418	0|0	0|0	0|0	0|0	0|0	0|0	0|0	0|0	0|0	0|0	0|1	1|1	1|1	1|1	1|0	1|0	1|1	1|1	0|1	1|1	0|0	0|0	0|0	0|0	0|0	0|0	0|0	0|1	0|0	0|0	0|0	0|0	0|0	0|0	0|0	0|0	0|0	0|0	0|0	0|0
PAMAJ00927	400001	450000	444173_C>A_na_intergenic_region,na_intergenic_region	4.062e-05	4.54e-05	7.709e-08	5.413e-06	0.005418	0|0	0|0	0|0	0|0	0|0	0|0	0|0	0|0	0|0	0|0	0|1	1|1	1|1	1|1	1|0	1|0	1|1	1|1	0|1	1|1	0|0	0|0	0|0	0|0	0|0	0|0	0|0	0|1	0|0	0|0	0|0	0|0	0|0	0|0	0|0	0|0	0|0	0|0	0|0	0|0
PAMAJ00927	400001	450000	444241_C>T_na_intergenic_region,na_intergenic_region	4.062e-05	4.54e-05	7.709e-08	5.413e-06	0.005418	0|0	0|0	0|0	0|0	0|0	0|0	0|0	0|0	0|0	0|0	0|1	1|1	1|1	1|1	1|0	1|0	1|1	1|1	0|1	1|1	0|0	0|0	0|0	0|0	0|0	0|0	0|0	0|1	0|0	0|0	0|0	0|0	0|0	0|0	0|0	0|0	0|0	0|0	0|0	0|0
PAMAJ01010	3250001	3300000	3261988_G>A_rab28_intron_variant,rab28_non_coding_transcript_variant	4.062e-05	4.54e-05	7.709e-08	5.413e-06	0.005418	0|0	0|0	0|0	0|0	0|0	0|0	0|0	0|0	0|0	0|0	0|1	1|1	0|1	1|1	0|1	1|1	1|1	1|0	1|1	1|1	0|0	0|0	0|0	0|0	0|0	0|0	0|0	0|0	0|0	0|0	0|0	0|0	0|0	0|0	0|0	0|0	0|0	0|0	0|0	0|0
PAMAJ01387	1	50000	24996_T>C_f13a1_intergenic_region,si:cabz01030277.1_intergenic_region	4.062e-05	4.54e-05	7.709e-08	5.413e-06	0.005418	0|1	0|1	0|1	0|0	0|0	0|0	0|0	0|1	0|0	0|0	1|1	1|1	1|1	1|1	1|1	1|1	1|1	1|1	1|1	1|1	1|1	1|1	1|0	1|1	1|1	1|1	0|1	1|1	1|1	1|0	0|1	1|1	0|0	0|0	1|0	1|1	1|1	1|0	0|0	0|1
PAMAJ01449	2800001	2850000	2802770_G>A_na_intergenic_region	4.062e-05	4.54e-05	7.709e-08	5.413e-06	0.005418	0|0	0|0	0|0	0|0	0|0	0|0	0|0	0|0	0|0	0|0	0|1	1|1	1|1	1|1	1|0	1|0	1|1	1|1	0|1	1|1	0|0	0|0	0|0	0|0	0|0	0|0	0|0	1|0	0|0	0|0	0|0	0|0	1|0	0|1	0|0	0|0	0|1	0|0	0|0	0|0
PAMAJ01449	2800001	2850000	2810314_G>A_na_intergenic_region	4.062e-05	4.54e-05	7.709e-08	5.413e-06	0.005418	0|0	1|0	1|0	0|0	0|0	0|0	1|0	1|0	0|0	0|0	1|1	1|1	1|1	1|1	1|1	1|1	1|1	1|1	1|1	1|1	0|1	1|1	1|1	1|1	0|0	1|1	1|1	1|1	1|0	0|0	1|0	1|0	1|0	1|1	1|0	0|1	1|1	1|0	1|0	0|0
PAMAJ01449	2800001	2850000	2812261_A>G_na_intergenic_region	4.062e-05	4.54e-05	7.709e-08	5.413e-06	0.005418	0|0	0|0	0|0	0|0	0|0	0|0	0|0	0|0	0|0	0|0	0|1	1|1	1|1	1|1	1|0	1|0	1|1	1|1	0|1	1|1	0|0	0|0	0|0	0|0	0|0	0|0	0|0	1|0	0|0	0|0	0|0	0|0	1|0	0|1	0|0	0|0	0|1	0|0	0|0	0|0
PAMAJ01449	2800001	2850000	2812437_A>G_na_intergenic_region	4.062e-05	4.54e-05	7.709e-08	5.413e-06	0.005418	0|0	0|0	0|0	0|0	0|0	0|0	0|0	0|0	0|0	0|0	0|1	1|1	1|1	1|1	1|0	1|0	1|1	1|1	0|1	1|1	0|0	0|0	0|0	0|0	0|0	0|0	0|0	1|0	0|0	0|0	0|0	0|0	1|0	0|1	0|0	0|0	0|1	0|0	0|0	0|0
PAMAJ01449	2800001	2850000	2818729_T>C_na_intergenic_region	4.062e-05	4.54e-05	7.709e-08	5.413e-06	0.005418	0|0	0|0	0|0	0|0	0|0	0|0	0|0	0|0	0|0	0|0	0|1	1|1	1|1	1|1	1|0	1|0	1|1	1|1	0|1	1|1	0|0	0|0	0|1	0|0	0|0	0|0	0|0	1|0	0|0	0|0	0|0	0|0	1|0	0|1	0|0	0|0	0|1	0|0	0|0	0|0
PAMAJ01449	2800001	2850000	2819832_T>G_na_intergenic_region	4.062e-05	4.54e-05	7.709e-08	5.413e-06	0.005418	0|0	0|0	0|0	0|0	0|0	0|0	0|0	0|0	0|0	0|0	0|1	1|1	1|1	1|1	1|0	1|0	1|1	1|1	0|1	1|1	0|0	0|0	0|0	0|0	0|0	0|0	0|0	1|0	0|0	0|0	0|0	0|0	1|0	0|1	0|0	0|0	0|1	0|0	0|0	0|0
PAMAJ01449	2800001	2850000	2819833_C>A_na_intergenic_region	4.062e-05	4.54e-05	7.709e-08	5.413e-06	0.005418	0|0	0|0	0|0	0|0	0|0	0|0	0|0	0|0	0|0	0|0	0|1	1|1	1|1	1|1	1|0	1|0	1|1	1|1	0|1	1|1	0|0	0|0	0|0	0|0	0|0	0|0	0|0	1|0	0|0	0|0	0|0	0|0	1|0	0|1	0|0	0|0	0|1	0|0	0|0	0|0
PAMAJ01449	2800001	2850000	2825534_C>A_na_intergenic_region	4.062e-05	4.54e-05	7.709e-08	5.413e-06	0.005418	0|0	0|0	0|0	0|0	0|0	0|0	0|0	0|0	0|0	0|0	0|1	1|1	1|1	1|1	1|0	1|0	1|1	1|1	1|0	1|1	0|0	0|0	0|0	0|0	0|0	0|0	0|0	1|0	0|0	0|0	0|0	0|0	1|0	1|1	0|0	0|0	0|0	0|0	0|0	0|0
PAMAJ01449	2800001	2850000	2827410_A>T_na_intergenic_region	4.062e-05	4.54e-05	7.709e-08	5.413e-06	0.005418	0|0	0|0	0|0	0|0	0|0	0|0	0|0	0|0	0|0	0|0	0|1	1|1	1|1	1|1	1|0	1|0	1|1	1|1	1|0	1|1	0|0	0|0	0|0	0|0	0|0	0|0	0|0	1|0	0|0	0|0	0|0	0|0	1|0	0|1	0|0	0|0	0|1	0|0	0|0	0|0
PAMAJ01449	2800001	2850000	2849664_T>G_na_intergenic_region	4.062e-05	4.54e-05	7.709e-08	5.413e-06	0.005418	0|0	0|0	0|0	0|0	0|0	0|0	0|0	0|0	0|0	0|0	1|0	1|1	1|1	1|1	0|1	0|1	1|1	1|1	0|1	1|1	0|0	0|0	0|0	0|0	0|0	0|0	0|0	0|1	0|0	0|0	0|0	0|0	0|0	0|0	0|0	0|0	0|1	0|0	0|0	0|0
PAMAJ00008	50001	100000	72600_G>A_	5.228e-05	NaN	1.676e-09	5.954e-05	5.954e-05	0|0	0|0	0|0	0|0	0|0	0|0	0|0	0|0	0|0	0|0	1|1	1|1	1|1	1|1	0|0	1|1	1|1	1|1	1|1	1|1	0|0	0|0	0|0	0|0	0|0	0|0	0|0	0|0	0|0	0|1	0|0	0|0	0|0	0|0	0|0	0|0	0|0	0|0	0|0	0|0
PAMAJ00143	3650001	3700000	3656359_C>G_na_intergenic_region	5.228e-05	4.54e-05	3.854e-07	5.413e-06	0.01625	0|0	0|0	0|0	0|0	0|0	0|0	0|0	0|0	0|0	0|0	1|0	0|1	1|1	1|1	1|0	0|1	1|1	1|1	0|1	1|1	0|0	0|0	0|0	0|0	0|0	0|0	0|0	0|1	0|0	0|0	0|0	0|0	0|1	0|0	0|0	0|0	1|0	0|0	0|0	0|0
PAMAJ00143	3650001	3700000	3663854_T>A_na_intergenic_region	5.228e-05	4.54e-05	3.854e-07	5.413e-06	0.01625	0|0	0|0	0|0	0|0	0|0	0|0	0|0	0|0	0|0	0|0	1|0	0|1	1|1	1|1	1|0	0|1	1|1	1|1	0|1	1|1	0|0	0|0	0|0	0|1	0|0	0|0	0|0	0|1	0|0	0|0	0|0	0|0	0|1	0|0	0|0	0|0	1|0	0|0	0|0	0|0
PAMAJ00314	50001	100000	62413_T>A_adgrg7_downstream_gene_variant,adgrg7_downstream_gene_variant	5.228e-05	4.54e-05	3.854e-07	5.413e-06	0.01625	1|1	1|1	1|1	0|1	1|0	1|1	0|1	0|1	0|1	1|1	0|0	0|0	0|0	0|0	0|0	0|0	0|0	0|0	0|0	0|0	0|0	0|0	0|0	0|0	0|0	1|1	0|0	0|0	1|1	0|0	1|1	0|0	0|0	0|0	0|0	0|0	0|0	0|0	0|0	1|1
PAMAJ00529	10700001	10750000	10708072_C>T_atad1a_intron_variant,atad1a_non_coding_transcript_variant	5.228e-05	4.54e-05	3.854e-07	5.413e-06	0.01625	0|1	0|1	0|0	0|1	0|0	1|0	0|0	0|0	0|0	0|1	1|1	1|1	1|1	1|1	1|1	1|1	1|1	1|1	1|1	1|1	1|1	1|0	0|1	0|1	0|0	1|0	0|1	0|0	1|0	0|1	0|0	1|0	1|1	0|0	0|0	1|0	0|1	0|1	0|1	0|1
PAMAJ00529	10700001	10750000	10708298_C>T_atad1a_intron_variant,atad1a_non_coding_transcript_variant	5.228e-05	4.54e-05	3.854e-07	5.413e-06	0.01625	0|1	0|1	0|0	0|1	0|0	1|0	0|0	0|0	0|0	0|1	1|1	1|1	1|1	1|1	1|1	1|1	1|1	1|1	1|1	1|1	1|0	1|0	0|1	0|1	0|1	1|0	0|1	0|0	1|0	0|1	0|0	1|0	1|1	0|0	0|1	1|0	0|1	0|1	0|1	0|1
PAMAJ00529	10700001	10750000	10740527_C>T_	5.228e-05	4.54e-05	3.854e-07	5.413e-06	0.01625	1|0	1|0	1|0	0|0	0|1	0|0	0|0	0|1	0|0	0|0	1|1	1|1	1|1	1|1	1|1	1|1	1|1	1|1	1|1	1|1	0|0	1|0	0|1	0|0	0|0	1|0	0|1	0|0	0|1	0|1	0|0	1|0	1|0	0|0	0|0	0|0	0|1	0|1	1|0	0|1
PAMAJ00529	10700001	10750000	10740882_A>G_	5.228e-05	4.54e-05	3.854e-07	5.413e-06	0.01625	1|0	1|0	1|0	0|0	1|0	0|0	0|0	0|1	0|0	0|0	1|1	1|1	1|1	1|1	1|1	1|1	1|1	1|1	1|1	1|1	0|0	1|0	0|1	0|0	0|0	1|0	0|1	0|1	0|1	0|1	0|0	1|0	0|0	0|0	0|0	0|0	0|1	0|1	1|0	0|1
PAMAJ00529	10700001	10750000	10740915_G>A_	5.228e-05	4.54e-05	3.854e-07	5.413e-06	0.01625	1|0	1|0	1|0	0|0	1|0	0|0	0|0	0|1	0|0	0|0	1|1	1|1	1|1	1|1	1|1	1|1	1|1	1|1	1|1	1|1	0|0	1|0	0|1	0|0	0|0	1|0	0|1	0|1	0|1	0|1	0|0	1|0	1|0	0|0	0|0	0|0	0|1	0|1	1|0	0|1
PAMAJ00529	10700001	10750000	10741657_T>G_	5.228e-05	4.54e-05	3.854e-07	5.413e-06	0.01625	0|1	0|1	0|1	1|1	0|1	1|1	1|1	1|0	1|1	1|1	0|0	0|0	0|0	0|0	0|0	0|0	0|0	0|0	0|0	0|0	1|1	0|1	1|0	1|1	1|1	0|1	1|0	1|1	1|0	1|0	1|1	0|1	0|1	1|1	1|1	1|1	1|0	1|0	0|1	1|0
PAMAJ00529	10700001	10750000	10741680_G>A_	5.228e-05	4.54e-05	3.854e-07	5.413e-06	0.01625	0|1	0|1	0|1	1|1	0|1	1|1	1|1	1|0	1|1	1|1	0|0	0|0	0|0	0|0	0|0	0|0	0|0	0|0	0|0	0|0	1|1	0|0	1|0	1|1	1|1	0|1	1|0	1|1	1|0	0|0	1|1	0|1	0|1	1|1	1|1	1|1	1|0	1|0	0|1	1|0
PAMAJ00529	10700001	10750000	10741923_G>A_	5.228e-05	4.54e-05	3.854e-07	5.413e-06	0.01625	0|1	0|1	0|1	1|1	0|1	1|1	1|1	1|0	1|1	1|1	0|0	0|0	0|0	0|0	0|0	0|0	0|0	0|0	0|0	0|0	1|1	0|1	1|0	1|1	1|1	0|1	1|0	1|1	1|0	1|0	1|1	0|1	0|1	1|1	1|1	1|1	1|0	1|0	0|1	1|0
PAMAJ00529	10700001	10750000	10741952_T>C_	5.228e-05	4.54e-05	3.854e-07	5.413e-06	0.01625	0|1	0|1	0|1	1|1	0|1	1|1	1|1	1|0	1|1	1|1	0|0	0|0	0|0	0|0	0|0	0|0	0|0	0|0	0|0	0|0	1|1	0|1	1|0	1|1	1|1	0|1	1|0	1|1	1|0	1|0	1|1	0|1	0|1	1|1	1|1	1|1	1|0	1|0	0|1	1|0
PAMAJ00529	10700001	10750000	10741953_G>A_	5.228e-05	4.54e-05	3.854e-07	5.413e-06	0.01625	0|1	0|1	0|1	1|1	0|1	1|1	1|1	1|0	1|1	1|1	0|0	0|0	0|0	0|0	0|0	0|0	0|0	0|0	0|0	0|0	1|1	0|1	1|0	1|1	1|1	0|1	1|0	1|1	1|0	1|0	1|1	0|1	0|1	1|1	1|1	1|1	1|0	1|0	0|1	1|0
PAMAJ00529	10700001	10750000	10742025_C>G_	5.228e-05	4.54e-05	3.854e-07	5.413e-06	0.01625	0|1	0|1	0|1	1|1	0|1	1|1	1|1	1|0	1|1	1|1	0|0	0|0	0|0	0|0	0|0	0|0	0|0	0|0	0|0	0|0	1|1	0|1	1|0	1|1	1|1	0|1	1|0	1|1	1|0	1|0	1|1	0|1	0|1	1|1	1|1	1|1	1|0	1|0	0|1	1|0
PAMAJ00529	10700001	10750000	10742824_A>G_	5.228e-05	4.54e-05	3.854e-07	5.413e-06	0.01625	1|0	1|0	1|0	0|0	1|0	0|0	0|0	0|1	0|0	0|0	1|1	1|1	1|1	1|1	1|1	1|1	1|1	1|1	1|1	1|1	0|0	1|0	0|1	0|0	0|0	1|0	0|1	0|0	0|1	0|1	0|0	1|0	1|0	0|0	0|0	0|0	0|1	0|1	1|0	1|1
PAMAJ00529	10700001	10750000	10745104_T>C_	5.228e-05	4.54e-05	3.854e-07	5.413e-06	0.01625	1|1	0|1	0|1	1|1	0|1	1|1	0|1	1|0	1|1	1|1	0|0	0|0	0|0	0|0	0|0	0|0	0|0	0|0	0|0	0|0	1|1	0|1	1|0	1|1	1|1	0|1	1|0	1|1	1|0	1|0	1|1	0|1	0|1	0|1	1|1	1|1	1|0	1|0	0|1	1|0
PAMAJ00529	10700001	10750000	10745146_G>T_	5.228e-05	4.54e-05	3.854e-07	5.413e-06	0.01625	1|1	0|1	0|1	1|1	0|1	1|1	0|1	1|0	1|1	1|1	0|0	0|0	0|0	0|0	0|0	0|0	0|0	0|0	0|0	0|0	1|1	0|1	1|0	1|1	1|1	0|1	1|0	1|1	1|0	1|0	1|1	0|1	0|1	0|1	1|1	1|1	1|0	1|0	0|1	1|0
PAMAJ00529	10700001	10750000	10745273_T>A_	5.228e-05	4.54e-05	3.854e-07	5.413e-06	0.01625	1|1	0|1	0|1	1|1	0|1	1|1	0|1	1|0	1|1	1|1	0|0	0|0	0|0	0|0	0|0	0|0	0|0	0|0	0|0	0|0	1|1	0|1	1|0	1|1	1|1	0|1	1|0	1|1	0|0	1|0	1|1	0|1	0|1	0|1	1|1	1|1	1|0	1|0	0|1	1|0
PAMAJ00529	10700001	10750000	10745283_T>C_	5.228e-05	4.54e-05	3.854e-07	5.413e-06	0.01625	1|1	0|1	0|1	1|1	0|1	1|1	0|1	1|0	1|1	1|1	0|0	0|0	0|0	0|0	0|0	0|0	0|0	0|0	0|0	0|0	1|1	0|1	1|0	1|1	1|1	0|1	1|0	1|1	0|0	1|0	1|1	0|1	0|1	0|1	1|1	1|1	1|0	1|0	0|1	1|0
PAMAJ00529	10700001	10750000	10747596_G>T_	5.228e-05	4.54e-05	3.854e-07	5.413e-06	0.01625	1|1	0|1	0|1	1|1	0|1	1|1	1|0	1|0	1|1	1|1	0|0	0|0	0|0	0|0	0|0	0|0	0|0	0|0	0|0	0|0	1|1	0|1	1|0	1|1	1|1	0|1	1|0	1|1	0|1	1|0	1|1	0|1	0|1	0|1	1|1	1|1	1|0	1|0	0|1	1|0
PAMAJ00529	10700001	10750000	10744979_T>C_	5.228e-05	4.54e-05	2.255e-05	5.413e-06	0.2368	0|1	0|1	0|1	1|1	0|1	1|1	0|1	1|0	0|1	1|0	0|0	0|0	0|0	0|0	0|0	0|0	0|0	0|0	0|0	0|0	1|1	0|1	1|0	1|1	1|1	0|1	1|0	1|1	1|0	1|0	1|1	0|1	0|1	0|1	1|1	1|1	1|0	1|0	0|1	1|0
PAMAJ00529	10700001	10750000	10747195_C>T_	5.228e-05	4.54e-05	2.255e-05	5.413e-06	0.2368	1|0	0|1	0|1	1|1	0|1	1|0	1|0	1|0	1|1	0|1	0|0	0|0	0|0	0|0	0|0	0|0	0|0	0|0	0|0	0|0	1|1	0|1	1|0	1|1	1|1	0|1	1|0	1|1	0|1	1|0	1|1	0|1	0|0	0|1	1|1	1|1	1|0	1|0	0|1	1|0
PAMAJ00841	6200001	6250000	6246607_G>T_si:dkey-215k6.1_intergenic_region,na_intergenic_region	5.228e-05	4.54e-05	3.854e-07	5.413e-06	0.01625	1|0	1|0	0|0	1|0	0|0	1|0	0|0	0|0	1|0	0|0	1|1	1|1	1|1	1|1	1|1	1|1	1|1	1|1	1|1	1|1	0|0	1|1	0|1	0|0	0|1	1|0	1|1	0|0	0|0	0|1	0|0	0|0	0|0	0|0	0|1	0|1	0|0	0|0	1|0	0|0
PAMAJ00927	400001	450000	405471_T>C_na_intergenic_region,na_intergenic_region	5.228e-05	4.54e-05	3.854e-07	5.413e-06	0.01625	0|0	0|0	0|0	0|0	0|0	0|0	0|0	0|0	0|0	0|0	1|0	0|1	1|1	1|1	1|0	1|0	1|1	1|1	1|0	1|1	0|1	0|0	0|0	0|0	0|1	0|0	0|0	1|0	0|1	1|0	0|0	0|1	0|0	0|0	0|1	0|1	1|0	1|0	0|1	0|0
PAMAJ00927	400001	450000	415199_G>A_na_intergenic_region,na_intergenic_region	5.228e-05	4.54e-05	3.854e-07	5.413e-06	0.01625	0|0	0|0	0|0	0|0	0|0	0|0	0|0	0|0	0|0	0|0	1|0	0|1	1|1	1|1	1|0	0|1	1|1	1|1	1|0	1|1	0|0	0|0	0|0	0|0	0|0	0|0	0|0	1|0	0|0	0|0	0|0	0|0	0|0	0|0	0|0	0|0	0|0	0|0	0|0	0|0
PAMAJ00927	400001	450000	440487_G>A_na_intergenic_region,na_intergenic_region	5.228e-05	4.54e-05	3.854e-07	5.413e-06	0.01625	0|0	0|0	0|1	0|0	1|0	0|1	0|1	0|0	1|0	0|0	1|1	1|1	1|1	1|1	1|1	1|1	1|1	1|1	1|1	1|1	1|1	0|0	1|1	0|1	1|0	0|1	1|0	0|1	1|1	1|0	0|0	0|1	0|1	1|0	0|0	0|0	0|0	0|1	0|0	0|0
PAMAJ00927	400001	450000	442479_A>G_na_intergenic_region,na_intergenic_region	5.228e-05	4.54e-05	3.854e-07	5.413e-06	0.01625	0|0	0|0	0|0	0|0	0|0	0|0	0|0	0|0	0|0	0|0	0|1	0|1	1|1	1|1	1|0	1|0	1|1	1|1	0|1	1|1	0|0	0|0	0|0	0|0	0|0	0|0	0|0	0|1	0|0	0|0	0|0	0|0	0|0	0|0	0|1	1|1	0|0	0|0	0|0	0|0
PAMAJ01010	3250001	3300000	3289663_C>T_rab28_intergenic_region	5.228e-05	4.54e-05	3.854e-07	5.413e-06	0.01625	0|0	0|0	0|0	0|0	0|0	0|0	0|0	0|0	0|0	0|0	1|0	1|1	1|0	1|1	0|1	1|0	0|1	1|1	1|1	1|1	0|0	0|1	0|0	0|0	0|0	0|0	0|0	0|0	0|0	0|0	0|0	0|0	0|0	1|0	0|0	0|0	0|0	0|0	0|0	0|1
PAMAJ01104	250001	300000	268108_A>C_ndrg2_intergenic_region	5.228e-05	NaN	1.676e-09	5.954e-05	5.954e-05	0|0	0|0	0|0	0|0	0|0	0|0	1|1	0|0	0|0	0|0	1|1	1|1	1|1	1|1	1|1	1|1	1|1	1|1	1|1	1|1	0|1	1|1	0|0	1|1	0|0	1|0	1|0	1|0	1|1	0|0	0|1	1|1	0|1	0|0	0|0	1|1	0|1	1|0	0|0	1|1
PAMAJ01104	250001	300000	268618_T>C_ndrg2_intergenic_region	5.228e-05	4.54e-05	3.854e-07	5.413e-06	0.01625	0|0	0|0	0|0	0|0	0|0	0|0	0|0	0|0	0|0	0|0	0|1	1|1	1|1	0|1	1|0	1|1	1|1	1|1	1|0	1|0	0|0	0|0	0|0	0|0	0|0	0|0	0|0	0|0	0|0	0|0	0|0	0|0	0|0	0|0	0|0	0|0	0|0	0|0	0|0	0|0
PAMAJ01104	250001	300000	274106_G>A_ndrg2_intergenic_region	5.228e-05	4.54e-05	3.854e-07	5.413e-06	0.01625	1|1	0|1	1|0	1|1	1|1	0|1	1|1	1|1	1|0	1|0	0|0	0|0	0|0	0|0	0|0	0|0	0|0	0|0	0|0	0|0	1|1	1|0	1|0	1|0	0|0	0|1	1|1	0|0	0|0	1|1	1|1	0|1	1|1	1|1	1|1	0|1	1|1	1|1	1|1	1|1
PAMAJ01104	250001	300000	274538_G>A_ndrg2_intergenic_region	5.228e-05	4.54e-05	3.854e-07	5.413e-06	0.01625	1|1	0|1	1|0	1|1	1|1	0|1	1|1	1|1	1|0	1|0	0|0	0|0	0|0	0|0	0|0	0|0	0|0	0|0	0|0	0|0	1|1	1|0	1|0	1|0	0|0	0|1	1|1	0|0	0|0	1|1	1|1	0|1	1|1	1|1	1|1	0|1	1|1	1|1	1|1	1|1
PAMAJ01236	4550001	4598772	4571253_G>A_mcidas_intergenic_region	5.228e-05	NaN	0.0006143	5.954e-05	1	0|1	1|0	0|1	1|0	0|0	0|1	1|0	1|0	0|1	1|0	0|0	0|0	0|0	0|0	0|0	0|0	0|0	0|0	0|0	0|0	0|0	0|0	0|0	0|0	0|0	0|0	0|0	0|0	0|0	0|0	0|1	0|1	0|0	1|1	1|0	1|0	1|0	1|0	0|0	0|1
PAMAJ01236	4550001	4598772	4571256_A>G_mcidas_intergenic_region	5.228e-05	NaN	0.0006143	5.954e-05	1	0|1	1|0	0|1	1|0	0|0	0|1	1|0	1|0	0|1	1|0	0|0	0|0	0|0	0|0	0|0	0|0	0|0	0|0	0|0	0|0	0|0	0|0	0|0	0|0	0|0	0|0	0|0	0|0	0|0	0|0	0|1	0|1	0|0	1|0	1|0	1|0	1|0	1|0	0|0	0|1
PAMAJ01387	1	50000	3442_G>A_f13a1_upstream_gene_variant,f13a1_upstream_gene_variant	5.228e-05	NaN	0.0006143	5.954e-05	1	0|1	0|0	0|1	1|0	1|0	0|1	0|1	1|0	1|0	1|0	0|0	0|0	0|0	0|0	0|0	0|0	0|0	0|0	0|0	0|0	0|1	0|0	0|0	0|0	0|1	0|0	0|0	0|0	0|0	1|1	1|1	1|1	1|0	0|1	0|1	1|1	1|1	1|0	1|0	1|1
PAMAJ01387	1	50000	3519_C>T_f13a1_upstream_gene_variant,f13a1_upstream_gene_variant	5.228e-05	NaN	0.0006143	5.954e-05	1	1|0	1|1	1|0	0|1	0|1	1|0	1|0	0|1	0|1	0|1	1|1	1|1	1|1	1|1	1|1	1|1	1|1	1|1	1|1	1|1	1|0	1|1	1|1	1|1	1|0	1|1	1|1	1|1	1|1	0|0	0|0	0|0	0|1	1|0	1|0	0|0	0|0	0|1	0|1	0|0
PAMAJ01387	1	50000	25407_C>T_f13a1_intergenic_region,si:cabz01030277.1_intergenic_region	5.228e-05	NaN	0.0006143	5.954e-05	1	0|0	1|0	1|0	0|1	0|1	1|0	0|1	1|0	0|1	1|0	0|0	0|0	0|0	0|0	0|0	0|0	0|0	0|0	0|0	0|0	0|1	0|0	0|1	0|0	0|1	0|0	1|0	0|0	0|0	1|0	1|0	0|1	1|0	0|1	0|1	1|0	0|0	0|1	1|1	0|0
PAMAJ00841	6200001	6250000	6230693_T>G_si:dkey-215k6.1_intron_variant,si:dkey-215k6.1_non_coding_transcript_variant	5.692e-05	0.0002035	2.028e-07	5.954e-05	0.001548	0|0	0|0	0|0	0|0	0|0	0|0	0|0	0|0	0|0	1|0	1|1	1|1	1|1	1|1	1|1	1|1	0|1	0|1	1|0	1|1	1|0	0|0	0|0	1|0	0|1	0|1	0|0	0|1	0|0	0|0	0|0	0|0	0|1	0|0	0|1	0|0	0|0	0|0	0|0	0|0
PAMAJ00841	6200001	6250000	6241512_G>A_si:dkey-215k6.1_intergenic_region,na_intergenic_region	5.692e-05	0.0002035	2.028e-07	5.954e-05	0.001548	0|1	1|0	0|0	0|0	0|0	0|0	0|0	0|0	1|0	0|0	1|1	1|1	1|1	1|1	1|1	1|1	0|1	1|1	1|1	1|1	0|0	1|1	0|1	0|0	0|1	1|0	1|1	0|0	0|0	0|1	1|1	0|1	0|0	1|0	1|1	1|1	1|0	0|0	1|0	1|0
PAMAJ00927	400001	450000	402801_C>T_na_intergenic_region,na_intergenic_region	5.692e-05	0.0002035	2.028e-07	5.954e-05	0.001548	0|0	0|0	0|0	0|0	0|0	0|0	0|0	1|0	0|0	0|0	1|0	1|1	1|1	1|1	1|0	1|0	1|1	1|1	1|1	1|1	0|1	0|0	0|0	0|0	0|1	1|0	0|0	1|0	0|1	1|0	0|0	0|1	0|0	0|0	0|1	0|1	1|1	1|1	0|1	0|0
PAMAJ00927	400001	450000	439805_A>G_na_intergenic_region,na_intergenic_region	5.692e-05	0.0002035	2.028e-07	5.954e-05	0.001548	0|0	0|0	0|0	0|0	0|0	0|0	0|1	0|0	0|0	0|0	1|1	0|1	1|0	1|1	1|1	1|1	1|1	1|1	0|1	1|1	0|1	0|0	1|1	0|1	0|0	0|0	1|0	0|1	0|1	0|0	0|0	0|1	0|0	0|0	0|0	0|0	0|0	0|0	0|0	0|0
PAMAJ00927	400001	450000	439897_C>A_na_intergenic_region,na_intergenic_region	5.692e-05	0.0002035	2.028e-07	5.954e-05	0.001548	0|0	0|0	0|0	0|0	0|0	0|0	0|1	0|0	0|0	0|0	1|1	0|1	1|0	1|1	1|1	1|1	1|1	1|1	0|1	1|1	0|1	0|0	1|1	0|1	0|0	0|0	1|0	0|1	0|1	0|0	0|0	0|0	0|0	0|0	0|0	0|0	0|0	0|0	0|0	0|0
PAMAJ01104	250001	300000	262635_A>G_ndrg2_intergenic_region	5.692e-05	0.0002035	2.028e-07	5.954e-05	0.001548	1|1	1|1	1|0	1|1	1|1	1|1	1|1	0|1	0|1	1|1	0|0	0|0	0|0	0|0	0|1	0|0	0|0	0|0	0|0	0|0	1|1	1|0	1|1	1|1	1|1	1|1	0|0	0|1	1|1	1|1	1|1	1|1	1|0	1|1	1|1	1|1	1|1	1|1	1|1	1|0
PAMAJ01104	300001	350000	332727_T>C_si:ch211-142d6.2_upstream_gene_variant,si:ch211-142d6.2_intergenic_region	5.692e-05	0.0002035	2.028e-07	5.954e-05	0.001548	0|1	1|0	0|1	0|0	0|0	0|0	0|0	0|0	0|0	0|0	1|1	1|1	1|1	1|1	0|1	1|1	1|1	1|1	1|1	1|1	0|0	0|0	0|0	0|0	0|0	0|0	0|0	0|0	0|0	0|0	0|0	1|0	1|0	0|1	0|1	1|0	0|0	0|0	1|0	0|0
PAMAJ00529	10700001	10750000	10708318_T>A_atad1a_intron_variant,atad1a_non_coding_transcript_variant	6.119e-05	4.54e-05	1.67e-06	5.413e-06	0.04334	1|0	1|0	1|1	1|0	1|1	0|1	0|1	1|1	1|1	1|0	0|0	0|0	0|0	0|0	0|0	0|0	0|0	0|0	0|0	0|0	0|1	0|1	1|0	1|0	1|0	0|1	1|0	1|1	0|1	1|1	1|1	0|1	0|0	1|1	1|0	0|1	1|0	1|0	1|0	1|0
PAMAJ00529	10700001	10750000	10745070_T>G_	6.119e-05	4.54e-05	1.67e-06	5.413e-06	0.04334	1|1	0|1	0|1	1|1	0|1	1|0	0|1	1|0	1|1	1|1	0|0	0|0	0|0	0|0	0|0	0|0	0|0	0|0	0|0	0|0	1|1	0|1	1|0	1|1	1|1	0|1	1|0	1|1	1|0	1|0	1|1	0|1	0|0	0|1	1|1	1|1	1|0	1|0	0|1	1|0
PAMAJ00529	10700001	10750000	10745869_G>C_	6.119e-05	4.54e-05	1.67e-06	5.413e-06	0.04334	0|1	0|1	0|1	1|1	0|1	1|0	1|1	1|0	1|1	1|1	0|0	0|0	0|0	0|0	0|0	0|0	0|0	0|0	0|0	0|0	1|1	0|1	1|0	1|1	1|1	0|1	1|0	1|1	0|1	1|0	1|1	0|1	0|0	0|1	1|1	1|1	1|0	1|0	0|1	1|0
PAMAJ00529	10700001	10750000	10746298_T>A_	6.119e-05	4.54e-05	1.67e-06	5.413e-06	0.04334	0|1	0|1	0|1	1|1	1|1	1|0	1|0	1|0	1|1	1|1	0|0	0|0	0|0	0|0	0|0	0|0	0|0	0|0	0|0	0|0	1|1	0|1	1|0	1|1	1|1	0|1	1|0	1|1	0|1	1|0	1|1	0|1	0|0	0|1	1|1	1|1	1|0	1|0	0|1	1|0
PAMAJ00529	10700001	10750000	10746392_C>T_	6.119e-05	4.54e-05	1.67e-06	5.413e-06	0.04334	0|1	0|1	0|1	1|1	1|1	1|0	1|0	1|0	1|1	1|1	0|0	0|0	0|0	0|0	0|0	0|0	0|0	0|0	0|0	0|0	1|1	0|1	1|0	1|1	1|1	0|1	1|0	1|1	0|1	1|0	1|1	0|1	0|0	0|1	1|1	1|1	1|0	1|0	0|1	1|0
PAMAJ00529	10700001	10750000	10746737_G>A_	6.119e-05	4.54e-05	1.67e-06	5.413e-06	0.04334	0|1	0|1	0|1	1|1	1|1	1|0	1|0	1|0	1|1	1|1	0|0	0|0	0|0	0|0	0|0	0|0	0|0	0|0	0|0	0|0	1|1	0|1	1|0	1|1	1|1	0|1	1|0	1|1	0|1	1|0	1|1	0|1	0|0	0|1	1|1	1|1	1|0	1|0	0|1	1|0
PAMAJ00529	10700001	10750000	10746891_C>G_	6.119e-05	4.54e-05	1.67e-06	5.413e-06	0.04334	0|1	0|1	0|1	1|1	1|1	1|0	1|0	1|0	1|1	1|1	0|0	0|0	0|0	0|0	0|0	0|0	0|0	0|0	0|0	0|0	1|1	0|1	1|0	1|1	1|1	0|1	1|0	1|1	0|1	1|0	1|1	0|1	0|0	0|1	1|1	1|1	1|0	1|0	0|1	1|0
PAMAJ00529	10700001	10750000	10746916_G>A_	6.119e-05	4.54e-05	1.67e-06	5.413e-06	0.04334	0|1	0|1	0|1	1|1	1|1	1|0	1|0	1|0	1|1	1|1	0|0	0|0	0|0	0|0	0|0	0|0	0|0	0|0	0|0	0|0	1|1	0|1	1|0	1|1	1|1	0|1	1|0	1|1	0|1	1|0	1|1	0|1	0|0	0|1	1|1	1|1	1|0	1|0	0|1	1|0
PAMAJ01104	300001	350000	300147_T>A_	6.119e-05	4.54e-05	1.67e-06	5.413e-06	0.04334	0|0	0|0	0|0	0|0	0|0	0|0	0|0	0|0	0|0	0|0	0|1	1|1	1|0	0|1	1|0	1|1	1|1	1|1	1|0	1|0	0|0	0|0	0|0	0|0	0|0	0|0	0|0	0|0	0|0	0|0	0|0	0|0	0|0	0|0	0|0	0|0	0|0	0|0	0|0	0|0
PAMAJ01387	1	50000	2096_T>A_f13a1_intergenic_region	6.119e-05	4.54e-05	1.67e-06	5.413e-06	0.04334	0|0	0|0	0|0	0|0	0|0	0|0	0|0	0|0	0|0	0|0	1|0	1|1	1|0	1|0	0|1	1|1	1|1	1|1	1|0	1|0	0|0	0|0	0|0	0|0	0|0	0|0	0|0	0|0	0|0	0|0	0|0	0|0	0|0	0|0	0|0	0|0	0|0	0|0	0|0	0|0
PAMAJ01387	1	50000	9526_C>A_f13a1_synonymous_variant,f13a1_non_coding_transcript_variant	6.119e-05	4.54e-05	1.67e-06	5.413e-06	0.04334	0|0	0|0	0|0	0|0	0|0	0|0	0|0	0|0	0|0	0|0	0|1	1|1	1|0	1|0	0|1	1|1	1|1	1|1	1|0	1|0	0|0	0|0	0|0	0|0	0|0	0|0	0|0	0|0	0|0	0|0	0|0	0|0	0|0	0|0	0|0	0|0	0|0	0|0	0|0	0|0
PAMAJ01560	1000001	1050000	1001832_A>G_na_downstream_gene_variant,na_downstream_gene_variant	6.119e-05	4.54e-05	1.67e-06	5.413e-06	0.04334	0|0	0|0	0|0	0|0	0|0	0|0	0|0	0|0	0|0	0|0	1|0	1|1	1|0	1|1	1|0	0|1	0|1	1|0	1|1	1|1	0|0	0|0	0|0	0|0	0|0	0|0	0|0	0|0	0|0	0|0	0|0	1|0	0|0	0|0	0|0	0|1	1|0	0|0	0|1	0|0
PAMAJ01560	1000001	1050000	1009150_A>C_na_intergenic_region,hs3st1_intergenic_region	6.119e-05	4.54e-05	1.67e-06	5.413e-06	0.04334	0|0	0|0	0|0	0|0	0|0	0|0	0|0	0|0	0|0	0|0	1|0	1|1	1|0	1|1	1|0	0|1	0|1	1|0	1|1	1|1	0|0	0|0	0|0	0|0	0|0	0|0	0|0	0|0	0|0	0|0	0|0	0|0	0|0	0|0	0|0	0|0	1|0	0|0	0|0	0|0
PAMAJ01560	1000001	1050000	1027415_G>A_na_intergenic_region,hs3st1_intergenic_region	6.119e-05	4.54e-05	1.67e-06	5.413e-06	0.04334	0|0	0|0	0|0	0|0	0|0	0|0	0|0	0|0	0|0	0|0	0|1	1|1	1|0	1|1	1|0	1|0	1|0	0|1	1|1	1|1	0|0	0|0	0|0	0|0	0|0	0|0	0|0	0|0	0|0	0|0	0|0	0|0	0|0	0|0	0|0	0|0	0|1	0|0	0|0	0|0
PAMAJ01560	1000001	1050000	1032349_G>A_na_intergenic_region,hs3st1_intergenic_region	6.119e-05	4.54e-05	1.67e-06	5.413e-06	0.04334	0|0	0|0	0|0	0|0	0|0	0|0	0|0	0|0	0|0	0|0	0|1	1|1	1|0	1|1	1|0	1|0	1|0	0|1	1|1	1|1	0|0	0|0	0|0	0|0	0|0	0|0	0|0	0|0	0|0	0|0	0|0	0|0	0|0	0|0	0|0	0|0	0|1	0|0	0|0	0|0
PAMAJ01560	1000001	1050000	1034796_C>T_na_intergenic_region,hs3st1_intergenic_region	6.119e-05	4.54e-05	1.67e-06	5.413e-06	0.04334	0|0	0|0	0|0	0|0	0|0	0|0	0|0	0|0	0|0	0|0	0|1	1|1	1|0	1|1	1|0	1|0	1|0	0|1	1|1	1|1	0|0	0|0	0|0	0|0	0|0	0|0	0|0	0|0	0|0	0|0	0|0	0|0	0|0	0|0	0|0	0|0	1|0	0|0	0|0	0|0
PAMAJ01560	1000001	1050000	1036877_G>T_na_intergenic_region,hs3st1_intergenic_region	6.119e-05	4.54e-05	1.67e-06	5.413e-06	0.04334	0|0	0|0	0|0	0|0	0|0	0|0	0|0	0|0	0|0	0|0	0|1	1|1	1|0	1|1	1|0	1|0	1|0	0|1	1|1	1|1	0|0	0|0	0|0	0|0	0|0	0|0	0|0	0|0	0|0	0|0	0|0	0|0	0|0	0|0	0|0	0|0	1|0	0|0	0|0	0|0
PAMAJ01560	1000001	1050000	1039417_G>A_na_intergenic_region,hs3st1_intergenic_region	6.119e-05	4.54e-05	1.67e-06	5.413e-06	0.04334	0|0	0|0	0|0	0|0	0|0	0|0	0|0	0|0	0|0	0|0	0|1	1|1	1|0	1|1	1|0	1|0	1|0	0|1	1|1	1|1	0|0	0|0	1|0	0|0	0|1	0|0	0|1	0|1	0|0	0|0	0|0	0|0	0|0	0|1	0|0	0|0	1|0	0|0	0|0	1|0
PAMAJ01560	1000001	1050000	1040004_G>A_na_intergenic_region,hs3st1_intergenic_region	6.119e-05	4.54e-05	1.67e-06	5.413e-06	0.04334	0|0	0|0	0|0	0|0	0|0	0|0	0|0	0|0	0|0	0|0	0|1	1|1	1|0	1|1	1|0	1|0	1|0	0|1	1|1	1|1	0|0	0|0	1|0	0|0	0|1	0|0	0|1	0|1	0|0	0|0	0|0	0|0	0|0	0|1	0|0	0|0	1|0	0|0	0|0	1|0
PAMAJ01560	1000001	1050000	1048961_G>A_hs3st1_synonymous_variant,hs3st1_non_coding_transcript_variant	6.119e-05	4.54e-05	1.67e-06	5.413e-06	0.04334	0|0	0|0	0|0	0|0	0|0	0|0	0|0	0|0	0|0	0|0	0|1	1|1	1|0	1|1	1|0	1|0	0|1	0|1	1|1	1|1	0|0	0|0	0|0	0|0	0|0	0|0	0|0	0|0	0|0	0|0	0|0	0|0	0|0	0|0	0|0	0|0	1|0	0|0	0|0	0|0
PAMAJ00529	10700001	10750000	10711884_C>T_atad1a_intron_variant,atad1a_non_coding_transcript_variant	6.271e-05	4.54e-05	6.442e-06	5.413e-06	0.1053	0|0	0|0	0|0	0|0	0|0	0|0	0|0	0|0	0|0	0|0	0|1	1|0	1|0	1|0	1|1	1|0	1|0	1|1	1|1	1|0	0|0	1|1	0|1	0|0	0|1	1|0	0|1	0|0	0|0	0|1	0|0	1|0	1|0	0|0	0|0	0|0	0|1	0|1	0|1	0|1
PAMAJ00529	10700001	10750000	10713352_A>G_atad1a_downstream_gene_variant,atad1a_downstream_gene_variant	6.271e-05	4.54e-05	6.442e-06	5.413e-06	0.1053	0|0	0|0	0|0	0|0	0|0	0|0	0|0	0|0	0|0	0|0	0|1	1|0	1|0	1|0	1|1	1|0	1|0	1|1	1|1	1|0	0|0	1|0	0|1	0|0	0|0	1|0	0|1	0|0	0|0	1|1	0|0	1|0	1|0	0|0	0|0	0|0	0|1	0|1	0|1	0|1
PAMAJ00529	10700001	10750000	10717008_T>G_atad1a_downstream_gene_variant,atad1a_downstream_gene_variant	6.271e-05	4.54e-05	6.442e-06	5.413e-06	0.1053	0|0	0|0	0|0	0|0	0|0	0|0	0|0	0|0	0|0	0|0	0|1	1|0	1|0	1|0	1|1	1|0	1|0	1|1	1|1	1|0	0|0	1|0	0|1	0|0	0|0	1|0	0|1	0|0	0|0	0|1	0|0	1|0	1|0	0|0	0|0	0|0	0|1	0|1	0|1	0|1
PAMAJ00529	10700001	10750000	10718043_G>A_atad1a_downstream_gene_variant,atad1a_downstream_gene_variant	6.271e-05	4.54e-05	6.442e-06	5.413e-06	0.1053	0|0	0|0	0|0	0|0	0|0	0|0	0|0	0|0	0|0	0|0	0|1	1|0	1|0	1|0	1|1	1|0	1|0	1|1	1|1	1|0	0|0	1|0	0|0	0|0	0|0	1|0	0|1	0|0	0|0	0|1	0|0	1|0	1|0	0|0	0|0	0|0	0|1	0|1	0|1	0|1
PAMAJ00529	10700001	10750000	10718844_T>G_atad1a_intergenic_region	6.271e-05	4.54e-05	6.442e-06	5.413e-06	0.1053	0|0	0|0	0|0	0|0	0|0	0|0	0|0	0|0	0|0	0|0	0|1	1|0	1|0	1|0	1|1	1|0	1|0	1|1	1|1	1|0	0|0	1|0	0|1	0|0	0|0	1|0	0|1	0|0	0|0	0|1	0|0	1|0	1|0	0|0	0|0	0|0	0|1	0|1	0|1	0|1
PAMAJ00529	10700001	10750000	10719730_A>G_atad1a_intergenic_region	6.271e-05	4.54e-05	6.442e-06	5.413e-06	0.1053	0|0	0|0	0|0	0|0	0|0	0|0	0|0	0|0	0|0	0|0	0|1	1|0	1|0	1|0	1|1	1|0	1|0	1|1	1|1	1|0	0|0	1|0	0|1	0|0	0|0	1|0	0|1	0|0	0|0	0|1	0|0	1|0	1|0	0|0	0|0	0|0	0|1	0|1	0|1	0|1
PAMAJ00529	10700001	10750000	10719759_G>A_atad1a_intergenic_region	6.271e-05	4.54e-05	6.442e-06	5.413e-06	0.1053	0|0	0|0	0|0	0|0	0|0	0|0	0|0	0|0	0|0	0|0	0|1	1|0	1|0	1|0	1|1	1|0	1|0	1|1	1|1	1|0	0|0	1|0	0|1	0|0	0|0	1|0	0|1	0|0	0|0	0|1	0|0	1|0	1|0	0|0	0|0	0|0	0|1	0|1	0|1	0|1
PAMAJ00529	10700001	10750000	10724235_C>G_atad1a_intergenic_region	6.271e-05	4.54e-05	6.442e-06	5.413e-06	0.1053	0|0	0|0	0|0	0|0	0|0	0|0	0|0	0|0	0|0	0|0	0|1	1|0	1|0	1|0	1|1	1|0	1|0	1|1	1|1	1|0	0|0	1|1	1|1	0|0	0|0	1|0	1|1	1|0	0|0	1|1	0|0	1|0	1|0	0|0	0|0	0|0	0|1	0|1	1|0	0|1
PAMAJ00529	10700001	10750000	10724502_G>C_atad1a_intergenic_region	6.271e-05	4.54e-05	6.442e-06	5.413e-06	0.1053	0|0	0|0	0|0	0|0	0|0	0|0	0|0	0|0	0|0	0|0	0|1	1|0	1|0	1|0	1|1	1|0	1|0	1|1	1|1	1|0	0|0	1|1	1|1	0|0	0|0	1|0	1|1	1|0	0|0	1|1	0|0	1|0	1|0	0|0	0|0	0|0	0|1	0|1	1|0	0|1
PAMAJ00529	10700001	10750000	10724986_G>A_atad1a_intergenic_region	6.271e-05	4.54e-05	6.442e-06	5.413e-06	0.1053	0|0	0|0	0|0	0|0	0|0	0|0	0|0	0|0	0|0	0|0	0|1	1|0	1|0	1|0	1|1	1|0	1|0	1|1	1|1	1|0	0|0	1|1	1|1	0|0	0|0	1|0	1|1	1|0	0|0	1|1	0|0	1|0	1|0	0|0	0|0	0|0	0|1	0|1	1|0	0|1
PAMAJ00529	10700001	10750000	10728294_C>G_atad1a_intergenic_region	6.271e-05	4.54e-05	6.442e-06	5.413e-06	0.1053	0|0	0|0	0|0	0|0	0|0	0|0	0|0	0|0	0|0	0|0	0|1	1|0	1|0	1|0	1|1	1|0	1|0	1|1	1|1	1|0	0|0	1|0	0|1	0|0	0|0	1|0	0|1	0|0	0|0	0|1	0|0	1|0	1|0	0|0	0|0	0|0	0|1	0|1	1|0	0|1
PAMAJ00529	10700001	10750000	10745067_C>A_	6.271e-05	4.54e-05	6.442e-06	5.413e-06	0.1053	0|1	0|1	0|1	1|1	0|1	1|0	0|1	1|0	1|1	1|1	0|0	0|0	0|0	0|0	0|0	0|0	0|0	0|0	0|0	0|0	1|1	0|1	1|0	1|1	1|1	0|1	1|0	1|1	1|0	1|0	1|1	0|1	0|0	0|1	1|1	1|1	1|0	1|0	0|1	1|0
PAMAJ00529	10700001	10750000	10746126_A>G_	6.271e-05	4.54e-05	6.442e-06	5.413e-06	0.1053	0|1	0|1	0|1	1|1	0|1	1|0	1|0	1|0	1|1	1|1	0|0	0|0	0|0	0|0	0|0	0|0	0|0	0|0	0|0	0|0	1|1	0|1	1|0	1|1	1|1	0|1	1|0	1|1	0|1	1|0	1|1	0|1	0|0	0|1	1|1	1|1	1|0	1|0	0|1	1|0
PAMAJ00529	10700001	10750000	10749685_C>T_	6.271e-05	4.54e-05	6.442e-06	5.413e-06	0.1053	0|0	0|0	0|0	0|0	0|0	0|0	0|0	0|0	0|0	0|0	0|1	1|0	1|0	1|0	1|1	1|0	1|0	1|1	1|1	1|0	0|0	1|0	0|1	0|0	0|0	1|0	0|1	0|0	0|0	0|1	0|0	1|0	1|0	0|0	0|0	0|0	0|1	0|1	1|0	0|1
PAMAJ01018	800001	818248	803031_A>G_na_upstream_gene_variant,gpr54_intron_variant,gpr54_non_coding_transcript_variant	6.271e-05	4.54e-05	6.442e-06	5.413e-06	0.1053	0|1	1|0	1|1	1|0	1|1	1|0	0|1	1|0	1|1	0|1	0|0	0|0	0|0	0|0	0|0	0|0	0|0	0|0	0|0	0|0	0|0	0|0	0|0	0|0	0|0	0|0	0|1	0|0	0|0	0|0	1|1	0|1	0|0	1|1	1|0	1|0	1|0	0|1	0|0	0|1
PAMAJ01560	1000001	1050000	1027973_G>T_na_intergenic_region,hs3st1_intergenic_region	6.271e-05	4.54e-05	6.442e-06	5.413e-06	0.1053	1|0	1|0	1|1	1|1	0|1	0|1	1|0	0|1	1|1	0|1	0|0	0|0	0|0	0|0	0|0	0|0	0|0	0|0	0|0	0|0	0|0	1|0	1|0	0|0	0|1	0|0	0|1	0|1	0|0	0|0	0|0	1|1	1|0	1|0	1|1	0|1	1|0	1|1	1|1	0|1
PAMAJ01560	1000001	1050000	1035668_A>T_na_intergenic_region,hs3st1_intergenic_region	6.271e-05	4.54e-05	6.442e-06	5.413e-06	0.1053	0|0	0|0	0|0	0|0	0|0	0|0	0|0	0|0	0|0	0|0	0|1	0|1	1|0	1|1	1|0	1|0	1|0	0|1	1|1	1|1	0|0	0|0	0|0	0|0	0|0	0|0	0|0	0|0	0|0	0|0	0|0	0|0	0|0	0|0	0|0	0|0	1|0	0|0	0|0	0|0
PAMAJ01560	1000001	1050000	1038572_C>G_na_intergenic_region,hs3st1_intergenic_region	6.271e-05	4.54e-05	6.442e-06	5.413e-06	0.1053	0|0	0|0	0|0	0|0	0|0	0|0	0|0	0|0	0|0	0|0	0|1	0|1	1|0	1|1	1|0	1|0	1|0	0|1	1|1	1|1	0|0	0|0	0|0	0|0	0|0	0|0	0|0	0|0	0|0	0|0	0|0	0|0	0|0	0|0	0|0	0|0	1|0	0|0	0|0	0|0
PAMAJ01560	1000001	1050000	1045329_C>T_hs3st1_upstream_gene_variant,na_intergenic_region,hs3st1_intergenic_region	6.271e-05	4.54e-05	6.442e-06	5.413e-06	0.1053	0|0	0|0	0|0	0|0	0|0	0|0	0|0	0|0	0|0	0|0	0|1	1|0	1|0	1|1	1|0	1|0	0|1	0|1	1|1	1|1	0|0	0|0	0|0	0|0	0|0	0|0	0|0	0|0	0|0	0|0	0|0	0|0	0|0	0|0	0|0	0|0	1|0	0|0	0|0	0|0
PAMAJ00722	200001	224806	212229_A>T_pus7l_upstream_gene_variant,pus7l_upstream_gene_variant	6.334e-05	0.0003355	2.648e-07	0.0003572	0.0003572	0|0	1|0	0|0	0|0	0|0	0|0	0|0	0|1	0|0	0|0	1|1	1|1	1|1	1|1	0|1	1|1	1|1	1|1	0|1	1|1	1|0	1|1	1|0	0|1	0|1	0|1	1|1	1|0	0|1	0|0	0|0	1|1	0|1	0|1	0|1	1|1	0|1	0|1	0|1	1|1
PAMAJ01018	800001	818248	809817_G>A_na_intron_variant,na_non_coding_transcript_variant	6.334e-05	0.0003355	2.648e-07	0.0003572	0.0003572	1|0	0|0	0|0	0|0	0|0	0|0	1|0	0|0	0|0	0|0	1|1	1|1	1|1	1|1	1|1	1|0	0|1	1|1	1|1	1|1	0|1	1|0	1|1	1|0	0|1	0|1	1|1	1|0	1|0	1|1	0|0	0|1	0|0	0|0	0|1	1|1	0|0	0|0	0|0	0|0
PAMAJ01104	300001	350000	332908_A>G_si:ch211-142d6.2_upstream_gene_variant,si:ch211-142d6.2_intergenic_region	6.334e-05	0.0003355	2.648e-07	0.0003572	0.0003572	0|1	1|0	0|0	0|0	0|0	0|0	0|0	0|0	0|0	0|0	1|1	1|1	1|0	1|1	0|1	1|1	1|1	1|1	1|1	1|1	0|0	0|0	0|0	0|0	0|0	0|0	0|0	0|0	0|0	0|0	0|0	0|0	1|0	0|1	0|1	0|0	0|0	0|0	1|0	0|0
PAMAJ01560	1000001	1050000	1039893_C>T_na_intergenic_region,hs3st1_intergenic_region	6.334e-05	0.0003355	2.648e-07	0.0003572	0.0003572	0|0	1|0	0|0	0|0	0|1	0|0	0|0	0|0	0|0	0|0	1|1	1|1	1|1	1|1	1|0	1|1	1|0	1|1	1|1	1|1	0|0	0|0	1|0	0|0	0|1	0|0	0|1	0|1	0|0	0|0	0|0	0|1	0|0	0|1	0|0	0|0	1|0	0|0	0|0	1|0
PAMAJ01560	1000001	1050000	1047103_C>T_hs3st1_upstream_gene_variant,na_intergenic_region,hs3st1_intergenic_region	6.334e-05	0.0003355	2.648e-07	0.0003572	0.0003572	0|0	0|0	0|0	1|0	1|0	0|0	0|0	0|0	0|0	0|0	1|1	1|1	1|1	1|1	1|0	1|1	0|1	1|1	1|1	1|1	0|0	0|0	0|0	0|0	0|0	0|0	0|0	0|0	0|0	0|0	0|0	1|1	0|0	1|0	0|0	0|0	1|0	1|1	0|0	0|1
PAMAJ00008	50001	100000	74119_C>T_	7.911e-05	0.0002797	1.285e-08	5.954e-05	0.0003572	0|0	0|0	0|0	0|0	0|0	0|0	0|0	0|0	0|0	0|0	1|1	1|1	1|1	1|1	0|0	1|1	1|1	1|1	1|1	1|0	0|0	0|0	0|0	0|0	0|0	0|0	0|0	0|1	0|0	0|1	0|0	0|0	1|1	0|0	1|0	0|0	0|0	0|0	1|0	0|1
PAMAJ00143	3650001	3700000	3666147_A>G_na_intergenic_region	8.41e-05	0.0002249	1.105e-06	5.954e-05	0.005418	0|1	1|1	1|1	1|1	1|1	1|1	1|1	1|1	1|1	1|1	0|1	1|0	0|0	0|0	0|1	1|0	0|0	0|0	0|0	0|0	1|1	1|1	1|1	1|1	1|1	0|1	1|1	1|0	1|1	1|1	1|1	1|1	1|0	0|1	1|1	1|1	0|1	1|1	1|1	1|1
PAMAJ00143	3650001	3700000	3666414_C>T_na_intergenic_region	8.41e-05	0.0002249	1.105e-06	5.954e-05	0.005418	1|0	0|0	0|0	0|0	0|0	0|0	0|0	0|0	0|0	0|0	1|0	0|1	1|1	1|1	1|0	0|1	1|1	1|1	1|1	1|1	0|0	0|0	0|0	0|0	0|0	1|0	0|0	0|1	0|0	0|0	0|0	0|0	0|1	1|0	0|0	0|0	1|0	1|0	0|0	1|0
PAMAJ00841	6200001	6250000	6206108_G>A_si:dkey-215k6.1_intergenic_region	8.41e-05	0.0002249	1.105e-06	5.954e-05	0.005418	0|0	0|0	0|0	0|0	0|0	0|0	0|0	0|0	0|0	0|1	1|1	1|1	1|1	1|1	1|0	1|1	0|1	1|0	0|1	1|1	1|0	1|1	0|1	0|1	1|1	1|1	0|1	0|1	0|0	0|1	1|1	0|0	0|0	1|0	1|1	0|1	1|0	1|0	0|1	0|1
PAMAJ00841	6200001	6250000	6206250_A>G_si:dkey-215k6.1_intergenic_region	8.41e-05	0.0002249	1.105e-06	5.954e-05	0.005418	0|0	0|0	0|0	0|0	0|0	0|0	0|0	0|0	0|0	0|1	1|1	1|1	1|1	1|1	1|0	1|1	0|1	1|0	0|1	1|1	1|0	1|1	0|1	0|1	1|1	1|1	0|0	0|1	0|0	0|1	1|1	1|0	0|0	1|1	1|1	0|1	0|0	1|0	0|1	0|1
PAMAJ00841	6200001	6250000	6242109_A>T_si:dkey-215k6.1_intergenic_region,na_intergenic_region	8.41e-05	0.0002249	1.105e-06	5.954e-05	0.005418	1|0	1|0	1|1	0|1	1|1	1|1	1|1	1|1	0|1	1|1	0|0	0|0	0|0	0|0	0|0	0|0	1|0	0|0	0|0	0|0	1|1	0|0	1|0	1|1	1|0	0|1	0|0	1|1	1|1	1|0	0|0	1|0	1|1	0|1	0|0	0|0	0|1	0|1	0|1	0|1
PAMAJ00841	6200001	6250000	6243230_C>T_si:dkey-215k6.1_intergenic_region,na_intergenic_region	8.41e-05	0.0002249	1.105e-06	5.954e-05	0.005418	1|1	0|1	1|1	0|1	1|1	0|1	1|1	1|1	0|1	1|1	0|0	0|0	0|0	0|0	0|0	0|0	1|0	0|0	0|0	0|0	1|1	0|0	1|0	1|1	1|0	0|1	0|1	1|1	1|1	1|0	1|1	1|1	1|1	1|1	1|1	1|0	1|1	1|1	1|1	1|1
PAMAJ00927	400001	450000	402159_G>A_na_intergenic_region,na_intergenic_region	8.41e-05	0.0002249	1.105e-06	5.954e-05	0.005418	0|0	0|0	0|0	0|0	0|0	0|0	0|0	1|0	0|0	0|0	1|0	1|1	1|1	1|1	1|0	1|0	1|1	1|1	1|0	1|1	0|1	0|0	0|0	0|0	0|1	0|0	0|0	1|0	0|1	1|0	0|0	0|1	0|0	0|0	0|1	0|1	1|0	1|0	0|1	0|0
PAMAJ00927	400001	450000	404681_G>A_na_intergenic_region,na_intergenic_region	8.41e-05	0.0002249	1.105e-06	5.954e-05	0.005418	0|0	0|0	0|0	0|0	0|0	0|0	0|0	0|1	0|0	0|0	1|0	1|1	1|1	1|1	1|0	1|0	1|1	1|1	1|0	1|1	0|1	0|0	0|0	0|0	0|1	0|0	0|0	1|0	0|1	1|0	0|0	0|1	0|0	0|0	0|0	0|1	1|0	1|0	0|1	0|0
PAMAJ00927	400001	450000	417176_A>C_na_intergenic_region,na_intergenic_region	8.41e-05	0.0002249	1.105e-06	5.954e-05	0.005418	0|0	0|0	0|0	0|0	0|0	0|0	0|0	0|0	1|0	0|0	0|1	1|1	1|1	1|1	1|0	0|1	1|1	1|1	1|0	1|1	0|1	0|0	0|0	0|0	1|1	0|0	0|0	1|1	0|1	1|1	0|0	1|1	0|0	0|0	1|0	0|0	1|0	0|0	1|1	0|0
PAMAJ00927	400001	450000	417431_A>T_na_intergenic_region,na_intergenic_region	8.41e-05	0.0002249	1.105e-06	5.954e-05	0.005418	0|0	0|0	0|0	0|1	0|0	0|0	0|0	0|0	0|0	0|0	0|1	1|1	1|1	1|1	1|0	0|1	1|1	1|1	1|0	1|1	0|1	0|0	0|0	0|0	1|1	0|0	0|0	1|1	0|1	1|1	0|0	0|1	0|0	0|0	1|0	0|0	1|0	0|1	1|1	0|0
PAMAJ00927	400001	450000	426624_T>G_na_intergenic_region,na_intergenic_region	8.41e-05	0.0002249	1.105e-06	5.954e-05	0.005418	0|0	0|0	0|0	0|0	0|0	0|1	0|0	0|0	0|0	0|0	0|1	1|1	1|1	1|1	1|0	0|1	1|1	1|1	1|0	1|1	0|0	0|0	0|0	0|0	0|0	0|0	0|0	1|0	0|0	0|0	0|0	0|0	0|0	0|0	0|1	1|0	0|0	0|0	0|0	0|0
PAMAJ00927	400001	450000	426625_T>A_na_intergenic_region,na_intergenic_region	8.41e-05	0.0002249	1.105e-06	5.954e-05	0.005418	0|0	0|0	0|0	0|0	0|0	0|1	0|0	0|0	0|0	0|0	0|1	1|1	1|1	1|1	1|0	0|1	1|1	1|1	1|0	1|1	0|0	0|0	0|0	0|0	0|0	0|0	0|0	1|0	0|0	0|0	0|0	0|0	0|0	0|0	0|1	1|0	0|0	0|0	0|0	0|0
PAMAJ00927	400001	450000	435006_G>T_na_intergenic_region,na_intergenic_region	8.41e-05	0.0002249	1.105e-06	5.954e-05	0.005418	0|0	0|0	0|0	0|1	0|0	0|0	0|0	0|0	0|0	0|0	0|1	1|1	1|1	1|1	1|0	0|1	1|1	1|1	1|0	1|1	0|0	0|0	0|0	0|0	0|0	0|0	0|0	0|1	0|0	0|0	0|0	0|0	0|0	0|0	0|0	0|0	0|0	0|0	0|0	0|0
PAMAJ00927	400001	450000	435007_T>A_na_intergenic_region,na_intergenic_region	8.41e-05	0.0002249	1.105e-06	5.954e-05	0.005418	0|0	0|0	0|0	0|1	0|0	0|0	0|0	0|0	0|0	0|0	0|1	1|1	1|1	1|1	1|0	0|1	1|1	1|1	1|0	1|1	0|0	0|0	0|0	0|0	0|0	0|0	0|0	0|1	0|0	0|0	0|1	0|0	0|0	0|0	0|0	0|0	0|0	0|0	0|0	0|0
PAMAJ00927	400001	450000	439711_G>A_na_intergenic_region,na_intergenic_region	8.41e-05	0.0002249	1.105e-06	5.954e-05	0.005418	0|0	0|0	0|0	0|0	0|0	0|0	0|1	0|1	0|1	1|0	1|1	1|1	1|1	1|1	1|1	1|1	1|1	1|1	0|1	1|1	0|1	0|0	1|1	0|1	0|1	0|0	1|0	1|1	0|1	0|0	1|0	0|1	0|0	0|0	0|0	0|0	0|0	0|0	0|0	0|0
PAMAJ01236	4550001	4598772	4559760_A>T_mcidas_upstream_gene_variant,gpx8_intergenic_region,mcidas_intergenic_region	8.41e-05	0.0002249	1.105e-06	5.954e-05	0.005418	0|0	0|0	0|0	1|0	0|0	0|0	0|0	0|0	0|0	0|0	1|1	1|1	1|1	1|1	1|0	1|1	1|0	0|1	1|0	1|1	0|0	1|0	1|0	0|1	1|0	0|1	1|0	0|1	0|0	1|0	0|0	0|0	0|0	0|0	0|0	0|0	0|0	0|0	0|0	0|0
PAMAJ01236	4550001	4598772	4559784_T>A_mcidas_upstream_gene_variant,gpx8_intergenic_region,mcidas_intergenic_region	8.41e-05	0.0002249	1.105e-06	5.954e-05	0.005418	0|0	0|0	0|0	1|0	0|0	0|0	0|0	0|0	0|0	0|0	1|1	1|1	1|1	1|1	1|0	1|1	1|0	0|1	1|0	1|1	0|0	1|0	1|0	0|1	1|0	0|1	1|0	0|1	0|0	1|0	0|0	0|0	0|0	0|0	0|0	0|0	0|0	0|0	0|0	0|0
PAMAJ01387	1	50000	40619_T>A_si:cabz01030277.1_upstream_gene_variant,si:cabz01030277.1_downstream_gene_variant	8.41e-05	0.0002249	1.105e-06	5.954e-05	0.005418	0|0	0|0	0|0	0|0	0|0	0|0	0|0	0|1	0|0	0|0	0|1	0|1	1|1	0|1	1|0	1|1	1|1	1|1	1|1	1|1	0|0	0|0	0|0	0|0	0|0	0|0	0|0	1|1	0|0	0|0	0|0	0|0	0|0	0|0	0|0	0|0	1|1	0|0	0|0	0|0
PAMAJ01560	1000001	1050000	1012350_G>C_na_intergenic_region,hs3st1_intergenic_region	8.41e-05	0.0002249	1.105e-06	5.954e-05	0.005418	0|1	1|0	1|0	0|0	0|0	0|1	0|0	0|0	0|0	0|0	1|1	1|1	1|1	1|1	1|1	1|1	0|1	1|1	1|1	1|1	1|1	1|1	1|0	1|0	1|1	0|1	0|1	1|1	0|0	1|1	1|0	0|0	0|1	0|1	1|0	1|0	1|0	0|0	0|0	0|1
PAMAJ01560	1000001	1050000	1013261_C>G_na_intergenic_region,hs3st1_intergenic_region	8.41e-05	0.0002249	1.105e-06	5.954e-05	0.005418	1|1	1|1	0|1	1|1	1|1	1|1	1|1	0|1	0|1	0|1	0|0	0|0	0|0	0|0	0|1	0|0	0|0	0|0	0|0	0|0	1|1	1|1	1|0	1|0	1|1	0|1	0|1	1|1	0|0	1|1	0|0	0|1	1|1	1|1	1|1	1|0	0|1	1|1	0|0	1|1
PAMAJ00008	50001	100000	53800_A>G_na_intergenic_region	9.414e-05	0.0002747	2.91e-08	0.0005467	5.954e-05	0|0	0|0	0|0	0|0	0|0	0|0	0|0	0|0	0|0	1|1	1|1	1|1	1|1	1|1	1|0	1|1	1|1	1|1	1|1	1|1	0|0	0|0	0|0	0|0	0|0	0|0	0|0	0|0	0|0	0|0	0|0	0|0	0|0	0|0	0|0	0|0	0|0	0|0	0|0	0|0
PAMAJ00008	50001	100000	74068_A>G_	9.414e-05	0.0002747	2.91e-08	0.0005467	5.954e-05	0|0	0|0	0|0	0|0	0|0	1|1	0|0	0|0	0|0	0|0	1|1	1|1	1|1	1|1	1|0	1|1	1|1	1|1	1|1	1|1	0|0	0|1	0|0	0|0	0|0	0|0	0|0	0|1	0|0	0|1	0|0	0|0	1|1	0|1	1|0	0|0	0|0	0|0	1|0	0|1
PAMAJ00008	50001	100000	90457_G>A_	9.414e-05	0.0002747	2.91e-08	0.0005467	5.954e-05	0|0	0|0	0|1	0|0	0|0	0|0	0|0	0|0	0|0	0|0	1|1	1|1	1|1	1|1	0|0	1|1	1|1	1|1	1|1	1|1	0|0	1|1	0|0	0|0	0|0	0|0	0|0	0|0	0|0	0|1	0|0	0|0	0|0	0|0	0|0	0|0	0|0	1|0	0|0	1|1
PAMAJ00690	50001	100000	80659_G>A_si:zfos-169g10.2_intergenic_region	9.414e-05	0.0002747	2.91e-08	0.0005467	5.954e-05	1|1	0|0	0|0	0|0	0|0	0|0	0|0	0|0	0|0	0|0	1|1	1|1	1|1	1|1	1|1	1|1	1|1	1|1	1|1	0|1	1|1	1|1	0|0	1|1	1|1	1|1	1|1	1|1	1|1	1|1	1|1	1|1	1|1	0|1	1|1	1|1	1|1	1|1	1|1	1|1
PAMAJ00143	3650001	3700000	3658764_T>C_na_intergenic_region	0.0001047	0.0005005	1.679e-06	0.0003572	0.001548	0|0	0|0	0|0	0|1	0|0	0|0	0|0	0|0	0|0	1|0	1|0	1|1	1|1	1|1	1|0	0|1	1|1	1|1	1|1	1|1	0|0	0|0	0|0	0|0	0|0	1|0	0|0	0|1	0|0	0|0	0|0	0|0	0|1	1|1	0|0	0|0	1|0	0|0	0|0	0|0
PAMAJ00722	200001	224806	212375_G>A_pus7l_upstream_gene_variant,pus7l_upstream_gene_variant	0.0001047	0.0005005	1.679e-06	0.0003572	0.001548	0|0	1|0	0|1	0|0	0|0	0|0	0|0	0|1	0|0	0|0	1|1	1|1	1|1	1|1	0|1	1|1	1|1	1|1	0|1	1|1	1|0	1|1	1|0	0|1	0|1	0|1	1|1	1|0	0|1	0|0	0|0	1|1	0|1	0|1	0|1	1|1	0|1	0|1	0|1	1|1
PAMAJ00927	400001	450000	405528_T>A_na_intergenic_region,na_intergenic_region	0.0001047	0.0005005	1.679e-06	0.0003572	0.001548	0|0	0|0	0|0	0|0	0|0	0|1	0|0	0|0	0|1	0|0	1|0	1|1	1|1	1|1	1|0	1|0	1|1	1|1	1|1	1|1	0|1	1|1	0|0	1|0	1|1	1|1	1|0	1|1	0|1	1|1	0|0	0|1	1|0	1|0	0|1	0|1	1|0	1|1	1|1	1|1
PAMAJ00927	400001	450000	424805_C>T_na_intergenic_region,na_intergenic_region	0.0001047	0.0005005	1.679e-06	0.0003572	0.001548	0|0	0|0	0|1	0|0	0|0	1|0	0|0	0|0	0|0	0|0	0|1	1|1	1|1	1|1	1|0	1|1	1|1	1|1	1|0	1|1	0|0	1|1	0|0	1|0	0|0	0|1	1|0	1|0	0|0	0|0	0|0	0|0	0|0	0|0	0|1	1|0	0|0	0|0	0|0	0|0
PAMAJ01236	4550001	4598772	4560994_A>T_mcidas_upstream_gene_variant,gpx8_intergenic_region,mcidas_intergenic_region	0.0001047	0.0005005	1.679e-06	0.0003572	0.001548	1|0	1|1	1|1	1|0	1|1	1|1	1|1	1|1	1|1	1|1	0|0	0|0	0|0	0|0	0|0	0|0	0|1	0|1	1|0	0|0	1|1	1|1	1|0	1|1	1|1	1|1	1|1	1|1	1|0	1|0	0|0	0|1	1|0	0|1	1|1	1|0	0|0	0|0	0|1	0|0
PAMAJ01560	1000001	1050000	1014414_A>G_na_intergenic_region,hs3st1_intergenic_region	0.0001047	0.0005005	1.679e-06	0.0003572	0.001548	0|0	0|1	0|0	0|0	0|0	0|0	0|1	0|0	0|0	0|0	1|1	1|0	1|1	1|1	1|0	1|1	1|0	1|1	1|1	1|1	0|0	0|0	0|0	0|0	0|0	0|0	0|0	0|0	0|0	0|0	1|0	0|0	0|0	1|0	0|0	0|0	1|0	0|0	0|0	1|0
PAMAJ01560	1000001	1050000	1034003_G>T_na_intergenic_region,hs3st1_intergenic_region	0.0001047	0.0005005	1.679e-06	0.0003572	0.001548	0|0	0|0	0|0	0|0	0|1	0|1	0|0	0|1	0|0	0|0	1|1	1|1	1|1	1|1	1|0	1|1	1|0	1|1	1|1	1|1	0|0	0|0	0|0	0|0	0|0	0|0	0|0	0|0	0|0	0|0	0|0	0|0	0|0	0|0	0|0	0|0	1|0	0|0	0|0	0|0
PAMAJ01560	1000001	1050000	1046844_G>T_hs3st1_upstream_gene_variant,na_intergenic_region,hs3st1_intergenic_region	0.0001047	0.0005005	1.679e-06	0.0003572	0.001548	0|1	0|0	0|1	0|0	0|1	0|0	0|0	0|0	0|0	0|0	1|1	1|1	1|1	1|1	1|0	1|1	0|1	1|1	1|1	1|1	0|0	0|0	0|0	0|0	0|0	0|0	0|0	0|0	0|0	0|0	0|0	0|0	0|0	0|1	0|0	0|0	1|0	0|0	0|0	1|0
PAMAJ00143	3650001	3700000	3683883_T>G_na_intergenic_region	0.0001143	0.0002797	7.709e-08	5.954e-05	0.001548	0|0	0|0	0|0	0|0	0|0	0|1	0|0	0|0	0|1	1|1	1|1	1|1	1|1	1|1	1|1	1|1	1|1	1|1	1|1	1|1	1|1	0|0	1|1	0|0	0|0	0|0	0|0	1|1	0|1	0|0	1|1	0|0	0|0	1|1	0|0	0|0	0|0	0|0	0|0	0|0
PAMAJ00927	400001	450000	416892_C>T_na_intergenic_region,na_intergenic_region	0.0001143	0.0002797	7.709e-08	5.954e-05	0.001548	0|0	0|0	0|0	0|0	0|0	0|0	0|0	0|0	0|0	0|0	1|1	1|1	1|1	1|1	0|0	0|1	1|1	1|1	1|0	1|1	0|0	0|0	0|0	0|0	1|1	0|0	0|0	1|1	0|0	1|1	0|0	1|1	0|0	0|0	1|0	0|0	1|0	1|1	1|1	0|0
PAMAJ01236	4550001	4598772	4569227_G>T_mcidas_upstream_gene_variant,mcidas_downstream_gene_variant	0.0001143	0.0002797	7.709e-08	5.954e-05	0.001548	0|0	0|0	0|0	0|0	0|0	0|0	0|0	0|0	0|0	0|0	1|1	1|1	1|1	1|1	1|0	1|1	1|0	1|1	0|0	1|1	0|0	0|0	0|0	0|0	1|0	0|0	0|0	0|0	0|0	0|0	0|0	0|0	0|0	0|0	0|0	0|0	0|0	0|0	1|1	0|0
PAMAJ00143	3650001	3700000	3657682_G>A_na_intergenic_region	0.0001165	0.0002404	5.011e-06	5.954e-05	0.01625	0|0	0|0	0|0	0|1	0|0	0|0	0|0	0|0	0|0	0|0	1|0	0|1	1|1	1|1	1|0	0|1	1|1	1|1	0|1	1|1	0|0	0|0	0|0	0|0	0|0	0|0	0|0	0|1	0|0	0|0	0|0	0|0	0|1	0|0	0|0	0|0	1|0	0|0	0|0	0|0
PAMAJ00143	3650001	3700000	3657804_C>A_na_intergenic_region	0.0001165	0.0002404	5.011e-06	5.954e-05	0.01625	0|0	0|0	0|0	0|1	0|0	0|0	0|0	0|0	0|0	0|0	1|0	0|1	1|1	1|1	1|0	0|1	1|1	1|1	0|1	1|1	0|0	0|0	0|0	0|0	0|0	0|0	0|0	0|1	0|0	0|0	0|0	0|0	0|1	0|0	0|0	0|0	1|0	0|0	0|0	0|0
PAMAJ00143	3650001	3700000	3658041_C>T_na_intergenic_region	0.0001165	0.0002404	5.011e-06	5.954e-05	0.01625	0|0	0|0	0|0	0|1	0|0	0|0	0|0	0|0	0|0	0|0	1|0	0|1	1|1	1|1	1|0	0|1	1|1	1|1	0|1	1|1	0|0	0|0	0|0	0|0	0|0	0|0	0|0	0|1	0|0	0|0	0|0	0|0	0|1	0|0	0|0	0|0	1|0	0|0	0|0	0|0
PAMAJ00143	3650001	3700000	3662428_C>T_na_intergenic_region	0.0001165	0.0002404	5.011e-06	5.954e-05	0.01625	0|0	0|0	0|1	0|0	0|0	0|0	0|0	0|0	0|0	0|0	1|0	0|1	1|1	1|1	1|0	0|1	1|1	1|1	0|1	1|1	0|0	0|0	0|0	0|0	0|0	0|0	0|0	0|1	0|0	0|0	0|0	0|0	0|1	0|0	0|0	0|0	1|0	0|0	0|0	0|0
PAMAJ00143	3650001	3700000	3698160_G>A_na_intergenic_region	0.0001165	0.0002404	5.011e-06	5.954e-05	0.01625	0|0	0|0	1|0	0|0	0|0	0|0	0|0	0|0	0|0	0|0	0|1	0|1	1|1	1|1	0|1	0|1	1|1	1|1	0|1	1|1	0|0	0|0	0|0	0|0	0|0	0|0	0|0	0|1	0|0	0|0	0|0	0|0	0|1	0|0	0|0	0|0	1|0	0|0	0|0	0|0
PAMAJ00143	3650001	3700000	3698435_C>A_na_intergenic_region	0.0001165	0.0002404	5.011e-06	5.954e-05	0.01625	0|0	0|0	1|0	0|0	0|0	0|0	0|0	0|0	0|0	0|0	0|1	0|1	1|1	1|1	0|1	0|1	1|1	1|1	0|1	1|1	0|0	0|0	0|0	0|0	0|0	0|0	0|0	0|1	0|0	0|0	0|0	0|0	0|1	0|0	0|0	0|0	1|0	0|0	0|0	0|0
PAMAJ00841	6200001	6250000	6244106_G>A_si:dkey-215k6.1_intergenic_region,na_intergenic_region	0.0001165	0.0002404	5.011e-06	5.954e-05	0.01625	0|1	1|0	0|0	1|0	0|0	1|0	0|0	0|0	1|0	0|0	1|1	1|1	1|1	1|1	1|1	1|1	0|1	1|1	1|1	1|1	0|0	1|1	0|1	0|0	0|1	1|0	1|1	0|0	0|0	0|1	1|1	0|1	0|0	1|1	1|1	1|1	1|0	1|0	1|0	1|0
PAMAJ00841	6200001	6250000	6244372_G>A_si:dkey-215k6.1_intergenic_region,na_intergenic_region	0.0001165	0.0002404	5.011e-06	5.954e-05	0.01625	0|1	1|0	0|0	1|0	0|0	1|0	0|0	0|0	1|0	0|0	1|1	1|1	1|1	1|1	1|1	1|1	0|1	1|1	1|1	1|1	0|0	1|1	0|1	0|0	0|1	1|0	1|1	0|0	0|0	0|1	0|0	0|0	0|0	0|0	0|1	0|1	0|0	0|0	1|0	0|0
PAMAJ00927	400001	450000	402671_G>A_na_intergenic_region,na_intergenic_region	0.0001165	0.0002404	5.011e-06	5.954e-05	0.01625	0|0	0|0	0|0	0|0	0|0	0|0	0|0	1|0	0|0	0|0	1|0	0|1	1|1	1|1	1|0	1|0	1|1	1|1	0|1	1|1	0|1	0|0	0|0	0|0	0|1	0|0	0|0	1|0	0|1	1|0	0|0	0|1	0|0	0|0	0|1	0|1	1|1	0|1	0|1	0|0
PAMAJ01104	300001	350000	305792_A>G_	0.0001165	0.0002404	5.011e-06	5.954e-05	0.01625	1|0	0|1	1|0	0|0	0|1	0|0	0|1	0|0	0|0	0|0	1|1	1|1	1|1	1|1	1|0	1|1	1|1	1|1	1|1	1|1	0|0	1|1	0|0	0|0	1|0	0|0	0|1	1|0	0|0	0|0	0|0	0|0	0|0	0|0	0|0	0|0	1|1	1|1	0|0	0|1
PAMAJ01560	1000001	1050000	1013566_G>A_na_intergenic_region,hs3st1_intergenic_region	0.0001165	0.0002404	5.011e-06	5.954e-05	0.01625	0|0	0|0	0|0	0|0	0|0	0|0	0|0	0|0	1|0	0|0	1|0	1|1	1|0	1|1	1|0	0|1	1|1	1|0	1|1	1|1	0|0	0|0	1|1	0|1	0|1	1|0	1|1	0|1	1|1	0|0	0|1	1|0	1|0	0|0	0|0	0|0	1|0	0|0	0|0	0|0
PAMAJ01018	800001	818248	804148_T>C_gpr54_upstream_gene_variant,na_upstream_gene_variant,gpr54_downstream_gene_variant	0.0001257	0.0002747	0.0006238	5.954e-05	0.5	0|1	1|0	1|1	1|0	1|0	1|0	0|1	1|0	0|1	0|1	0|0	0|0	0|0	0|0	0|0	0|0	1|0	0|0	0|0	0|0	0|0	0|0	0|0	0|0	0|0	0|0	0|1	0|0	0|0	0|0	1|1	0|1	0|0	1|1	1|0	1|0	1|0	0|1	0|0	0|1
PAMAJ01018	800001	818248	804517_T>G_gpr54_upstream_gene_variant,na_upstream_gene_variant,gpr54_downstream_gene_variant	0.0001257	0.0002747	0.0006238	5.954e-05	0.5	0|1	1|0	1|1	1|0	1|0	1|0	0|1	1|0	0|1	0|1	0|0	0|0	0|0	0|0	0|0	0|0	1|0	0|0	0|0	0|0	0|0	0|0	0|0	0|0	0|0	0|0	0|1	0|0	0|0	0|0	1|1	0|1	0|0	1|1	1|0	1|0	1|0	0|1	0|0	0|1
PAMAJ01387	1	50000	30149_C>T_si:cabz01030277.1_upstream_gene_variant,f13a1_intergenic_region,si:cabz01030277.1_intergenic_region	0.0001257	0.0002747	0.0006238	5.954e-05	0.5	0|1	1|0	1|0	0|1	0|1	1|0	0|0	1|0	1|0	0|1	1|1	1|1	1|1	1|1	1|1	1|1	1|0	1|1	1|1	1|1	1|0	1|0	1|1	1|1	0|1	1|1	0|0	1|1	1|1	1|0	1|0	1|0	1|0	1|1	1|1	0|1	1|1	1|1	1|0	1|1
PAMAJ00143	3650001	3700000	3661358_C>G_na_intergenic_region	0.0001491	0.0002521	1.966e-05	5.954e-05	0.04334	0|0	0|0	0|0	0|0	0|0	0|0	1|0	0|0	0|0	0|0	1|0	0|1	0|1	1|1	1|0	0|1	1|1	1|1	0|1	1|1	0|0	0|0	0|0	0|0	0|0	0|0	0|0	0|1	0|0	0|0	0|0	0|0	0|1	0|0	0|0	0|0	1|0	0|0	0|0	0|0
PAMAJ01104	300001	350000	305843_C>A_	0.0001491	0.0002521	1.966e-05	5.954e-05	0.04334	1|0	0|1	1|0	1|0	0|1	0|0	0|1	0|0	0|0	0|0	1|1	1|1	1|1	1|1	1|0	1|1	1|1	1|1	1|1	1|1	0|0	1|0	0|0	0|0	0|0	0|0	0|0	1|0	0|0	0|0	0|0	0|0	0|0	0|0	0|0	0|0	1|0	1|1	0|0	0|1
PAMAJ01104	300001	350000	305853_G>T_	0.0001491	0.0002521	1.966e-05	5.954e-05	0.04334	1|0	0|1	1|0	1|0	0|1	0|0	0|1	0|0	0|0	0|0	1|1	1|1	1|1	1|1	1|0	1|1	1|1	1|1	1|1	1|1	0|0	1|0	0|0	0|0	0|0	0|0	0|0	1|0	0|0	0|0	0|0	0|0	0|0	0|0	0|0	0|0	1|0	1|1	0|0	0|1
PAMAJ01104	300001	350000	305883_C>T_	0.0001491	0.0002521	1.966e-05	5.954e-05	0.04334	1|0	0|1	1|0	1|0	0|1	0|0	0|1	0|0	0|0	0|0	1|1	1|1	1|1	1|1	1|0	1|1	1|1	1|1	1|1	1|1	0|0	1|0	0|0	0|0	0|0	0|0	0|0	1|0	0|0	0|0	0|0	0|0	0|0	0|0	0|0	0|0	1|0	1|1	0|0	0|1
PAMAJ01104	300001	350000	306250_C>T_	0.0001491	0.0002521	1.966e-05	5.954e-05	0.04334	0|0	0|1	1|0	1|0	1|0	0|0	0|1	0|1	0|0	0|0	1|1	1|1	1|1	1|1	1|0	1|1	1|1	1|1	1|1	1|1	0|1	1|1	0|0	1|0	0|0	0|0	1|1	1|0	0|0	0|0	0|1	0|0	0|0	0|0	0|0	0|0	1|0	1|1	0|0	0|1
PAMAJ01104	300001	350000	343292_C>T_si:dkey-237j11.3_upstream_gene_variant,si:ch211-142d6.2_intergenic_region,si:dkey-237j11.3_intergenic_region	0.0001491	0.0002521	1.966e-05	5.954e-05	0.04334	0|0	1|0	0|0	0|0	0|0	0|0	0|0	0|0	0|0	0|0	0|1	1|1	1|0	1|0	0|1	1|1	1|1	1|1	1|0	1|0	0|0	0|0	0|0	0|0	0|0	0|0	0|0	0|0	0|0	0|1	1|1	0|0	0|0	1|1	1|1	0|0	1|1	0|1	1|1	0|0
PAMAJ01387	1	50000	4598_A>G_f13a1_upstream_gene_variant,f13a1_upstream_gene_variant	0.0001491	0.0002521	1.966e-05	5.954e-05	0.04334	1|0	0|0	0|0	0|0	0|0	0|0	0|0	0|0	0|0	0|0	1|0	1|1	1|0	1|0	0|1	1|1	1|1	1|1	1|0	1|0	0|0	0|0	0|0	0|0	0|0	0|0	0|0	0|0	0|0	1|0	1|1	0|0	0|1	0|1	0|0	0|0	0|0	0|0	0|1	0|0
PAMAJ01387	1	50000	5448_G>A_f13a1_upstream_gene_variant,f13a1_upstream_gene_variant	0.0001491	0.0002521	1.966e-05	5.954e-05	0.04334	0|0	0|0	0|0	0|0	0|0	0|0	0|0	0|0	1|0	0|0	1|0	1|1	1|0	1|0	0|1	1|1	1|1	1|1	1|0	1|0	0|0	0|0	0|0	0|0	0|0	0|0	0|0	0|0	0|0	1|0	1|0	0|0	0|1	0|1	0|1	0|0	0|0	0|0	0|1	0|0
PAMAJ01387	1	50000	6395_A>T_f13a1_upstream_gene_variant,f13a1_upstream_gene_variant	0.0001491	0.0002521	1.966e-05	5.954e-05	0.04334	1|0	0|0	0|0	0|0	0|0	0|0	0|0	0|0	0|0	0|0	0|1	1|1	1|0	1|0	0|1	1|1	1|1	1|1	1|0	1|0	0|0	0|0	0|0	0|0	0|0	0|0	0|0	0|0	0|0	0|0	0|0	0|0	0|0	0|0	0|0	0|0	0|0	0|0	0|0	0|0
PAMAJ01387	1	50000	14232_C>T_f13a1_intron_variant,f13a1_non_coding_transcript_variant	0.0001491	0.0002521	1.966e-05	5.954e-05	0.04334	0|1	0|0	0|0	0|0	0|0	0|0	0|0	0|0	0|0	0|0	0|1	1|1	1|0	1|0	0|1	1|1	1|1	1|1	1|0	1|0	0|1	0|0	1|0	0|0	1|0	0|0	0|0	0|0	0|0	0|1	0|0	0|1	0|0	0|0	0|0	0|1	0|0	0|0	0|0	0|0
PAMAJ01387	1	50000	23312_C>G_f13a1_intergenic_region,si:cabz01030277.1_intergenic_region	0.0001491	0.0002521	1.966e-05	5.954e-05	0.04334	0|1	0|0	0|0	0|0	0|0	0|0	0|0	0|0	0|0	0|0	0|1	1|1	0|1	1|0	0|1	1|1	1|1	1|1	0|1	0|1	0|1	0|0	0|0	0|0	0|1	0|0	0|0	0|0	0|0	0|1	0|0	0|1	0|0	0|0	0|0	1|0	0|0	0|0	0|0	0|0
PAMAJ01387	1	50000	41285_T>C_si:cabz01030277.1_upstream_gene_variant,si:cabz01030277.1_downstream_gene_variant	0.0001491	0.0002521	1.966e-05	5.954e-05	0.04334	0|0	0|0	0|0	0|0	0|0	0|0	0|0	1|0	0|0	0|0	0|1	1|1	0|1	1|0	1|0	1|1	1|1	1|1	1|0	0|1	0|0	0|0	0|0	0|0	0|0	0|0	0|0	0|0	0|0	0|0	0|0	0|0	0|0	0|0	0|0	0|0	0|0	0|0	0|0	0|0
PAMAJ00008	50001	100000	72301_A>T_	0.0001492	0.0007466	2.028e-07	0.0005467	0.0003572	0|0	0|0	0|0	1|0	1|1	0|0	0|0	0|0	0|0	0|0	1|1	1|1	1|1	1|1	1|0	1|1	1|1	1|1	1|1	1|1	0|0	0|0	0|0	0|0	1|1	0|0	0|0	1|1	0|0	0|1	0|0	0|0	0|0	0|0	0|0	0|0	0|0	1|0	0|0	0|0
PAMAJ00690	50001	100000	81141_G>T_si:zfos-169g10.2_intergenic_region	0.0001492	0.0007466	2.028e-07	0.0005467	0.0003572	1|0	0|0	0|0	0|0	0|0	0|0	0|0	0|0	0|0	0|0	1|1	1|1	1|1	1|1	1|1	1|1	0|1	1|1	1|1	0|0	1|0	0|0	0|0	0|0	0|1	1|1	0|0	0|0	1|1	0|1	1|1	0|1	0|0	0|1	1|1	1|1	0|1	1|0	1|0	0|0
PAMAJ00690	50001	100000	81165_G>A_si:zfos-169g10.2_intergenic_region	0.0001492	0.0007466	2.028e-07	0.0005467	0.0003572	1|0	0|0	0|0	0|0	0|0	0|0	0|0	0|0	0|0	0|0	1|1	1|1	1|1	1|1	1|1	1|1	0|1	1|1	1|1	0|0	1|0	0|0	0|0	0|0	0|1	1|1	0|0	0|0	1|1	0|1	1|1	0|1	0|0	0|1	1|1	1|1	0|1	1|0	1|0	0|0
PAMAJ01104	300001	350000	332603_C>T_si:ch211-142d6.2_upstream_gene_variant,si:ch211-142d6.2_intergenic_region	0.0001492	0.0007466	2.028e-07	0.0005467	0.0003572	0|1	0|0	0|0	0|0	1|1	0|0	0|0	0|0	0|0	0|0	1|1	1|1	1|1	1|1	0|1	1|1	1|1	1|1	1|1	1|1	0|0	0|0	0|0	0|0	0|0	0|0	0|0	0|0	0|0	0|0	0|0	1|0	0|0	0|1	0|1	1|0	0|0	0|0	1|0	0|0
PAMAJ00008	50001	100000	71383_G>A_	0.0001571	0.0002797	3.854e-07	5.954e-05	0.005418	1|0	0|0	0|0	0|0	0|0	0|0	0|0	1|0	1|1	1|0	1|1	1|1	1|1	1|1	1|1	1|1	1|1	1|1	1|1	1|1	0|1	1|1	0|0	1|1	0|0	1|1	1|0	0|0	1|1	1|1	1|1	1|1	0|0	1|1	1|1	1|1	0|0	0|0	1|1	0|0
PAMAJ00008	50001	100000	71404_G>T_	0.0001571	0.0002797	3.854e-07	5.954e-05	0.005418	1|0	0|0	0|0	0|0	0|0	0|0	0|0	1|0	1|1	1|0	1|1	1|1	1|1	1|1	1|1	1|1	1|1	1|1	1|1	1|1	0|0	0|0	0|0	0|0	0|0	1|1	0|0	0|0	1|1	1|1	1|1	1|1	0|1	1|1	1|1	1|1	0|0	0|0	1|1	0|0
PAMAJ00008	50001	100000	94534_A>G_pea15_upstream_gene_variant,pea15_upstream_gene_variant	0.0001571	0.0002797	3.854e-07	5.954e-05	0.005418	0|0	0|0	0|0	1|0	0|0	0|0	1|1	1|0	0|0	1|0	1|1	1|1	1|1	1|1	1|1	1|1	1|1	1|1	1|1	1|1	0|0	0|0	1|1	0|1	0|0	1|1	0|0	1|1	1|1	0|1	0|0	0|1	0|1	1|1	1|1	1|0	0|0	0|0	1|1	0|0
PAMAJ00927	400001	450000	405064_A>G_na_intergenic_region,na_intergenic_region	0.0001571	0.0002797	3.854e-07	5.954e-05	0.005418	0|0	0|0	0|0	0|0	0|0	0|0	0|0	0|0	0|0	0|0	1|0	1|1	1|1	1|1	1|0	1|0	1|1	1|1	0|0	1|1	0|1	0|0	0|0	0|0	0|1	0|0	0|0	1|0	0|1	1|0	0|0	0|1	0|0	0|0	0|1	0|1	0|0	1|0	0|1	0|0
PAMAJ00927	400001	450000	415891_T>C_na_intergenic_region,na_intergenic_region	0.0001571	0.0002797	3.854e-07	5.954e-05	0.005418	0|0	0|0	0|0	0|0	0|0	0|0	0|0	0|0	0|0	0|0	0|0	1|1	1|1	1|1	1|0	0|1	1|1	1|1	1|0	1|1	0|1	0|0	0|0	0|0	0|0	0|0	0|0	1|0	0|1	1|0	0|0	1|1	0|0	0|0	1|1	0|0	0|1	1|0	0|1	0|0
PAMAJ00927	400001	450000	415966_G>A_na_intergenic_region,na_intergenic_region	0.0001571	0.0002797	3.854e-07	5.954e-05	0.005418	0|0	0|0	0|0	0|0	0|0	0|0	0|0	0|0	0|0	0|0	0|0	1|1	1|1	1|1	1|0	0|1	1|1	1|1	1|0	1|1	0|1	0|0	0|0	0|0	1|0	0|0	0|0	1|0	0|1	1|0	0|0	1|1	0|0	0|0	1|0	0|0	0|1	1|0	0|0	0|0
PAMAJ00927	400001	450000	418305_G>A_na_intergenic_region,na_intergenic_region	0.0001571	0.0002797	3.854e-07	5.954e-05	0.005418	0|0	0|0	0|0	0|0	0|0	0|0	0|0	0|0	0|0	0|0	0|1	1|1	1|1	1|1	0|0	0|1	1|1	1|1	1|0	1|1	0|0	0|0	0|0	0|0	0|0	0|0	0|0	1|0	0|0	0|0	0|0	0|0	0|0	0|0	0|0	0|0	0|0	0|0	0|0	0|0
PAMAJ01236	4550001	4598772	4570554_G>T_mcidas_intergenic_region	0.0001571	0.0002797	0.000218	5.954e-05	0.5	1|0	1|0	0|1	0|1	0|1	1|0	1|1	0|0	1|0	0|1	0|0	0|0	0|0	0|0	0|0	0|0	0|0	0|0	0|0	0|0	0|1	1|0	0|0	0|0	1|0	1|0	0|0	0|1	0|0	0|0	0|0	0|0	1|0	1|0	0|1	0|0	0|0	0|0	0|1	0|0
PAMAJ01387	1	50000	8388_C>T_f13a1_intron_variant,f13a1_non_coding_transcript_variant	0.0001571	0.0002797	0.000218	5.954e-05	0.5	0|1	0|0	1|0	1|1	1|0	1|0	1|0	0|1	1|0	1|0	0|0	0|0	0|0	0|0	0|0	0|0	0|0	0|0	0|0	0|0	1|0	1|0	1|0	0|1	0|0	0|0	1|0	0|0	0|0	0|0	0|1	1|0	0|1	1|0	0|0	1|0	1|1	1|1	0|0	1|1
PAMAJ01387	1	50000	24791_A>T_f13a1_intergenic_region,si:cabz01030277.1_intergenic_region	0.0001571	0.0002797	0.000218	5.954e-05	0.5	1|0	0|1	0|1	0|1	0|0	0|1	1|0	1|1	1|0	0|1	1|1	1|1	1|1	1|1	1|1	1|1	1|1	1|1	1|1	1|1	1|1	1|1	0|0	1|1	1|1	1|1	0|1	1|1	1|1	1|0	0|1	1|1	0|1	0|1	1|0	1|1	1|1	1|0	1|0	0|1
PAMAJ01387	1	50000	25343_C>T_f13a1_intergenic_region,si:cabz01030277.1_intergenic_region	0.0001571	0.0002797	0.000218	5.954e-05	0.5	0|0	1|0	1|0	0|1	0|1	1|0	0|1	1|0	0|1	1|1	0|0	0|0	0|0	0|0	0|0	0|0	0|0	0|0	0|0	0|0	0|1	0|0	0|1	0|0	0|1	0|0	1|0	0|0	0|0	1|0	1|0	0|1	1|0	0|1	0|1	1|0	0|0	0|1	1|1	0|0
PAMAJ00008	50001	100000	72391_C>T_	0.0001624	0.0002686	2.648e-07	5.954e-05	0.002739	0|0	0|0	0|0	0|0	0|0	0|0	0|0	0|0	0|0	1|1	1|1	0|1	1|1	1|1	1|0	1|1	1|1	1|1	1|1	1|1	0|0	0|0	0|0	0|0	0|0	0|0	0|0	0|0	0|0	0|1	0|0	0|0	0|0	0|0	1|1	0|0	0|0	0|0	1|0	0|0
PAMAJ00143	3650001	3700000	3656734_G>A_na_intergenic_region	0.0001641	0.0006534	8.322e-06	0.0003572	0.005418	0|0	0|1	1|0	1|0	0|0	0|0	0|0	1|0	0|0	0|0	1|1	0|1	1|1	1|1	1|1	1|1	1|1	1|1	0|1	1|1	1|0	0|1	0|0	0|1	0|0	0|0	1|0	0|1	0|0	0|0	0|1	1|1	0|1	0|0	1|0	0|0	1|1	0|0	0|0	0|0
PAMAJ00143	3650001	3700000	3662400_A>G_na_intergenic_region	0.0001641	0.0006534	8.322e-06	0.0003572	0.005418	0|0	1|0	0|1	0|0	0|0	0|0	0|0	0|0	0|0	0|0	1|0	1|1	1|1	1|1	1|0	0|1	1|1	1|1	0|1	1|1	0|0	0|0	0|0	0|0	0|0	0|0	0|0	0|1	0|0	0|0	0|0	0|0	0|1	0|1	0|0	0|0	1|0	1|0	0|0	1|0
PAMAJ00841	6200001	6250000	6234222_A>T_si:dkey-215k6.1_upstream_gene_variant,si:dkey-215k6.1_downstream_gene_variant	0.0001641	0.0006534	8.322e-06	0.0003572	0.005418	0|1	1|0	0|0	0|1	0|0	0|0	0|0	0|0	0|0	0|1	1|1	1|1	1|1	1|1	1|1	1|1	1|1	0|1	1|0	1|1	1|1	0|0	0|0	1|1	1|0	0|1	0|0	0|1	1|0	0|0	0|0	0|0	0|1	0|1	0|0	0|0	0|0	0|0	0|0	0|0
PAMAJ00841	6200001	6250000	6234224_G>A_si:dkey-215k6.1_upstream_gene_variant,si:dkey-215k6.1_downstream_gene_variant	0.0001641	0.0006534	8.322e-06	0.0003572	0.005418	0|1	1|0	0|0	0|1	0|0	0|0	0|0	0|0	0|0	0|1	1|1	1|1	1|1	1|1	1|1	1|1	1|1	0|1	1|0	1|1	1|1	0|0	0|0	1|1	1|0	0|1	0|0	0|1	1|0	0|0	0|0	0|0	0|1	0|1	0|0	0|0	0|0	0|0	0|0	0|0
PAMAJ00927	400001	450000	402877_A>T_na_intergenic_region,na_intergenic_region	0.0001641	0.0006534	8.322e-06	0.0003572	0.005418	0|0	0|0	0|0	0|0	0|0	1|0	0|0	1|0	0|0	0|0	1|0	1|1	1|1	1|1	1|0	1|0	1|1	1|1	1|0	1|1	0|1	0|0	0|0	0|0	0|1	0|0	0|0	1|0	0|1	1|0	0|0	0|1	0|0	0|0	0|1	0|1	1|0	1|0	0|1	0|0
PAMAJ00927	400001	450000	404173_T>A_na_intergenic_region,na_intergenic_region	0.0001641	0.0006534	8.322e-06	0.0003572	0.005418	0|0	0|0	1|0	0|0	0|0	0|0	0|0	0|1	0|0	0|0	1|0	1|1	1|1	1|1	1|0	1|0	1|1	1|1	1|0	1|1	0|1	0|0	0|0	0|0	0|1	0|0	0|0	1|0	0|1	1|0	0|0	0|1	0|0	0|0	0|1	0|1	1|0	1|0	0|1	0|0
PAMAJ00927	400001	450000	417406_C>T_na_intergenic_region,na_intergenic_region	0.0001641	0.0006534	8.322e-06	0.0003572	0.005418	0|0	0|0	0|0	0|1	0|0	0|0	0|1	0|0	0|0	0|0	0|1	1|1	1|1	1|1	1|0	0|1	1|1	1|1	1|0	1|1	0|1	0|0	0|0	0|0	1|1	0|0	0|0	1|1	0|1	1|1	0|0	1|1	0|0	0|0	1|0	0|0	1|0	0|1	1|1	0|0
PAMAJ00927	400001	450000	427283_T>G_na_intergenic_region,na_intergenic_region	0.0001641	0.0006534	8.322e-06	0.0003572	0.005418	0|0	0|0	0|0	0|0	0|0	1|0	1|0	0|0	0|0	0|0	0|1	1|1	1|1	1|1	1|0	0|1	1|1	1|1	1|0	1|1	0|0	0|0	0|0	0|0	0|0	0|0	0|0	1|0	0|0	0|0	0|0	0|0	0|0	0|0	0|0	0|1	0|0	0|0	0|0	0|0
PAMAJ00927	400001	450000	431440_T>G_na_intergenic_region,na_intergenic_region	0.0001641	0.0006534	8.322e-06	0.0003572	0.005418	0|0	0|0	0|0	0|1	0|0	1|0	0|0	0|0	0|0	0|0	0|1	1|1	1|1	1|1	1|0	0|1	1|1	1|1	1|0	1|1	0|0	0|0	0|0	0|0	0|0	0|0	0|0	1|0	0|0	0|0	0|0	0|0	0|0	0|0	0|0	1|0	0|0	0|0	0|0	0|0
PAMAJ00927	400001	450000	444318_G>T_na_intergenic_region,na_intergenic_region	0.0001641	0.0006534	8.322e-06	0.0003572	0.005418	0|0	0|0	0|1	0|0	0|1	0|0	0|0	0|0	0|0	0|0	0|1	1|1	1|1	1|1	1|0	1|0	1|1	1|1	0|1	1|1	0|0	0|0	0|0	0|0	0|0	0|0	0|0	0|1	0|0	0|0	0|0	0|0	0|0	0|0	0|0	0|0	0|0	0|0	0|0	0|0
PAMAJ00927	400001	450000	444323_T>G_na_intergenic_region,na_intergenic_region	0.0001641	0.0006534	8.322e-06	0.0003572	0.005418	0|0	0|0	0|1	0|0	0|1	0|0	0|0	0|0	0|0	0|0	0|1	1|1	1|1	1|1	1|0	1|0	1|1	1|1	0|1	1|1	0|0	0|0	0|0	0|0	0|0	0|0	0|0	0|1	0|0	0|0	0|0	0|0	0|0	0|0	0|0	0|0	0|0	0|0	0|0	0|0
PAMAJ00927	400001	450000	448563_T>A_na_intergenic_region,na_intergenic_region	0.0001641	0.0006534	8.322e-06	0.0003572	0.005418	0|1	0|0	0|0	0|1	0|0	0|0	0|0	0|0	0|0	0|0	0|1	1|1	1|1	1|1	1|0	1|0	1|1	1|1	0|1	1|1	0|0	0|0	0|0	0|0	0|0	0|0	0|0	0|1	0|0	0|0	0|0	0|0	0|0	0|0	0|0	0|0	0|0	0|0	0|0	0|0
PAMAJ01387	1	50000	5830_G>A_f13a1_upstream_gene_variant,f13a1_upstream_gene_variant	0.0001641	0.0006534	8.322e-06	0.0003572	0.005418	1|0	0|0	0|0	0|0	0|0	0|0	0|0	0|0	1|0	0|0	1|1	1|1	1|1	1|0	0|1	1|1	1|1	1|1	1|0	1|0	1|0	0|0	0|0	0|0	0|0	0|0	0|0	0|0	0|0	1|0	1|0	0|0	1|0	1|1	0|1	0|0	0|0	1|0	0|1	0|0
PAMAJ01387	1	50000	5870_T>A_f13a1_upstream_gene_variant,f13a1_upstream_gene_variant	0.0001641	0.0006534	8.322e-06	0.0003572	0.005418	1|0	0|0	0|0	0|0	0|0	0|0	0|0	0|0	1|0	0|0	1|1	1|1	1|1	1|0	0|1	1|1	1|1	1|1	1|0	1|0	0|0	0|0	0|0	0|0	0|0	0|0	0|0	0|0	0|0	1|0	1|0	0|0	1|0	1|1	0|1	0|0	0|0	1|0	0|1	0|0
PAMAJ01387	1	50000	5923_G>C_f13a1_upstream_gene_variant,f13a1_upstream_gene_variant	0.0001641	0.0006534	8.322e-06	0.0003572	0.005418	1|0	0|0	0|0	0|0	0|0	0|0	0|0	0|0	1|0	0|0	1|1	1|1	1|1	1|0	0|1	1|1	1|1	1|1	1|0	1|0	0|0	0|0	0|0	0|0	0|0	0|0	0|0	0|0	0|0	0|0	0|0	0|0	1|0	1|0	0|0	0|0	0|0	1|0	0|1	0|0
PAMAJ01387	1	50000	5967_A>G_f13a1_upstream_gene_variant,f13a1_upstream_gene_variant	0.0001641	0.0006534	8.322e-06	0.0003572	0.005418	1|0	0|0	0|0	0|0	0|0	0|0	0|0	0|0	1|0	0|0	1|1	1|1	1|1	1|0	0|1	1|1	1|1	1|1	1|0	1|0	0|0	0|0	0|0	0|0	0|0	0|0	0|0	0|0	0|0	0|0	0|0	0|0	1|0	1|0	0|0	0|0	0|0	1|0	0|1	0|0
PAMAJ01387	1	50000	5995_G>T_f13a1_upstream_gene_variant,f13a1_upstream_gene_variant	0.0001641	0.0006534	8.322e-06	0.0003572	0.005418	1|0	0|0	0|0	0|0	0|0	0|0	0|0	0|0	1|0	0|0	1|1	1|1	1|1	1|0	0|1	1|1	1|1	1|1	1|0	1|0	0|0	0|0	0|0	0|0	0|0	0|0	0|0	0|0	0|0	0|0	0|0	0|0	1|0	1|0	0|0	0|0	0|0	1|0	0|1	0|0
PAMAJ01387	1	50000	10243_C>A_f13a1_missense_variant,f13a1_non_coding_transcript_variant	0.0001641	0.0006534	8.322e-06	0.0003572	0.005418	0|1	1|0	1|1	1|1	1|1	1|0	1|1	0|1	1|1	1|1	1|0	0|0	0|1	0|0	0|0	0|0	0|0	0|0	0|0	0|0	1|1	1|1	1|1	0|1	1|1	0|0	1|1	1|1	0|0	0|1	0|1	1|1	1|1	1|0	0|0	1|1	1|1	1|1	1|1	1|1
PAMAJ01387	1	50000	10256_C>G_f13a1_missense_variant,f13a1_non_coding_transcript_variant	0.0001641	0.0006534	8.322e-06	0.0003572	0.005418	0|1	1|0	1|1	1|1	1|1	1|0	1|1	0|1	1|1	1|1	1|0	0|0	0|1	0|0	0|0	0|0	0|0	0|0	0|0	0|0	1|1	1|1	1|1	0|1	1|1	1|0	1|1	1|1	0|0	0|1	0|1	1|1	1|1	1|0	0|0	1|1	1|1	1|1	1|1	1|1
PAMAJ01387	1	50000	15510_T>C_f13a1_downstream_gene_variant,f13a1_downstream_gene_variant	0.0001641	0.0006534	8.322e-06	0.0003572	0.005418	1|0	0|0	0|0	1|0	1|0	0|0	0|0	1|0	0|0	0|0	0|1	1|1	1|0	1|1	1|1	1|1	1|1	1|1	1|1	1|1	0|1	0|0	0|0	1|1	1|0	0|1	0|0	0|0	1|1	0|1	0|0	0|1	0|0	0|0	1|0	0|1	0|0	0|0	0|0	0|0
PAMAJ01387	1	50000	15590_A>G_f13a1_downstream_gene_variant,f13a1_downstream_gene_variant	0.0001641	0.0006534	8.322e-06	0.0003572	0.005418	1|0	0|0	0|0	1|0	1|0	0|0	0|0	1|0	0|0	0|0	0|1	1|1	1|0	1|1	1|1	1|1	1|1	1|1	1|1	1|1	0|1	0|0	0|0	1|0	1|0	0|1	0|0	0|0	1|1	1|1	1|0	0|1	0|0	0|1	1|1	0|1	0|0	0|0	0|0	0|0
PAMAJ01104	300001	350000	306047_A>G_	0.0001686	0.0002686	0.0002158	5.954e-05	0.2368	1|0	0|1	1|0	1|0	0|1	0|1	0|1	0|1	0|0	0|0	1|1	1|1	1|1	1|1	1|0	1|1	1|1	1|1	1|1	1|1	0|1	1|1	0|0	1|0	0|0	0|0	1|1	1|0	0|0	0|0	0|1	0|0	0|0	0|0	0|0	0|0	1|1	1|1	0|0	0|1
PAMAJ01104	300001	350000	305944_T>C_	0.0001717	0.0002613	6.848e-05	5.954e-05	0.1053	1|0	0|1	1|0	1|0	0|1	0|0	0|1	0|1	0|0	0|0	1|1	1|1	1|1	1|1	1|0	1|1	1|1	1|1	1|1	1|1	0|1	1|1	0|0	1|0	0|0	0|0	0|1	1|0	0|0	0|0	0|1	0|0	0|0	0|0	0|0	0|0	1|1	1|1	0|0	0|1
PAMAJ01104	300001	350000	317206_G>T_si:ch211-142d6.2_intergenic_region	0.0001717	0.0002613	6.848e-05	5.954e-05	0.1053	0|0	0|0	0|0	0|0	0|0	0|0	0|0	0|1	0|0	0|0	0|1	1|1	0|1	1|0	1|0	1|1	1|1	0|1	1|0	0|1	0|0	0|0	0|0	0|0	0|0	0|0	0|0	0|0	0|0	0|0	0|1	0|0	1|0	0|1	0|1	0|0	0|1	1|0	1|0	1|0
PAMAJ01104	300001	350000	333147_C>T_si:ch211-142d6.2_upstream_gene_variant,si:ch211-142d6.2_intergenic_region	0.0001717	0.0002613	6.848e-05	5.954e-05	0.1053	0|0	1|0	0|0	0|0	0|0	0|0	0|0	0|0	0|0	0|0	1|0	0|1	1|0	1|0	0|1	1|1	1|1	1|1	1|0	1|0	0|0	0|0	0|0	0|0	0|0	0|0	0|0	0|0	0|0	0|0	0|0	0|0	1|0	0|1	0|1	0|0	0|0	0|0	1|0	0|0
PAMAJ01104	300001	350000	333334_C>G_si:ch211-142d6.2_upstream_gene_variant,si:ch211-142d6.2_intergenic_region	0.0001717	0.0002613	6.848e-05	5.954e-05	0.1053	0|0	1|0	0|0	0|0	0|0	0|0	0|0	0|0	0|0	0|0	1|0	0|1	1|0	1|0	0|1	1|1	1|1	1|1	1|0	1|0	0|0	0|0	0|0	0|0	0|0	0|0	0|0	0|0	0|0	0|0	0|0	0|0	1|0	0|1	0|1	0|0	0|0	0|0	1|0	0|0
PAMAJ00841	6200001	6250000	6246218_C>T_si:dkey-215k6.1_intergenic_region,na_intergenic_region	0.000203	0.0002797	1.67e-06	5.954e-05	0.01625	1|0	1|1	0|0	1|0	0|0	1|0	0|0	0|0	1|0	0|0	1|1	1|1	1|1	1|1	1|1	1|1	1|1	1|1	1|1	1|1	0|1	1|1	0|1	0|1	0|1	1|0	1|1	0|0	0|1	0|1	0|0	0|0	1|0	0|0	0|1	0|1	0|0	0|0	1|0	0|0
PAMAJ01104	300001	350000	303621_A>G_	0.000203	0.0002797	1.67e-06	5.954e-05	0.01625	1|1	1|0	0|1	0|0	1|1	1|1	1|0	1|0	1|1	1|1	0|0	0|0	0|0	0|0	0|0	0|0	0|0	0|0	0|0	0|0	0|0	0|0	0|0	0|0	0|0	1|1	0|0	0|0	0|0	1|1	1|0	0|0	0|0	0|0	0|1	0|0	0|0	0|0	1|1	0|0
PAMAJ01387	1	50000	5936_G>C_f13a1_upstream_gene_variant,f13a1_upstream_gene_variant	0.000203	0.0002797	1.67e-06	5.954e-05	0.01625	1|0	0|0	1|0	0|0	0|0	1|0	1|1	0|0	1|0	0|0	1|1	1|1	1|1	1|1	1|1	1|1	1|1	1|1	1|1	1|1	0|0	1|1	1|1	1|1	0|0	0|1	0|0	1|1	1|1	0|0	0|1	0|0	1|1	1|0	1|0	0|0	1|1	1|1	0|1	1|1
PAMAJ01387	1	50000	5938_G>A_f13a1_upstream_gene_variant,f13a1_upstream_gene_variant	0.000203	0.0002797	1.67e-06	5.954e-05	0.01625	1|0	0|0	1|0	0|0	0|0	1|0	1|1	0|0	1|0	0|0	1|1	1|1	1|1	1|1	1|1	1|1	1|1	1|1	1|1	1|1	0|0	1|1	1|1	1|1	0|0	1|1	0|0	1|1	1|1	0|0	0|1	0|0	1|1	1|0	1|0	0|0	1|1	1|1	0|1	1|1
PAMAJ01475	1	44722	6393_C>T_	0.000203	0.0002797	1.67e-06	5.954e-05	0.01625	0|0	1|0	1|0	0|0	0|0	1|1	1|0	0|0	0|1	0|0	1|1	1|1	1|1	1|1	1|1	1|1	1|1	1|1	1|1	1|1	0|0	1|1	1|1	0|0	1|0	1|1	1|1	1|0	1|1	1|1	0|0	0|0	1|1	0|0	1|0	1|0	1|0	1|1	0|0	0|0
PAMAJ01104	300001	350000	331542_C>G_si:ch211-142d6.2_upstream_gene_variant,si:ch211-142d6.2_intergenic_region	0.0002268	0.001042	1.105e-06	0.0005467	0.001548	0|1	1|0	0|0	0|0	1|1	0|0	0|0	0|0	0|0	0|0	1|1	1|1	1|1	1|1	0|1	1|1	1|1	1|1	1|1	1|1	0|0	0|0	0|0	0|0	0|0	0|0	0|0	0|0	0|0	0|0	0|0	1|0	1|0	0|0	0|1	1|0	0|0	0|0	1|0	0|0
PAMAJ01104	300001	350000	331544_T>C_si:ch211-142d6.2_upstream_gene_variant,si:ch211-142d6.2_intergenic_region	0.0002268	0.001042	1.105e-06	0.0005467	0.001548	0|1	1|0	0|0	0|0	1|1	0|0	0|0	0|0	0|0	0|0	1|1	1|1	1|1	1|1	0|1	1|1	1|1	1|1	1|1	1|1	0|0	0|0	0|0	0|0	0|0	0|0	0|0	0|0	0|0	0|0	0|0	1|0	1|0	0|0	0|1	1|0	0|0	0|0	1|0	0|0
PAMAJ00722	200001	224806	211780_G>A_pus7l_upstream_gene_variant,pus7l_upstream_gene_variant	0.0002361	0.0002797	7.265e-05	5.954e-05	0.2368	1|0	0|1	1|0	1|0	1|1	0|0	1|1	1|0	1|0	0|1	0|0	0|0	0|0	0|0	0|0	0|0	0|0	0|0	0|0	0|0	0|0	0|0	0|1	1|0	1|0	1|1	0|0	0|0	0|0	1|1	0|1	0|0	0|0	1|0	0|0	0|0	0|0	1|0	1|0	0|0
PAMAJ01236	4550001	4598772	4568794_A>G_mcidas_upstream_gene_variant,mcidas_downstream_gene_variant	0.0002361	0.0002797	7.265e-05	5.954e-05	0.2368	1|1	1|0	0|1	1|0	0|1	0|0	0|1	1|0	1|1	0|1	0|0	0|0	0|0	0|0	0|0	0|0	0|0	0|0	0|0	0|0	0|1	0|0	0|0	1|1	0|0	0|0	0|0	0|0	1|1	0|0	0|0	1|1	1|1	1|0	0|1	0|1	0|1	0|1	0|1	1|0
PAMAJ01387	1	50000	3779_A>G_f13a1_upstream_gene_variant,f13a1_upstream_gene_variant	0.0002361	0.0002797	7.265e-05	5.954e-05	0.2368	1|0	1|0	0|0	0|1	0|1	1|0	1|1	0|1	0|0	0|1	1|1	1|1	1|1	1|1	1|1	1|1	1|1	1|1	1|1	1|1	1|0	1|1	1|1	1|1	1|0	1|1	1|1	1|1	1|1	0|0	0|0	0|0	1|1	1|0	1|0	0|0	0|0	0|1	0|1	1|0
PAMAJ00008	50001	100000	50023_C>G_na_intergenic_region	0.0002429	0.0002797	6.442e-06	5.954e-05	0.04334	1|0	0|1	0|0	1|0	1|0	0|0	0|1	1|1	0|0	0|0	1|1	1|1	1|1	1|1	1|1	1|1	1|1	1|1	1|1	1|1	0|0	1|1	1|1	0|1	0|0	1|0	0|0	1|1	0|0	0|0	0|0	0|0	0|0	0|0	0|0	0|0	0|0	0|0	0|0	0|0
PAMAJ00690	50001	100000	87009_C>T_si:zfos-169g10.2_intergenic_region	0.0002429	0.0002797	6.442e-06	5.954e-05	0.04334	0|0	0|0	0|0	0|0	0|0	0|0	0|0	0|0	0|0	0|0	0|1	1|1	1|0	1|1	1|1	1|0	0|1	1|0	1|1	0|0	1|1	1|0	1|1	0|0	1|0	1|1	1|1	0|1	1|1	1|1	1|1	0|0	0|0	0|0	1|1	1|0	1|1	0|0	0|0	0|0
PAMAJ00722	200001	224806	209585_C>T_na_upstream_gene_variant,pus7l_upstream_gene_variant,pus7l_upstream_gene_variant	0.0002429	0.0002797	6.442e-06	5.954e-05	0.04334	1|0	1|1	1|0	0|0	1|0	1|0	0|0	0|1	0|0	0|0	1|1	1|1	1|1	1|1	1|1	1|1	1|1	1|1	1|1	1|1	1|1	1|0	0|0	1|1	0|1	0|1	0|1	1|1	1|1	0|0	1|0	1|1	1|1	0|1	1|1	1|1	1|1	0|1	0|1	1|1
PAMAJ01236	4550001	4598772	4571307_A>G_mcidas_intergenic_region	0.0002429	0.0002797	6.442e-06	5.954e-05	0.04334	1|1	1|0	0|1	1|1	0|0	0|1	1|1	1|0	1|1	1|0	0|0	0|0	0|0	0|0	0|0	0|0	0|0	0|0	0|0	0|0	0|0	0|0	0|0	0|0	0|0	0|0	0|0	0|0	0|0	0|0	1|1	0|1	1|0	1|1	1|0	1|0	1|0	1|0	0|0	0|1
PAMAJ01236	4550001	4598772	4571389_G>C_mcidas_intergenic_region	0.0002429	0.0002797	6.442e-06	5.954e-05	0.04334	1|1	1|0	0|1	1|1	0|0	0|1	1|1	1|0	1|1	1|0	0|0	0|0	0|0	0|0	0|0	0|0	0|0	0|0	0|0	0|0	0|0	0|0	0|0	0|0	0|0	0|0	0|0	0|0	0|0	0|0	1|1	0|1	0|0	1|1	1|0	1|0	1|0	1|0	0|0	0|1
PAMAJ01387	1	50000	5862_A>C_f13a1_upstream_gene_variant,f13a1_upstream_gene_variant	0.0002429	0.0002797	6.442e-06	5.954e-05	0.04334	1|0	0|1	1|0	0|0	0|0	1|0	1|1	0|0	1|0	0|0	1|1	1|1	1|1	1|1	1|1	1|1	1|1	1|1	1|1	1|1	0|0	1|1	1|1	1|1	0|0	1|1	0|0	1|1	1|1	1|0	1|1	0|0	1|1	1|1	1|1	0|0	1|1	1|1	0|1	1|1
PAMAJ01387	1	50000	6077_C>T_f13a1_upstream_gene_variant,f13a1_upstream_gene_variant	0.0002429	0.0002797	6.442e-06	5.954e-05	0.04334	1|0	1|0	1|0	0|0	0|0	1|0	1|1	0|0	1|0	0|0	1|1	1|1	1|1	1|1	1|1	1|1	1|1	1|1	1|1	1|1	0|0	1|1	1|1	1|1	0|0	1|1	1|0	1|1	1|1	0|0	0|1	0|0	1|1	1|0	1|0	0|0	1|1	1|1	0|1	1|1
PAMAJ01387	1	50000	14760_G>A_f13a1_missense_variant,f13a1_non_coding_transcript_variant	0.0002429	0.0002797	6.442e-06	5.954e-05	0.04334	0|0	0|0	0|0	0|0	0|0	0|0	0|0	0|0	0|0	0|0	0|0	1|1	1|0	1|0	0|1	1|1	1|1	1|1	1|0	1|0	0|0	0|0	0|0	0|0	0|0	0|0	0|0	0|0	0|0	0|0	0|0	0|0	0|0	0|0	0|0	0|0	0|0	0|0	0|0	0|0
PAMAJ01387	1	50000	6072_G>A_f13a1_upstream_gene_variant,f13a1_upstream_gene_variant	0.0002429	0.0007905	3.43e-05	0.0003572	0.01625	1|0	0|0	0|0	0|0	0|0	0|0	0|0	0|0	1|0	0|0	0|1	1|1	1|1	1|0	0|1	1|1	1|1	1|1	1|0	1|0	0|0	0|0	0|0	0|0	0|0	0|0	0|0	0|0	0|0	0|0	0|0	0|0	1|0	1|0	0|0	0|0	0|0	1|0	0|1	0|0
PAMAJ01387	1	50000	8521_A>G_f13a1_intron_variant,f13a1_non_coding_transcript_variant	0.0002429	0.0007905	3.43e-05	0.0003572	0.01625	0|1	1|0	1|1	1|1	1|1	1|0	1|1	0|1	1|0	1|1	1|0	0|0	0|1	0|0	0|0	0|0	0|0	0|0	0|0	0|0	1|1	1|1	1|1	0|1	1|1	1|0	1|1	1|1	0|0	1|1	1|1	1|1	0|1	1|1	0|1	1|1	1|1	1|1	0|0	1|1
PAMAJ01387	1	50000	10040_C>T_f13a1_intron_variant,f13a1_non_coding_transcript_variant	0.0002429	0.0007905	3.43e-05	0.0003572	0.01625	1|0	0|1	0|0	0|0	0|0	0|1	0|0	1|0	0|0	1|0	0|1	1|1	1|0	1|1	1|1	1|1	1|1	1|1	1|1	1|1	0|0	0|0	0|0	1|0	0|0	0|1	0|0	0|0	1|1	0|0	0|0	0|0	0|0	0|0	1|0	0|0	0|0	0|0	0|0	0|0
PAMAJ01387	1	50000	12774_G>C_f13a1_intron_variant,f13a1_non_coding_transcript_variant	0.0002429	0.0007905	3.43e-05	0.0003572	0.01625	0|1	1|0	1|1	1|1	1|1	1|0	1|0	0|1	1|1	1|1	1|0	0|0	0|1	0|0	0|0	0|0	0|0	0|0	0|0	0|0	1|0	1|1	1|1	0|1	0|1	1|0	1|1	1|1	0|0	0|0	0|1	1|0	1|1	1|0	0|0	1|0	1|1	1|1	1|1	1|1
PAMAJ00008	50001	100000	54430_A>G_na_intergenic_region	0.0002607	NaN	7.709e-08	0.0003572	0.0003572	1|1	1|1	1|1	1|1	1|1	0|0	1|1	1|1	1|1	0|0	0|0	0|0	0|0	0|0	0|0	0|0	0|0	0|0	0|0	0|0	1|1	1|1	0|0	0|0	1|1	0|0	1|1	1|1	0|0	1|1	1|1	1|1	1|1	1|1	1|1	0|0	1|1	1|1	1|1	0|1
PAMAJ00722	200001	224806	205476_C>G_na_upstream_gene_variant,na_downstream_gene_variant	0.0002607	NaN	0.001638	0.0003572	1	0|1	0|1	0|0	0|1	0|1	1|0	0|0	1|0	1|0	0|1	0|0	0|0	0|0	0|0	0|0	0|0	0|0	0|0	0|0	0|0	0|0	0|0	0|1	0|0	0|1	1|0	0|0	0|0	0|0	1|1	0|1	0|0	0|0	1|0	0|0	0|0	0|0	1|0	0|0	0|0
PAMAJ00722	200001	224806	211478_C>G_pus7l_upstream_gene_variant,pus7l_upstream_gene_variant	0.0002607	0.0002797	2.255e-05	5.954e-05	0.1053	1|0	0|1	1|1	1|0	1|1	0|0	1|1	1|0	1|0	0|1	0|0	0|0	0|0	0|0	0|0	0|0	0|0	0|0	0|0	0|0	0|0	0|0	0|1	0|0	1|0	1|0	0|0	0|0	0|0	1|1	0|1	0|0	0|0	1|0	0|0	0|0	0|0	1|0	1|0	0|0
PAMAJ00841	6200001	6250000	6200636_C>A_si:dkey-215k6.1_intergenic_region	0.0002607	0.0002797	2.255e-05	5.954e-05	0.1053	0|1	0|1	0|0	1|0	1|1	0|0	0|1	1|0	0|1	0|0	1|1	1|1	1|1	1|1	1|1	1|1	1|1	1|1	1|1	1|1	0|0	1|1	0|1	0|0	1|0	1|0	1|1	0|0	1|1	0|1	1|1	1|1	1|1	1|1	1|1	0|1	1|1	1|1	1|1	1|1
PAMAJ01104	300001	350000	300774_G>A_	0.0002607	0.0002797	2.255e-05	5.954e-05	0.1053	0|1	0|0	1|1	0|1	0|1	0|1	1|0	1|0	1|1	1|1	0|0	0|0	0|0	0|0	0|0	0|0	0|0	0|0	0|0	0|0	1|0	0|0	1|1	0|0	1|0	1|0	1|0	1|0	0|0	1|1	1|0	0|1	1|0	1|1	1|1	0|1	0|0	0|1	1|1	0|0
PAMAJ01104	300001	350000	300837_C>T_	0.0002607	0.0002797	2.255e-05	5.954e-05	0.1053	0|1	0|0	1|1	0|1	0|1	0|1	1|0	1|0	1|1	1|1	0|0	0|0	0|0	0|0	0|0	0|0	0|0	0|0	0|0	0|0	1|0	0|0	1|1	0|0	1|0	1|0	1|0	1|1	0|0	1|1	1|0	0|1	1|0	1|1	1|1	0|1	0|0	0|1	1|1	0|0
PAMAJ01104	300001	350000	306381_G>A_	0.0002607	0.0002797	2.255e-05	5.954e-05	0.1053	0|0	0|0	0|0	0|0	0|0	0|0	0|0	0|0	0|0	0|0	0|0	0|1	0|1	0|1	1|0	1|1	1|1	1|1	0|1	0|1	0|0	0|0	0|0	0|0	0|0	0|0	0|0	0|0	0|0	0|0	0|0	0|0	0|0	0|0	0|0	0|0	0|0	0|0	0|0	0|0
PAMAJ01387	1	50000	24807_C>G_f13a1_intergenic_region,si:cabz01030277.1_intergenic_region	0.0002607	NaN	0.001638	0.0003572	1	0|0	1|0	1|0	1|0	0|1	1|0	0|0	1|0	0|1	1|0	0|0	0|0	0|0	0|0	0|0	0|0	0|0	0|0	0|0	0|0	0|0	0|0	0|1	0|0	0|0	0|0	0|0	0|0	0|0	0|1	1|0	0|0	1|0	1|0	0|1	0|0	0|0	0|1	0|1	0|0
PAMAJ01387	1	50000	25607_G>A_f13a1_intergenic_region,si:cabz01030277.1_intergenic_region	0.0002607	0.0002797	2.255e-05	5.954e-05	0.1053	1|0	0|1	0|1	0|0	1|1	1|0	0|1	0|1	0|0	0|0	1|1	1|1	1|1	1|1	1|1	1|1	1|1	1|1	1|1	1|1	0|1	1|1	1|0	1|0	1|1	1|1	0|1	1|1	1|1	1|0	0|0	1|1	0|0	0|1	1|0	1|1	1|1	1|1	0|1	1|0
PAMAJ01387	1	50000	25788_C>T_f13a1_intergenic_region,si:cabz01030277.1_intergenic_region	0.0002607	NaN	0.001638	0.0003572	1	0|0	0|1	0|1	0|1	1|0	1|0	1|0	1|0	0|0	1|0	0|0	0|0	0|0	0|0	0|0	0|0	0|0	0|0	0|0	0|0	0|1	0|0	0|1	0|0	0|1	0|0	1|0	0|0	0|0	1|0	1|0	0|1	0|1	0|1	0|1	1|0	0|0	0|1	0|1	0|0
PAMAJ01387	1	50000	25828_G>A_f13a1_intergenic_region,si:cabz01030277.1_intergenic_region	0.0002607	NaN	0.001638	0.0003572	1	0|0	0|1	0|1	0|1	0|0	1|0	1|0	1|0	1|0	1|0	0|0	0|0	0|0	0|0	0|0	0|0	0|0	0|0	0|0	0|0	1|0	0|1	0|1	0|1	0|0	0|0	1|0	0|0	0|0	0|1	1|0	0|0	0|1	0|1	0|1	0|0	0|0	0|1	0|1	0|0
PAMAJ00008	50001	100000	89346_T>C_	0.0002691	0.0002613	1.679e-06	5.954e-05	0.009883	1|0	0|1	0|1	0|0	0|0	0|0	0|0	0|0	0|0	0|0	1|1	1|1	1|1	1|1	0|0	1|1	1|1	1|1	1|1	1|1	1|0	1|1	0|0	0|0	1|0	0|0	1|0	1|1	0|0	0|0	0|0	0|0	1|0	0|0	0|0	0|0	0|0	1|0	0|0	1|1
PAMAJ00690	50001	100000	81383_T>G_si:zfos-169g10.2_intergenic_region	0.0002691	0.0002613	1.679e-06	5.954e-05	0.009883	1|0	0|0	0|0	0|0	0|0	0|1	1|0	0|0	0|0	0|0	1|1	1|1	1|1	1|1	1|1	1|1	1|1	1|1	1|1	0|0	1|0	0|0	1|1	0|0	1|1	1|1	0|0	0|0	1|1	0|1	1|1	0|1	1|1	0|1	1|1	1|1	0|1	1|0	1|0	1|1
PAMAJ01104	300001	350000	305651_A>G_	0.0002691	0.0002613	1.679e-06	5.954e-05	0.009883	0|1	0|0	0|0	0|0	0|1	0|0	0|1	0|0	0|0	0|0	1|1	1|1	1|1	1|1	0|0	1|1	1|1	1|1	1|1	1|1	0|0	1|1	0|0	1|0	0|0	0|0	0|0	1|0	0|0	0|0	0|0	0|0	0|0	0|0	0|0	0|0	1|1	1|1	0|0	0|0
PAMAJ01104	300001	350000	305667_A>G_	0.0002691	0.0002613	1.679e-06	5.954e-05	0.009883	0|0	0|1	0|0	0|0	0|1	0|0	0|1	0|0	0|0	0|0	1|1	1|1	1|1	1|1	0|0	1|1	1|1	1|1	1|1	1|1	0|1	1|1	0|0	0|0	0|0	0|0	0|0	1|0	0|0	0|0	0|0	0|0	0|0	0|0	0|0	0|0	1|1	1|1	0|0	0|0
PAMAJ00008	50001	100000	84540_G>A_	0.0002691	0.001019	1.679e-06	0.002739	0.0003572	0|0	0|0	0|0	0|0	1|1	0|0	0|0	0|0	0|0	1|0	1|0	1|1	1|1	1|1	1|1	1|1	1|1	1|1	1|1	0|1	1|1	1|0	0|0	1|1	1|1	1|0	1|1	0|0	1|1	0|1	1|0	0|0	0|0	0|0	0|0	0|0	0|1	1|1	0|0	1|1
PAMAJ00008	50001	100000	94977_G>A_pea15_upstream_gene_variant,pea15_upstream_gene_variant	0.0002691	0.001019	1.679e-06	0.002739	0.0003572	0|0	0|0	0|0	0|0	0|0	0|0	0|0	0|0	0|1	1|0	1|1	1|1	1|1	1|1	0|0	1|1	1|1	0|1	1|1	1|1	0|0	0|1	0|0	0|0	0|0	0|0	0|0	0|0	0|0	0|0	0|0	0|0	0|0	0|0	0|0	0|0	0|0	0|0	0|0	0|0
PAMAJ01387	1	50000	15910_G>T_f13a1_downstream_gene_variant,f13a1_downstream_gene_variant	0.0003033	0.0014	4.375e-05	0.001548	0.005418	1|0	0|0	0|0	1|0	1|0	0|0	0|0	1|0	0|0	0|0	0|1	1|1	1|0	1|1	1|1	1|1	1|1	1|0	1|1	1|1	0|1	0|0	0|0	1|0	1|0	0|1	0|0	0|0	1|1	1|1	1|0	0|1	0|0	0|1	1|1	0|1	0|0	0|0	0|0	0|0
PAMAJ00008	50001	100000	70866_T>A_	0.0003295	0.001231	5.011e-06	0.0005467	0.005418	1|0	0|0	0|0	0|0	0|0	1|1	0|0	0|0	1|0	1|0	1|1	1|1	1|1	1|1	1|0	1|1	1|1	1|1	1|1	1|1	0|0	1|0	0|0	0|0	0|0	0|0	1|1	0|1	0|0	0|1	0|0	1|1	0|0	0|0	0|0	1|0	1|1	1|1	0|0	0|0
PAMAJ00841	6200001	6250000	6206477_A>G_si:dkey-215k6.1_intergenic_region	0.0003295	0.001231	5.011e-06	0.0005467	0.005418	0|0	0|0	0|0	0|0	0|0	0|1	0|0	0|0	0|0	0|0	1|1	1|1	1|1	1|1	1|0	1|1	0|1	0|0	1|0	1|1	0|0	0|0	0|0	0|0	0|0	0|0	0|0	0|0	0|0	0|0	0|0	0|0	0|0	0|0	0|0	0|0	0|0	0|0	0|0	0|0
PAMAJ00841	6200001	6250000	6242357_G>A_si:dkey-215k6.1_intergenic_region,na_intergenic_region	0.0003295	0.001231	5.011e-06	0.0005467	0.005418	1|0	1|0	1|1	0|1	1|1	1|1	1|1	1|1	0|0	1|1	0|0	0|0	0|0	0|0	0|0	0|0	1|0	0|0	0|0	0|0	1|1	0|0	1|0	1|1	1|0	0|1	0|0	1|1	1|1	0|0	0|0	1|0	1|1	0|1	0|0	0|0	0|1	0|1	0|1	0|1
PAMAJ01475	1	44722	15474_G>A_	0.0003295	0.001231	5.011e-06	0.0005467	0.005418	0|0	1|0	1|0	0|0	0|0	1|1	0|0	0|0	1|0	0|0	1|1	1|1	1|1	1|1	1|1	1|1	1|1	1|1	0|1	1|1	0|0	1|1	1|1	0|0	1|0	1|1	1|1	1|0	1|1	1|1	0|0	0|0	1|1	0|0	0|1	0|1	0|1	0|0	0|0	0|0
PAMAJ01387	1	50000	4201_G>A_f13a1_upstream_gene_variant,f13a1_upstream_gene_variant	0.0003362	0.0009119	0.0001222	0.0003572	0.04334	1|0	0|0	0|0	0|0	0|0	0|0	0|0	0|0	0|0	0|1	1|0	1|1	1|0	1|0	0|1	1|1	1|1	1|1	1|0	1|0	0|0	0|0	0|0	0|0	0|0	0|0	0|0	0|0	0|0	1|0	1|0	0|0	0|0	0|1	0|1	0|0	0|0	0|0	0|0	0|0
PAMAJ01387	1	50000	4305_T>A_f13a1_upstream_gene_variant,f13a1_upstream_gene_variant	0.0003362	0.0009119	0.0001222	0.0003572	0.04334	1|0	0|0	0|0	0|0	0|0	0|0	0|0	0|0	0|0	0|1	1|0	1|1	1|0	1|0	0|1	1|1	1|1	1|1	1|0	1|0	0|0	0|0	0|0	0|0	0|0	0|0	0|0	0|0	0|0	1|0	1|1	0|0	0|0	0|1	0|1	0|0	1|1	1|0	0|0	0|1
PAMAJ01387	1	50000	4731_G>T_f13a1_upstream_gene_variant,f13a1_upstream_gene_variant	0.0003362	0.0009119	0.0001222	0.0003572	0.04334	1|0	0|0	1|0	0|0	0|0	0|0	0|0	0|0	0|0	0|0	1|0	1|1	1|0	1|0	0|1	1|1	1|1	1|1	1|0	1|0	0|0	0|0	0|0	0|0	0|0	0|0	0|0	0|0	0|0	0|0	0|0	0|0	0|1	0|0	0|0	0|0	0|0	0|0	0|1	0|0
PAMAJ01387	1	50000	5491_T>C_f13a1_upstream_gene_variant,f13a1_upstream_gene_variant	0.0003362	0.0009119	0.0001222	0.0003572	0.04334	1|0	0|0	0|0	0|0	0|0	0|0	0|0	0|0	1|0	0|0	1|0	1|1	1|0	1|0	0|1	1|1	1|1	1|1	1|0	1|0	0|0	0|0	0|0	0|0	0|0	0|0	0|0	0|0	0|0	1|0	1|0	0|0	0|1	0|1	0|1	0|0	0|0	0|0	0|1	0|0
PAMAJ01387	1	50000	6087_A>G_f13a1_upstream_gene_variant,f13a1_upstream_gene_variant	0.0003362	0.0009119	0.0001222	0.0003572	0.04334	1|0	0|0	0|0	0|0	0|0	0|0	0|0	0|0	1|0	0|0	0|1	1|1	1|0	1|0	0|1	1|1	1|1	1|1	1|0	1|0	0|0	0|0	0|0	0|0	0|0	0|0	0|0	0|0	0|0	0|0	0|0	0|0	1|0	0|0	0|0	0|0	0|0	0|0	0|1	0|0
PAMAJ01387	1	50000	6095_G>C_f13a1_upstream_gene_variant,f13a1_upstream_gene_variant	0.0003362	0.0009119	0.0001222	0.0003572	0.04334	1|0	0|0	0|0	0|0	0|0	0|0	0|0	0|0	1|0	0|0	0|1	1|1	1|0	1|0	0|1	1|1	1|1	1|1	1|0	1|0	0|0	0|0	0|0	0|0	0|0	0|0	0|0	0|0	0|0	0|0	0|0	0|0	1|0	0|0	0|0	0|0	0|0	0|0	0|1	0|0
PAMAJ01387	1	50000	6612_G>A_f13a1_upstream_gene_variant,f13a1_upstream_gene_variant	0.0003362	0.0009119	0.0001222	0.0003572	0.04334	1|0	0|0	1|0	0|0	0|0	0|0	0|0	0|0	0|0	0|0	0|1	1|1	1|0	1|0	0|1	1|1	1|1	1|1	1|0	1|0	0|0	0|0	0|0	0|0	0|0	0|0	0|0	0|0	0|0	0|0	0|0	0|0	0|0	0|0	0|0	0|0	0|0	0|0	0|0	0|0
PAMAJ01387	1	50000	10099_A>C_f13a1_intron_variant,f13a1_non_coding_transcript_variant	0.0003362	0.0009119	0.0001222	0.0003572	0.04334	1|0	0|1	0|0	0|0	0|0	0|1	0|1	1|0	0|0	0|1	0|1	1|1	1|0	1|1	1|1	1|1	1|1	1|1	1|1	1|1	0|0	0|0	1|0	1|0	0|0	0|1	0|1	0|0	1|1	1|0	1|0	0|0	0|0	1|1	1|1	0|0	0|0	0|0	0|0	0|0
PAMAJ01387	1	50000	14187_G>A_f13a1_intron_variant,f13a1_non_coding_transcript_variant	0.0003362	0.0009119	0.0001222	0.0003572	0.04334	0|1	0|0	0|0	0|0	0|0	1|0	0|0	0|0	0|0	0|0	0|1	1|1	1|0	1|0	0|1	1|1	1|1	1|1	1|0	1|0	0|1	0|0	1|0	0|0	1|0	0|0	0|0	0|0	0|0	0|1	0|0	0|1	0|0	0|0	0|0	0|1	0|0	0|0	0|0	0|0
PAMAJ00008	50001	100000	90488_A>G_	0.0003466	NaN	2.648e-07	0.0005467	0.0005467	0|0	0|0	1|1	0|0	0|0	0|0	0|0	0|0	0|0	0|0	1|1	1|1	1|1	1|1	0|0	1|1	1|1	1|1	1|1	1|1	0|0	1|1	0|0	0|0	0|0	0|0	0|0	0|0	0|0	0|0	0|0	0|0	0|0	0|0	0|0	0|0	0|0	0|0	0|0	1|0
PAMAJ00690	50001	100000	80625_T>C_si:zfos-169g10.2_intergenic_region	0.0003466	NaN	2.648e-07	0.0005467	0.0005467	1|1	0|0	0|0	0|0	0|0	0|0	0|0	0|0	0|0	0|0	1|1	1|1	1|1	1|1	1|1	1|1	1|1	1|1	1|1	0|0	1|1	1|1	0|0	1|1	1|1	1|1	1|1	1|1	1|1	1|1	1|1	1|1	1|1	1|1	1|1	1|1	1|1	1|1	1|1	1|1
PAMAJ01104	300001	350000	308072_A>G_si:ch211-142d6.2_intergenic_region	0.0003466	NaN	0.004181	0.0005467	1	0|0	0|0	0|0	0|0	0|0	0|0	1|0	0|0	0|0	0|0	0|0	0|1	0|1	0|1	1|0	0|1	0|1	1|0	0|1	1|0	0|0	0|0	0|0	0|0	0|0	0|0	0|0	1|0	0|0	0|0	0|0	0|0	0|0	0|0	0|0	0|0	0|1	0|1	0|0	0|1
PAMAJ00008	50001	100000	83974_G>T_	0.0003704	0.001273	3.854e-07	0.0003572	0.001548	0|0	0|0	0|0	1|0	1|1	0|0	0|0	0|0	0|0	1|1	1|1	1|1	1|1	1|1	1|1	1|1	1|1	1|1	1|1	1|1	1|1	1|0	0|0	1|1	0|1	1|0	1|1	0|0	1|1	1|1	1|1	0|0	1|1	0|0	0|0	0|0	1|1	1|1	0|0	1|1
PAMAJ00008	50001	100000	94472_C>T_pea15_upstream_gene_variant,pea15_upstream_gene_variant	0.0003704	0.001273	3.854e-07	0.0003572	0.001548	0|0	0|0	0|0	0|0	0|0	0|0	1|1	1|1	0|0	1|0	1|1	1|1	1|1	1|1	1|1	1|1	1|1	1|1	1|1	1|1	0|0	0|0	1|1	0|1	0|1	1|1	0|0	1|1	1|1	1|1	0|0	0|1	0|1	1|1	1|1	1|0	0|1	0|0	1|1	1|0
PAMAJ00690	50001	100000	88318_T>A_si:zfos-169g10.2_intergenic_region	0.0003704	0.001273	3.854e-07	0.0003572	0.001548	1|1	0|0	1|1	0|0	0|0	0|0	0|1	0|0	0|0	0|0	1|1	1|1	1|1	1|1	1|1	1|1	1|1	1|1	1|1	1|1	1|1	1|1	1|1	0|0	1|1	1|1	1|1	1|1	1|1	1|1	1|1	0|0	1|1	0|0	1|1	1|1	1|1	1|1	0|0	0|1
PAMAJ01387	1	50000	28924_T>G_si:cabz01030277.1_upstream_gene_variant,f13a1_intergenic_region,si:cabz01030277.1_intergenic_region	0.0003704	0.001273	3.854e-07	0.0003572	0.001548	0|0	0|0	0|0	0|0	0|0	0|0	0|0	0|0	0|0	0|0	0|1	1|1	0|0	1|1	0|0	1|1	1|1	1|1	1|1	1|1	0|0	0|0	0|0	0|0	0|0	0|0	0|0	0|0	0|0	0|0	0|0	0|0	0|0	0|0	0|0	0|0	0|0	0|0	0|0	0|0
PAMAJ01387	1	50000	6153_T>C_f13a1_upstream_gene_variant,f13a1_upstream_gene_variant	0.000427	0.001019	0.0003858	0.0003572	0.1053	1|0	0|0	0|0	0|0	0|0	0|0	0|0	0|0	1|0	0|0	0|1	0|1	1|0	1|0	0|1	1|1	1|1	1|1	1|0	1|0	0|0	0|0	0|0	0|0	0|0	0|0	0|0	0|0	0|0	0|0	0|0	0|0	1|0	0|0	0|0	0|0	0|0	0|0	0|1	0|0
PAMAJ01387	1	50000	6171_G>A_f13a1_upstream_gene_variant,f13a1_upstream_gene_variant	0.000427	0.001019	0.0003858	0.0003572	0.1053	1|0	0|0	0|0	0|0	0|0	0|0	0|0	0|0	1|0	0|0	0|1	0|1	1|0	1|0	0|1	1|1	1|1	1|1	1|0	1|0	0|0	0|0	0|0	0|0	0|0	0|0	0|0	0|0	0|0	0|0	0|0	0|0	1|0	0|0	0|0	0|0	0|0	0|0	0|1	0|0
PAMAJ00008	50001	100000	94842_G>T_pea15_upstream_gene_variant,pea15_upstream_gene_variant	0.0004282	0.0002521	8.322e-06	5.954e-05	0.02864	0|0	0|0	0|0	0|0	0|0	0|1	0|0	1|0	0|1	1|0	1|1	1|1	1|1	1|1	0|0	1|1	1|1	1|1	1|1	1|1	0|0	0|0	0|0	0|0	0|1	0|0	0|0	1|1	0|0	0|1	0|0	0|0	0|1	0|1	0|0	0|0	0|0	0|0	1|1	0|0
PAMAJ01104	300001	350000	305670_A>T_	0.0004282	0.0002521	8.322e-06	5.954e-05	0.02864	1|0	0|1	0|0	0|0	0|1	0|0	0|1	0|0	0|0	0|0	1|1	1|1	1|1	1|1	0|0	1|1	1|1	1|1	1|1	1|1	0|1	1|1	0|0	1|0	0|0	0|0	0|0	1|0	0|0	0|0	0|0	0|0	0|0	0|0	0|0	0|0	1|1	1|1	0|0	0|0
PAMAJ01104	300001	350000	305716_T>A_	0.0004282	0.0002521	8.322e-06	5.954e-05	0.02864	1|0	0|1	0|0	0|0	0|1	0|0	0|1	0|0	0|0	0|0	1|1	1|1	1|1	1|1	0|0	1|1	1|1	1|1	1|1	1|1	0|1	1|1	0|0	1|0	0|0	0|0	0|1	1|0	0|0	0|0	0|0	0|0	0|0	0|0	0|0	0|0	1|1	1|1	0|0	0|0
PAMAJ01104	300001	350000	323365_C>G_si:ch211-142d6.2_intergenic_region	0.0004282	0.0002521	8.322e-06	5.954e-05	0.02864	0|0	1|0	0|0	0|0	0|0	0|1	0|1	0|1	0|0	0|0	1|1	1|1	1|1	1|1	0|0	1|1	1|1	1|1	1|1	1|1	0|0	0|0	0|0	0|0	0|0	0|0	1|0	0|0	0|0	0|0	0|0	0|0	1|1	0|1	0|1	0|0	0|1	0|0	1|1	1|0
PAMAJ00722	200001	224806	215736_A>G_pus7l_intron_variant,pus7l_non_coding_transcript_variant	0.0004552	0.00136	1.966e-05	0.0005467	0.01625	0|0	0|0	1|0	0|0	1|0	0|1	0|0	0|0	1|1	1|0	1|1	1|1	1|1	1|1	0|1	1|1	1|1	1|1	1|1	1|1	0|0	1|1	1|0	0|1	0|1	0|1	1|0	1|0	0|1	0|0	0|1	1|1	0|0	1|1	1|0	1|1	0|1	1|1	1|1	1|0
PAMAJ01104	300001	350000	312861_T>C_si:ch211-142d6.2_intergenic_region	0.0004552	0.00136	1.966e-05	0.0005467	0.01625	1|0	0|0	0|0	0|1	0|0	1|1	0|1	0|1	0|0	0|0	1|1	1|1	1|1	1|1	1|0	1|1	1|1	1|1	1|1	1|1	0|1	1|1	1|0	1|0	1|1	0|0	1|0	1|1	0|0	0|0	0|1	1|1	0|1	0|0	0|0	1|1	1|0	1|0	0|0	1|1
PAMAJ01475	1	44722	15764_T>C_	0.0004552	0.00136	1.966e-05	0.0005467	0.01625	1|1	0|1	0|1	1|1	1|1	0|0	0|1	1|1	0|1	1|1	0|0	0|0	0|0	0|0	0|0	0|0	0|0	0|0	1|0	0|0	1|1	0|0	0|0	1|1	0|1	0|0	0|0	0|1	0|0	0|0	1|1	1|1	0|0	1|1	1|0	1|0	1|0	1|1	1|1	1|1
PAMAJ01236	4550001	4598772	4562470_A>G_mcidas_intron_variant,mcidas_non_coding_transcript_variant	0.0004653	0.001171	9.693e-06	0.0003572	0.009883	0|0	0|0	0|0	0|0	0|0	0|0	0|0	0|0	1|1	1|0	1|1	1|1	1|1	1|1	1|1	1|1	1|0	1|0	0|1	1|1	0|0	0|0	0|1	0|0	0|0	0|0	0|0	0|0	0|0	0|1	0|0	0|1	0|0	0|0	1|0	1|0	0|0	0|0	0|0	0|0
PAMAJ01387	1	50000	5441_C>T_f13a1_upstream_gene_variant,f13a1_upstream_gene_variant	0.000477	0.00193	0.0001642	0.001548	0.01625	0|0	0|0	1|0	0|0	0|0	1|0	0|0	0|0	1|0	0|0	1|0	1|1	1|0	1|0	0|1	1|1	1|1	1|1	1|0	1|1	0|0	0|0	0|0	0|0	0|0	0|0	0|0	0|0	0|0	1|0	1|0	0|0	1|1	0|1	0|1	0|0	0|0	0|0	0|1	1|0
PAMAJ00690	50001	100000	80923_C>T_si:zfos-169g10.2_intergenic_region	0.0004963	0.001198	1.105e-06	0.002739	0.0003572	1|1	0|0	0|0	1|1	0|0	0|0	0|0	0|0	0|0	0|0	1|1	1|1	1|1	1|1	1|1	1|1	1|1	1|1	1|1	0|1	1|1	1|1	0|0	1|1	1|1	1|1	1|1	1|1	1|1	1|1	1|1	1|1	0|0	1|1	1|1	1|1	1|1	1|1	1|1	0|0
PAMAJ01236	4550001	4598772	4568847_G>C_mcidas_upstream_gene_variant,mcidas_downstream_gene_variant	0.0004963	0.001198	1.105e-06	0.002739	0.0003572	0|0	1|1	0|0	0|0	0|0	1|1	0|0	0|0	0|0	0|0	1|1	1|1	1|1	1|1	1|1	1|1	1|0	1|1	1|1	1|1	0|0	1|1	1|1	0|0	1|1	1|1	1|1	1|1	0|0	1|1	1|1	0|0	0|0	0|1	0|0	1|0	1|0	1|0	0|0	0|1
PAMAJ00008	50001	100000	50333_T>G_na_intergenic_region	0.0005046	0.001273	1.67e-06	0.0003572	0.005418	0|0	0|0	0|0	0|0	0|0	0|0	0|0	0|0	0|0	0|0	0|1	1|1	0|0	1|1	1|1	1|1	1|1	1|1	0|1	0|0	0|0	0|0	1|0	0|0	0|0	0|0	0|0	0|0	0|0	0|0	0|0	0|0	0|0	0|0	0|0	0|0	0|0	0|0	0|0	0|0
PAMAJ00008	50001	100000	50359_C>A_na_intergenic_region	0.0005046	0.001273	1.67e-06	0.0003572	0.005418	0|0	0|0	0|0	0|0	0|0	0|0	0|0	0|0	0|0	0|0	0|1	1|1	0|0	1|1	1|1	1|1	1|1	1|1	0|1	0|0	0|0	0|0	1|1	0|0	0|0	0|0	0|0	0|0	0|0	0|0	0|0	0|0	0|0	0|0	0|0	0|0	0|0	0|0	0|0	0|0
PAMAJ00008	50001	100000	70878_C>A_	0.0005046	0.001273	1.67e-06	0.0003572	0.005418	1|0	0|0	0|0	0|0	0|0	1|1	0|0	0|0	1|1	1|0	1|1	1|1	1|1	1|1	1|1	1|1	1|1	1|1	1|1	1|1	1|1	1|1	0|0	1|1	0|0	1|1	1|1	0|1	1|1	1|1	1|1	1|1	0|1	1|1	1|1	0|0	1|1	1|1	1|1	0|0
PAMAJ00008	50001	100000	94524_G>C_pea15_upstream_gene_variant,pea15_upstream_gene_variant	0.0005046	0.001273	1.67e-06	0.0003572	0.005418	0|0	0|0	0|0	1|0	0|0	0|0	1|1	1|1	0|0	1|0	1|1	1|1	1|1	1|1	1|1	1|1	1|1	1|1	1|1	1|1	0|0	0|0	1|1	0|1	0|1	1|1	0|0	1|1	1|1	1|1	0|0	0|1	0|1	1|1	1|1	1|0	0|0	0|0	1|1	1|0
PAMAJ01236	4550001	4598772	4556578_G>T_gpx8_downstream_gene_variant,gpx8_downstream_gene_variant	0.0005046	0.001273	1.67e-06	0.0003572	0.005418	0|0	0|0	0|0	0|0	0|0	0|0	0|0	0|0	0|0	0|0	1|1	1|1	1|1	1|1	1|0	1|1	1|0	0|0	0|0	1|1	0|0	0|0	0|0	0|0	0|0	0|0	0|0	0|1	0|0	0|0	0|0	0|0	0|0	0|0	0|0	0|0	0|0	0|0	0|0	0|0
PAMAJ01236	4550001	4598772	4558582_T>G_mcidas_upstream_gene_variant,mcidas_downstream_gene_variant,gpx8_downstream_gene_variant	0.0005046	0.001273	1.67e-06	0.0003572	0.005418	0|0	0|0	0|0	0|0	0|0	0|0	0|0	0|0	0|0	0|0	1|1	1|1	1|1	1|1	1|0	1|1	1|0	0|0	0|0	1|1	0|0	0|0	0|0	0|0	0|0	0|0	0|0	0|0	0|0	0|0	0|0	0|0	0|0	0|0	0|0	0|0	0|0	0|0	0|0	0|0
PAMAJ01236	4550001	4598772	4562207_C>T_mcidas_synonymous_variant,mcidas_non_coding_transcript_variant	0.0005046	0.001273	1.67e-06	0.0003572	0.005418	0|0	0|0	0|0	0|0	0|0	0|0	0|0	0|0	0|0	0|0	1|1	1|1	1|1	1|1	1|0	1|1	1|0	0|0	0|0	1|1	0|0	0|0	0|0	0|0	0|0	0|0	0|0	0|0	0|0	0|0	0|0	0|0	0|0	0|0	0|0	0|0	0|0	0|0	0|0	0|0
PAMAJ01236	4550001	4598772	4568998_T>G_mcidas_upstream_gene_variant,mcidas_downstream_gene_variant	0.0005046	0.001273	1.67e-06	0.0003572	0.005418	0|0	0|0	0|0	0|0	0|0	0|0	0|0	0|0	0|0	0|0	1|1	1|1	1|1	1|1	1|0	1|1	1|0	0|0	0|0	1|1	0|0	0|0	0|0	0|0	0|0	0|0	0|0	0|0	0|0	0|0	0|0	0|0	0|0	0|0	0|0	0|0	0|0	0|0	0|0	0|0
PAMAJ01236	4550001	4598772	4569105_T>C_mcidas_upstream_gene_variant,mcidas_downstream_gene_variant	0.0005046	0.001273	1.67e-06	0.0003572	0.005418	0|0	0|0	0|0	0|0	0|0	0|0	0|0	0|0	0|0	0|0	1|1	1|1	1|1	1|1	1|0	1|1	1|0	0|0	0|0	1|1	0|0	0|0	0|0	0|0	0|0	0|0	1|0	0|0	0|0	0|0	0|0	0|0	0|0	0|0	0|0	0|0	0|0	0|0	0|0	0|0
PAMAJ01387	1	50000	4695_A>T_f13a1_upstream_gene_variant,f13a1_upstream_gene_variant	0.000532	0.002479	0.00018	0.005418	0.005418	1|0	0|1	0|0	0|0	0|0	0|0	0|0	0|1	1|0	0|0	1|1	1|1	1|1	1|0	0|1	1|1	1|1	1|1	1|0	1|0	1|0	1|1	0|1	0|1	1|0	1|0	0|0	1|1	0|0	1|0	1|0	0|0	0|1	0|1	0|1	0|0	0|0	0|0	0|1	0|0
PAMAJ01387	1	50000	5757_A>G_f13a1_upstream_gene_variant,f13a1_upstream_gene_variant	0.000532	0.002479	0.00018	0.005418	0.005418	1|0	0|0	1|0	0|0	0|0	1|0	0|0	0|0	1|0	0|0	1|1	1|1	1|1	1|0	0|1	1|1	1|1	1|1	1|0	1|0	0|0	0|0	0|0	0|0	0|0	0|0	0|0	0|0	0|0	1|0	1|0	0|0	1|1	1|1	0|1	0|0	0|0	1|0	0|0	0|0
PAMAJ01387	1	50000	16600_G>A_f13a1_downstream_gene_variant,f13a1_downstream_gene_variant	0.000532	0.002479	0.00018	0.005418	0.005418	1|0	0|0	1|0	0|0	0|0	0|0	0|0	0|0	0|1	0|1	1|1	1|1	1|1	1|0	0|1	1|1	1|1	1|1	1|0	1|0	0|0	0|1	0|1	0|0	0|1	1|0	0|0	1|1	0|0	0|0	0|0	1|1	0|0	0|0	0|0	1|0	0|0	0|0	0|0	0|0
PAMAJ01387	1	50000	16789_G>A_f13a1_downstream_gene_variant,f13a1_downstream_gene_variant	0.000532	0.002479	0.00018	0.005418	0.005418	1|0	0|0	1|0	0|0	0|0	0|0	0|0	0|0	0|1	0|1	1|1	1|1	1|1	1|0	0|1	1|1	1|1	1|1	1|0	1|0	0|0	0|1	0|0	0|0	0|1	1|1	0|0	1|1	0|0	0|0	0|0	1|0	0|0	0|0	0|0	1|0	0|0	0|0	0|0	0|0
PAMAJ01387	1	50000	16861_C>T_f13a1_downstream_gene_variant,f13a1_downstream_gene_variant	0.000532	0.002479	0.00018	0.005418	0.005418	1|0	0|0	1|0	0|0	0|0	0|0	0|0	0|0	0|1	0|1	1|1	1|1	1|1	1|0	0|1	1|1	1|1	1|1	1|0	1|0	0|0	0|1	0|1	0|0	0|1	1|0	0|0	1|1	0|0	0|0	0|0	1|0	0|0	0|0	0|0	1|0	0|0	0|0	0|0	0|0
PAMAJ01387	1	50000	18265_G>T_f13a1_downstream_gene_variant,f13a1_downstream_gene_variant	0.000532	0.002479	0.00018	0.005418	0.005418	1|0	0|0	1|0	0|0	0|0	0|0	0|0	0|0	0|1	0|1	1|1	1|1	1|1	1|0	0|1	1|1	1|1	1|1	1|0	1|0	0|0	0|1	0|1	0|0	0|1	1|0	0|0	1|1	0|0	0|0	0|0	1|0	0|0	0|0	0|0	1|0	0|0	0|0	1|0	0|0
PAMAJ00314	50001	100000	73763_G>A_adgrg7_intergenic_region,na_intergenic_region	0.0005694	0.001625	1.679e-06	0.0005467	0.002739	0|0	0|0	1|1	0|0	0|1	0|0	0|0	0|0	0|0	0|0	1|1	1|1	1|1	1|1	1|1	1|1	1|1	1|1	1|1	0|0	1|0	0|0	1|1	1|1	1|1	1|1	0|0	1|1	1|1	0|0	0|0	0|0	1|1	0|0	0|0	0|0	0|0	0|0	0|0	0|0
PAMAJ01104	300001	350000	332563_C>T_si:ch211-142d6.2_upstream_gene_variant,si:ch211-142d6.2_intergenic_region	0.0005694	0.001625	1.679e-06	0.0005467	0.002739	0|1	0|0	0|0	0|0	1|1	0|0	0|0	0|0	0|0	0|0	1|1	1|1	1|1	1|1	0|0	1|1	1|1	1|1	1|1	1|1	0|0	0|0	0|0	0|0	0|0	0|0	0|0	0|0	0|0	0|0	0|0	1|0	1|0	0|1	0|1	1|0	0|0	0|0	0|0	0|0
PAMAJ01104	300001	350000	332679_A>C_si:ch211-142d6.2_upstream_gene_variant,si:ch211-142d6.2_intergenic_region	0.0005694	0.001625	1.679e-06	0.0005467	0.002739	0|1	0|0	0|0	0|0	1|1	0|0	0|0	0|0	0|0	0|0	1|1	1|1	1|1	1|1	0|0	1|1	1|1	1|1	1|1	1|1	0|0	0|0	0|0	0|0	0|0	0|0	0|0	0|0	0|0	0|0	0|0	1|0	1|0	0|1	0|0	0|0	0|0	0|0	0|0	0|0
PAMAJ00008	50001	100000	78730_T>C_	0.0005913	0.001454	6.848e-05	0.0005467	0.04334	0|0	1|1	0|1	1|0	0|0	1|0	0|1	1|0	0|0	0|0	1|1	1|1	1|1	1|1	1|0	1|1	1|1	1|1	1|1	1|1	0|0	0|0	0|0	0|0	0|0	0|0	0|0	0|0	0|0	0|0	0|0	0|0	1|1	0|0	0|0	0|0	0|0	0|0	1|1	0|0
PAMAJ01104	300001	350000	334210_T>C_si:ch211-142d6.2_intron_variant,si:ch211-142d6.2_non_coding_transcript_variant	0.0005913	0.001454	6.848e-05	0.0005467	0.04334	0|0	1|0	0|1	0|1	1|1	1|0	0|0	1|0	0|0	0|0	1|1	1|1	1|1	1|1	0|1	1|1	1|1	1|1	1|1	1|1	0|0	1|1	0|0	0|0	0|0	0|0	0|1	0|1	0|0	0|0	0|0	1|0	1|0	0|1	0|1	1|0	1|1	0|0	1|1	0|0
PAMAJ01475	1	44722	15548_T>C_	0.0005913	0.001454	6.848e-05	0.0005467	0.04334	1|1	0|1	0|1	0|1	1|1	0|0	1|1	1|1	0|1	0|1	0|0	0|0	0|0	0|0	0|0	0|0	0|0	0|0	1|0	0|0	0|0	0|0	0|0	0|0	0|1	0|0	0|0	0|0	0|0	0|0	1|0	1|1	0|0	1|1	0|0	0|0	1|0	1|1	1|1	1|1
PAMAJ00722	200001	224806	213624_G>A_pus7l_upstream_gene_variant,pus7l_upstream_gene_variant	0.0006404	0.001273	0.0006143	0.0003572	0.5	0|0	0|0	0|0	0|0	0|0	0|0	0|0	0|0	0|0	0|0	1|0	1|0	0|1	1|0	1|0	0|0	0|0	0|1	1|1	0|1	0|1	0|1	1|0	1|0	0|1	0|0	1|0	0|1	1|0	0|0	1|0	0|0	1|0	0|0	0|0	0|0	0|0	0|0	0|0	0|0
PAMAJ01018	800001	818248	803243_C>T_gpr54_missense_variant,na_upstream_gene_variant,gpr54_non_coding_transcript_variant	0.0006404	0.001273	0.0006143	0.0003572	0.5	0|1	1|0	1|1	0|0	1|0	1|0	0|1	1|0	1|0	0|0	0|0	0|0	0|0	0|0	0|0	0|0	0|0	0|0	0|0	0|0	0|0	0|0	0|0	0|0	0|0	0|0	0|1	0|0	0|0	0|0	1|1	0|1	0|0	1|1	1|0	1|0	1|0	0|1	0|0	0|1
PAMAJ01104	300001	350000	304263_T>C_	0.0006404	0.001273	0.0006143	0.0003572	0.5	1|0	0|0	0|0	0|1	0|1	0|1	1|0	1|0	1|1	1|0	0|0	0|0	0|0	0|0	0|0	0|0	0|0	0|0	0|0	0|0	0|0	0|0	1|0	0|0	0|0	0|0	0|0	0|0	0|0	0|0	0|0	0|1	0|1	1|0	0|0	1|0	0|0	1|0	1|1	0|0
PAMAJ01236	4550001	4598772	4572749_C>T_mcidas_intergenic_region	0.0006404	0.001273	0.0006143	0.0003572	0.5	1|0	1|0	1|0	0|0	0|0	0|1	1|1	1|0	1|0	1|0	0|0	0|0	0|0	0|0	0|0	0|0	0|0	0|0	0|0	0|0	0|0	0|0	0|0	0|0	0|0	0|0	0|0	0|0	0|0	0|0	0|0	0|0	0|0	0|0	0|0	0|0	0|0	0|0	0|0	0|0
PAMAJ01236	4550001	4598772	4572822_A>C_mcidas_intergenic_region	0.0006404	0.001273	0.0006143	0.0003572	0.5	1|0	1|0	1|0	0|0	0|0	0|1	1|1	1|0	1|0	1|0	0|0	0|0	0|0	0|0	0|0	0|0	0|0	0|0	0|0	0|0	0|0	0|0	0|0	0|0	0|0	0|0	0|0	0|0	0|1	0|0	0|0	0|0	0|0	0|0	0|0	0|0	0|0	0|0	0|0	0|0
PAMAJ01387	1	50000	15562_C>T_f13a1_downstream_gene_variant,f13a1_downstream_gene_variant	0.0006404	0.001273	0.0006143	0.0003572	0.5	0|1	1|0	1|1	0|1	0|0	1|0	1|0	0|0	0|1	0|1	0|0	0|0	0|0	0|0	0|0	0|0	0|0	0|0	0|0	0|0	0|0	0|0	0|0	0|0	0|0	0|0	0|0	0|0	0|0	0|0	0|0	1|0	0|0	1|0	0|0	1|0	0|0	1|0	1|0	0|0
PAMAJ01387	1	50000	26736_C>T_f13a1_intergenic_region,si:cabz01030277.1_intergenic_region	0.0006404	0.001273	0.0006143	0.0003572	0.5	0|0	0|1	1|0	0|1	0|0	1|0	1|0	1|1	0|1	0|1	0|0	0|0	0|0	0|0	0|0	0|0	0|0	0|0	0|0	0|0	0|1	0|1	0|0	0|0	1|0	0|0	1|0	0|0	0|0	0|1	0|0	0|1	1|0	1|0	1|0	0|1	0|0	0|0	0|1	0|0
PAMAJ01104	300001	350000	312804_C>T_si:ch211-142d6.2_intergenic_region	0.0006404	0.001625	0.001671	0.0005467	0.5	0|1	0|1	1|0	1|0	0|1	0|0	1|0	1|0	0|1	1|1	0|0	0|0	0|0	0|0	0|1	0|0	0|0	0|0	0|0	0|0	0|0	0|0	0|1	0|1	0|0	1|0	0|0	0|0	1|1	0|1	0|0	0|0	0|0	0|0	0|0	0|0	0|1	0|1	0|0	0|0
PAMAJ01104	300001	350000	305786_T>C_	0.0006542	0.0002404	3.43e-05	5.954e-05	0.07043	1|0	0|1	1|0	0|0	0|1	0|0	0|1	0|0	0|0	0|0	1|1	1|1	1|1	1|1	0|0	1|1	1|1	1|1	1|1	1|1	0|0	1|1	0|0	0|0	0|0	0|0	0|1	1|0	0|0	0|0	0|0	0|0	0|0	0|0	0|0	0|0	1|1	1|1	0|0	0|1
PAMAJ00690	50001	100000	56949_T>A_prss3p2_intergenic_region	0.0006542	0.001273	6.442e-06	0.0003572	0.01625	1|1	1|0	1|1	1|0	0|0	1|1	0|1	1|1	1|1	0|0	0|0	0|0	0|0	0|0	0|0	0|0	0|0	0|0	0|0	0|0	1|1	1|0	0|0	0|0	0|0	0|0	1|0	1|0	0|0	0|0	0|0	0|0	0|0	0|1	0|0	0|0	0|0	0|1	0|0	1|1
PAMAJ00690	50001	100000	88311_A>C_si:zfos-169g10.2_intergenic_region	0.0006542	0.001273	6.442e-06	0.0003572	0.01625	1|1	0|0	1|1	0|0	0|0	0|1	0|1	1|0	0|0	0|0	1|1	1|1	1|1	1|1	1|1	1|1	1|1	1|1	1|1	1|1	1|1	1|1	1|1	0|0	1|1	1|1	1|1	1|1	1|1	1|1	1|1	0|0	1|1	0|0	1|1	1|1	1|1	1|1	0|0	0|1
PAMAJ01236	4550001	4598772	4569683_A>G_mcidas_intergenic_region	0.0006542	0.001273	6.442e-06	0.0003572	0.01625	0|0	0|0	0|0	0|0	0|0	0|0	0|0	0|0	0|0	0|0	1|1	0|1	1|1	1|1	1|0	1|1	1|0	0|0	0|0	1|1	0|0	0|0	0|0	0|0	0|0	0|0	0|0	0|0	0|0	0|0	0|0	0|0	0|0	0|0	0|0	0|0	0|0	0|0	0|0	0|0
PAMAJ01236	4550001	4598772	4575497_A>G_mcidas_intergenic_region	0.0006542	0.002961	3.43e-05	0.002739	0.005418	0|0	1|1	0|0	1|0	0|0	0|0	0|0	0|1	0|0	0|1	1|1	1|1	1|1	1|1	1|1	1|1	1|1	1|0	1|0	1|1	1|1	1|1	1|0	0|1	1|0	1|0	0|0	0|1	1|1	0|1	0|0	1|0	1|1	1|0	0|1	0|0	0|1	1|0	1|1	1|0
PAMAJ01387	1	50000	10376_C>T_f13a1_intron_variant,f13a1_non_coding_transcript_variant	0.0006542	0.002961	3.43e-05	0.002739	0.005418	1|0	0|1	0|0	0|0	0|0	0|1	0|0	1|1	0|0	0|0	0|1	1|1	1|0	1|1	1|1	1|1	1|1	1|1	1|1	1|1	1|0	1|0	0|0	1|1	0|0	0|1	1|0	0|0	1|1	0|0	0|0	0|0	0|0	0|0	1|0	0|0	0|0	0|0	0|0	0|0
PAMAJ01387	1	50000	10381_G>C_f13a1_intron_variant,f13a1_non_coding_transcript_variant	0.0006542	0.002961	3.43e-05	0.002739	0.005418	0|1	1|0	1|1	1|1	1|1	1|0	1|1	0|0	1|1	1|1	1|0	0|0	0|1	0|0	0|0	0|0	0|0	0|0	0|0	0|0	0|1	0|1	1|1	0|0	1|1	1|0	0|1	1|1	0|0	0|1	0|1	1|1	1|1	1|0	0|0	1|1	1|1	1|1	1|1	1|1
PAMAJ01387	1	50000	10455_T>G_f13a1_intron_variant,f13a1_non_coding_transcript_variant	0.0006542	0.002961	3.43e-05	0.002739	0.005418	1|0	0|1	0|0	0|0	0|0	0|1	0|0	1|1	0|0	0|0	0|1	1|1	1|0	1|1	1|1	1|1	1|1	1|1	1|1	1|1	1|0	1|0	0|0	1|1	0|0	0|1	1|0	0|0	1|1	0|0	0|0	0|0	0|0	0|0	1|0	0|0	0|0	0|0	0|0	0|0
PAMAJ01387	1	50000	10489_A>G_f13a1_intron_variant,f13a1_non_coding_transcript_variant	0.0006542	0.002961	3.43e-05	0.002739	0.005418	1|0	0|1	0|0	0|0	0|0	0|1	0|0	1|1	0|0	0|0	0|1	1|1	1|0	1|1	1|1	1|1	1|1	1|1	1|1	1|1	1|0	1|0	0|0	1|1	0|0	0|1	1|0	0|0	1|1	0|0	0|0	0|0	0|0	0|0	1|0	0|0	0|0	0|0	0|0	0|0
PAMAJ01104	300001	350000	306279_T>G_	0.0007076	0.001525	0.0002158	0.0005467	0.1053	0|0	0|1	1|0	1|0	1|0	0|0	1|1	0|1	0|1	0|0	1|1	1|1	1|1	1|1	1|0	1|1	1|1	1|1	1|1	1|1	0|1	1|1	0|0	1|0	0|0	0|0	1|1	1|0	0|0	0|0	0|1	0|0	0|0	0|0	0|0	0|0	1|0	1|1	0|0	0|1
PAMAJ01104	300001	350000	306356_G>A_	0.0007076	0.001525	0.0002158	0.0005467	0.1053	0|0	0|1	1|0	1|0	1|0	0|0	1|1	0|1	0|1	0|0	1|1	1|1	1|1	1|1	1|0	1|1	1|1	1|1	1|1	1|1	0|1	1|1	0|0	1|0	0|0	0|0	1|1	1|0	0|0	0|0	0|1	0|0	0|0	0|0	0|0	0|0	1|0	1|1	0|0	0|1
PAMAJ01104	300001	350000	310154_G>A_si:ch211-142d6.2_intergenic_region	0.0007076	0.001525	0.0002158	0.0005467	0.1053	1|1	1|0	0|0	0|1	1|0	0|1	1|0	0|1	0|0	0|0	1|1	1|1	1|1	1|1	1|0	1|1	1|1	1|1	1|1	1|1	1|0	1|0	0|0	0|0	0|0	0|0	0|0	0|1	0|0	0|1	0|1	0|0	0|0	0|0	0|0	0|0	0|1	1|0	0|0	1|0
PAMAJ01104	300001	350000	323373_G>A_si:ch211-142d6.2_intergenic_region	0.0007076	0.001525	0.0002158	0.0005467	0.1053	0|0	1|0	1|1	0|0	0|0	0|1	0|1	1|0	1|0	1|0	1|1	1|1	1|1	1|1	1|0	1|1	1|1	1|1	1|1	1|1	1|0	0|0	0|0	0|0	0|0	0|0	1|0	0|0	0|0	0|1	0|0	0|0	1|1	0|1	0|1	0|0	0|1	0|0	1|1	1|0
PAMAJ01104	300001	350000	333095_G>T_si:ch211-142d6.2_upstream_gene_variant,si:ch211-142d6.2_intergenic_region	0.0007076	0.001525	0.0002158	0.0005467	0.1053	1|1	1|0	0|1	0|0	1|0	1|0	0|0	1|0	1|0	0|0	1|1	1|1	1|1	1|1	0|1	1|1	1|1	1|1	1|1	1|1	0|0	0|1	0|0	0|0	0|0	0|0	0|0	0|1	0|0	0|0	0|0	1|0	1|0	0|1	0|1	1|0	0|0	0|0	1|1	0|0
PAMAJ01475	1	44722	2708_C>G_	0.0007076	0.001525	0.0002158	0.0005467	0.1053	0|0	1|0	1|0	0|0	0|1	1|1	1|0	0|0	0|1	1|0	1|1	1|1	1|1	1|1	1|1	1|1	1|1	1|1	1|0	1|1	0|0	1|1	1|1	0|0	1|1	1|1	1|1	1|0	1|1	1|1	0|0	0|0	1|1	0|0	1|0	1|0	1|0	0|1	1|0	0|0
PAMAJ01475	1	44722	2709_C>A_	0.0007076	0.001525	0.0002158	0.0005467	0.1053	0|0	1|0	1|0	0|0	0|1	1|1	1|0	0|0	0|1	1|0	1|1	1|1	1|1	1|1	1|1	1|1	1|1	1|1	1|0	1|1	0|0	1|1	1|1	0|0	1|1	1|1	1|1	1|0	1|1	1|1	0|0	0|0	1|1	0|0	1|0	1|0	1|0	0|1	1|0	0|0
PAMAJ01475	1	44722	16343_T>C_	0.0007076	0.001525	0.0002158	0.0005467	0.1053	0|0	1|0	1|0	0|0	0|0	1|1	1|0	0|1	1|0	0|1	1|1	1|1	1|1	1|1	1|1	1|1	1|1	1|1	0|1	1|1	1|0	1|1	1|1	0|0	1|1	1|1	1|1	1|0	1|1	1|1	1|0	0|0	1|1	1|1	1|1	0|1	0|1	1|1	0|0	1|1
PAMAJ01387	1	50000	26228_G>A_f13a1_intergenic_region,si:cabz01030277.1_intergenic_region	0.0007076	0.002479	0.0005323	0.001548	0.04334	0|0	0|0	1|0	0|0	1|0	0|0	0|0	0|0	0|1	0|0	0|1	1|1	0|1	1|0	0|1	1|1	1|1	1|1	0|1	0|1	0|1	0|0	0|0	0|0	0|1	0|0	0|0	0|0	0|0	1|0	0|0	0|1	1|0	1|0	0|0	1|0	0|0	0|1	0|0	1|0
PAMAJ01104	300001	350000	331467_G>A_si:ch211-142d6.2_upstream_gene_variant,si:ch211-142d6.2_intergenic_region	0.0007363	0.003256	5.011e-06	0.002739	0.001548	0|1	1|1	0|0	0|0	1|1	0|0	0|0	0|0	0|0	0|0	1|1	1|1	1|1	1|1	0|1	1|1	1|1	1|1	1|1	1|1	0|0	0|0	0|0	0|0	0|0	0|0	0|0	0|0	0|0	0|0	0|0	1|0	1|0	0|1	0|0	1|0	0|0	0|0	1|1	0|0
PAMAJ00722	200001	224806	215867_A>T_pus7l_intron_variant,pus7l_non_coding_transcript_variant	0.000749	0.001581	0.0006238	0.0005467	0.2368	0|1	1|0	1|0	0|0	1|0	1|1	0|0	0|1	0|1	1|0	1|1	1|1	1|1	1|1	0|1	1|1	1|1	1|1	1|1	1|1	0|0	1|1	1|0	0|1	0|1	0|1	1|1	1|0	0|0	0|0	0|0	1|1	0|1	0|1	1|1	1|1	1|1	0|1	1|1	1|1
PAMAJ00722	200001	224806	218221_T>G_pus7l_synonymous_variant,pus7l_non_coding_transcript_variant	0.000749	0.001581	0.0006238	0.0005467	0.2368	0|0	1|0	0|0	0|0	0|0	0|0	0|0	0|0	0|0	0|0	0|1	0|1	1|0	0|1	0|1	1|1	1|1	1|0	0|0	1|0	1|0	1|0	0|0	0|1	0|0	0|1	0|1	1|0	0|1	0|0	0|0	1|1	0|0	0|1	0|0	0|1	0|1	0|1	0|0	1|1
PAMAJ01104	300001	350000	300157_C>A_	0.000749	0.001581	0.0006238	0.0005467	0.2368	0|0	0|1	0|1	0|1	0|1	0|1	1|0	1|0	1|1	1|1	0|0	0|0	0|0	0|0	0|0	0|0	1|0	0|0	0|0	0|0	0|0	0|0	1|0	0|0	0|0	0|0	1|0	0|0	0|0	0|0	0|0	0|1	1|1	0|1	1|0	0|1	0|0	0|1	1|1	0|1
PAMAJ01475	1	44722	5255_T>C_	0.000749	0.001581	0.0006238	0.0005467	0.2368	1|1	0|1	0|1	0|1	1|1	0|0	0|1	0|1	1|0	1|0	0|0	0|0	0|0	0|0	0|0	0|0	0|0	0|0	0|1	0|0	1|1	0|0	0|0	1|1	0|1	0|0	0|0	0|1	0|0	0|0	1|1	1|1	0|0	1|1	0|0	0|0	0|1	0|0	1|0	1|1
PAMAJ00314	50001	100000	59085_A>T_adgrg7_intron_variant,adgrg7_non_coding_transcript_variant	0.0007733	0.001249	4.375e-05	0.0003572	0.02864	1|1	1|1	1|1	1|1	1|1	0|1	0|1	0|1	1|0	1|1	0|0	0|0	0|0	0|0	0|0	0|0	0|0	0|0	1|0	1|1	1|1	0|0	0|0	0|0	1|0	1|1	1|0	0|0	1|1	0|0	1|1	1|0	0|0	0|0	0|0	0|0	1|1	0|0	0|0	1|1
PAMAJ01236	4550001	4598772	4575980_A>G_mcidas_intergenic_region	0.0007733	0.00288	4.375e-05	0.009883	0.001548	0|0	1|1	0|0	1|0	0|0	0|0	0|0	0|0	0|0	0|1	1|1	1|1	1|1	1|1	1|0	1|1	1|1	0|1	0|1	1|1	0|1	1|1	0|1	0|0	1|1	1|1	0|1	1|1	1|0	1|0	0|0	1|0	0|1	0|0	0|0	0|1	0|1	1|0	1|0	1|0
PAMAJ01018	800001	818248	809745_G>C_na_intron_variant,na_non_coding_transcript_variant	0.0007962	0.001273	2.255e-05	0.0003572	0.04334	1|1	0|0	1|0	0|0	0|0	0|1	1|1	0|1	0|0	0|1	1|1	1|1	1|1	1|1	1|1	1|1	1|1	1|1	1|1	1|1	1|1	1|1	1|1	1|0	1|1	1|1	1|1	1|1	1|1	1|1	0|0	1|1	1|0	0|1	1|1	0|1	0|1	1|0	1|1	1|0
PAMAJ01018	800001	818248	809746_T>G_na_intron_variant,na_non_coding_transcript_variant	0.0007962	0.001273	2.255e-05	0.0003572	0.04334	1|1	0|0	1|0	0|0	0|0	0|1	1|1	0|1	0|0	0|1	1|1	1|1	1|1	1|1	1|1	1|1	1|1	1|1	1|1	1|1	1|1	1|1	1|1	1|0	1|1	1|1	1|1	1|1	1|1	1|1	0|0	1|1	1|0	0|1	1|1	0|1	0|1	1|0	1|1	0|0
PAMAJ01104	300001	350000	308139_G>T_si:ch211-142d6.2_intergenic_region	0.0007962	0.001273	2.255e-05	0.0003572	0.04334	0|0	0|0	1|0	0|1	1|1	0|0	1|1	0|1	1|0	0|0	1|1	1|1	1|1	1|1	1|1	1|1	1|1	1|1	1|1	1|1	0|1	1|1	0|0	1|0	0|0	0|0	1|1	1|0	0|0	0|0	0|1	0|0	0|0	0|0	0|0	0|0	0|1	0|1	0|0	1|0
PAMAJ01104	300001	350000	320866_A>G_si:ch211-142d6.2_intergenic_region	0.0007962	0.001273	2.255e-05	0.0003572	0.04334	1|1	0|0	1|0	0|1	0|0	1|1	1|1	1|1	1|0	0|1	0|0	0|0	0|0	0|0	0|0	0|0	0|0	0|0	0|0	0|0	0|0	0|0	0|0	0|0	1|0	0|0	1|0	0|0	0|0	0|0	0|0	1|0	1|1	0|0	0|0	0|1	0|0	1|1	0|0	1|1
PAMAJ01236	4550001	4598772	4570657_A>G_mcidas_intergenic_region	0.0007962	0.001273	2.255e-05	0.0003572	0.04334	1|1	1|0	0|1	1|1	0|1	0|1	1|1	0|0	1|1	0|0	0|0	0|0	0|0	0|0	0|0	0|0	0|0	0|0	0|0	0|0	0|0	0|0	0|0	0|0	0|0	0|0	1|0	0|0	0|0	0|0	1|1	0|1	0|0	1|1	1|0	1|0	1|0	1|0	0|0	0|1
PAMAJ01236	4550001	4598772	4570671_A>G_mcidas_intergenic_region	0.0007962	0.001273	2.255e-05	0.0003572	0.04334	1|1	1|0	0|1	1|1	0|1	0|1	1|1	0|0	1|1	0|0	0|0	0|0	0|0	0|0	0|0	0|0	0|0	0|0	0|0	0|0	0|0	0|0	0|0	0|0	0|0	0|0	1|0	0|0	0|0	0|0	1|1	0|1	0|0	1|1	1|0	1|0	1|0	1|0	0|0	0|1
PAMAJ01236	4550001	4598772	4575946_C>T_mcidas_intergenic_region	0.0007962	0.001273	2.255e-05	0.0003572	0.04334	0|0	1|1	0|0	1|1	1|0	1|0	0|0	0|1	0|0	0|1	1|1	1|1	1|1	1|1	1|1	1|1	1|1	1|1	1|1	1|1	1|1	1|1	1|1	1|1	1|1	1|1	0|1	1|1	1|1	1|1	0|0	1|0	1|1	1|0	0|1	0|1	0|1	1|0	1|1	1|0
PAMAJ01236	4550001	4598772	4576348_G>A_mcidas_intergenic_region	0.0007962	0.001273	2.255e-05	0.0003572	0.04334	1|1	0|0	1|1	0|0	0|1	0|1	1|1	0|1	1|1	1|0	0|0	0|0	0|0	0|0	0|0	0|0	0|0	0|0	0|0	0|0	0|0	0|0	0|0	0|0	0|0	0|0	1|0	0|0	0|0	0|0	1|1	0|1	0|0	0|1	1|0	1|0	1|0	0|1	0|0	0|1
PAMAJ01387	1	50000	17129_C>T_f13a1_downstream_gene_variant,f13a1_downstream_gene_variant	0.0007962	0.001273	2.255e-05	0.0003572	0.04334	1|1	0|0	1|0	0|0	1|0	0|0	0|0	1|1	0|1	0|1	1|1	1|1	1|1	1|1	1|1	1|1	1|1	1|1	1|1	1|1	1|1	1|1	0|1	1|1	1|1	1|1	0|1	1|1	1|1	1|1	1|0	1|1	0|0	0|1	1|1	1|1	0|0	0|0	0|0	0|0
PAMAJ01387	1	50000	19576_T>C_f13a1_downstream_gene_variant,f13a1_downstream_gene_variant	0.0007962	0.001273	2.255e-05	0.0003572	0.04334	0|0	1|1	0|1	1|0	0|0	1|1	0|1	1|1	1|0	1|1	0|0	0|0	0|0	0|0	0|0	0|0	0|0	0|0	0|0	0|0	1|0	1|1	0|1	0|0	0|0	0|0	1|1	0|0	0|0	0|0	1|0	0|0	0|0	1|1	0|1	0|0	0|0	1|0	1|1	0|0
PAMAJ01387	1	50000	25920_A>G_f13a1_intergenic_region,si:cabz01030277.1_intergenic_region	0.0007962	0.001273	2.255e-05	0.0003572	0.04334	0|0	0|1	1|1	1|1	0|0	1|0	1|0	1|0	1|1	1|1	0|0	0|0	0|0	0|0	0|0	0|0	0|0	0|0	0|0	0|0	0|1	0|1	0|1	0|1	0|1	0|0	1|0	0|0	0|0	1|1	1|0	0|1	0|1	1|1	0|1	1|0	0|0	0|1	0|1	0|0
PAMAJ01387	1	50000	25924_C>T_f13a1_intergenic_region,si:cabz01030277.1_intergenic_region	0.0007962	0.001273	2.255e-05	0.0003572	0.04334	0|0	0|1	1|1	1|1	0|0	1|0	1|0	1|0	1|1	1|1	0|0	0|0	0|0	0|0	0|0	0|0	0|0	0|0	0|0	0|0	0|1	0|1	0|1	0|1	0|1	0|0	1|0	0|0	0|0	1|1	1|0	0|1	0|1	1|1	0|1	1|0	0|0	0|1	0|1	0|0
PAMAJ01387	1	50000	25979_C>T_f13a1_intergenic_region,si:cabz01030277.1_intergenic_region	0.0007962	0.001273	2.255e-05	0.0003572	0.04334	0|0	0|1	1|1	1|1	0|0	1|0	1|0	1|0	1|1	1|1	0|0	0|0	0|0	0|0	0|0	0|0	0|0	0|0	0|0	0|0	0|1	0|1	0|0	0|1	0|1	0|0	1|0	0|0	0|0	1|1	1|0	0|1	0|1	1|0	0|1	1|0	0|0	0|0	0|1	0|0
PAMAJ01387	1	50000	26062_A>C_f13a1_intergenic_region,si:cabz01030277.1_intergenic_region	0.0007962	0.001273	2.255e-05	0.0003572	0.04334	0|0	0|1	1|1	1|1	0|0	1|0	0|1	1|0	1|1	1|1	0|0	0|0	0|0	0|0	0|0	0|0	0|0	0|0	0|0	0|0	0|1	0|1	0|1	0|1	0|1	0|0	1|0	0|0	0|0	0|1	0|0	0|0	0|1	1|0	0|1	1|0	0|0	0|1	0|1	0|0
PAMAJ00722	200001	224806	207957_G>T_na_upstream_gene_variant,na_downstream_gene_variant	0.0008581	0.001273	0.000218	0.0003572	0.2368	0|1	0|1	1|1	0|1	0|1	1|0	0|0	1|0	0|0	1|1	0|0	0|0	0|0	0|0	0|0	0|0	0|0	0|0	0|0	0|0	0|1	0|0	0|1	1|0	0|1	1|0	0|0	0|1	1|0	1|1	0|1	0|0	0|1	1|0	0|1	1|0	1|0	1|0	1|0	0|0
PAMAJ01104	300001	350000	300063_G>A_	0.0008581	0.001273	0.000218	0.0003572	0.2368	0|0	0|0	0|1	0|1	0|1	0|1	1|0	1|0	1|1	1|1	0|0	0|0	0|0	0|0	0|0	0|0	0|0	0|0	0|0	0|0	1|0	0|0	1|0	0|0	0|0	0|0	1|0	0|0	0|0	0|1	0|0	0|1	1|1	0|1	1|0	0|1	0|0	0|1	1|1	0|1
PAMAJ01104	300001	350000	300179_A>C_	0.0008581	0.001273	0.000218	0.0003572	0.2368	0|0	0|0	0|1	0|1	0|1	0|1	1|0	1|0	1|1	1|1	0|0	0|0	0|0	0|0	0|0	0|0	0|0	0|0	0|0	0|0	1|0	0|0	1|0	0|0	0|0	0|0	1|0	0|0	0|0	0|0	0|0	0|1	1|1	0|1	1|0	0|1	0|0	0|1	1|1	0|1
PAMAJ01104	300001	350000	304246_T>C_	0.0008581	0.001273	0.000218	0.0003572	0.2368	0|0	1|1	1|1	1|0	1|0	1|0	0|1	0|1	0|0	0|1	1|1	1|1	1|1	1|1	1|1	1|1	1|1	1|1	1|1	1|1	1|1	1|1	0|0	1|1	0|1	1|1	1|0	0|1	1|1	1|1	1|1	1|0	1|0	0|1	0|1	0|1	1|1	0|0	0|1	1|1
PAMAJ01236	4550001	4598772	4570337_A>G_mcidas_intergenic_region	0.0008581	0.001273	0.000218	0.0003572	0.2368	0|1	1|1	0|0	0|1	1|1	0|1	1|0	1|0	1|0	0|0	0|0	0|0	0|0	0|0	0|0	0|0	0|0	0|0	0|0	0|0	0|0	0|0	0|0	0|0	0|0	0|0	0|0	0|0	0|0	0|0	0|0	0|0	0|0	0|0	0|0	0|0	0|0	0|0	0|0	0|0
PAMAJ00008	50001	100000	50058_G>A_na_intergenic_region	0.0008868	0.001273	7.265e-05	0.0003572	0.1053	0|1	1|0	0|0	1|1	0|1	0|0	1|0	1|0	0|0	1|1	1|1	1|1	1|1	1|1	1|1	1|1	1|1	1|1	1|1	1|1	0|1	1|1	0|0	1|1	1|1	1|0	0|0	0|1	1|0	0|1	1|1	1|1	0|1	0|0	0|0	1|1	1|0	1|1	0|0	1|1
PAMAJ00008	50001	100000	94981_G>A_pea15_upstream_gene_variant,pea15_upstream_gene_variant	0.0008868	0.001273	7.265e-05	0.0003572	0.1053	0|0	0|1	0|0	0|0	1|0	0|1	1|1	1|1	0|1	1|0	1|1	1|1	1|1	1|1	1|1	1|1	1|1	1|1	1|1	1|1	1|0	0|1	0|1	0|0	0|1	1|1	0|0	1|1	1|1	1|1	1|1	0|1	0|1	1|1	1|1	0|0	1|0	0|0	1|1	0|0
PAMAJ00314	50001	100000	74250_C>A_adgrg7_intergenic_region,na_intergenic_region	0.0008868	0.001273	7.265e-05	0.0003572	0.1053	1|0	0|0	1|1	0|1	0|1	0|1	1|1	1|1	1|0	0|0	0|0	0|0	0|0	0|0	0|0	0|0	0|0	0|0	0|0	0|0	1|0	0|0	0|0	0|0	1|0	0|0	0|0	0|0	1|1	0|0	1|0	0|0	0|0	1|0	0|0	0|0	0|0	0|1	0|0	0|1
PAMAJ01236	4550001	4598772	4573631_T>A_mcidas_intergenic_region	0.0008868	0.001273	7.265e-05	0.0003572	0.1053	1|1	1|0	1|0	0|0	0|0	0|1	1|1	1|0	1|1	1|0	0|0	0|0	0|0	0|0	0|0	0|0	0|0	0|0	0|0	0|0	0|0	0|0	0|0	0|0	0|0	0|0	1|0	0|0	0|0	0|0	1|1	0|1	0|0	0|1	1|0	1|0	1|0	1|0	0|0	0|1
PAMAJ01236	4550001	4598772	4573656_A>G_mcidas_intergenic_region	0.0008868	0.001273	7.265e-05	0.0003572	0.1053	1|1	1|0	1|0	0|0	0|0	0|1	1|1	1|0	1|1	1|0	0|0	0|0	0|0	0|0	0|0	0|0	0|0	0|0	0|0	0|0	0|0	0|0	0|0	0|0	0|0	0|0	1|0	0|0	0|0	0|0	1|1	0|1	0|0	0|1	1|0	1|0	1|0	1|0	0|0	0|1
PAMAJ01236	4550001	4598772	4573806_C>A_mcidas_intergenic_region	0.0008868	0.001273	7.265e-05	0.0003572	0.1053	1|1	1|0	1|0	0|0	0|0	0|1	1|1	1|0	1|1	1|0	0|0	0|0	0|0	0|0	0|0	0|0	0|0	0|0	0|0	0|0	0|0	0|0	0|0	0|0	0|0	0|0	1|0	0|0	0|0	0|0	1|1	0|1	0|0	0|1	1|0	1|0	1|0	1|1	0|0	0|1
PAMAJ01236	4550001	4598772	4574005_G>T_mcidas_intergenic_region	0.0008868	0.001273	7.265e-05	0.0003572	0.1053	0|0	0|1	0|1	1|1	1|1	1|0	0|0	0|1	0|0	0|1	1|1	1|1	1|1	1|1	1|1	1|1	1|1	1|1	1|1	1|1	1|1	1|1	1|1	1|1	1|1	1|1	0|1	1|1	1|1	1|1	0|0	1|0	1|1	1|0	0|1	0|1	0|1	0|1	1|1	1|0
PAMAJ01236	4550001	4598772	4574832_A>G_mcidas_intergenic_region	0.0008868	0.001273	7.265e-05	0.0003572	0.1053	1|1	1|0	0|0	0|0	0|1	0|1	1|1	1|0	1|1	1|0	0|0	0|0	0|0	0|0	0|0	0|0	0|0	0|0	0|0	0|0	0|0	0|0	0|0	0|0	0|0	0|0	1|0	0|0	0|0	0|0	1|1	0|1	0|0	0|1	1|0	1|0	1|0	0|1	0|0	0|1
PAMAJ01387	1	50000	17022_C>T_f13a1_downstream_gene_variant,f13a1_downstream_gene_variant	0.0008868	0.001273	7.265e-05	0.0003572	0.1053	1|1	0|0	1|0	0|1	1|0	0|0	0|0	1|1	0|1	0|1	1|1	1|1	1|1	1|1	1|1	1|1	1|1	1|1	1|1	1|1	1|1	1|1	0|1	1|1	1|1	1|1	0|1	1|1	1|1	1|1	1|0	1|1	0|0	0|1	1|1	1|1	0|0	0|0	0|0	0|0
PAMAJ01236	4550001	4598772	4553259_G>C_gpx8_intron_variant,gpx8_non_coding_transcript_variant	0.0008868	0.003866	0.0006159	0.005418	0.01625	0|0	0|1	0|1	0|0	0|0	0|1	0|1	0|1	0|0	0|0	1|1	1|1	1|1	1|1	1|0	1|1	1|0	0|1	1|0	1|1	0|0	0|1	0|1	0|1	0|1	1|0	1|1	1|0	0|0	1|0	0|0	0|0	0|0	0|0	0|1	0|0	0|0	0|0	1|0	0|0
PAMAJ01387	1	50000	3376_A>G_f13a1_upstream_gene_variant,f13a1_upstream_gene_variant	0.0008868	0.003866	0.0006159	0.005418	0.01625	0|1	0|1	1|1	1|0	1|1	1|1	1|1	1|1	1|0	1|0	0|0	0|0	0|0	0|1	1|0	0|0	0|0	0|0	0|1	0|1	1|1	1|0	1|0	1|1	0|1	0|1	0|1	0|0	1|1	0|1	0|0	1|1	0|0	0|0	1|0	1|1	0|0	0|0	1|0	0|0
PAMAJ01387	1	50000	6448_A>G_f13a1_upstream_gene_variant,f13a1_upstream_gene_variant	0.0008868	0.003866	0.0006159	0.005418	0.01625	0|1	1|1	0|1	0|1	1|1	1|1	1|1	0|1	0|1	1|1	0|0	0|0	0|0	0|1	1|0	0|0	0|0	0|0	0|1	0|1	1|1	1|0	1|0	1|1	0|1	0|1	1|1	0|0	1|1	1|1	1|1	1|1	1|1	0|1	1|1	1|1	1|1	0|1	1|1	1|1
PAMAJ01387	1	50000	17842_G>A_f13a1_downstream_gene_variant,f13a1_downstream_gene_variant	0.0008868	0.003866	0.0006159	0.005418	0.01625	1|0	0|0	1|0	0|0	0|1	0|0	0|0	0|0	0|1	0|1	1|1	1|1	1|1	1|0	0|1	1|1	1|1	1|1	1|0	1|0	0|0	0|1	0|1	0|0	0|1	1|0	0|0	1|1	0|0	0|0	0|0	1|0	0|0	0|0	0|0	1|0	0|0	0|0	1|0	0|0
PAMAJ01387	1	50000	17972_G>C_f13a1_downstream_gene_variant,f13a1_downstream_gene_variant	0.0008868	0.003866	0.0006159	0.005418	0.01625	0|1	1|1	0|1	1|1	1|1	1|1	0|1	1|1	1|0	1|0	0|0	0|0	0|0	0|1	1|0	0|0	0|0	0|0	0|1	0|1	1|1	1|0	1|0	1|1	1|0	0|1	1|1	0|0	1|1	1|1	1|0	0|1	1|0	1|1	1|1	0|1	0|0	1|0	0|0	0|0
PAMAJ01387	1	50000	17973_G>A_f13a1_downstream_gene_variant,f13a1_downstream_gene_variant	0.0008868	0.003866	0.0006159	0.005418	0.01625	0|1	1|1	0|1	1|1	1|1	1|1	0|1	1|1	1|0	1|0	0|0	0|0	0|0	0|1	1|0	0|0	0|0	0|0	0|1	0|1	1|1	1|0	1|0	1|1	1|0	0|1	1|1	0|0	1|1	1|1	1|0	0|1	1|0	1|1	1|1	0|1	0|0	1|0	0|1	0|0
PAMAJ01387	1	50000	25757_A>T_f13a1_intergenic_region,si:cabz01030277.1_intergenic_region	0.0008868	0.003866	0.0006159	0.005418	0.01625	0|1	0|0	1|0	0|1	0|0	0|0	0|0	0|0	0|1	0|0	0|1	1|1	1|1	1|0	0|1	1|1	1|1	1|1	0|1	0|1	0|1	0|0	0|1	0|0	0|1	0|0	0|0	0|0	0|0	1|0	0|0	0|1	1|0	0|0	0|0	1|0	0|0	0|0	0|0	1|0
PAMAJ00008	50001	100000	72459_A>C_	0.0009056	0.001114	8.322e-06	0.01151	0.0003572	0|0	0|0	0|0	0|0	1|1	0|0	0|0	0|0	0|0	1|1	1|1	0|1	1|1	1|1	1|0	1|1	1|1	1|1	1|1	1|1	0|0	0|0	0|0	0|0	0|1	0|0	0|0	0|0	0|0	1|1	0|0	0|0	1|1	0|1	0|0	0|0	0|0	0|0	0|1	0|0
PAMAJ00008	50001	100000	72499_G>A_	0.0009056	0.001114	8.322e-06	0.01151	0.0003572	0|0	0|0	0|0	0|0	0|0	0|0	0|0	0|0	1|1	1|1	1|1	0|1	1|1	1|1	1|1	1|1	1|1	1|0	1|1	1|1	0|0	0|0	0|0	0|0	0|0	1|1	0|0	0|0	1|1	1|1	0|1	0|0	1|1	0|1	0|0	0|0	0|0	0|0	0|0	0|0
PAMAJ00008	50001	100000	72500_T>G_	0.0009056	0.001114	8.322e-06	0.01151	0.0003572	0|0	0|0	0|0	0|0	0|0	0|0	0|0	0|0	1|1	1|1	1|1	0|1	1|1	1|1	1|1	1|1	1|1	1|0	1|1	1|1	0|0	0|0	0|0	0|0	0|0	1|1	0|0	0|0	1|1	1|1	0|1	0|0	1|1	0|1	0|0	0|0	0|0	0|0	0|0	0|0
PAMAJ00008	50001	100000	94802_A>G_pea15_upstream_gene_variant,pea15_upstream_gene_variant	0.0009569	0.0002249	0.0001222	5.954e-05	0.1517	0|0	0|0	0|0	0|1	0|0	0|1	0|1	1|0	0|1	1|0	1|1	1|1	1|1	1|1	0|0	1|1	1|1	1|1	1|1	1|1	1|0	0|0	0|0	0|0	0|1	0|0	0|0	1|1	0|0	0|1	0|0	0|0	0|1	0|1	1|0	0|0	0|0	0|0	1|1	0|0
PAMAJ00722	200001	224806	212666_A>C_pus7l_upstream_gene_variant,pus7l_upstream_gene_variant	0.0009569	0.003866	0.0001222	0.002739	0.01625	0|0	1|1	1|0	0|0	0|0	1|0	0|0	0|1	0|1	0|0	1|1	1|1	1|1	1|1	0|1	1|1	1|1	1|1	0|1	1|1	1|1	1|1	1|0	0|1	0|1	0|1	1|1	1|0	0|1	0|0	0|0	1|1	0|1	0|1	1|1	1|1	1|1	0|1	0|1	1|1
PAMAJ01104	300001	350000	308941_G>A_si:ch211-142d6.2_intergenic_region	0.0009569	0.003866	0.0001222	0.002739	0.01625	1|0	0|0	0|0	0|0	0|0	0|1	0|0	0|0	0|0	0|0	1|1	1|1	0|0	1|1	1|0	1|0	1|0	0|1	1|1	1|1	0|0	0|1	0|0	1|0	0|0	0|0	0|1	0|0	0|0	0|0	0|1	0|0	0|0	0|0	0|0	0|0	1|0	1|0	0|0	1|0
PAMAJ01387	1	50000	10431_C>T_f13a1_intron_variant,f13a1_non_coding_transcript_variant	0.0009569	0.003866	0.0001222	0.002739	0.01625	0|1	1|0	1|1	1|1	1|1	1|0	0|1	0|0	1|1	1|1	1|0	0|0	0|1	0|0	0|0	0|0	0|0	0|0	0|0	0|0	0|1	0|1	1|1	0|0	1|1	1|0	0|1	1|1	0|0	0|1	0|1	1|1	1|1	1|0	0|0	1|1	1|1	1|1	1|1	1|1
PAMAJ01387	1	50000	10449_A>C_f13a1_intron_variant,f13a1_non_coding_transcript_variant	0.0009569	0.003866	0.0001222	0.002739	0.01625	0|1	1|0	1|1	1|1	1|1	1|0	0|1	0|0	1|1	1|1	1|0	0|0	0|1	0|0	0|0	0|0	0|0	0|0	0|0	0|0	0|1	0|1	1|1	0|0	1|1	1|0	0|1	1|1	0|0	0|1	0|1	1|1	1|1	1|0	0|0	1|1	1|1	1|1	1|1	1|1
PAMAJ00314	50001	100000	58351_A>G_adgrg7_synonymous_variant,adgrg7_non_coding_transcript_variant	0.0009674	0.00432	9.693e-06	0.002739	0.002739	1|1	1|1	1|1	1|1	1|0	1|1	1|1	0|0	1|1	1|1	0|0	0|0	0|0	1|0	0|0	0|0	0|0	0|0	0|0	1|1	0|1	0|0	0|0	0|0	0|0	1|1	1|0	0|0	1|1	0|0	1|1	1|0	0|0	0|0	0|0	0|0	1|1	0|0	0|0	0|0
PAMAJ00722	200001	224806	207766_A>T_na_upstream_gene_variant,na_downstream_gene_variant	0.0009776	0.003028	0.001528	0.001548	0.1053	1|1	0|1	1|1	1|1	1|1	1|1	0|1	1|1	1|0	1|1	1|0	1|0	0|1	1|0	0|0	0|0	0|0	0|1	0|1	0|1	0|1	0|1	1|1	1|0	1|1	1|0	1|0	0|1	1|0	1|1	0|1	0|0	0|1	1|0	1|1	1|0	1|0	1|0	1|1	0|0
PAMAJ01104	300001	350000	333080_T>G_si:ch211-142d6.2_upstream_gene_variant,si:ch211-142d6.2_intergenic_region	0.0009776	0.003028	0.001528	0.001548	0.1053	0|0	1|0	0|1	0|0	1|0	0|0	0|0	0|0	0|0	0|0	1|0	0|1	1|0	1|0	0|1	1|1	1|1	1|1	1|0	1|0	0|0	0|0	0|0	0|0	0|0	0|0	0|0	0|0	0|0	0|0	0|0	0|0	1|0	0|1	0|1	0|0	0|0	0|0	1|0	0|0
PAMAJ00008	50001	100000	54040_A>T_na_intergenic_region	0.001032	NaN	1.67e-06	0.001548	0.001548	1|1	1|1	1|1	1|1	0|0	0|0	1|1	1|1	1|1	0|0	0|0	0|0	0|0	0|0	0|0	0|0	0|0	0|0	0|0	0|0	1|1	1|1	0|0	1|0	1|1	0|1	1|1	1|1	0|0	1|1	1|1	1|1	1|1	1|1	1|1	0|0	1|1	1|1	1|1	0|1
PAMAJ00008	50001	100000	54314_G>A_na_intergenic_region	0.001032	NaN	1.67e-06	0.001548	0.001548	1|1	1|1	1|1	1|1	0|0	0|0	1|1	1|1	1|1	0|0	0|0	0|0	0|0	0|0	0|0	0|0	0|0	0|0	0|0	0|0	1|1	1|1	0|0	0|0	1|1	0|0	1|1	1|0	0|0	1|1	1|1	1|1	1|1	1|1	1|1	0|0	1|1	1|1	1|1	0|1
PAMAJ00008	50001	100000	54954_G>A_na_intergenic_region	0.001032	NaN	1.67e-06	0.001548	0.001548	1|1	1|1	1|1	1|1	0|0	0|0	1|1	1|1	1|1	0|0	0|0	0|0	0|0	0|0	0|0	0|0	0|0	0|0	0|0	0|0	1|1	1|1	0|0	1|0	1|1	1|1	1|1	1|0	0|0	1|1	1|1	1|1	1|1	1|1	1|1	0|0	1|1	1|1	1|0	0|1
PAMAJ00722	200001	224806	212530_T>C_pus7l_upstream_gene_variant,pus7l_upstream_gene_variant	0.001032	NaN	0.004158	0.001548	1	0|0	0|0	0|0	0|0	0|0	0|0	0|0	0|0	0|0	0|0	1|0	1|0	0|1	1|0	0|0	0|0	0|0	0|1	0|1	0|1	0|0	0|1	1|0	0|0	0|1	0|0	1|0	0|0	0|0	0|0	0|0	0|0	0|0	0|0	0|0	0|0	0|0	0|0	0|0	0|0
PAMAJ01104	300001	350000	308286_G>A_si:ch211-142d6.2_intergenic_region	0.001032	NaN	0.004158	0.001548	1	0|1	0|1	1|0	1|0	0|0	0|1	0|1	0|0	1|0	0|0	0|0	0|0	0|0	0|0	0|0	0|0	0|0	0|0	0|0	0|0	0|0	0|0	0|0	0|0	0|0	0|0	0|0	0|0	0|0	0|0	0|0	0|0	0|0	0|0	0|0	0|0	1|0	1|0	0|0	0|0
PAMAJ01236	4550001	4598772	4566449_C>G_mcidas_upstream_gene_variant,mcidas_downstream_gene_variant	0.001032	NaN	0.004158	0.001548	1	0|1	1|0	1|0	0|1	0|0	0|1	0|0	0|0	1|0	0|1	0|0	0|0	0|0	0|0	0|0	0|0	0|0	0|0	0|0	0|0	0|1	0|0	0|0	1|1	0|1	0|0	0|0	0|0	0|1	0|0	0|0	0|1	0|0	1|0	0|1	1|0	0|0	0|0	0|0	0|0
PAMAJ01236	4550001	4598772	4570474_T>G_mcidas_intergenic_region	0.001032	NaN	0.004158	0.001548	1	1|0	1|0	0|1	0|1	0|1	0|0	1|0	0|0	1|0	0|0	0|0	0|0	0|0	0|0	0|0	0|0	0|0	0|0	0|0	0|0	0|0	0|0	1|0	0|0	0|0	0|0	0|0	0|0	0|0	0|0	0|0	0|0	0|0	1|0	0|0	0|0	0|0	0|0	0|0	0|0
PAMAJ01387	1	50000	7133_C>G_f13a1_upstream_gene_variant,f13a1_upstream_gene_variant	0.001032	NaN	0.004158	0.001548	1	1|0	0|1	1|1	0|1	1|0	1|1	0|1	1|0	1|0	1|1	1|1	1|1	1|1	1|1	1|1	1|1	1|1	1|1	1|1	1|1	0|1	0|1	1|1	1|0	1|1	1|1	0|1	1|1	1|1	0|1	0|1	1|1	1|0	0|0	1|0	1|1	1|1	0|1	1|1	0|1
PAMAJ01387	1	50000	28959_T>G_si:cabz01030277.1_upstream_gene_variant,f13a1_intergenic_region,si:cabz01030277.1_intergenic_region	0.001032	NaN	1.67e-06	0.001548	0.001548	0|0	0|0	0|0	0|0	0|0	0|0	0|0	0|0	0|0	0|0	0|0	1|1	0|0	1|1	0|0	1|1	1|1	1|1	1|1	1|1	0|0	0|0	0|0	0|0	0|0	0|0	0|0	0|0	0|0	0|0	0|0	0|0	0|0	0|0	0|0	0|0	0|0	0|0	0|0	0|0
PAMAJ01387	1	50000	28961_G>A_si:cabz01030277.1_upstream_gene_variant,f13a1_intergenic_region,si:cabz01030277.1_intergenic_region	0.001032	NaN	1.67e-06	0.001548	0.001548	0|0	0|0	0|0	0|0	0|0	0|0	0|0	0|0	0|0	0|0	0|0	1|1	0|0	1|1	0|0	1|1	1|1	1|1	1|1	1|1	0|0	0|0	0|0	0|0	0|0	0|0	0|0	0|0	0|0	0|0	0|0	0|0	0|0	0|0	0|0	0|0	0|0	0|0	0|0	0|0
PAMAJ01018	800001	818248	806913_G>A_gpr54_upstream_gene_variant,na_upstream_gene_variant,gpr54_downstream_gene_variant	0.001054	0.004544	1.966e-05	0.002739	0.005418	0|0	0|0	0|0	0|0	0|0	0|0	1|0	0|0	0|0	0|0	1|1	1|1	1|1	1|1	0|1	1|1	0|1	0|0	0|0	1|1	0|1	0|0	0|0	0|1	0|0	0|0	0|0	0|0	1|0	0|0	0|0	0|0	0|0	0|0	0|0	0|0	0|0	0|0	0|0	0|0
PAMAJ01236	4550001	4598772	4560732_G>T_mcidas_upstream_gene_variant,gpx8_intergenic_region,mcidas_intergenic_region	0.001054	0.004544	1.966e-05	0.002739	0.005418	0|0	0|0	0|0	1|0	0|0	0|0	0|0	0|0	0|0	0|0	1|1	1|1	1|1	1|1	1|0	1|1	1|0	0|0	0|0	1|1	0|0	0|0	0|0	0|1	0|0	0|0	0|0	0|0	0|0	0|0	1|1	0|0	0|0	1|0	0|0	0|0	1|0	1|0	0|0	0|1
PAMAJ01236	4550001	4598772	4560976_A>G_mcidas_upstream_gene_variant,gpx8_intergenic_region,mcidas_intergenic_region	0.001237	0.005248	0.0001642	0.009883	0.005418	1|0	1|1	1|0	0|0	1|1	1|1	1|1	1|1	1|1	1|0	0|0	0|0	0|0	0|0	0|0	0|0	0|1	0|1	1|0	0|0	1|1	1|1	1|0	1|1	1|1	1|1	1|1	1|1	1|0	1|0	0|0	0|1	1|0	0|1	1|1	1|0	0|0	0|0	0|1	0|0
PAMAJ01475	1	44722	4731_T>C_	0.001237	0.005248	0.0001642	0.009883	0.005418	0|0	1|0	1|0	0|0	0|0	1|1	0|0	0|0	0|1	0|0	0|1	1|1	0|1	1|1	1|1	1|1	1|1	1|1	1|0	1|1	0|0	1|1	1|1	0|0	0|0	1|1	1|1	1|0	1|1	1|1	0|0	0|0	1|1	0|0	1|1	1|1	1|0	0|0	1|1	0|0
PAMAJ01387	1	50000	13870_A>C_f13a1_intron_variant,f13a1_non_coding_transcript_variant	0.001332	0.004677	0.0003858	0.002739	0.04334	1|1	0|0	0|1	0|1	1|1	1|1	0|1	1|0	1|1	1|0	1|0	0|0	0|1	0|0	0|0	0|0	0|0	0|0	0|0	0|0	0|0	0|1	1|1	0|0	0|1	1|0	0|0	1|1	1|0	0|0	0|0	1|0	0|1	1|0	0|0	1|0	0|0	1|0	1|1	0|0
PAMAJ01387	1	50000	4577_A>C_f13a1_upstream_gene_variant,f13a1_upstream_gene_variant	0.001341	0.003628	0.00018	0.001548	0.02864	1|0	1|0	0|0	0|0	0|0	0|0	1|1	0|0	0|0	0|0	1|1	1|1	1|1	1|0	0|1	1|1	1|1	1|1	1|0	1|0	0|0	0|1	0|1	0|0	1|1	0|0	0|0	1|1	0|0	1|0	1|0	1|0	0|1	0|1	0|1	1|0	0|0	0|0	0|1	0|0
PAMAJ01104	300001	350000	323713_T>C_si:ch211-142d6.2_intergenic_region	0.001396	0.001525	3.43e-05	0.0005467	0.02864	0|0	1|1	0|0	1|0	0|0	0|1	0|1	0|0	0|0	0|0	1|1	1|1	1|1	1|1	0|0	1|1	1|1	1|1	1|1	1|1	0|0	0|0	0|0	0|0	0|0	0|0	1|0	0|0	0|0	0|0	0|0	0|0	1|1	0|0	0|0	0|0	0|1	0|0	1|1	1|0
PAMAJ00314	50001	100000	88385_G>A_na_upstream_gene_variant,adgrg7_intergenic_region,na_intergenic_region	0.001396	0.004225	3.43e-05	0.01151	0.001548	0|0	0|0	0|0	0|0	1|0	0|0	0|0	0|0	0|0	1|0	1|1	1|1	1|1	0|0	1|0	1|1	1|1	1|1	0|0	1|1	1|1	0|0	1|1	1|1	0|0	1|1	0|0	1|1	0|0	0|0	0|0	0|0	0|0	0|1	0|0	0|0	0|0	0|0	0|1	0|0
PAMAJ01236	4550001	4598772	4574986_C>T_mcidas_intergenic_region	0.001396	0.004225	3.43e-05	0.01151	0.001548	0|0	0|1	0|0	1|0	0|0	0|0	0|0	0|0	0|0	0|0	1|1	1|1	1|1	1|1	1|0	1|1	1|1	0|0	0|0	1|1	0|0	0|0	0|0	0|0	0|0	0|0	0|0	0|0	0|0	0|0	0|0	0|0	0|0	1|0	0|0	0|0	0|0	0|0	0|0	0|0
PAMAJ00008	50001	100000	54814_G>A_na_intergenic_region	0.001396	0.004587	6.442e-06	0.001548	0.005418	1|1	1|1	1|1	1|1	0|0	0|1	0|0	1|1	1|1	0|0	0|0	0|0	0|0	0|0	0|0	0|0	0|0	0|0	0|0	0|0	1|1	1|1	0|0	1|0	1|1	0|1	1|1	1|1	0|0	1|1	1|1	1|1	1|1	1|1	1|1	0|0	1|1	1|1	0|0	0|1
PAMAJ00314	50001	100000	89661_A>C_na_intron_variant,na_non_coding_transcript_variant	0.001396	0.004587	6.442e-06	0.001548	0.005418	0|0	1|1	0|0	1|1	0|0	0|0	0|0	0|1	0|0	1|1	1|1	1|1	1|1	1|1	1|1	1|1	1|1	1|1	1|1	1|1	1|1	0|0	1|1	0|1	1|1	0|0	0|0	1|1	0|0	0|0	1|1	1|0	1|1	1|0	0|0	1|0	1|1	0|0	0|1	0|0
PAMAJ00690	50001	100000	80867_A>T_si:zfos-169g10.2_intergenic_region	0.001396	0.004587	6.442e-06	0.001548	0.005418	1|1	0|0	1|1	0|0	0|0	0|1	1|1	0|0	0|0	0|0	1|1	1|1	1|1	1|1	1|1	1|1	1|1	1|1	1|1	1|1	1|1	1|1	0|0	1|1	1|1	1|1	1|1	1|1	1|1	1|1	1|1	1|1	1|1	1|1	1|1	1|1	1|1	1|1	1|1	1|1
PAMAJ01104	300001	350000	312669_C>T_si:ch211-142d6.2_intergenic_region	0.001401	0.005517	0.001821	0.005418	0.04334	0|0	0|0	0|0	0|1	1|0	0|0	0|1	0|1	0|0	0|0	0|1	1|1	0|1	1|0	1|0	1|1	1|1	1|1	1|0	0|1	0|0	0|0	0|0	0|0	0|0	0|0	0|0	0|0	0|0	0|0	0|1	0|0	0|1	0|0	0|0	0|0	1|0	1|0	0|0	1|1
PAMAJ01104	300001	350000	313904_T>C_si:ch211-142d6.2_intergenic_region	0.001401	0.005517	0.001821	0.005418	0.04334	0|0	0|0	0|0	0|1	1|0	0|0	0|1	0|1	0|0	0|0	0|1	1|1	0|1	1|0	1|0	1|1	1|1	1|1	1|0	0|1	0|0	0|0	0|0	0|0	0|0	0|0	0|0	0|0	0|0	0|0	0|1	0|0	0|1	0|0	0|0	0|0	1|0	1|0	0|0	1|1
PAMAJ01387	1	50000	4673_C>T_f13a1_upstream_gene_variant,f13a1_upstream_gene_variant	0.001401	0.005517	0.001821	0.005418	0.04334	1|0	0|1	0|0	0|0	1|0	0|0	1|0	0|1	0|1	0|0	1|1	1|1	1|1	1|0	0|1	1|1	1|1	1|1	1|0	1|0	1|0	1|1	0|1	0|1	1|1	1|0	0|0	1|1	0|0	1|0	1|0	0|0	0|1	0|1	0|1	0|0	0|0	0|0	0|1	0|0
PAMAJ01387	1	50000	5109_G>A_f13a1_upstream_gene_variant,f13a1_upstream_gene_variant	0.001401	0.005517	0.001821	0.005418	0.04334	0|1	1|1	0|1	1|1	1|1	0|1	1|1	1|1	0|1	1|1	0|1	0|0	0|1	0|1	1|0	0|0	0|0	0|0	0|1	0|1	1|1	1|1	1|1	1|1	1|1	1|1	1|1	1|1	1|1	0|1	0|1	1|1	0|0	1|0	1|0	1|1	1|1	1|1	1|0	0|1
PAMAJ01387	1	50000	5118_A>G_f13a1_upstream_gene_variant,f13a1_upstream_gene_variant	0.001401	0.005517	0.001821	0.005418	0.04334	0|1	1|1	0|1	1|1	1|1	0|1	1|1	1|1	0|1	1|1	0|1	0|0	0|1	0|1	1|0	0|0	0|0	0|0	0|1	0|1	1|1	1|1	1|1	1|1	1|1	1|1	1|1	1|1	1|1	0|1	0|1	1|1	0|0	1|0	1|0	1|1	1|1	1|1	1|0	0|1
PAMAJ01104	300001	350000	308698_A>G_si:ch211-142d6.2_intergenic_region	0.00145	0.005368	6.848e-05	0.002739	0.01625	1|1	0|0	0|0	1|1	0|1	0|0	1|0	0|1	0|0	0|0	1|1	1|1	1|1	1|1	1|0	1|1	1|1	1|1	1|1	1|1	0|1	1|0	0|0	1|0	0|0	0|0	1|1	1|0	0|0	0|0	0|1	0|0	0|0	0|0	0|0	0|0	1|1	1|1	0|0	1|0
PAMAJ01104	300001	350000	308705_T>C_si:ch211-142d6.2_intergenic_region	0.00145	0.005368	6.848e-05	0.002739	0.01625	1|1	0|0	0|0	1|1	0|1	0|0	1|0	0|1	0|0	0|0	1|1	1|1	1|1	1|1	1|0	1|1	1|1	1|1	1|1	1|1	0|1	1|0	0|0	1|0	0|0	0|0	1|1	1|0	0|0	0|0	0|1	0|0	0|0	0|0	0|0	0|0	1|1	1|1	0|0	1|0
PAMAJ01104	300001	350000	308879_C>A_si:ch211-142d6.2_intergenic_region	0.00145	0.005368	6.848e-05	0.002739	0.01625	1|1	0|0	0|0	1|1	1|0	0|1	1|0	0|0	0|0	0|0	1|1	1|1	1|1	1|1	1|0	1|1	1|1	1|1	1|1	1|1	0|0	1|1	0|1	1|0	0|0	0|1	1|1	1|0	1|0	0|0	0|1	1|0	0|0	0|0	1|0	0|0	1|1	1|0	0|0	1|0
PAMAJ01236	4550001	4598772	4568961_A>T_mcidas_upstream_gene_variant,mcidas_downstream_gene_variant	0.00145	0.005368	6.848e-05	0.002739	0.01625	1|1	1|1	1|1	1|0	1|1	1|1	1|1	1|1	1|1	1|1	0|0	0|0	0|0	0|0	0|1	0|0	0|1	1|1	1|1	1|0	1|1	1|1	1|1	1|1	1|1	1|1	1|1	1|1	1|1	1|1	0|0	1|1	1|1	1|0	0|1	1|1	0|1	0|1	0|1	1|0
PAMAJ01236	4550001	4598772	4569977_G>A_mcidas_intergenic_region	0.00145	0.005368	6.848e-05	0.002739	0.01625	0|1	0|0	0|0	0|0	0|0	0|0	0|0	0|0	0|0	0|0	1|1	0|1	1|1	1|1	1|0	1|1	1|0	0|0	0|0	1|1	0|0	0|0	0|0	0|0	0|0	0|0	0|0	0|0	0|0	0|0	0|0	0|0	0|0	0|0	0|1	0|0	0|0	0|0	0|1	0|0
PAMAJ01475	1	44722	9685_G>A_	0.00145	0.005368	6.848e-05	0.002739	0.01625	0|1	1|1	0|1	0|0	0|0	1|1	0|0	0|0	1|0	0|0	1|1	1|1	1|1	1|1	1|1	1|1	1|1	1|1	1|0	1|1	0|0	1|1	1|1	0|0	1|1	1|1	1|1	1|0	1|1	1|1	0|0	1|0	1|0	0|0	1|1	1|1	1|0	0|0	0|0	0|0
PAMAJ01475	1	44722	15364_A>C_	0.00145	0.005368	6.848e-05	0.002739	0.01625	0|0	1|0	1|0	0|0	0|0	1|1	1|1	0|0	1|0	0|0	1|1	1|1	1|1	1|1	1|1	1|1	1|1	1|1	0|1	1|1	0|0	1|1	1|1	0|0	1|0	1|1	1|1	1|0	1|1	1|1	0|0	0|0	1|1	0|0	0|1	0|1	0|1	0|0	0|1	0|0
PAMAJ00008	50001	100000	95024_G>A_pea15_upstream_gene_variant,pea15_upstream_gene_variant	0.001591	0.005864	4.375e-05	0.002739	0.009883	0|0	0|0	0|0	0|0	0|0	0|0	0|0	1|1	0|1	1|0	1|1	1|1	1|1	1|1	0|0	1|1	1|1	0|1	1|1	1|1	0|0	0|1	0|0	0|0	0|0	1|1	0|0	0|1	1|1	0|0	0|0	0|0	0|0	0|0	0|0	0|0	0|0	1|0	0|0	0|0
PAMAJ00008	50001	100000	95048_A>T_pea15_upstream_gene_variant,pea15_upstream_gene_variant	0.001591	0.005864	4.375e-05	0.002739	0.009883	0|0	0|0	0|0	0|0	0|0	0|0	1|0	0|0	1|1	1|0	1|1	1|1	1|1	1|1	0|0	1|1	1|1	0|1	1|1	1|1	0|0	0|1	0|0	0|0	0|0	1|1	0|0	0|1	1|1	0|0	0|0	0|0	0|0	0|0	0|0	0|0	0|1	1|0	0|0	0|0
PAMAJ00690	50001	100000	80995_T>C_si:zfos-169g10.2_intergenic_region	0.001591	0.005864	4.375e-05	0.002739	0.009883	1|0	0|0	1|1	0|0	0|0	0|1	0|0	0|0	0|0	0|0	1|1	1|1	1|1	1|1	1|1	1|1	0|1	1|1	1|1	0|0	1|0	0|0	0|0	0|0	1|1	1|1	0|0	0|0	1|1	0|1	1|1	0|1	1|1	0|1	1|1	1|1	0|1	1|0	1|0	1|1
PAMAJ00008	50001	100000	90473_T>G_	0.001654	NaN	8.322e-06	0.002739	0.002739	0|0	0|0	1|1	0|0	0|0	0|0	0|0	0|0	1|1	0|0	1|1	1|1	1|1	1|1	0|0	1|1	1|1	1|1	1|1	1|1	0|1	1|1	0|0	0|0	0|0	0|0	1|0	0|0	0|0	0|0	0|0	0|0	0|0	0|0	0|0	0|0	0|0	0|0	0|0	1|1
PAMAJ00008	50001	100000	90490_C>T_	0.001654	NaN	8.322e-06	0.002739	0.002739	0|0	0|0	1|1	0|0	1|1	0|0	0|0	0|0	0|0	0|0	1|1	1|1	1|1	1|1	0|0	1|1	1|1	1|1	1|1	1|1	1|1	1|1	0|0	0|0	0|0	0|0	0|0	0|0	0|0	0|0	0|0	0|0	0|0	0|0	0|0	0|0	0|0	0|0	0|0	1|0
PAMAJ01236	4550001	4598772	4556762_T>C_mcidas_upstream_gene_variant,mcidas_downstream_gene_variant,gpx8_downstream_gene_variant	0.001654	NaN	0.009828	0.002739	1	0|1	1|0	1|0	1|0	1|0	1|0	0|1	0|0	0|1	0|0	0|0	0|0	0|0	0|0	0|0	0|0	0|1	0|0	0|0	0|0	0|0	0|0	0|0	1|0	0|0	0|0	0|0	0|0	0|1	0|0	1|1	1|0	1|1	1|0	0|0	0|0	1|1	1|1	0|1	1|1
PAMAJ01387	1	50000	14576_G>T_f13a1_intron_variant,f13a1_non_coding_transcript_variant	0.001741	0.005395	0.0011	0.002739	0.1053	0|1	0|1	0|0	0|0	0|1	1|1	0|1	0|1	0|0	1|0	0|1	1|1	1|0	1|1	1|1	1|1	1|1	1|1	1|1	1|1	1|1	1|0	0|0	1|1	1|0	0|1	1|0	0|0	1|1	0|1	0|0	0|1	0|0	0|0	1|0	0|1	0|0	0|0	0|0	0|0
PAMAJ01387	1	50000	15379_G>A_f13a1_downstream_gene_variant,f13a1_downstream_gene_variant	0.001741	0.005395	0.0011	0.002739	0.1053	0|0	0|0	0|0	1|0	1|0	0|0	0|0	0|0	0|0	0|0	0|1	1|0	1|0	1|0	0|1	1|1	1|1	1|1	0|0	1|0	0|0	0|0	0|0	0|0	1|0	0|0	0|0	0|0	0|0	0|1	0|0	0|1	0|0	0|0	0|0	0|1	0|0	0|0	0|0	0|0
PAMAJ00690	50001	100000	80963_A>C_si:zfos-169g10.2_intergenic_region	0.001813	0.004587	2.255e-05	0.001548	0.01625	1|1	0|0	1|1	1|1	0|0	0|1	0|1	0|0	0|0	0|0	1|1	1|1	1|1	1|1	1|1	1|1	1|1	1|1	1|1	1|1	1|1	1|1	0|0	1|1	1|1	1|1	1|1	1|1	1|1	1|1	1|1	1|1	1|1	1|1	1|1	1|1	1|1	1|1	1|1	1|1
PAMAJ01018	800001	818248	809331_G>A_na_intron_variant,na_non_coding_transcript_variant	0.001902	0.005933	0.0002158	0.002739	0.04334	0|0	1|1	0|1	1|1	1|1	1|0	0|0	1|0	1|1	1|0	0|0	0|0	0|0	0|0	0|0	0|0	1|0	0|0	0|0	0|0	0|0	0|0	0|0	0|0	0|0	0|0	0|0	0|0	0|0	0|0	1|1	0|0	0|0	1|0	1|0	1|1	1|0	0|1	0|0	0|1
PAMAJ01018	800001	818248	809350_C>A_na_intron_variant,na_non_coding_transcript_variant	0.001902	0.005933	0.0002158	0.002739	0.04334	0|0	1|1	0|1	1|1	1|1	1|0	0|0	1|0	1|1	1|0	0|0	0|0	0|0	0|0	0|0	0|0	1|0	0|0	0|0	0|0	0|0	0|0	0|0	0|0	1|0	0|0	0|1	0|0	0|0	0|0	1|1	0|0	0|0	1|0	1|0	1|1	1|0	0|1	0|0	0|1
PAMAJ01104	300001	350000	323280_T>G_si:ch211-142d6.2_intergenic_region	0.001902	0.005933	0.0002158	0.002739	0.04334	0|0	0|1	0|0	1|1	0|0	0|0	0|1	1|1	1|0	1|0	1|1	1|1	1|1	1|1	1|0	1|1	1|1	1|1	1|1	1|1	1|0	0|0	0|0	0|0	0|0	0|0	0|0	0|0	0|0	0|0	0|0	0|0	1|1	0|0	0|0	0|0	1|1	0|0	1|1	1|0
PAMAJ01104	300001	350000	323283_T>A_si:ch211-142d6.2_intergenic_region	0.001902	0.005933	0.0002158	0.002739	0.04334	0|0	0|1	0|0	1|1	0|0	0|0	0|1	1|1	1|0	1|0	1|1	1|1	1|1	1|1	1|0	1|1	1|1	1|1	1|1	1|1	1|0	0|0	0|0	0|0	0|0	0|0	0|0	0|0	0|0	0|0	0|0	0|0	1|1	0|0	0|0	0|0	1|1	0|0	1|1	1|0
PAMAJ01236	4550001	4598772	4566583_C>T_mcidas_upstream_gene_variant,mcidas_downstream_gene_variant	0.001902	0.005933	0.0002158	0.002739	0.04334	1|1	1|0	1|1	0|0	0|1	0|1	0|0	1|0	1|1	1|1	0|0	0|0	0|0	0|0	0|0	0|0	0|1	0|0	0|0	0|0	1|1	1|0	0|0	1|1	1|0	0|1	0|0	0|1	1|1	0|0	1|1	1|1	0|1	1|1	0|1	1|1	1|1	1|1	0|1	1|1
PAMAJ01387	1	50000	1333_T>C_f13a1_intergenic_region	0.001902	0.005933	0.0002158	0.002739	0.04334	0|1	1|0	0|0	1|1	1|0	1|1	1|1	1|1	1|0	0|0	0|0	0|0	0|1	0|0	0|0	0|0	0|0	0|0	0|0	0|0	1|1	1|1	1|1	0|1	1|1	1|0	1|1	1|1	0|0	1|1	1|0	1|1	1|1	1|1	0|1	1|1	0|0	0|1	1|1	1|0
PAMAJ01236	4550001	4598772	4560768_A>T_mcidas_upstream_gene_variant,gpx8_intergenic_region,mcidas_intergenic_region	0.001902	0.008055	0.0005323	0.009883	0.01625	0|0	0|1	0|0	0|0	1|0	0|0	1|1	1|0	0|0	0|1	1|1	1|1	1|1	1|1	1|0	1|1	1|1	0|1	1|0	1|1	0|0	1|0	1|0	0|1	1|0	0|1	1|0	0|1	0|0	1|0	1|1	0|0	1|0	1|0	0|0	0|0	1|0	1|0	0|0	0|1
PAMAJ01236	4550001	4598772	4560780_T>C_mcidas_upstream_gene_variant,gpx8_intergenic_region,mcidas_intergenic_region	0.001902	0.008055	0.0005323	0.009883	0.01625	0|0	0|1	0|0	0|0	1|0	0|0	1|1	1|0	0|0	0|1	1|1	1|1	1|1	1|1	1|0	1|1	1|1	0|1	1|0	1|1	0|0	1|0	1|0	0|1	1|0	0|1	1|0	0|1	0|0	1|0	1|1	0|0	1|0	1|0	0|0	0|0	1|0	1|0	0|0	0|1
PAMAJ01104	300001	350000	305411_G>T_	0.002084	0.001454	0.0001222	0.0005467	0.07043	1|1	1|0	0|0	1|1	1|1	1|0	1|1	0|1	1|1	1|0	0|0	0|0	0|0	1|1	0|0	0|0	0|0	0|0	0|0	0|0	1|1	0|0	0|1	0|0	0|0	0|0	1|1	0|1	0|0	1|0	0|0	1|0	1|0	0|1	1|0	0|1	0|0	0|0	1|1	0|0
PAMAJ01104	300001	350000	305455_C>T_	0.002084	0.001454	0.0001222	0.0005467	0.07043	1|1	1|0	0|0	1|1	1|1	0|1	1|1	0|1	1|1	1|0	0|0	0|0	0|0	1|1	0|0	0|0	0|0	0|0	0|0	0|0	0|0	0|0	1|0	0|0	0|0	0|0	1|1	0|0	0|0	0|0	0|0	0|0	1|0	0|1	0|1	0|0	0|0	0|0	1|1	0|0
PAMAJ01104	300001	350000	305460_T>G_	0.002084	0.001454	0.0001222	0.0005467	0.07043	1|1	1|0	0|0	1|1	1|1	0|1	1|1	0|1	1|1	1|0	0|0	0|0	0|0	1|1	0|0	0|0	0|0	0|0	0|0	0|0	0|0	0|0	0|0	0|0	0|0	0|0	1|1	0|0	0|0	0|0	0|0	0|0	1|0	0|1	0|1	0|0	0|0	0|0	1|1	0|0
PAMAJ01104	300001	350000	305587_A>T_	0.002084	0.001454	0.0001222	0.0005467	0.07043	1|1	1|0	0|0	1|1	1|1	0|1	1|1	0|1	1|1	1|0	0|0	0|0	0|0	1|1	0|0	0|0	0|0	0|0	0|0	0|0	0|0	0|0	0|0	0|0	0|0	0|0	1|1	0|0	0|0	0|0	0|0	0|0	1|0	0|1	0|1	0|0	0|0	0|0	1|1	0|0
PAMAJ01236	4550001	4598772	4568680_T>G_mcidas_upstream_gene_variant,mcidas_downstream_gene_variant	0.002084	0.006029	0.002868	0.002739	0.2368	1|1	1|0	0|1	1|0	0|1	0|0	0|1	1|0	1|1	0|1	0|0	0|0	0|0	0|0	0|0	0|0	0|0	0|1	0|1	0|0	0|1	0|1	0|1	1|1	0|1	1|0	0|1	1|0	1|1	1|0	0|0	1|1	1|1	1|0	0|1	1|0	0|1	0|1	0|1	1|0
PAMAJ01236	4550001	4598772	4560214_G>C_mcidas_upstream_gene_variant,gpx8_intergenic_region,mcidas_intergenic_region	0.002084	0.00823	0.0001222	0.01151	0.005418	0|0	0|0	0|0	1|0	0|0	0|0	0|0	0|0	0|1	0|0	1|1	1|1	1|1	1|1	1|0	1|1	1|0	0|0	0|0	1|1	0|0	0|0	0|0	0|1	0|0	0|0	0|0	0|0	0|0	0|0	0|0	0|0	0|0	0|0	0|0	0|0	0|0	0|0	0|0	0|0
PAMAJ01236	4550001	4598772	4567081_G>T_mcidas_upstream_gene_variant,mcidas_downstream_gene_variant	0.002084	0.00823	0.0001222	0.01151	0.005418	1|0	0|0	0|1	0|0	0|0	0|0	0|0	0|0	0|0	0|0	1|1	1|1	1|1	1|1	1|0	1|1	1|0	0|0	0|0	1|1	0|0	0|0	0|0	1|0	0|0	0|0	0|0	0|0	1|0	0|0	1|1	1|0	0|1	0|1	0|0	0|0	1|1	1|1	0|1	1|1
PAMAJ01387	1	50000	43095_G>A_si:cabz01030277.1_upstream_gene_variant,si:cabz01030277.1_downstream_gene_variant	0.002084	0.00823	0.0001222	0.01151	0.005418	1|1	0|0	0|0	0|1	0|1	1|1	0|0	0|0	0|0	0|0	0|1	1|1	0|1	1|1	1|1	1|1	1|1	1|1	1|1	1|1	0|1	0|0	0|0	0|0	0|0	1|0	1|1	0|0	1|1	0|0	0|0	0|0	0|0	0|0	0|1	0|0	1|1	0|0	1|0	1|1
PAMAJ01018	800001	818248	811770_C>A_na_upstream_gene_variant,na_downstream_gene_variant	0.002156	0.004587	0.001638	0.001548	0.5	0|0	0|0	0|0	0|0	0|0	0|0	0|0	0|0	0|0	0|0	1|0	1|0	1|0	1|1	0|1	0|1	0|0	0|0	0|0	1|0	0|0	0|0	0|0	0|0	0|0	0|0	0|0	0|0	0|0	0|0	0|0	0|0	0|0	0|0	0|0	0|0	0|0	0|0	0|0	0|0
PAMAJ01104	300001	350000	300905_C>T_	0.002156	0.004587	0.001638	0.001548	0.5	0|1	0|0	1|0	0|1	0|0	0|1	0|0	1|0	0|1	1|1	0|0	0|0	0|0	0|0	0|0	0|0	0|0	0|0	0|0	0|0	1|0	0|0	0|1	0|0	1|0	0|0	1|0	1|0	0|0	0|1	0|0	0|0	1|0	0|1	1|0	0|0	0|0	0|0	0|1	0|0
PAMAJ01104	300001	350000	306020_G>A_	0.002156	0.004587	0.001638	0.001548	0.5	0|1	1|0	0|0	0|1	0|0	0|1	1|0	0|0	1|1	1|0	0|0	0|0	0|0	0|0	0|0	0|0	0|0	0|0	0|0	0|0	0|0	0|0	0|0	0|0	0|0	0|0	0|0	0|0	0|0	0|0	0|0	0|0	0|0	0|0	0|0	0|0	0|0	0|0	0|0	0|0
PAMAJ01104	300001	350000	315384_C>A_si:ch211-142d6.2_intergenic_region	0.002156	0.004587	0.001638	0.001548	0.5	1|0	0|1	0|0	1|0	0|1	0|1	0|0	0|0	1|0	1|1	0|0	0|0	0|0	0|0	0|0	0|0	0|0	0|0	0|0	0|0	1|0	0|0	0|1	0|0	1|0	0|0	0|1	0|0	0|0	0|1	0|0	1|0	0|0	0|0	0|0	0|1	1|0	0|0	0|0	0|0
PAMAJ01104	300001	350000	319216_C>G_si:ch211-142d6.2_intergenic_region	0.002156	0.004587	0.001638	0.001548	0.5	1|0	0|1	1|1	0|0	1|0	0|0	0|1	1|0	0|1	0|0	0|0	0|0	0|0	0|0	0|0	0|0	0|0	0|0	0|0	0|0	0|0	0|0	0|0	0|0	0|0	0|0	0|0	0|0	0|0	0|0	0|0	1|0	0|0	0|0	0|0	0|1	0|0	0|0	0|0	0|0
PAMAJ01104	300001	350000	321997_T>C_si:ch211-142d6.2_intergenic_region	0.002156	0.004587	0.001638	0.001548	0.5	0|1	1|0	0|0	0|0	1|1	0|1	0|0	1|0	0|1	0|1	0|0	0|0	0|0	0|0	0|0	0|0	0|0	0|0	0|0	0|0	0|0	0|0	0|0	0|0	0|0	0|0	0|0	0|0	0|0	0|0	0|1	0|1	0|1	0|0	0|0	1|0	0|1	0|1	0|0	1|1
PAMAJ01104	300001	350000	322870_A>T_si:ch211-142d6.2_intergenic_region	0.002156	0.004587	0.001638	0.001548	0.5	0|1	1|0	1|1	0|0	0|0	1|0	0|0	0|1	0|1	0|1	0|0	0|0	0|0	0|0	0|0	0|0	0|0	0|0	0|0	0|0	1|0	0|0	0|0	0|0	0|0	0|0	0|0	0|0	0|0	0|1	0|1	0|1	0|0	0|0	0|0	1|0	0|1	0|1	0|0	0|1
PAMAJ01104	300001	350000	323645_T>G_si:ch211-142d6.2_intergenic_region	0.002156	0.004587	0.001638	0.001548	0.5	0|1	0|1	0|0	1|0	0|0	1|1	0|1	0|0	0|1	0|1	0|0	0|0	0|0	0|0	0|0	0|0	0|0	0|0	0|0	0|0	0|0	0|0	0|0	0|0	0|0	0|0	1|0	0|0	0|0	0|0	0|1	0|0	0|1	0|0	0|0	1|0	1|1	0|1	0|0	1|1
PAMAJ01236	4550001	4598772	4552029_C>T_gpx8_upstream_gene_variant,gpx8_upstream_gene_variant	0.002156	0.004587	0.001638	0.001548	0.5	1|1	1|0	0|1	0|0	0|1	0|1	0|0	0|1	0|0	1|0	0|0	0|0	0|0	0|0	0|0	0|0	0|0	0|0	0|0	0|0	0|0	0|0	0|0	0|0	0|0	0|0	0|0	0|0	0|1	0|0	0|0	1|0	0|1	0|0	0|1	0|0	0|1	0|1	1|1	1|0
PAMAJ01236	4550001	4598772	4553399_C>T_gpx8_splice_region_variant&intron_variant,gpx8_non_coding_transcript_variant	0.002156	0.004587	0.001638	0.001548	0.5	1|0	0|1	1|1	1|1	0|0	1|0	1|0	1|0	1|1	0|1	1|1	1|1	1|1	1|1	1|1	1|1	1|1	1|1	1|1	1|1	0|0	0|1	1|1	0|1	0|1	1|0	1|1	1|0	0|0	1|1	1|1	0|1	0|0	1|1	1|1	1|0	1|0	1|0	1|0	0|1
PAMAJ01236	4550001	4598772	4559827_A>T_mcidas_upstream_gene_variant,gpx8_intergenic_region,mcidas_intergenic_region	0.002156	0.004587	0.001638	0.001548	0.5	1|0	0|1	1|0	0|0	1|1	0|0	0|0	0|1	1|0	1|0	0|0	0|0	0|0	0|0	0|0	0|0	0|0	0|0	0|0	0|0	0|0	0|0	0|0	0|0	0|0	0|0	0|0	0|0	0|0	0|0	0|0	0|0	1|0	0|0	0|0	0|0	0|0	0|0	0|0	0|0
PAMAJ01236	4550001	4598772	4569792_A>G_mcidas_intergenic_region	0.002156	0.004587	0.001638	0.001548	0.5	0|1	0|1	1|1	0|0	1|0	1|0	0|0	0|1	0|1	0|0	0|0	0|0	0|0	0|0	0|0	0|0	0|0	0|0	0|0	0|0	0|0	0|0	0|0	0|0	0|0	0|0	0|0	0|0	0|0	0|0	1|1	0|0	0|0	0|1	0|0	0|0	1|0	1|0	0|0	0|1
PAMAJ01387	1	50000	4135_C>T_f13a1_upstream_gene_variant,f13a1_upstream_gene_variant	0.002156	0.004587	0.001638	0.001548	0.5	0|0	1|0	0|0	0|1	1|0	1|1	1|0	0|1	1|0	0|0	0|0	0|0	0|0	0|0	0|0	0|0	0|0	0|0	0|0	0|0	0|0	0|0	0|0	0|1	0|0	0|0	1|1	0|0	0|0	0|0	0|0	0|0	1|1	1|0	0|0	0|0	0|0	0|1	0|1	1|0
PAMAJ01387	1	50000	8078_G>A_f13a1_intron_variant,f13a1_non_coding_transcript_variant	0.002156	0.004587	0.001638	0.001548	0.5	1|0	0|1	1|0	1|0	0|0	1|1	0|1	1|0	1|1	1|1	1|1	1|1	1|1	1|1	1|1	1|1	1|1	1|1	1|1	1|1	0|0	0|1	1|1	1|0	0|1	1|1	0|1	1|1	1|1	0|0	0|0	1|0	1|1	1|0	1|0	1|0	0|0	1|0	1|1	1|0
PAMAJ01387	1	50000	13460_G>A_f13a1_intron_variant,f13a1_non_coding_transcript_variant	0.002156	0.004587	0.001638	0.001548	0.5	0|1	0|1	0|1	1|1	0|1	0|0	0|0	0|1	1|0	0|0	0|0	0|0	0|0	0|0	0|0	0|0	0|0	0|0	0|0	0|0	1|0	1|0	0|0	0|1	0|0	0|0	1|0	0|0	0|0	1|0	1|0	0|0	0|1	0|1	0|1	0|0	0|0	0|0	1|0	0|0
PAMAJ01387	1	50000	19140_C>T_f13a1_downstream_gene_variant,f13a1_downstream_gene_variant	0.002156	0.004587	0.001638	0.001548	0.5	0|0	1|1	0|1	1|0	0|0	0|1	0|1	0|0	1|0	1|0	0|0	0|0	0|0	0|0	0|0	0|0	0|0	0|0	0|0	0|0	1|0	0|0	0|1	0|0	0|0	0|0	1|0	0|0	0|0	1|0	1|0	0|0	1|0	1|1	0|1	0|0	0|0	1|0	1|1	0|0
PAMAJ01387	1	50000	19275_G>T_f13a1_downstream_gene_variant,f13a1_downstream_gene_variant	0.002156	0.004587	0.001638	0.001548	0.5	0|0	1|1	0|1	1|0	0|0	0|1	0|1	0|0	1|0	1|0	0|0	0|0	0|0	0|0	0|0	0|0	0|0	0|0	0|0	0|0	0|0	0|0	0|1	0|0	0|0	0|0	1|1	0|0	0|0	0|0	1|0	0|0	1|0	1|1	0|1	0|0	0|0	1|0	1|1	0|0
PAMAJ01387	1	50000	19556_C>G_f13a1_downstream_gene_variant,f13a1_downstream_gene_variant	0.002156	0.004587	0.001638	0.001548	0.5	0|0	1|1	0|1	1|0	0|0	0|1	0|1	0|0	1|0	1|0	0|0	0|0	0|0	0|0	0|0	0|0	0|0	0|0	0|0	0|0	0|0	0|0	0|1	0|0	0|0	0|0	1|0	0|0	0|0	1|0	1|0	0|0	0|0	1|1	0|1	0|0	0|0	1|0	1|1	0|0
PAMAJ00722	200001	224806	216445_C>T_pus7l_synonymous_variant,pus7l_non_coding_transcript_variant	0.002156	0.00659	0.006907	0.002739	0.5	0|1	1|0	1|0	0|0	1|0	1|1	0|1	0|1	0|1	1|0	1|1	1|1	1|1	1|1	0|1	1|1	0|1	1|1	1|1	1|1	1|0	1|1	1|0	0|1	0|1	0|1	1|1	1|0	0|1	0|0	0|1	1|1	0|1	1|1	1|1	1|1	1|1	1|1	1|1	1|1
PAMAJ01387	1	50000	15761_T>G_f13a1_downstream_gene_variant,f13a1_downstream_gene_variant	0.002156	0.00659	0.006907	0.002739	0.5	1|0	1|0	1|0	1|1	1|0	1|0	1|0	1|0	0|0	1|0	0|1	1|1	1|0	1|1	1|1	1|1	1|1	1|1	1|1	1|1	0|1	0|0	0|0	1|0	1|0	0|1	0|1	0|0	1|1	1|1	1|0	0|1	0|0	1|1	1|1	0|1	0|0	1|0	1|0	0|0
PAMAJ01387	1	50000	22594_G>A_f13a1_intergenic_region,si:cabz01030277.1_intergenic_region	0.002156	0.00659	0.006907	0.002739	0.5	1|0	0|1	1|0	0|1	0|0	1|0	0|1	1|0	1|0	1|1	0|1	1|1	0|1	1|1	1|1	1|1	1|1	1|1	1|1	1|1	0|1	0|0	0|1	1|0	0|1	0|1	0|1	0|0	1|1	1|0	1|0	0|1	1|1	0|1	1|1	1|0	0|0	0|1	0|1	0|0
PAMAJ01387	1	50000	22663_T>A_f13a1_intergenic_region,si:cabz01030277.1_intergenic_region	0.002156	0.00659	0.006907	0.002739	0.5	1|0	0|1	1|0	0|1	0|0	1|0	0|1	1|0	1|0	1|1	0|1	1|1	0|1	1|1	1|1	1|1	1|1	1|1	1|1	1|1	0|1	0|0	0|1	1|0	0|1	0|1	0|1	0|0	1|1	1|0	1|0	0|1	0|1	0|1	1|1	1|0	0|0	0|1	0|1	0|0
PAMAJ01387	1	50000	22808_A>C_f13a1_intergenic_region,si:cabz01030277.1_intergenic_region	0.002156	0.00659	0.006907	0.002739	0.5	1|0	0|1	1|0	0|1	0|0	1|0	0|1	1|0	1|0	1|1	0|1	1|1	0|1	1|1	1|1	1|1	1|1	1|1	1|1	1|1	0|1	0|1	0|1	1|0	0|1	0|1	0|1	0|0	1|1	1|0	1|0	0|1	0|1	0|1	1|1	1|0	0|0	0|1	0|1	0|0
PAMAJ00722	200001	224806	213907_A>G_pus7l_upstream_gene_variant,pus7l_upstream_gene_variant	0.002238	0.004587	7.265e-05	0.001548	0.04334	0|0	1|1	0|1	0|1	0|0	1|1	0|0	0|1	1|1	1|1	0|0	0|0	0|0	0|0	0|0	0|0	0|0	0|0	0|0	0|0	0|0	0|0	0|0	0|0	0|0	0|0	0|0	0|0	0|0	0|0	0|0	0|0	0|0	0|0	1|1	0|0	1|1	0|0	0|0	0|0
PAMAJ01104	300001	350000	303598_A>T_	0.002238	0.004587	7.265e-05	0.001548	0.04334	1|1	0|0	0|0	0|0	1|1	0|1	1|0	1|0	1|1	1|1	0|0	0|0	0|0	0|0	0|0	0|0	0|0	0|0	0|0	0|0	0|0	0|0	0|0	0|0	0|0	1|1	0|0	0|0	0|0	1|1	1|0	0|0	0|0	1|1	0|0	0|0	0|0	0|0	1|0	0|0
PAMAJ01387	1	50000	16730_A>G_f13a1_downstream_gene_variant,f13a1_downstream_gene_variant	0.002238	0.004587	7.265e-05	0.001548	0.04334	1|1	0|0	1|0	0|0	1|1	0|0	0|0	1|1	0|1	0|1	1|1	1|1	1|1	1|1	1|1	1|1	1|1	1|1	1|1	1|1	1|1	1|1	1|1	1|1	1|1	1|1	0|0	1|1	1|1	1|1	0|0	1|1	0|1	0|0	1|1	1|1	0|0	0|0	0|0	0|1
PAMAJ01387	1	50000	19646_T>A_f13a1_downstream_gene_variant,f13a1_downstream_gene_variant	0.002238	0.004587	7.265e-05	0.001548	0.04334	0|0	1|1	0|1	1|0	0|0	1|1	1|1	0|0	1|0	1|1	0|0	0|0	0|0	0|0	0|0	0|0	0|0	0|0	0|0	0|0	0|0	0|0	0|1	0|0	0|0	0|0	1|0	0|0	0|0	1|0	1|0	0|0	1|0	1|1	0|1	0|0	0|0	1|0	1|1	0|0
PAMAJ01387	1	50000	20441_C>T_f13a1_intergenic_region,si:cabz01030277.1_intergenic_region	0.002238	0.004587	7.265e-05	0.001548	0.04334	1|1	0|0	1|0	0|1	1|1	0|0	0|0	1|1	0|1	0|0	1|1	1|1	1|1	1|1	1|1	1|1	1|1	1|1	1|1	1|1	0|1	1|1	1|0	1|1	1|1	1|1	0|1	1|1	1|1	0|1	0|1	1|1	0|0	0|0	1|0	1|1	1|1	0|1	0|0	1|0
PAMAJ01387	1	50000	20719_G>A_f13a1_intergenic_region,si:cabz01030277.1_intergenic_region	0.002238	0.004587	7.265e-05	0.001548	0.04334	1|1	0|0	1|0	0|1	1|1	0|0	0|0	1|1	0|1	0|0	1|1	1|1	1|1	1|1	1|1	1|1	1|1	1|1	1|1	1|1	1|1	1|1	1|0	1|1	1|1	1|1	0|1	1|1	1|1	0|1	0|1	1|1	0|0	0|0	1|0	1|1	1|1	0|1	0|0	1|0
PAMAJ01387	1	50000	28692_T>C_si:cabz01030277.1_upstream_gene_variant,f13a1_intergenic_region,si:cabz01030277.1_intergenic_region	0.002238	0.004587	7.265e-05	0.001548	0.04334	0|0	1|0	1|1	0|0	1|1	0|0	1|0	0|1	1|1	0|0	1|1	1|1	1|1	1|1	1|1	1|1	1|1	1|1	1|1	1|1	1|1	1|1	1|1	1|1	1|1	1|1	1|1	1|1	1|1	1|1	1|1	0|1	0|0	1|1	1|1	0|1	1|1	1|1	1|1	0|1
PAMAJ01236	4550001	4598772	4559288_G>T_mcidas_upstream_gene_variant,mcidas_downstream_gene_variant,gpx8_downstream_gene_variant	0.002238	0.007773	0.0006159	0.02864	0.005418	1|1	1|1	1|0	0|0	1|1	1|1	1|0	1|1	1|1	1|0	0|0	0|0	0|0	0|0	0|1	0|0	0|1	1|0	0|1	0|0	1|1	1|0	0|1	1|0	1|0	0|1	1|0	0|1	1|1	0|1	0|0	1|0	1|1	0|0	0|0	0|0	0|1	0|1	1|0	1|0
PAMAJ01236	4550001	4598772	4559582_A>T_mcidas_upstream_gene_variant,mcidas_downstream_gene_variant,gpx8_downstream_gene_variant	0.002238	0.007773	0.0006159	0.02864	0.005418	1|1	1|1	1|0	0|0	1|1	1|1	1|0	1|1	1|1	1|0	0|0	0|0	0|0	0|0	0|1	0|0	0|1	1|0	0|1	0|0	1|0	0|0	0|1	1|0	0|0	0|0	1|0	0|0	1|1	0|1	0|0	1|0	1|1	0|0	0|0	0|0	0|1	0|1	1|0	1|0
PAMAJ01475	1	44722	1677_T>C_	0.002238	0.007773	0.0006159	0.02864	0.005418	1|1	0|1	0|1	1|1	1|1	0|0	1|1	1|1	1|0	1|1	1|0	0|0	0|1	0|0	0|0	0|0	1|0	0|0	0|1	0|0	1|1	0|0	0|0	1|1	0|1	0|0	0|0	0|1	0|0	0|0	1|1	1|1	0|0	1|1	0|1	0|1	0|1	1|1	1|1	1|1
PAMAJ01475	1	44722	2719_A>T_	0.002238	0.007773	0.0006159	0.02864	0.005418	1|1	0|1	0|1	1|1	1|1	0|0	1|1	1|1	1|0	1|1	1|0	0|0	0|1	0|0	0|0	0|0	1|0	0|0	0|1	0|0	1|1	0|0	0|0	1|1	0|1	0|0	0|0	0|1	0|0	0|0	1|1	1|1	0|0	1|1	0|1	0|1	0|1	1|1	0|1	1|1
PAMAJ01475	1	44722	3107_C>T_	0.002238	0.007773	0.0006159	0.02864	0.005418	0|0	1|0	1|0	0|0	0|0	1|1	0|0	0|0	0|1	0|0	0|1	1|1	1|0	1|1	1|1	1|1	0|1	1|1	1|0	1|1	0|0	1|1	1|1	0|0	1|0	1|1	1|1	1|0	1|1	1|1	0|0	0|0	1|1	0|0	1|0	1|0	1|0	0|0	0|0	0|0
PAMAJ01475	1	44722	5205_T>C_	0.002238	0.007773	0.0006159	0.02864	0.005418	1|1	0|1	0|1	1|1	1|1	0|0	1|1	1|1	1|0	1|1	1|0	0|0	1|0	0|0	0|0	0|0	0|1	0|0	0|1	0|0	1|1	0|0	0|0	1|1	0|1	0|0	0|0	0|1	0|0	0|0	1|1	1|1	0|0	1|1	0|1	0|1	0|1	1|1	1|0	1|1
PAMAJ01475	1	44722	5556_C>T_	0.002238	0.007773	0.0006159	0.02864	0.005418	1|1	0|1	0|1	1|1	1|1	0|0	1|1	1|1	1|0	1|1	1|0	0|0	1|0	0|0	0|0	0|0	0|1	0|0	0|1	0|0	1|1	0|0	0|0	1|1	0|1	0|0	0|0	0|1	0|0	0|0	1|1	1|1	0|0	1|1	0|1	0|1	0|1	1|1	1|0	1|1
PAMAJ01475	1	44722	12315_G>A_	0.002238	0.007773	0.0006159	0.02864	0.005418	0|0	1|0	0|1	0|0	0|0	1|1	0|0	0|0	1|0	0|0	1|0	1|1	0|1	1|1	1|1	1|1	1|0	1|1	0|1	1|1	0|0	1|1	1|1	0|0	1|0	1|1	1|1	1|0	1|1	1|1	0|0	0|0	1|1	0|0	0|1	0|1	0|1	0|0	0|0	0|0
PAMAJ01475	1	44722	14737_C>A_	0.002238	0.007773	0.0006159	0.02864	0.005418	1|1	0|1	0|1	1|1	1|1	0|0	1|1	1|1	0|1	1|1	0|1	0|0	0|1	0|0	0|0	0|0	1|0	0|0	1|0	0|0	1|1	0|0	0|0	1|1	0|1	0|0	0|0	0|1	0|0	0|0	1|1	1|1	0|0	1|1	1|0	1|0	1|0	1|1	1|1	1|1
PAMAJ01018	800001	818248	808256_G>A_gpr54_upstream_gene_variant,gpr54_downstream_gene_variant,na_non_coding_transcript_variant	0.002343	0.006342	0.0006238	0.002739	0.1053	0|0	1|1	1|1	0|0	0|1	1|0	0|1	1|1	1|0	0|1	0|0	0|0	0|0	0|0	0|0	0|0	1|0	0|0	0|0	0|0	1|0	0|0	0|0	0|0	1|0	1|0	0|1	0|1	0|1	0|0	1|1	1|1	1|1	1|0	1|0	1|0	1|1	1|1	0|1	1|1
PAMAJ01104	300001	350000	308320_G>A_si:ch211-142d6.2_intergenic_region	0.002343	0.006342	0.0006238	0.002739	0.1053	1|1	1|0	0|0	0|1	1|1	0|1	1|0	0|1	0|0	0|0	1|1	1|1	1|1	1|1	1|0	1|1	1|1	1|1	1|1	1|1	0|1	1|1	0|0	1|0	0|0	0|0	1|0	1|0	0|0	0|0	0|1	0|0	0|0	0|0	0|0	0|0	1|1	1|1	0|0	1|0
PAMAJ01236	4550001	4598772	4555835_T>C_gpx8_downstream_gene_variant,gpx8_downstream_gene_variant	0.002343	0.006342	0.0006238	0.002739	0.1053	0|0	0|0	0|1	0|1	0|0	1|1	1|1	0|1	0|1	0|1	1|1	1|1	1|1	1|1	1|1	1|1	1|0	1|1	1|1	1|1	1|0	1|1	1|1	1|0	1|1	1|1	0|1	1|1	0|0	1|1	1|1	0|0	0|0	1|0	0|0	0|1	1|0	1|0	0|0	0|1
PAMAJ01387	1	50000	19544_A>C_f13a1_downstream_gene_variant,f13a1_downstream_gene_variant	0.002343	0.006342	0.0006238	0.002739	0.1053	0|0	1|1	0|1	1|0	0|0	1|1	0|1	1|0	1|0	1|1	0|0	0|0	0|0	0|0	0|0	0|0	0|0	0|1	0|0	0|0	0|0	0|0	0|1	0|0	0|0	0|0	0|0	0|0	0|0	1|0	1|0	0|0	0|0	1|1	0|1	0|0	0|0	1|0	1|1	0|0
PAMAJ01387	1	50000	19547_G>T_f13a1_downstream_gene_variant,f13a1_downstream_gene_variant	0.002343	0.006342	0.0006238	0.002739	0.1053	0|0	1|1	0|1	1|0	0|0	1|1	0|1	1|0	1|0	1|1	0|0	0|0	0|0	0|0	0|0	0|0	0|0	0|1	0|0	0|0	0|0	0|0	0|1	0|0	0|0	0|0	1|0	0|0	0|0	1|0	1|0	0|1	0|0	1|1	0|1	0|0	0|0	1|0	1|1	0|0
PAMAJ01475	1	44722	14027_C>T_	0.002343	0.006342	0.0006238	0.002739	0.1053	1|0	1|0	1|0	1|0	0|0	1|1	1|1	0|0	1|0	0|0	1|1	1|1	1|1	1|1	1|1	1|1	1|1	1|1	0|1	1|1	0|0	1|1	1|1	0|0	1|0	1|1	1|1	1|0	1|1	1|1	0|0	0|0	1|1	0|0	0|1	0|1	0|1	0|0	0|0	0|0
PAMAJ00722	200001	224806	215827_G>C_pus7l_intron_variant,pus7l_non_coding_transcript_variant	0.002497	0.006893	0.004181	0.002739	0.5	0|1	1|0	1|0	0|0	1|0	1|1	0|1	0|1	1|1	1|0	1|1	1|1	1|1	1|1	0|1	1|1	1|1	1|1	1|1	1|1	0|0	1|1	1|0	0|1	0|1	0|1	1|1	1|0	0|0	0|0	0|0	1|1	0|1	1|1	1|1	1|1	1|1	1|1	1|1	1|1
PAMAJ00722	200001	224806	215872_C>T_pus7l_intron_variant,pus7l_non_coding_transcript_variant	0.002497	0.006893	0.004181	0.002739	0.5	0|1	1|0	1|0	0|0	1|0	1|1	0|1	0|1	1|1	1|0	1|1	1|1	1|1	1|1	0|1	1|1	1|1	1|1	1|1	1|1	1|0	1|1	1|0	0|1	0|1	0|1	1|1	1|0	0|1	0|0	0|1	1|1	0|1	1|1	1|1	1|1	1|1	1|1	1|1	1|1
PAMAJ00722	200001	224806	215907_G>T_pus7l_intron_variant,pus7l_non_coding_transcript_variant	0.002497	0.006893	0.004181	0.002739	0.5	0|1	1|0	1|0	0|0	1|0	1|1	0|1	0|1	1|1	1|0	1|1	1|1	1|1	1|1	0|1	1|1	1|1	1|1	1|1	1|1	1|0	1|1	1|0	0|1	0|1	0|1	1|1	1|0	0|1	0|0	0|1	1|1	0|1	1|1	1|1	1|1	1|1	1|1	1|1	1|1
PAMAJ00722	200001	224806	216514_C>T_pus7l_intron_variant,pus7l_non_coding_transcript_variant	0.002497	0.006893	0.004181	0.002739	0.5	0|1	1|0	1|0	0|0	1|0	1|1	0|1	0|1	1|1	1|0	1|1	1|1	1|1	1|1	0|1	1|1	1|1	1|1	1|1	1|1	1|0	1|1	1|0	0|1	0|1	0|1	1|1	1|0	0|1	0|0	0|1	1|1	0|1	1|1	1|1	1|1	1|1	1|1	1|1	1|1
PAMAJ01104	300001	350000	308324_T>C_si:ch211-142d6.2_intergenic_region	0.002497	0.006893	0.004181	0.002739	0.5	0|0	0|1	0|1	1|0	0|0	1|0	0|1	1|0	1|1	1|0	0|0	0|0	0|0	0|0	0|1	0|0	0|0	0|0	0|0	0|0	1|0	0|0	1|0	0|0	1|1	1|0	0|1	0|1	0|0	1|1	1|0	1|1	1|1	1|1	1|1	1|1	0|0	0|0	1|0	0|1
PAMAJ01236	4550001	4598772	4570176_A>G_mcidas_intergenic_region	0.002497	0.006893	0.004181	0.002739	0.5	0|1	0|1	1|0	0|0	1|1	1|0	0|0	1|0	0|1	1|0	0|0	0|0	0|0	0|0	0|0	0|0	0|1	0|0	0|0	0|0	0|0	0|0	0|0	1|0	0|0	0|0	1|0	0|0	0|0	0|0	1|1	0|0	0|0	0|1	0|0	1|0	1|0	1|0	0|0	0|1
PAMAJ01387	1	50000	9278_G>T_f13a1_intron_variant,f13a1_non_coding_transcript_variant	0.002497	0.006893	0.004181	0.002739	0.5	0|0	1|0	1|1	0|1	0|1	1|0	1|0	0|0	0|1	1|0	0|0	0|0	0|1	0|0	0|0	0|0	0|0	0|0	0|0	0|0	0|1	0|1	1|1	0|0	1|1	0|0	0|0	1|1	0|0	1|1	1|0	0|1	1|0	1|1	0|1	0|1	0|0	1|0	0|1	0|0
PAMAJ00008	50001	100000	83319_A>T_	0.002537	0.004567	0.0001642	0.03489	0.001548	1|1	0|0	0|0	1|0	0|0	0|0	0|0	0|0	0|0	1|1	1|1	1|1	1|1	0|1	1|0	1|1	1|1	1|1	0|1	1|1	1|1	0|1	0|0	1|1	0|0	1|1	1|1	1|0	0|0	1|1	1|1	0|0	1|0	0|0	1|1	0|0	1|1	1|1	0|0	0|0
PAMAJ01236	4550001	4598772	4571901_T>G_mcidas_intergenic_region	0.002537	0.004567	0.0001642	0.03489	0.001548	1|1	1|0	1|1	1|1	0|1	0|1	1|1	1|1	1|1	1|1	0|0	0|0	0|0	0|0	0|1	0|0	0|0	1|1	1|1	0|0	1|0	0|1	1|1	0|1	0|1	0|1	1|1	1|0	1|1	1|1	1|1	1|1	1|1	1|1	1|1	1|0	1|1	1|1	1|1	1|1
PAMAJ01104	300001	350000	332632_C>T_si:ch211-142d6.2_upstream_gene_variant,si:ch211-142d6.2_intergenic_region	0.002541	0.006893	3.43e-05	0.002739	0.009883	0|1	1|1	0|0	0|0	1|1	0|0	0|0	0|0	0|0	0|0	1|1	1|1	1|1	1|1	0|0	1|1	1|1	1|1	1|1	1|1	0|0	0|0	0|0	0|0	0|0	0|0	0|0	0|0	0|0	0|0	0|0	1|0	0|0	0|1	0|0	0|0	0|0	0|0	1|1	0|0
PAMAJ00722	200001	224806	211194_G>A_pus7l_upstream_gene_variant,pus7l_upstream_gene_variant	0.002569	0.004587	0.000218	0.001548	0.1053	0|0	0|0	1|1	1|0	0|1	1|0	1|1	0|0	1|1	0|1	0|0	0|0	0|0	0|0	0|0	0|0	0|0	0|0	0|0	0|0	0|0	0|0	0|0	0|0	0|0	0|0	0|0	0|0	0|0	0|0	0|1	0|0	0|0	1|0	1|1	1|0	1|0	1|0	1|0	0|0
PAMAJ00722	200001	224806	213836_T>G_pus7l_upstream_gene_variant,pus7l_upstream_gene_variant	0.002569	0.004587	0.000218	0.001548	0.1053	0|0	1|1	0|1	0|1	0|0	1|1	0|0	0|1	0|1	1|1	0|0	0|0	0|0	0|0	0|0	0|0	0|0	0|0	0|0	0|0	0|0	0|0	0|0	0|0	0|0	0|0	0|0	0|0	0|0	0|0	0|0	0|0	0|0	0|0	0|0	0|0	1|1	0|0	0|0	0|0
PAMAJ01104	300001	350000	314650_T>C_si:ch211-142d6.2_intergenic_region	0.002569	0.004587	0.000218	0.001548	0.1053	1|1	1|1	0|0	0|0	0|0	1|0	1|0	1|0	0|1	1|1	0|0	0|0	0|0	0|0	0|0	0|0	0|0	0|0	0|0	0|0	0|0	0|0	0|0	0|0	1|0	0|1	0|0	0|0	0|0	1|0	1|0	1|0	1|0	1|1	1|1	0|1	1|1	0|0	1|1	0|0
PAMAJ01104	300001	350000	337862_A>T_si:ch211-142d6.2_upstream_gene_variant,si:ch211-142d6.2_downstream_gene_variant	0.002569	0.004587	0.000218	0.001548	0.1053	0|0	1|1	1|0	1|1	1|1	0|1	0|0	1|0	0|0	0|1	0|0	0|0	0|0	0|0	0|0	0|0	0|0	0|0	0|0	0|0	0|0	0|0	0|0	0|0	1|0	0|0	0|1	0|0	0|0	0|0	0|1	0|0	1|0	0|0	0|1	1|0	1|1	0|0	1|1	0|1
PAMAJ01104	300001	350000	340770_A>T_si:ch211-142d6.2_upstream_gene_variant,si:ch211-142d6.2_downstream_gene_variant	0.002569	0.004587	0.000218	0.001548	0.1053	0|0	1|1	1|0	1|1	1|0	0|1	0|0	1|0	0|0	1|1	0|0	0|0	0|0	0|0	0|0	0|0	0|0	0|0	0|0	0|0	0|0	0|0	0|0	0|0	0|0	0|1	0|1	0|0	0|0	0|1	1|1	0|1	1|0	1|1	1|1	1|0	1|1	0|1	1|1	0|1
PAMAJ01387	1	50000	13221_A>G_f13a1_intron_variant,f13a1_non_coding_transcript_variant	0.002569	0.004587	0.000218	0.001548	0.1053	0|1	0|1	0|1	1|1	1|1	1|0	0|0	0|0	1|1	0|0	0|0	0|0	0|0	0|0	0|0	0|0	0|0	0|0	0|0	0|0	0|0	0|0	1|0	0|0	0|0	0|0	0|0	0|0	0|0	0|0	0|1	1|0	0|1	1|0	0|0	0|0	1|1	1|1	1|1	1|0
PAMAJ01387	1	50000	18042_C>T_f13a1_downstream_gene_variant,f13a1_downstream_gene_variant	0.002569	0.004587	0.000218	0.001548	0.1053	1|1	0|0	1|0	0|1	1|1	0|0	0|0	1|1	0|1	0|1	1|1	1|1	1|1	1|1	1|1	1|1	1|1	1|1	1|1	1|1	1|1	1|1	0|1	1|1	1|1	1|1	0|1	1|1	1|1	0|1	0|0	1|1	0|0	0|0	1|0	1|1	0|0	0|0	1|1	0|0
PAMAJ01387	1	50000	18286_C>G_f13a1_downstream_gene_variant,f13a1_downstream_gene_variant	0.002569	0.004587	0.000218	0.001548	0.1053	1|1	0|0	1|0	0|1	1|1	0|0	0|0	1|1	0|1	0|1	1|1	1|1	1|1	1|1	1|1	1|1	1|1	1|1	1|1	1|1	1|1	1|1	0|0	1|1	1|1	1|1	0|1	1|1	1|1	0|1	0|1	1|1	0|0	0|0	1|0	1|1	1|1	0|1	1|0	1|0
PAMAJ01387	1	50000	18308_G>A_f13a1_downstream_gene_variant,f13a1_downstream_gene_variant	0.002569	0.004587	0.000218	0.001548	0.1053	1|1	0|0	1|0	0|1	1|1	0|0	0|0	1|1	0|1	0|1	1|1	1|1	1|1	1|1	1|1	1|1	1|1	1|1	1|1	1|1	1|1	1|1	0|0	1|1	1|1	1|1	0|1	1|1	1|1	0|1	0|1	1|1	0|0	0|0	1|0	1|1	1|1	0|1	1|0	1|0
PAMAJ01387	1	50000	18559_G>A_f13a1_downstream_gene_variant,f13a1_downstream_gene_variant	0.002569	0.004587	0.000218	0.001548	0.1053	1|1	0|0	1|0	0|1	1|1	0|0	0|0	0|1	1|1	0|1	1|1	1|1	1|1	1|1	1|1	1|1	1|1	1|1	1|1	1|1	1|1	1|1	1|0	1|1	1|1	1|1	0|1	1|1	1|1	0|1	0|1	1|1	0|0	0|0	1|0	1|1	1|1	0|1	1|0	1|0
PAMAJ01387	1	50000	18943_T>C_f13a1_downstream_gene_variant,f13a1_downstream_gene_variant	0.002569	0.004587	0.000218	0.001548	0.1053	1|1	0|0	1|0	0|1	1|1	0|0	0|0	1|1	0|1	0|1	1|1	1|1	1|1	1|1	1|1	1|1	1|1	1|1	1|1	1|1	1|1	1|1	1|0	1|1	1|1	1|1	0|1	1|1	1|1	0|1	0|1	1|1	0|0	0|0	1|0	1|1	1|1	1|1	1|0	1|0
PAMAJ01387	1	50000	19129_T>C_f13a1_downstream_gene_variant,f13a1_downstream_gene_variant	0.002569	0.004587	0.000218	0.001548	0.1053	1|1	0|0	1|0	0|1	1|1	0|0	0|0	1|1	0|1	0|1	1|1	1|1	1|1	1|1	1|1	1|1	1|1	1|1	1|1	1|1	0|1	1|1	1|0	1|1	1|1	1|1	0|1	1|1	1|1	0|1	0|1	1|0	0|0	0|0	1|0	1|1	0|0	0|1	0|0	1|0
PAMAJ01387	1	50000	19131_A>C_f13a1_downstream_gene_variant,f13a1_downstream_gene_variant	0.002569	0.004587	0.000218	0.001548	0.1053	1|1	0|0	1|0	0|1	1|1	0|0	0|0	1|1	0|1	0|1	1|1	1|1	1|1	1|1	1|1	1|1	1|1	1|1	1|1	1|1	0|1	1|1	0|0	1|1	1|1	1|1	0|1	1|1	1|1	0|1	0|1	1|1	0|0	0|0	1|0	1|1	1|1	0|1	0|0	1|0
PAMAJ01387	1	50000	19411_G>T_f13a1_downstream_gene_variant,f13a1_downstream_gene_variant	0.002569	0.004587	0.000218	0.001548	0.1053	0|0	1|1	0|1	1|0	0|0	1|1	0|1	0|0	1|0	1|1	0|0	0|0	0|0	0|0	0|0	0|0	0|0	0|0	0|0	0|0	0|0	0|0	0|1	0|0	0|0	0|0	1|0	0|0	0|0	1|0	1|0	0|0	1|0	1|1	0|1	0|0	0|0	1|0	1|1	0|0
PAMAJ01387	1	50000	19700_T>G_f13a1_downstream_gene_variant,f13a1_downstream_gene_variant	0.002569	0.004587	0.000218	0.001548	0.1053	0|0	1|1	0|1	1|0	0|0	1|1	1|0	0|0	1|0	1|1	0|0	0|0	0|0	0|0	0|0	0|0	0|0	0|0	0|0	0|0	0|0	0|0	0|1	0|0	0|0	0|0	1|0	0|0	0|0	1|0	1|0	0|0	1|0	1|1	0|1	0|0	0|0	1|0	1|1	0|0
PAMAJ01387	1	50000	19764_G>A_f13a1_downstream_gene_variant,f13a1_downstream_gene_variant	0.002569	0.004587	0.000218	0.001548	0.1053	0|0	1|1	0|1	1|0	0|0	1|1	1|0	0|0	1|0	1|1	0|0	0|0	0|0	0|0	0|0	0|0	0|0	0|0	0|0	0|0	0|0	0|0	0|1	0|0	0|0	0|0	1|0	0|0	0|0	1|0	1|0	0|0	1|0	1|1	0|1	0|0	0|0	1|0	1|1	0|0
PAMAJ01387	1	50000	20036_G>A_f13a1_intergenic_region,si:cabz01030277.1_intergenic_region	0.002569	0.004587	0.000218	0.001548	0.1053	0|0	1|1	0|1	1|0	0|0	1|1	1|0	0|0	1|0	1|1	0|0	0|0	0|0	0|0	0|0	0|0	0|0	0|0	0|0	0|0	0|0	0|0	0|1	0|0	0|0	0|0	1|0	0|0	0|0	1|0	1|0	0|0	1|0	1|1	0|1	0|0	0|0	1|0	1|1	0|0
PAMAJ01387	1	50000	20049_C>T_f13a1_intergenic_region,si:cabz01030277.1_intergenic_region	0.002569	0.004587	0.000218	0.001548	0.1053	0|0	1|1	0|1	1|0	0|0	1|1	1|0	0|0	1|0	1|1	0|0	0|0	0|0	0|0	0|0	0|0	0|0	0|0	0|0	0|0	0|0	0|0	0|1	0|0	0|0	0|0	1|0	0|0	0|0	1|0	1|0	0|0	1|0	1|1	0|1	0|0	0|0	1|0	1|1	0|0
PAMAJ01387	1	50000	20835_T>C_f13a1_intergenic_region,si:cabz01030277.1_intergenic_region	0.002569	0.004587	0.000218	0.001548	0.1053	0|0	1|1	0|1	1|0	0|0	1|1	1|0	0|0	1|0	1|1	0|0	0|0	0|0	0|0	0|0	0|0	0|0	0|0	0|0	0|0	0|0	0|0	0|1	0|0	0|0	0|0	1|0	0|0	0|0	1|0	1|0	0|0	1|0	1|1	0|1	0|0	0|0	1|0	1|1	0|0
PAMAJ01387	1	50000	20923_A>T_f13a1_intergenic_region,si:cabz01030277.1_intergenic_region	0.002569	0.004587	0.000218	0.001548	0.1053	0|0	1|1	0|1	1|0	0|0	1|1	1|0	0|0	1|0	1|1	0|0	0|0	0|0	0|0	0|0	0|0	0|0	0|0	0|0	0|0	0|0	0|0	0|1	0|0	0|0	0|0	1|0	0|0	0|0	1|0	1|0	0|0	1|0	1|1	0|1	0|0	0|0	1|0	1|1	0|0
PAMAJ01475	1	44722	13932_C>T_	0.002569	0.004587	0.000218	0.001548	0.1053	1|0	1|1	1|0	1|0	0|0	1|1	1|0	0|0	1|1	0|0	1|1	1|1	1|1	1|1	1|1	1|1	1|1	1|1	1|1	1|1	0|0	1|1	1|1	0|0	1|0	1|1	1|1	1|0	1|1	1|1	0|0	0|1	1|1	0|0	0|1	0|1	1|1	1|0	0|0	0|0
PAMAJ01104	300001	350000	303500_G>A_	0.002627	0.004587	0.0006143	0.001548	0.2368	0|0	0|0	0|1	0|0	1|1	0|1	1|0	1|0	1|1	1|0	0|0	0|0	0|0	0|0	0|0	0|0	0|0	0|0	0|0	0|0	0|0	0|0	0|0	0|0	0|0	0|0	0|0	0|0	0|0	0|0	0|0	0|0	0|0	0|0	0|0	0|0	0|0	0|0	0|0	0|0
PAMAJ01104	300001	350000	307074_G>A_	0.002627	0.004587	0.0006143	0.001548	0.2368	0|1	1|0	0|1	0|0	0|0	1|0	0|1	0|0	1|1	1|1	0|0	0|0	0|0	0|0	0|0	0|0	0|0	0|0	0|0	0|0	1|0	0|0	1|0	0|0	1|1	1|0	1|0	0|1	0|0	1|1	1|0	1|0	1|1	1|1	1|1	0|1	0|0	0|1	1|1	1|0
PAMAJ01104	300001	350000	309293_C>T_si:ch211-142d6.2_intergenic_region	0.002627	0.004587	0.0006143	0.001548	0.2368	1|1	1|0	0|0	1|0	0|0	1|1	1|0	1|0	1|0	0|0	0|0	0|0	0|0	0|0	0|0	0|0	0|0	0|0	0|0	0|0	0|0	0|0	0|0	0|0	1|0	0|1	0|0	0|0	0|0	1|0	1|0	1|0	0|0	1|0	1|0	0|1	1|0	0|0	0|0	0|0
PAMAJ01104	300001	350000	319945_A>C_si:ch211-142d6.2_intergenic_region	0.002627	0.004587	0.0006143	0.001548	0.2368	1|1	1|1	1|0	1|0	0|1	1|1	0|1	0|1	0|0	0|0	1|1	1|1	1|1	1|1	1|1	1|1	1|1	1|1	1|1	1|1	1|0	1|0	1|1	1|0	1|1	1|1	0|1	1|1	1|1	1|1	1|1	1|1	0|0	1|1	1|1	1|1	1|1	1|0	1|1	1|0
PAMAJ01104	300001	350000	337485_G>A_si:ch211-142d6.2_upstream_gene_variant,si:ch211-142d6.2_downstream_gene_variant	0.002627	0.004587	0.0006143	0.001548	0.2368	0|0	1|1	1|0	1|0	1|1	0|1	0|0	1|0	0|0	0|1	0|0	0|0	0|0	0|0	0|0	0|0	0|0	0|0	0|0	0|0	0|0	0|0	0|0	0|0	0|0	0|0	0|1	0|0	0|0	0|0	0|1	1|0	1|0	0|1	0|1	1|0	1|1	0|1	1|1	0|1
PAMAJ01104	300001	350000	338973_T>G_si:ch211-142d6.2_upstream_gene_variant,si:ch211-142d6.2_downstream_gene_variant	0.002627	0.004587	0.0006143	0.001548	0.2368	0|0	1|1	1|0	1|1	1|0	0|1	0|0	1|0	0|0	0|1	0|0	0|0	0|0	0|0	0|0	0|0	0|0	0|0	0|0	0|0	0|0	0|0	0|0	0|0	0|0	0|1	0|1	0|0	0|0	0|1	1|1	0|1	1|0	1|1	1|1	1|0	1|1	0|0	1|1	0|1
PAMAJ01104	300001	350000	340433_A>G_si:ch211-142d6.2_upstream_gene_variant,si:ch211-142d6.2_downstream_gene_variant	0.002627	0.004587	0.0006143	0.001548	0.2368	0|0	1|1	1|0	1|1	1|0	0|1	0|0	1|0	0|0	0|1	0|0	0|0	0|0	0|0	0|0	0|0	0|0	0|0	0|0	0|0	0|0	0|0	0|0	0|0	0|0	0|1	0|1	0|0	0|0	0|1	1|1	0|1	1|0	1|1	1|1	1|0	1|1	0|1	1|1	0|1
PAMAJ01104	300001	350000	340837_A>C_si:ch211-142d6.2_upstream_gene_variant,si:ch211-142d6.2_downstream_gene_variant	0.002627	0.004587	0.0006143	0.001548	0.2368	0|0	1|1	1|0	1|1	1|0	0|1	0|0	1|0	0|0	0|1	0|0	0|0	0|0	0|0	0|0	0|0	0|0	0|0	0|0	0|0	0|0	0|0	0|0	0|0	0|0	0|1	0|1	0|0	0|0	0|1	1|1	0|1	1|0	1|1	1|1	1|0	1|1	0|1	1|1	0|1
PAMAJ01104	300001	350000	340867_G>C_si:ch211-142d6.2_upstream_gene_variant,si:ch211-142d6.2_downstream_gene_variant	0.002627	0.004587	0.0006143	0.001548	0.2368	0|0	1|1	1|0	1|1	1|0	0|1	0|0	1|0	0|0	0|1	0|0	0|0	0|0	0|0	0|0	0|0	0|0	0|0	0|0	0|0	0|0	0|0	0|0	0|0	0|0	0|1	0|1	0|0	0|0	0|1	1|1	0|1	1|0	1|1	1|1	1|0	1|1	0|0	1|1	0|1
PAMAJ01104	300001	350000	340948_C>T_si:ch211-142d6.2_upstream_gene_variant,si:ch211-142d6.2_downstream_gene_variant	0.002627	0.004587	0.0006143	0.001548	0.2368	0|0	1|1	1|0	1|1	1|0	0|1	0|0	1|0	0|0	0|1	0|0	0|0	0|0	0|0	0|0	0|0	0|0	0|0	0|0	0|0	0|0	0|0	0|0	0|0	0|0	0|1	0|1	0|0	0|0	0|1	1|1	0|1	1|0	1|1	1|1	1|0	1|1	0|1	1|1	0|1
PAMAJ01104	300001	350000	341008_A>T_si:ch211-142d6.2_upstream_gene_variant,si:ch211-142d6.2_downstream_gene_variant	0.002627	0.004587	0.0006143	0.001548	0.2368	0|0	1|1	1|0	1|1	1|0	0|1	0|0	1|0	0|0	0|1	0|0	0|0	0|0	0|0	0|0	0|0	0|0	0|0	0|0	0|0	0|0	0|0	0|0	0|0	0|0	0|1	0|1	0|0	0|0	0|1	1|1	0|1	1|0	1|1	1|1	1|0	1|1	0|1	1|1	0|1
PAMAJ01387	1	50000	960_T>C_f13a1_intergenic_region	0.002627	0.004587	0.0006143	0.001548	0.2368	0|0	1|0	0|1	1|0	0|0	1|1	0|1	1|1	1|0	0|0	0|0	0|0	0|0	0|0	0|0	0|0	0|0	0|0	0|0	0|0	0|1	0|0	1|0	0|0	0|1	0|0	1|0	0|0	0|0	0|1	0|0	1|1	0|0	0|0	0|0	1|1	0|0	0|0	0|1	0|0
PAMAJ01387	1	50000	10164_C>T_f13a1_synonymous_variant,f13a1_non_coding_transcript_variant	0.002627	0.004587	0.0006143	0.001548	0.2368	0|0	1|0	1|1	0|0	0|1	0|0	0|1	0|1	1|0	1|1	0|0	0|0	0|0	0|0	0|0	0|0	0|0	0|0	0|0	0|0	1|1	1|0	1|0	0|1	1|0	0|0	1|1	0|0	0|0	1|1	1|0	0|1	0|1	1|1	0|1	0|1	0|0	1|0	1|0	0|0
PAMAJ01387	1	50000	17073_A>T_f13a1_downstream_gene_variant,f13a1_downstream_gene_variant	0.002627	0.004587	0.0006143	0.001548	0.2368	1|1	0|0	1|0	0|1	1|0	1|1	0|0	1|1	0|1	0|1	1|1	1|1	1|1	1|1	1|1	1|1	1|1	1|1	1|1	1|1	1|1	1|1	0|1	1|1	1|1	1|1	0|1	1|1	1|1	1|1	1|0	1|1	0|0	1|1	1|1	1|1	0|0	1|0	1|0	0|0
PAMAJ01387	1	50000	17176_A>G_f13a1_downstream_gene_variant,f13a1_downstream_gene_variant	0.002627	0.004587	0.0006143	0.001548	0.2368	1|1	0|0	1|0	0|1	1|0	1|1	0|0	1|1	0|1	0|1	1|1	1|1	1|1	1|1	1|1	1|1	1|1	1|1	1|1	1|1	1|1	1|1	0|1	1|1	1|1	1|1	0|1	1|1	1|1	1|1	1|0	1|1	0|0	1|1	1|1	1|1	0|0	1|0	1|0	0|0
PAMAJ01387	1	50000	17950_G>A_f13a1_downstream_gene_variant,f13a1_downstream_gene_variant	0.002627	0.004587	0.0006143	0.001548	0.2368	0|0	1|1	0|1	1|0	0|0	1|1	0|1	0|0	1|0	1|0	0|0	0|0	0|0	0|0	0|0	0|0	0|0	0|0	0|0	0|0	0|0	0|0	1|0	0|0	0|0	0|0	1|0	0|0	0|0	1|0	1|0	0|0	1|0	1|1	0|1	0|0	0|0	1|0	0|0	0|0
PAMAJ01387	1	50000	18028_G>T_f13a1_downstream_gene_variant,f13a1_downstream_gene_variant	0.002627	0.004587	0.0006143	0.001548	0.2368	0|0	1|1	0|1	1|0	0|0	1|1	0|1	0|0	1|0	1|0	0|0	0|0	0|0	0|0	0|0	0|0	0|0	0|0	0|0	0|0	0|0	0|0	1|0	0|0	0|0	0|0	1|0	0|0	0|0	1|0	1|0	0|0	1|0	1|1	0|1	0|0	0|0	1|0	0|1	0|0
PAMAJ01387	1	50000	18094_C>T_f13a1_downstream_gene_variant,f13a1_downstream_gene_variant	0.002627	0.004587	0.0006143	0.001548	0.2368	0|0	1|1	0|1	1|0	0|0	1|1	0|1	0|0	1|0	1|0	0|0	0|0	0|0	0|0	0|0	0|0	0|0	0|0	0|0	0|0	0|0	0|0	0|0	0|0	0|0	0|0	1|0	0|0	0|0	1|0	1|0	0|0	1|0	1|1	0|1	0|0	0|0	1|0	0|1	0|0
PAMAJ01387	1	50000	18178_G>A_f13a1_downstream_gene_variant,f13a1_downstream_gene_variant	0.002627	0.004587	0.0006143	0.001548	0.2368	0|0	1|1	0|1	1|0	0|0	1|1	0|1	0|0	1|0	1|0	0|0	0|0	0|0	0|0	0|0	0|0	0|0	0|0	0|0	0|0	0|0	0|0	1|0	0|0	0|0	0|0	1|0	0|0	0|0	1|0	1|0	0|0	1|0	1|1	0|1	0|0	0|0	1|0	0|1	0|0
PAMAJ01387	1	50000	18194_A>G_f13a1_downstream_gene_variant,f13a1_downstream_gene_variant	0.002627	0.004587	0.0006143	0.001548	0.2368	0|0	1|1	0|1	1|0	0|0	1|1	0|1	0|0	1|0	1|0	0|0	0|0	0|0	0|0	0|0	0|0	0|0	0|0	0|0	0|0	0|0	0|0	1|0	0|0	0|0	0|0	1|0	0|0	0|0	1|0	1|0	0|0	1|0	1|1	0|1	0|0	0|0	1|0	0|1	0|0
PAMAJ01387	1	50000	18212_A>C_f13a1_downstream_gene_variant,f13a1_downstream_gene_variant	0.002627	0.004587	0.0006143	0.001548	0.2368	0|0	1|1	0|1	1|0	0|0	1|1	0|1	0|0	1|0	1|0	0|0	0|0	0|0	0|0	0|0	0|0	0|0	0|0	0|0	0|0	0|0	0|0	0|1	0|0	0|0	0|0	1|0	0|0	0|0	1|0	1|0	0|0	1|0	1|1	0|1	0|0	0|0	1|0	0|1	0|0
PAMAJ01387	1	50000	18231_C>G_f13a1_downstream_gene_variant,f13a1_downstream_gene_variant	0.002627	0.004587	0.0006143	0.001548	0.2368	0|0	1|1	0|1	1|0	0|0	1|1	0|1	0|0	1|0	1|0	0|0	0|0	0|0	0|0	0|0	0|0	0|0	0|0	0|0	0|0	0|0	0|0	1|0	0|0	0|0	0|0	1|0	0|0	0|0	1|0	1|0	0|0	1|0	1|1	0|1	0|0	0|0	1|0	0|1	0|0
PAMAJ01387	1	50000	18334_G>A_f13a1_downstream_gene_variant,f13a1_downstream_gene_variant	0.002627	0.004587	0.0006143	0.001548	0.2368	0|0	1|1	0|1	1|0	0|0	1|1	0|1	0|0	1|0	1|0	0|0	0|0	0|0	0|0	0|0	0|0	0|0	0|0	0|0	0|0	0|0	0|0	0|0	0|0	0|0	0|0	1|0	0|0	0|0	1|0	1|0	0|0	1|0	1|1	0|1	0|0	0|0	1|0	0|1	0|0
PAMAJ01387	1	50000	18441_T>C_f13a1_downstream_gene_variant,f13a1_downstream_gene_variant	0.002627	0.004587	0.0006143	0.001548	0.2368	0|0	1|1	0|1	1|0	0|0	1|1	0|1	0|0	1|0	1|0	0|0	0|0	0|0	0|0	0|0	0|0	0|0	0|0	0|0	0|0	0|0	0|0	0|1	0|0	0|0	0|0	1|0	0|0	0|0	1|0	1|0	0|0	1|0	1|1	0|1	0|0	0|0	1|0	0|1	0|0
PAMAJ01387	1	50000	18445_C>A_f13a1_downstream_gene_variant,f13a1_downstream_gene_variant	0.002627	0.004587	0.0006143	0.001548	0.2368	0|0	1|1	0|1	1|0	0|0	1|1	0|1	0|0	1|0	1|0	0|0	0|0	0|0	0|0	0|0	0|0	0|0	0|0	0|0	0|0	0|0	0|0	0|1	0|0	0|0	0|0	1|0	0|0	0|0	1|0	1|0	0|0	1|0	1|1	0|1	0|0	0|0	1|0	0|1	0|0
PAMAJ01387	1	50000	18549_C>T_f13a1_downstream_gene_variant,f13a1_downstream_gene_variant	0.002627	0.004587	0.0006143	0.001548	0.2368	0|0	1|1	0|1	1|0	0|0	1|1	0|1	1|0	0|0	1|0	0|0	0|0	0|0	0|0	0|0	0|0	0|0	0|0	0|0	0|0	0|0	0|0	0|1	0|0	0|0	0|0	1|0	0|0	0|0	1|0	1|0	0|0	1|0	1|1	0|1	0|0	0|0	1|0	0|1	0|0
PAMAJ01387	1	50000	19061_C>A_f13a1_downstream_gene_variant,f13a1_downstream_gene_variant	0.002627	0.004587	0.0006143	0.001548	0.2368	1|1	0|0	1|0	0|1	1|1	0|0	0|1	1|1	0|1	0|1	1|1	1|1	1|1	1|1	1|1	1|1	1|1	1|1	1|1	1|1	0|1	1|1	0|0	1|1	1|1	1|1	0|1	1|1	1|1	0|1	0|0	1|1	0|0	0|0	1|0	1|1	1|1	0|1	1|0	1|0
PAMAJ01387	1	50000	21121_T>A_f13a1_intergenic_region,si:cabz01030277.1_intergenic_region	0.002627	0.004587	0.0006143	0.001548	0.2368	0|0	1|1	0|1	1|0	0|0	0|1	1|0	0|0	1|0	1|1	0|0	0|0	0|0	0|0	0|0	0|0	0|0	0|0	0|0	0|0	0|0	0|0	0|1	0|0	0|0	0|0	1|0	0|0	0|0	1|0	1|0	0|0	1|0	0|1	0|1	0|0	0|0	0|0	1|1	0|0
PAMAJ01387	1	50000	21128_A>G_f13a1_intergenic_region,si:cabz01030277.1_intergenic_region	0.002627	0.004587	0.0006143	0.001548	0.2368	0|0	1|1	0|1	1|0	0|0	0|1	1|0	0|0	1|0	1|1	0|0	0|0	0|0	0|0	0|0	0|0	0|0	0|0	0|0	0|0	0|0	0|0	0|1	0|0	0|0	0|0	1|0	0|0	0|0	1|0	1|0	0|0	1|0	0|1	0|1	0|0	0|0	0|0	1|1	0|0
PAMAJ01387	1	50000	21544_A>G_f13a1_intergenic_region,si:cabz01030277.1_intergenic_region	0.002627	0.004587	0.0006143	0.001548	0.2368	0|0	1|1	0|1	1|0	0|0	0|1	1|0	0|0	1|0	1|1	0|0	0|0	0|0	0|0	0|0	0|0	0|0	0|0	0|0	0|0	0|0	0|0	0|1	0|0	0|0	0|0	1|0	0|0	0|0	1|0	1|0	0|0	1|0	0|1	0|1	0|0	0|0	0|0	1|1	0|0
PAMAJ01387	1	50000	21572_T>C_f13a1_intergenic_region,si:cabz01030277.1_intergenic_region	0.002627	0.004587	0.0006143	0.001548	0.2368	1|1	0|1	1|1	0|0	0|0	0|1	0|1	1|1	0|1	0|1	1|1	1|1	1|1	1|1	1|1	1|1	1|1	1|1	1|1	1|1	1|1	1|1	1|1	1|1	1|1	1|1	0|1	1|1	1|1	1|1	1|1	1|1	0|1	0|1	1|1	1|1	1|1	0|1	1|0	1|1
PAMAJ01475	1	44722	8689_A>G_	0.002627	0.004587	0.0006143	0.001548	0.2368	0|1	0|1	0|1	1|1	0|0	0|0	1|0	1|0	0|0	1|1	0|0	0|0	0|0	0|0	0|0	0|0	0|0	0|0	0|0	0|0	1|1	0|0	0|0	1|1	0|1	0|0	0|0	0|1	0|0	0|0	1|1	1|1	0|0	1|1	0|0	0|0	0|0	0|1	0|0	1|1
PAMAJ01018	800001	818248	807852_T>A_na_splice_region_variant&intron_variant,gpr54_upstream_gene_variant,gpr54_downstream_gene_variant	0.002627	0.006651	0.001671	0.002739	0.2368	0|0	1|1	1|1	0|0	1|0	1|0	0|1	1|0	1|0	0|1	0|0	0|0	0|0	0|0	0|0	0|0	1|0	0|0	0|0	0|0	1|0	0|1	0|0	0|0	1|0	1|0	0|1	0|1	0|0	0|0	1|1	0|1	0|0	1|0	1|0	1|0	1|0	0|1	0|0	0|1
PAMAJ01018	800001	818248	807969_G>T_gpr54_upstream_gene_variant,gpr54_downstream_gene_variant,na_non_coding_transcript_variant	0.002627	0.006651	0.001671	0.002739	0.2368	0|0	1|1	1|1	0|0	1|0	1|0	0|1	1|0	1|0	0|1	0|0	0|0	0|0	0|0	0|0	0|0	1|0	0|0	0|0	0|0	1|0	0|1	0|0	0|0	1|0	1|0	0|1	0|1	0|0	1|0	1|1	0|1	0|0	1|0	1|0	1|0	1|0	0|1	0|0	0|1
PAMAJ01018	800001	818248	809098_C>T_na_intron_variant,na_non_coding_transcript_variant	0.002627	0.006651	0.001671	0.002739	0.2368	0|0	1|0	0|1	0|0	0|1	1|0	0|1	1|0	1|1	1|1	0|0	0|0	0|0	0|0	0|0	0|0	1|0	0|0	0|0	0|0	0|0	0|0	0|0	0|0	0|0	0|0	0|1	0|0	0|0	0|0	1|1	0|1	0|0	1|0	1|0	1|0	1|1	1|1	0|0	0|1
PAMAJ01104	300001	350000	303127_C>G_	0.002627	0.006651	0.001671	0.002739	0.2368	1|0	0|0	0|1	0|1	0|1	0|1	1|0	0|0	1|1	1|1	0|0	1|0	0|0	0|0	0|0	0|0	0|0	0|0	0|0	0|0	1|1	1|0	1|0	0|0	1|1	1|0	1|1	1|0	0|0	1|1	1|0	1|1	0|1	1|0	0|1	1|1	1|0	0|1	0|0	0|1
PAMAJ01104	300001	350000	323464_A>G_si:ch211-142d6.2_intergenic_region	0.002627	0.006651	0.001671	0.002739	0.2368	1|0	1|1	0|1	1|1	0|1	0|1	0|1	0|1	0|0	0|0	1|1	1|1	1|1	1|1	1|0	1|1	1|1	1|1	1|1	1|1	0|0	0|1	0|0	0|0	0|0	0|0	1|0	1|0	0|0	0|0	0|0	0|0	1|1	0|1	0|1	0|0	0|1	0|0	1|1	1|0
PAMAJ01387	1	50000	2236_C>A_f13a1_intergenic_region	0.002627	0.006651	0.001671	0.002739	0.2368	1|0	1|0	1|0	1|1	1|0	0|1	0|0	1|1	0|0	1|0	1|1	1|0	1|1	1|1	1|1	1|1	1|1	1|1	1|1	1|1	1|1	1|1	0|1	1|1	1|1	1|1	1|1	1|1	1|1	0|1	0|1	0|1	0|1	1|0	1|0	1|0	1|1	1|1	0|1	1|1
PAMAJ01387	1	50000	6115_T>G_f13a1_upstream_gene_variant,f13a1_upstream_gene_variant	0.002627	0.01062	0.005193	0.01625	0.04334	1|0	1|0	0|0	0|0	0|0	0|0	1|0	0|0	1|0	0|1	0|1	1|1	1|0	1|0	0|1	1|1	1|1	1|1	1|0	1|0	1|0	1|0	0|0	0|1	0|0	0|0	1|0	0|0	0|0	0|0	0|0	0|0	1|0	0|0	0|0	0|0	0|0	0|0	0|1	0|0
PAMAJ01387	1	50000	6117_T>C_f13a1_upstream_gene_variant,f13a1_upstream_gene_variant	0.002627	0.01062	0.005193	0.01625	0.04334	1|0	1|0	0|0	0|0	0|0	0|0	1|0	0|0	1|0	0|1	0|1	1|1	1|0	1|0	0|1	1|1	1|1	1|1	1|0	1|0	1|0	1|0	0|0	0|1	0|0	0|0	1|0	0|0	0|0	0|0	0|0	0|0	1|0	0|0	0|0	0|0	0|0	0|0	0|1	0|0
PAMAJ01387	1	50000	6267_T>C_f13a1_upstream_gene_variant,f13a1_upstream_gene_variant	0.002627	0.01062	0.005193	0.01625	0.04334	1|0	0|0	1|0	0|0	1|0	0|1	0|0	0|0	1|0	0|0	0|1	1|1	1|0	1|0	0|1	1|1	1|1	1|1	1|0	1|0	0|0	0|0	0|0	0|0	0|0	0|0	0|0	0|0	0|0	0|0	0|0	0|0	0|0	1|0	0|0	0|0	0|0	1|0	0|0	0|0
PAMAJ00008	50001	100000	72349_C>T_	0.002869	0.01111	6.848e-05	0.009883	0.005418	0|0	0|0	1|1	0|1	0|0	1|1	0|0	0|0	0|0	1|1	1|1	1|1	1|1	1|1	1|0	1|1	1|1	1|1	1|1	1|1	0|0	0|0	0|0	0|0	0|0	0|0	0|0	0|0	0|0	1|1	1|0	0|0	1|1	1|1	1|1	0|0	0|0	0|0	1|0	1|1
PAMAJ01236	4550001	4598772	4551461_T>A_gpx8_upstream_gene_variant,gpx8_upstream_gene_variant	0.003012	0.01228	0.0003858	0.01151	0.01625	0|0	1|0	1|1	0|0	1|1	0|1	1|1	0|1	1|1	1|1	0|0	0|0	0|0	0|0	0|0	0|0	0|0	0|1	1|0	0|0	0|1	0|0	0|1	1|0	1|0	0|1	1|1	0|1	1|1	0|0	1|1	1|1	1|1	1|0	1|1	1|1	1|1	1|1	1|1	1|1
PAMAJ01236	4550001	4598772	4558219_A>G_mcidas_upstream_gene_variant,mcidas_downstream_gene_variant,gpx8_downstream_gene_variant	0.003012	0.01228	0.0003858	0.01151	0.01625	0|0	0|1	0|1	0|0	0|1	1|1	1|1	1|1	1|1	1|1	0|0	0|0	0|0	0|0	0|0	0|0	0|0	1|0	0|1	0|0	1|1	1|1	1|1	1|1	1|1	1|1	1|1	1|1	0|0	1|1	1|1	0|1	1|0	1|1	1|1	1|1	1|0	1|0	1|1	0|0
PAMAJ00008	50001	100000	54843_G>A_na_intergenic_region	0.003415	NaN	2.255e-05	0.005418	0.005418	1|1	1|1	1|1	1|1	0|0	0|0	0|0	1|1	1|1	0|0	0|0	0|0	0|0	0|0	0|0	0|0	0|0	0|0	0|0	0|0	1|1	1|1	0|0	1|0	1|1	0|0	1|1	1|0	0|0	1|1	1|1	1|1	1|1	1|1	1|1	0|0	1|1	1|1	0|0	0|1
PAMAJ00008	50001	100000	72209_C>T_	0.003415	NaN	2.255e-05	0.005418	0.005418	0|0	0|0	1|1	1|1	1|1	1|1	0|0	0|0	0|0	0|0	1|1	1|1	1|1	1|1	1|1	1|1	1|1	1|1	1|1	1|1	1|1	1|1	0|0	1|1	1|1	0|1	0|0	1|1	0|0	1|1	1|1	1|1	1|1	1|1	1|1	0|1	0|0	1|1	1|1	1|1
PAMAJ00722	200001	224806	212993_G>A_pus7l_upstream_gene_variant,pus7l_upstream_gene_variant	0.003415	NaN	0.0101	0.005418	1	0|1	1|1	1|1	1|0	0|1	1|0	1|1	0|1	1|1	1|0	1|1	1|1	1|1	1|1	1|1	1|1	1|1	1|1	1|1	1|1	1|1	1|1	1|0	1|1	0|1	0|1	1|1	1|1	1|1	0|0	1|1	1|1	1|1	1|1	1|1	1|1	1|1	1|1	1|1	1|1
PAMAJ01018	800001	818248	809855_G>A_na_intron_variant,na_non_coding_transcript_variant	0.003415	NaN	0.0101	0.005418	1	0|0	1|0	0|1	0|0	0|0	1|0	0|0	1|0	0|1	1|0	0|0	0|0	0|0	0|0	0|0	0|0	0|0	0|0	0|0	0|0	0|0	0|0	0|0	0|0	0|0	0|0	0|0	0|0	0|0	0|0	0|0	0|0	0|0	0|0	0|0	0|0	0|0	0|0	0|0	0|0
PAMAJ01104	300001	350000	306446_C>T_	0.003415	NaN	0.0101	0.005418	1	0|0	0|0	0|0	0|0	0|0	0|0	0|0	0|0	0|0	0|0	1|0	1|0	1|0	1|0	0|0	0|0	0|0	0|0	1|0	1|0	0|0	1|0	0|0	0|0	0|0	0|0	0|0	1|0	0|0	0|0	0|0	0|0	0|0	0|0	0|0	0|0	0|0	0|0	0|0	0|0
PAMAJ01104	300001	350000	307876_A>C_si:ch211-142d6.2_intergenic_region	0.003415	NaN	0.0101	0.005418	1	0|1	1|0	1|0	1|0	0|0	0|1	0|1	0|0	0|0	0|0	0|0	0|0	0|0	0|0	0|0	0|0	0|0	0|0	0|0	0|0	0|0	0|0	0|0	1|0	0|0	0|0	0|0	0|0	0|0	0|0	0|0	0|0	0|0	0|0	0|0	0|0	0|1	1|0	0|0	1|0
PAMAJ01104	300001	350000	311861_A>T_si:ch211-142d6.2_intergenic_region	0.003415	NaN	0.0101	0.005418	1	0|1	0|1	1|0	0|0	0|1	0|0	0|1	1|0	0|0	0|0	0|0	0|0	0|0	0|0	0|0	0|0	0|0	0|0	0|0	0|0	0|0	0|0	0|1	0|0	1|0	0|0	0|0	0|0	0|0	0|0	0|0	1|1	0|0	0|0	0|0	1|1	0|0	0|1	0|0	0|0
PAMAJ01104	300001	350000	315666_C>A_si:ch211-142d6.2_intergenic_region	0.003415	NaN	0.0101	0.005418	1	1|0	0|0	0|1	0|1	0|0	0|0	0|0	1|0	0|1	1|0	0|0	0|0	0|0	0|0	0|0	0|0	0|0	0|0	0|0	0|0	1|0	0|0	1|0	0|0	0|1	0|1	0|0	1|0	0|0	1|1	1|1	0|0	0|0	1|0	1|0	0|0	0|0	0|0	0|1	0|0
PAMAJ01104	300001	350000	337967_T>C_si:ch211-142d6.2_upstream_gene_variant,si:ch211-142d6.2_downstream_gene_variant	0.003415	NaN	0.0101	0.005418	1	0|0	0|1	1|0	0|1	0|1	0|0	0|0	1|0	0|0	0|1	0|0	0|0	0|0	0|0	0|0	0|0	0|0	0|0	0|0	0|0	0|0	0|0	0|0	0|1	0|0	0|0	0|0	0|0	0|0	0|1	0|0	0|0	0|0	0|0	1|1	0|0	0|1	0|1	1|1	0|1
PAMAJ01104	300001	350000	337968_G>A_si:ch211-142d6.2_upstream_gene_variant,si:ch211-142d6.2_downstream_gene_variant	0.003415	NaN	0.0101	0.005418	1	0|0	0|1	1|0	0|1	0|1	0|0	0|0	1|0	0|0	0|1	0|0	0|0	0|0	0|0	0|0	0|0	0|0	0|0	0|0	0|0	0|0	0|0	0|0	0|1	0|0	0|0	0|0	0|0	0|0	0|1	0|0	0|0	0|0	0|0	1|0	1|0	0|1	0|1	0|1	0|1
PAMAJ01236	4550001	4598772	4559989_C>T_mcidas_upstream_gene_variant,gpx8_intergenic_region,mcidas_intergenic_region	0.003415	NaN	0.0101	0.005418	1	0|0	0|1	1|0	0|0	1|0	0|0	0|0	1|0	0|1	1|0	0|0	0|0	0|0	0|0	0|0	0|0	0|0	0|0	0|0	0|0	1|0	0|0	0|0	1|0	0|0	0|0	0|0	0|0	1|0	0|0	0|0	0|0	1|0	0|0	0|0	0|0	0|0	0|0	0|0	0|0
PAMAJ01236	4550001	4598772	4560271_T>C_mcidas_upstream_gene_variant,gpx8_intergenic_region,mcidas_intergenic_region	0.003415	NaN	0.0101	0.005418	1	0|0	0|0	0|1	0|1	0|0	1|0	0|1	0|1	0|0	0|1	0|0	0|0	0|0	0|0	0|0	0|0	0|0	0|0	0|0	0|0	1|0	0|1	0|0	0|0	0|1	1|0	0|1	1|0	0|0	0|0	1|1	0|0	0|0	1|1	0|1	0|1	1|0	1|0	0|1	0|1
PAMAJ01387	1	50000	3364_T>G_f13a1_upstream_gene_variant,f13a1_upstream_gene_variant	0.003415	NaN	0.0101	0.005418	1	0|0	0|0	0|1	1|0	1|0	0|0	0|1	1|0	0|0	1|0	0|0	0|0	0|0	0|0	0|0	0|0	0|0	0|0	0|0	0|0	0|1	0|0	0|0	0|0	0|1	0|0	0|0	0|0	0|0	0|1	0|0	0|1	0|0	0|0	0|0	1|0	0|0	0|0	1|0	0|0
PAMAJ01387	1	50000	3757_G>A_f13a1_upstream_gene_variant,f13a1_upstream_gene_variant	0.003415	NaN	0.0101	0.005418	1	1|0	1|0	0|1	0|1	1|1	1|0	1|1	1|1	1|0	1|1	1|1	1|1	1|1	1|1	1|1	1|1	1|1	1|1	1|1	1|1	1|1	1|1	1|1	1|1	1|1	1|1	1|1	1|1	1|1	0|1	0|1	0|1	1|1	1|0	1|0	1|0	1|1	1|1	1|1	1|1
PAMAJ01387	1	50000	24720_C>T_f13a1_intergenic_region,si:cabz01030277.1_intergenic_region	0.003415	NaN	0.0101	0.005418	1	0|0	0|0	1|0	1|0	0|0	1|0	0|0	1|0	0|1	1|0	0|0	0|0	0|0	0|0	0|0	0|0	0|0	0|0	0|0	0|0	0|0	0|0	0|1	0|0	0|0	0|0	0|0	0|0	0|0	0|0	1|0	0|0	0|0	1|0	0|1	0|0	0|0	0|0	0|1	0|0
PAMAJ01387	1	50000	26592_A>T_f13a1_intergenic_region,si:cabz01030277.1_intergenic_region	0.003415	NaN	0.0101	0.005418	1	0|0	0|1	1|0	0|1	0|0	0|1	1|0	0|1	0|0	0|0	0|0	0|0	0|0	0|0	0|0	0|0	0|0	0|0	0|0	0|0	0|1	0|0	0|0	0|0	1|1	0|0	1|0	0|0	0|0	0|1	1|0	0|1	1|0	1|0	0|1	1|0	0|0	0|0	0|1	0|0
PAMAJ01475	1	44722	8496_A>G_	0.003415	NaN	0.0101	0.005418	1	0|1	0|0	0|1	1|0	1|0	0|0	0|0	0|1	0|0	1|0	0|0	0|0	0|0	0|0	0|0	0|0	0|0	0|0	0|0	0|0	0|0	0|0	0|0	0|0	0|0	0|0	0|0	0|0	0|0	0|0	0|0	0|0	0|0	0|0	0|0	0|0	0|0	0|0	0|0	0|0
PAMAJ01475	1	44722	16191_C>T_	0.003415	NaN	0.0101	0.005418	1	1|0	0|0	0|0	0|0	1|0	0|0	0|1	1|0	0|1	0|1	0|0	0|0	0|0	0|0	0|0	0|0	0|0	0|0	0|0	0|0	0|0	0|0	0|0	0|0	0|0	0|0	0|0	0|0	0|0	0|0	0|0	0|0	0|0	0|0	0|0	0|0	0|0	0|0	0|1	0|0
PAMAJ01104	300001	350000	321931_A>T_si:ch211-142d6.2_intergenic_region	0.003601	0.004517	0.001821	0.001548	0.1517	0|0	0|1	0|0	1|1	0|0	0|0	0|0	0|1	0|0	0|0	0|1	1|1	0|1	1|0	1|0	1|1	1|1	1|1	1|0	0|1	0|1	0|0	1|1	0|0	0|1	0|0	1|0	0|1	0|0	0|1	0|0	0|0	1|0	0|1	0|1	0|0	1|0	0|0	1|1	0|0
PAMAJ00008	50001	100000	50017_T>C_na_intergenic_region	0.003601	0.01376	0.001821	0.02864	0.01625	1|0	0|1	0|0	1|0	0|0	0|0	0|1	1|1	0|0	0|0	0|1	1|1	0|1	1|1	1|1	1|1	1|1	1|1	1|0	1|0	0|0	0|0	1|1	0|0	0|0	0|0	0|0	1|0	0|0	0|0	0|0	0|0	0|0	0|0	0|0	0|0	0|0	0|0	0|0	0|0
PAMAJ01236	4550001	4598772	4559744_A>T_mcidas_upstream_gene_variant,gpx8_intergenic_region,mcidas_intergenic_region	0.003601	0.01376	0.001821	0.02864	0.01625	0|0	0|1	1|0	1|0	0|0	0|0	0|0	1|1	0|0	1|0	1|1	1|1	1|1	1|1	1|0	1|1	1|0	0|1	1|0	1|1	1|0	1|0	1|0	1|1	1|0	0|1	1|0	0|1	1|0	1|0	0|0	0|0	1|0	0|0	0|0	0|0	0|0	0|0	0|0	0|0
PAMAJ01387	1	50000	2719_C>T_f13a1_intergenic_region	0.003601	0.01376	0.001821	0.02864	0.01625	1|1	1|1	0|1	1|1	1|1	1|0	1|0	0|1	1|1	0|0	0|0	0|0	0|0	0|1	1|0	0|0	0|0	0|0	0|1	0|1	1|0	1|0	1|0	1|1	0|0	0|1	1|1	0|0	1|1	1|0	1|1	0|0	1|1	1|1	1|1	0|0	1|1	1|1	1|1	1|1
PAMAJ01387	1	50000	3052_G>A_f13a1_upstream_gene_variant,f13a1_upstream_gene_variant	0.003601	0.01376	0.001821	0.02864	0.01625	0|1	0|0	0|1	1|0	0|0	0|0	0|0	1|0	0|0	1|1	1|1	1|1	1|1	1|0	0|1	1|1	1|1	1|1	1|0	1|0	0|1	0|1	0|1	0|0	1|1	1|0	0|0	1|1	0|0	0|1	0|0	0|1	1|0	0|0	0|0	1|0	0|0	0|0	1|0	1|0
PAMAJ01387	1	50000	3081_G>A_f13a1_upstream_gene_variant,f13a1_upstream_gene_variant	0.003601	0.01376	0.001821	0.02864	0.01625	0|1	0|0	0|1	1|0	0|0	0|0	0|0	1|0	0|0	1|1	1|1	1|1	1|1	1|0	0|1	1|1	1|1	1|1	1|0	1|0	0|1	0|1	0|1	0|0	1|1	1|0	0|0	1|1	0|0	0|1	0|0	0|1	1|0	0|0	0|0	1|0	0|0	0|0	1|0	1|0
PAMAJ01475	1	44722	5785_T>C_	0.003601	0.01376	0.001821	0.02864	0.01625	1|1	0|1	0|1	1|1	1|1	0|0	1|1	1|0	1|0	1|1	1|0	0|0	1|0	0|0	0|0	0|0	0|1	0|0	0|1	0|0	1|1	0|0	0|0	1|1	0|1	0|0	0|0	0|1	0|0	0|0	1|1	1|1	0|0	1|1	0|0	0|0	0|1	1|1	0|0	1|1
PAMAJ01475	1	44722	8943_C>G_	0.003601	0.01376	0.001821	0.02864	0.01625	1|1	0|1	0|1	1|1	1|0	0|0	1|1	1|1	1|0	1|1	1|0	0|0	1|0	0|0	0|0	0|0	0|1	0|0	0|1	0|0	1|1	0|0	0|0	1|1	0|1	0|0	0|0	0|1	0|0	0|0	1|1	1|1	0|1	1|1	1|0	1|0	0|1	1|1	1|1	1|1
PAMAJ01387	1	50000	7231_G>T_f13a1_upstream_gene_variant,f13a1_upstream_gene_variant	0.003892	0.01022	0.001924	0.005418	0.07043	1|1	1|0	0|0	0|1	0|0	0|0	1|0	0|0	0|0	0|0	1|1	1|1	1|0	1|0	0|1	1|1	1|1	1|1	1|0	1|0	0|0	0|0	0|0	0|0	0|0	0|0	0|0	0|0	0|0	0|0	0|1	0|0	0|0	1|0	0|0	0|0	1|1	1|1	0|0	0|1
PAMAJ01475	1	44722	9080_C>T_	0.003892	0.01022	0.001924	0.005418	0.07043	0|0	1|0	0|0	0|0	0|0	1|1	1|0	0|0	0|1	0|0	0|1	0|1	0|1	1|1	1|1	1|1	1|0	1|1	1|0	1|1	0|0	1|1	1|1	0|0	1|1	1|1	1|1	1|0	1|1	1|1	0|0	0|0	1|1	0|0	1|1	1|1	1|0	0|0	0|0	0|0
PAMAJ01104	300001	350000	321011_T>A_si:ch211-142d6.2_intergenic_region	0.003929	0.007044	0.0005323	0.002739	0.07043	0|0	0|1	0|0	0|0	0|1	1|1	0|0	0|1	0|0	1|0	0|0	1|1	1|1	1|1	1|0	1|1	1|1	1|1	1|1	1|1	0|0	0|0	0|0	0|0	0|0	1|1	0|0	0|0	0|1	0|0	1|1	0|0	0|0	1|1	1|1	0|0	0|0	0|0	0|0	0|0
PAMAJ00722	200001	224806	208984_T>A_na_upstream_gene_variant,na_downstream_gene_variant	0.003929	0.01123	0.0005323	0.03489	0.005418	1|1	1|1	0|0	1|0	1|0	0|0	0|0	0|0	0|0	0|0	1|0	1|1	1|1	1|1	0|1	1|1	1|1	1|1	0|1	1|1	1|0	1|1	1|0	0|1	0|1	0|1	1|1	1|0	0|1	0|0	0|0	1|1	0|0	0|1	0|0	0|1	0|1	0|1	0|1	1|1
PAMAJ00008	50001	100000	83563_G>C_	0.003929	0.0155	0.0002158	0.009883	0.01625	0|0	1|1	1|1	0|1	1|0	1|1	0|0	1|1	1|1	0|0	0|0	0|0	0|0	0|0	0|1	0|0	0|0	0|0	0|0	0|0	0|0	0|0	1|1	0|0	1|1	0|0	0|1	0|1	1|1	0|0	0|0	1|1	0|0	1|1	0|0	1|1	0|0	0|0	1|1	0|0
PAMAJ01104	300001	350000	328769_G>T_si:ch211-142d6.2_upstream_gene_variant,si:ch211-142d6.2_intergenic_region	0.003929	0.0155	0.0002158	0.009883	0.01625	0|1	1|1	1|1	0|0	1|1	0|0	0|0	1|0	0|0	0|0	1|1	1|1	1|1	1|1	0|1	1|1	1|1	1|1	1|1	1|1	0|0	0|0	0|0	0|0	0|0	0|0	0|0	0|0	0|0	0|0	0|0	0|0	0|0	0|1	0|0	0|0	0|0	0|0	1|0	0|0
PAMAJ01104	300001	350000	329635_C>A_si:ch211-142d6.2_upstream_gene_variant,si:ch211-142d6.2_intergenic_region	0.003929	0.0155	0.0002158	0.009883	0.01625	0|1	1|1	1|0	0|0	1|1	0|0	0|0	0|0	1|1	0|0	1|1	1|1	1|1	1|1	0|1	1|1	1|1	1|1	1|1	1|1	0|0	0|0	0|0	0|0	0|0	0|0	0|0	0|0	0|0	0|0	0|0	1|0	1|0	0|1	0|1	0|0	0|0	0|0	1|0	0|0
PAMAJ01104	300001	350000	329725_A>G_si:ch211-142d6.2_upstream_gene_variant,si:ch211-142d6.2_intergenic_region	0.003929	0.0155	0.0002158	0.009883	0.01625	0|1	1|1	1|0	0|0	1|1	0|0	0|0	0|0	1|1	0|0	1|1	1|1	1|1	1|1	0|1	1|1	1|1	1|1	1|1	1|1	0|0	0|0	0|0	0|0	0|0	0|0	0|0	0|0	0|0	0|0	0|0	0|0	1|0	0|1	0|1	0|0	0|0	0|0	1|0	0|0
PAMAJ01236	4550001	4598772	4551333_T>A_gpx8_upstream_gene_variant,gpx8_upstream_gene_variant	0.003929	0.0155	0.0002158	0.009883	0.01625	0|0	0|0	1|1	0|1	1|1	0|1	1|1	0|0	1|1	1|1	0|0	0|0	0|0	0|0	0|0	0|0	0|0	0|0	1|0	0|0	0|1	1|0	0|1	1|0	0|0	0|0	1|1	0|1	1|1	1|0	1|1	1|1	1|1	0|0	1|1	1|1	1|1	1|1	1|1	1|1
PAMAJ01236	4550001	4598772	4552622_C>T_gpx8_upstream_gene_variant,gpx8_upstream_gene_variant	0.003948	0.01426	0.003956	0.009883	0.1053	1|1	1|0	0|0	0|1	0|0	1|0	0|0	1|0	0|1	0|1	1|1	1|1	1|1	1|1	1|1	1|1	1|0	1|0	0|1	1|1	1|0	1|0	1|0	0|1	1|0	0|1	1|0	0|1	0|0	0|1	1|1	0|0	1|0	1|0	0|0	0|1	1|0	1|0	0|0	0|1
PAMAJ01236	4550001	4598772	4572020_G>A_mcidas_intergenic_region	0.004442	0.004517	0.0006159	0.0849	0.001548	1|1	1|0	1|0	1|1	0|1	0|1	1|1	1|1	1|1	1|1	0|0	0|0	0|0	0|0	0|1	0|0	0|0	1|1	1|1	0|0	1|0	0|1	1|1	0|1	0|1	0|1	1|1	1|0	1|1	1|1	1|1	1|1	1|1	0|1	1|1	1|0	1|1	1|1	1|1	1|1
PAMAJ00008	50001	100000	73798_G>T_	0.004442	0.01376	7.265e-05	0.005418	0.01625	0|0	0|0	0|0	1|1	0|1	0|0	1|1	1|1	1|1	1|1	0|0	0|0	0|0	0|0	0|0	0|0	0|0	0|0	0|0	0|0	0|1	0|0	1|1	0|1	1|1	0|1	1|1	0|0	0|1	0|0	0|0	1|1	0|0	0|0	0|0	0|1	0|0	1|0	0|0	0|0
PAMAJ00008	50001	100000	73801_T>C_	0.004442	0.01376	7.265e-05	0.005418	0.01625	0|0	0|0	0|0	1|1	0|1	0|0	1|1	1|1	1|1	1|1	0|0	0|0	0|0	0|0	0|0	0|0	0|0	0|0	0|0	0|0	0|1	0|0	1|1	0|1	1|1	0|1	1|1	0|0	0|1	0|0	0|0	1|1	0|0	0|0	0|0	0|1	0|0	1|0	0|0	0|0
PAMAJ00008	50001	100000	98854_C>G_pea15_downstream_gene_variant,pea15_downstream_gene_variant	0.004442	0.01376	7.265e-05	0.005418	0.01625	1|1	0|0	0|0	0|0	0|0	1|1	1|1	0|1	1|1	1|1	0|0	0|0	0|0	0|0	0|0	0|0	0|0	0|0	0|0	0|0	0|0	0|0	0|0	0|0	0|0	0|0	0|0	0|0	0|0	0|0	1|0	0|1	0|0	0|0	0|0	1|1	0|0	0|1	0|0	0|0
PAMAJ01104	300001	350000	332569_T>C_si:ch211-142d6.2_upstream_gene_variant,si:ch211-142d6.2_intergenic_region	0.004442	0.01376	7.265e-05	0.005418	0.01625	0|0	1|1	1|1	1|1	0|0	0|0	0|0	0|1	1|1	1|1	0|0	0|0	0|0	0|0	0|0	0|0	0|0	0|0	0|0	0|0	0|0	0|0	0|0	0|0	0|0	0|0	0|1	0|0	0|0	0|0	0|0	0|0	0|0	0|0	0|0	0|0	1|1	0|0	0|1	0|0
PAMAJ01104	300001	350000	309019_T>C_si:ch211-142d6.2_intergenic_region	0.004451	0.01742	0.0001642	0.01151	0.009883	1|1	0|0	0|0	1|1	0|0	0|0	0|0	0|1	0|0	0|0	1|1	0|1	1|1	1|1	0|0	1|1	1|1	1|1	1|1	1|1	0|1	1|1	0|0	1|0	0|0	0|0	1|1	1|0	0|0	0|0	0|0	0|0	0|0	0|0	0|0	0|0	1|1	1|0	0|0	1|0
PAMAJ01387	1	50000	28710_A>C_si:cabz01030277.1_upstream_gene_variant,f13a1_intergenic_region,si:cabz01030277.1_intergenic_region	0.004451	0.01742	0.0001642	0.01151	0.009883	0|0	1|0	1|1	0|0	1|1	0|0	0|0	0|0	0|0	0|0	1|1	1|0	1|1	1|1	0|0	1|1	1|1	1|1	1|1	1|1	0|0	1|0	1|1	0|0	0|1	1|1	0|0	1|1	0|0	1|1	1|0	0|0	0|0	1|1	1|1	0|0	0|0	1|1	0|1	0|0
PAMAJ01104	300001	350000	302874_A>T_	0.004678	0.01832	0.01282	0.04334	0.04334	1|0	0|1	0|0	1|0	1|0	0|0	0|1	0|1	0|0	0|0	0|1	0|1	1|0	0|1	1|1	1|1	1|1	1|1	1|0	1|0	0|0	0|0	0|1	0|1	0|1	1|1	0|0	0|0	1|1	0|1	1|1	0|1	1|0	1|1	1|1	1|0	0|1	1|1	0|1	1|0
PAMAJ01104	300001	350000	313964_A>G_si:ch211-142d6.2_intergenic_region	0.004678	0.01832	0.01282	0.04334	0.04334	0|0	1|0	0|0	1|0	1|0	0|1	0|1	0|1	0|0	0|0	0|1	1|1	0|1	1|0	1|0	1|1	1|1	1|1	1|0	0|1	0|0	0|0	0|0	0|0	0|0	0|0	1|0	0|0	0|0	0|0	0|1	0|0	0|1	0|0	0|0	0|0	0|1	1|0	1|0	1|1
PAMAJ01104	300001	350000	314043_G>A_si:ch211-142d6.2_intergenic_region	0.004678	0.01832	0.01282	0.04334	0.04334	0|0	1|0	0|0	1|0	1|0	0|1	0|1	0|1	0|0	0|0	0|1	1|1	0|1	1|0	1|0	1|1	1|1	1|1	1|0	0|1	0|0	0|0	0|1	0|0	0|0	0|0	1|0	0|0	0|0	0|0	0|1	0|0	0|1	0|0	0|0	0|0	0|1	1|0	1|0	1|1
PAMAJ01104	300001	350000	314046_T>G_si:ch211-142d6.2_intergenic_region	0.004678	0.01832	0.01282	0.04334	0.04334	0|0	1|0	0|0	1|0	1|0	0|1	0|1	0|1	0|0	0|0	0|1	1|1	0|1	1|0	1|0	1|1	1|1	1|1	1|0	0|1	0|0	0|0	0|0	0|0	0|0	0|0	1|0	0|0	0|0	0|0	0|1	0|0	0|1	0|0	0|0	0|0	0|1	1|0	1|0	1|1
PAMAJ01387	1	50000	25745_T>G_f13a1_intergenic_region,si:cabz01030277.1_intergenic_region	0.004678	0.01832	0.01282	0.04334	0.04334	1|0	1|1	0|1	1|0	1|1	1|1	1|0	0|1	1|0	1|1	1|0	0|0	1|0	0|1	1|0	0|0	0|0	0|0	1|0	1|0	1|0	1|1	1|0	1|1	1|0	1|1	0|1	1|1	1|1	0|1	1|1	1|0	0|1	1|1	1|1	0|1	1|1	1|1	1|1	0|1
PAMAJ00008	50001	100000	83630_C>T_	0.005189	0.01832	0.0006238	0.009883	0.04334	0|0	1|0	1|1	0|1	1|0	1|1	0|0	1|1	1|1	0|0	0|0	0|0	0|0	0|0	0|1	0|0	0|0	0|0	0|0	0|0	0|0	0|0	1|1	0|0	1|1	1|1	0|1	0|1	1|1	0|0	1|0	1|1	0|0	1|1	1|1	1|1	0|1	1|0	1|1	0|0
PAMAJ01104	300001	350000	308654_T>G_si:ch211-142d6.2_intergenic_region	0.005189	0.01832	0.0006238	0.009883	0.04334	1|1	0|0	1|0	1|1	1|1	0|0	1|0	0|1	0|0	0|0	1|1	1|1	1|1	1|1	1|0	1|1	1|1	1|1	1|1	1|1	0|1	1|1	0|0	1|0	0|1	0|0	1|1	1|0	0|0	0|0	0|1	1|0	0|0	0|0	0|0	0|1	1|1	1|1	0|0	1|0
PAMAJ01104	300001	350000	308860_C>T_si:ch211-142d6.2_intergenic_region	0.005189	0.01832	0.0006238	0.009883	0.04334	1|1	0|0	0|0	1|1	1|0	0|1	1|0	0|0	0|0	1|1	1|1	0|1	1|1	1|1	1|1	1|1	1|1	1|1	1|1	1|1	0|0	1|1	0|1	1|1	1|1	0|1	1|1	1|0	1|1	0|0	0|1	1|0	0|0	0|0	1|0	0|1	1|1	1|0	0|1	1|0
PAMAJ01387	1	50000	20549_G>A_f13a1_intergenic_region,si:cabz01030277.1_intergenic_region	0.005189	0.01832	0.0006238	0.009883	0.04334	1|1	0|0	1|0	0|1	1|1	0|0	0|0	1|1	0|1	0|0	1|1	1|0	1|1	1|1	1|1	1|1	1|1	1|1	1|1	1|1	1|1	1|1	1|0	1|1	1|1	1|1	0|1	1|1	1|1	0|1	0|1	1|1	0|0	0|0	1|0	1|1	1|1	0|0	0|0	1|0
PAMAJ01387	1	50000	20640_A>T_f13a1_intergenic_region,si:cabz01030277.1_intergenic_region	0.005189	0.01832	0.0006238	0.009883	0.04334	1|1	0|0	1|0	0|1	1|1	0|0	0|0	1|1	0|1	0|0	0|1	1|1	1|1	1|1	1|1	1|1	1|1	1|1	1|1	1|1	1|1	1|1	1|1	1|1	1|1	1|1	0|1	1|1	1|1	0|1	0|1	1|1	0|0	0|0	1|0	1|1	1|1	0|1	0|0	1|0
PAMAJ01236	4550001	4598772	4550751_C>G_gpx8_upstream_gene_variant,gpx8_upstream_gene_variant	0.005211	0.01742	0.009351	0.009883	0.2368	1|1	1|0	0|1	0|1	0|1	0|0	0|1	1|0	0|1	1|1	0|0	0|0	0|0	0|0	0|0	0|0	0|1	0|1	1|0	0|0	1|1	1|1	0|1	1|1	1|1	1|1	1|1	1|1	1|0	1|0	1|1	0|0	0|0	1|1	0|0	0|0	1|0	1|0	0|0	0|1
PAMAJ01236	4550001	4598772	4552359_G>T_gpx8_upstream_gene_variant,gpx8_upstream_gene_variant	0.005211	0.01742	0.009351	0.009883	0.2368	0|0	0|1	1|1	0|1	1|1	0|1	0|1	0|1	1|0	1|0	0|0	0|0	0|0	0|0	0|0	0|0	0|1	0|1	1|0	0|0	0|1	0|1	0|1	1|0	0|1	1|0	0|1	1|0	1|0	1|0	0|0	0|1	0|0	0|1	1|1	1|0	0|0	0|0	1|0	0|0
PAMAJ01236	4550001	4598772	4553872_G>T_gpx8_intron_variant,gpx8_non_coding_transcript_variant	0.005211	0.01742	0.009351	0.009883	0.2368	0|1	1|0	0|1	1|0	1|1	1|1	0|1	0|1	0|0	1|0	0|0	0|0	0|0	0|0	0|0	0|0	0|1	0|1	1|0	0|0	1|1	1|1	0|1	1|1	1|1	1|1	1|1	1|1	1|1	1|0	0|0	1|0	1|1	1|1	0|0	0|1	0|1	0|1	0|1	1|0
PAMAJ00008	50001	100000	88017_A>T_	0.005546	0.01376	0.000218	0.005418	0.04334	1|1	0|1	1|1	0|0	1|1	1|1	0|0	0|1	0|0	0|0	0|0	0|0	0|0	0|0	0|0	0|0	0|0	0|0	0|0	0|0	1|1	0|0	0|0	0|0	0|0	0|0	1|1	0|0	0|0	1|1	0|0	0|0	1|0	1|1	1|1	0|0	0|1	0|0	1|1	0|0
PAMAJ00008	50001	100000	88033_C>T_	0.005546	0.01376	0.000218	0.005418	0.04334	1|1	0|1	1|1	0|0	1|1	1|1	0|0	0|1	0|0	0|0	0|0	0|0	0|0	0|0	0|0	0|0	0|0	0|0	0|0	0|0	1|1	0|0	0|0	0|0	0|0	0|0	1|1	0|0	0|0	1|1	0|0	0|0	1|0	1|1	1|1	0|0	0|1	0|0	1|1	0|0
PAMAJ01475	1	44722	38238_T>C_na_intron_variant,na_non_coding_transcript_variant	0.005546	0.01376	0.000218	0.005418	0.04334	0|0	1|1	0|0	1|0	1|1	1|1	0|0	0|0	0|1	1|1	0|0	0|0	0|0	0|0	0|0	0|0	0|0	0|0	0|0	0|0	0|0	0|0	0|0	0|0	0|0	0|0	0|0	1|0	0|0	0|0	0|0	0|0	0|0	0|0	0|0	0|0	0|0	0|0	0|0	0|0
PAMAJ01104	300001	350000	305193_A>G_	0.005576	0.006342	0.0003858	0.002739	0.07043	1|1	1|0	0|0	1|1	1|1	0|0	1|1	0|1	1|1	1|0	0|0	0|0	0|0	1|1	0|0	0|0	0|0	0|0	0|0	0|0	0|0	0|0	0|0	0|0	0|0	0|0	0|0	0|0	0|0	0|0	0|0	0|0	0|0	0|0	0|0	0|0	0|0	0|0	1|1	0|0
PAMAJ01104	300001	350000	305423_G>A_	0.005576	0.006342	0.0003858	0.002739	0.07043	1|1	1|0	0|0	1|1	1|1	0|0	1|1	0|1	1|1	1|0	0|0	0|0	0|0	1|1	0|0	0|0	0|0	0|0	0|0	0|0	0|0	0|0	0|0	0|0	0|0	0|0	1|1	0|0	0|0	0|0	0|0	0|0	1|0	0|1	0|1	0|0	0|0	0|0	1|1	0|0
PAMAJ01387	1	50000	7394_C>G_f13a1_upstream_gene_variant,f13a1_upstream_gene_variant	0.005591	0.004567	0.004765	0.001548	0.291	0|1	1|1	1|1	0|0	1|1	1|1	1|1	1|1	1|1	1|0	1|0	0|1	0|1	0|1	1|0	0|0	0|0	0|0	0|1	0|1	1|1	1|1	1|1	1|1	1|1	1|1	1|1	1|1	1|1	0|1	0|0	1|1	1|1	1|0	1|0	1|1	0|0	1|0	1|1	1|0
PAMAJ01104	300001	350000	309045_T>C_si:ch211-142d6.2_intergenic_region	0.005591	0.02147	0.004765	0.02864	0.04334	0|0	0|0	1|0	0|0	0|0	0|0	1|0	0|1	0|0	1|0	0|1	0|1	0|1	1|0	1|0	1|1	1|1	1|1	0|0	1|1	0|0	1|0	0|0	0|1	1|0	0|0	0|0	1|0	0|0	0|0	0|1	1|0	0|0	0|0	0|0	0|1	0|1	1|0	0|0	1|0
PAMAJ01236	4550001	4598772	4560467_C>T_mcidas_upstream_gene_variant,gpx8_intergenic_region,mcidas_intergenic_region	0.005591	0.02147	0.004765	0.02864	0.04334	0|0	0|0	0|1	1|1	0|0	1|0	0|1	0|1	0|0	0|1	1|1	1|1	1|1	1|1	1|0	1|1	1|0	0|1	1|0	1|1	1|0	1|1	1|0	0|1	1|1	1|1	1|1	1|1	0|0	1|0	1|1	0|1	0|0	1|1	1|1	1|0	1|0	1|0	0|1	0|1
PAMAJ01104	300001	350000	321267_C>T_si:ch211-142d6.2_intergenic_region	0.005916	0.007044	0.001528	0.002739	0.1517	0|0	0|1	0|0	0|0	0|0	1|1	0|0	0|0	0|0	0|0	0|1	1|1	0|1	1|0	1|0	1|1	1|1	1|1	1|0	0|0	0|0	0|0	0|0	0|0	0|0	0|1	0|0	0|0	0|0	1|0	1|1	0|0	1|0	1|1	1|1	0|0	1|0	0|1	1|1	0|0
PAMAJ01475	1	44722	12912_A>G_	0.005916	0.02047	0.001528	0.03489	0.01625	0|0	1|0	1|0	0|0	1|1	1|1	0|0	0|0	1|0	0|0	1|1	1|1	0|1	1|1	1|1	1|1	1|0	1|1	0|1	1|1	0|0	1|1	1|1	0|0	1|0	1|1	1|1	1|0	1|1	1|1	1|1	1|0	1|1	1|1	0|1	0|1	0|1	1|1	0|1	1|1
PAMAJ01018	800001	818248	809815_A>T_na_intron_variant,na_non_coding_transcript_variant	0.00617	NaN	0.0218	0.009883	1	0|0	1|0	0|1	0|0	0|1	1|0	0|0	1|0	0|1	1|0	0|0	0|0	0|0	0|0	0|0	0|0	1|0	0|0	0|0	0|0	0|0	0|0	0|0	0|0	0|0	0|0	0|0	0|0	0|0	0|0	0|0	0|0	0|0	0|0	0|0	0|0	0|0	0|0	0|0	0|0
PAMAJ01104	300001	350000	306524_C>T_	0.00617	NaN	0.0218	0.009883	1	1|0	0|1	1|0	1|1	1|1	1|1	0|1	0|1	1|0	1|0	1|1	1|1	1|1	1|1	1|0	1|1	1|1	1|1	1|1	1|1	1|1	1|1	0|0	1|0	0|0	1|0	1|1	1|0	0|0	1|1	1|1	0|0	0|0	1|0	1|0	0|0	1|0	1|1	0|0	0|1
PAMAJ01104	300001	350000	341739_T>G_si:ch211-142d6.2_intergenic_region,si:dkey-237j11.3_intergenic_region	0.00617	NaN	0.0218	0.009883	1	0|0	1|0	1|0	1|0	1|0	0|1	0|0	1|0	0|0	0|1	0|0	1|0	0|0	0|0	0|0	0|0	0|0	0|0	0|0	0|0	0|0	0|0	0|0	0|0	0|0	0|0	0|0	0|0	0|0	0|1	0|1	0|0	1|0	1|0	1|0	1|0	1|0	0|1	1|0	0|1
PAMAJ00722	200001	224806	206705_G>A_na_upstream_gene_variant,na_downstream_gene_variant	0.006236	0.01376	0.004158	0.005418	0.5	0|1	0|0	0|0	0|1	0|1	1|1	0|0	1|0	0|0	0|1	0|0	0|0	0|0	0|0	0|0	0|0	0|0	0|0	0|0	0|0	0|1	0|0	0|1	1|0	0|1	1|0	0|0	0|1	1|0	1|1	0|1	0|0	0|1	1|0	0|0	0|0	0|0	1|0	1|0	0|0
PAMAJ00722	200001	224806	210164_A>G_pus7l_upstream_gene_variant,pus7l_upstream_gene_variant	0.006236	0.01376	0.004158	0.005418	0.5	0|1	0|1	0|0	0|1	0|0	1|1	0|0	0|0	0|1	1|0	0|0	0|0	0|0	0|0	0|0	0|0	0|0	0|0	0|0	0|0	0|0	0|0	0|0	0|0	0|0	0|0	0|0	0|0	0|0	0|0	0|0	0|0	0|0	0|0	1|1	1|0	1|0	0|0	0|0	0|0
PAMAJ01104	300001	350000	300279_T>C_	0.006236	0.01376	0.004158	0.005418	0.5	0|0	0|0	0|1	0|0	0|1	0|0	1|0	1|0	1|1	0|1	0|0	0|0	0|0	0|0	0|0	0|0	0|0	0|0	0|0	0|0	1|0	0|0	1|0	0|0	0|0	1|0	1|0	0|0	0|0	1|1	1|0	0|1	1|1	1|1	1|1	0|1	0|0	0|1	1|1	0|1
PAMAJ01104	300001	350000	300280_G>A_	0.006236	0.01376	0.004158	0.005418	0.5	0|0	0|0	0|1	0|0	0|1	0|0	1|0	1|0	1|1	0|1	0|0	0|0	0|0	0|0	0|0	0|0	0|0	0|0	0|0	0|0	1|0	0|0	1|0	0|0	0|0	1|0	1|0	0|0	0|0	1|1	1|0	0|1	1|1	1|1	1|1	0|1	0|0	0|1	1|1	0|1
PAMAJ01236	4550001	4598772	4551919_G>C_gpx8_upstream_gene_variant,gpx8_upstream_gene_variant	0.006236	0.01376	0.004158	0.005418	0.5	1|0	1|1	1|1	1|1	0|1	1|1	0|1	1|0	0|0	1|0	1|1	1|1	1|1	1|1	1|1	1|1	1|1	1|1	1|1	1|1	1|1	0|1	1|1	1|0	0|1	1|0	0|1	1|0	1|1	1|1	0|0	1|0	1|1	0|0	0|1	1|1	0|1	0|1	1|1	1|0
PAMAJ01236	4550001	4598772	4553914_C>T_gpx8_intron_variant,gpx8_non_coding_transcript_variant	0.006236	0.01376	0.004158	0.005418	0.5	0|1	1|1	0|0	0|0	1|0	1|0	1|0	1|0	0|0	0|0	0|0	0|0	0|0	0|0	0|0	0|0	0|0	0|0	0|0	0|0	0|0	0|0	0|0	0|0	0|0	0|0	1|0	0|0	0|0	0|0	0|0	0|0	1|0	0|0	0|1	0|0	0|0	0|0	1|0	0|0
PAMAJ01236	4550001	4598772	4556920_A>G_mcidas_upstream_gene_variant,mcidas_downstream_gene_variant,gpx8_downstream_gene_variant	0.006236	0.01376	0.004158	0.005418	0.5	0|0	0|0	0|0	1|0	1|0	1|0	1|1	0|1	0|1	0|0	0|0	0|0	0|0	0|0	0|0	0|0	0|0	0|0	0|0	0|0	1|0	0|1	0|0	1|0	0|1	1|0	0|0	1|0	0|1	0|0	1|1	1|1	0|1	1|1	1|1	1|1	1|1	1|1	1|1	1|1
PAMAJ01236	4550001	4598772	4567400_C>T_mcidas_upstream_gene_variant,mcidas_downstream_gene_variant	0.006236	0.01376	0.004158	0.005418	0.5	0|1	1|1	0|0	0|0	0|1	0|0	1|0	0|1	0|0	1|0	0|0	0|0	0|0	0|0	0|0	0|0	0|0	0|0	0|0	0|0	1|0	1|0	0|0	0|0	1|0	0|1	0|0	0|1	0|0	0|0	0|0	0|1	0|0	1|0	0|1	1|0	0|0	0|0	0|0	0|0
PAMAJ01387	1	50000	7207_G>A_f13a1_upstream_gene_variant,f13a1_upstream_gene_variant	0.006236	0.01376	0.004158	0.005418	0.5	1|1	1|0	1|0	0|1	1|1	1|0	1|1	1|0	0|0	1|1	1|1	1|1	1|1	1|1	1|1	1|1	1|1	1|1	1|1	1|1	0|1	0|1	1|1	1|0	1|1	1|1	0|1	1|1	1|1	0|1	0|1	1|1	1|1	1|0	1|0	1|1	1|1	1|1	0|1	1|1
PAMAJ01387	1	50000	8136_A>T_f13a1_intron_variant,f13a1_non_coding_transcript_variant	0.006236	0.01376	0.004158	0.005418	0.5	1|0	0|1	1|0	1|0	0|0	1|1	0|1	1|1	1|1	1|1	1|1	1|1	1|1	1|1	1|1	1|1	1|1	1|1	1|1	1|1	1|0	1|1	1|1	1|1	0|1	1|1	1|1	1|1	1|1	0|0	0|0	1|0	1|1	1|0	1|0	1|0	0|0	1|0	1|1	1|0
PAMAJ01387	1	50000	13344_T>C_f13a1_intron_variant,f13a1_non_coding_transcript_variant	0.006236	0.01376	0.004158	0.005418	0.5	0|0	0|1	0|1	1|1	0|1	1|0	0|0	0|0	1|0	0|0	0|0	0|0	0|0	0|0	0|0	0|0	0|0	0|0	0|0	0|0	0|0	0|0	0|0	0|0	0|0	0|0	0|0	0|0	0|0	0|0	0|0	0|0	0|1	1|0	0|0	0|0	0|0	1|0	1|0	0|0
PAMAJ01387	1	50000	17772_C>T_f13a1_downstream_gene_variant,f13a1_downstream_gene_variant	0.006236	0.01376	0.004158	0.005418	0.5	0|0	1|1	0|1	1|0	0|0	0|0	0|1	0|0	1|0	1|0	0|0	0|0	0|0	0|0	0|0	0|0	0|0	0|0	0|0	0|0	0|0	0|0	1|0	0|0	0|0	0|0	1|0	0|0	0|0	1|0	1|0	0|0	1|0	0|1	0|1	0|0	0|0	0|0	0|1	0|0
PAMAJ01387	1	50000	17821_G>A_f13a1_downstream_gene_variant,f13a1_downstream_gene_variant	0.006236	0.01376	0.004158	0.005418	0.5	0|0	1|1	0|1	1|0	0|0	0|0	0|1	0|0	1|0	1|0	0|0	0|0	0|0	0|0	0|0	0|0	0|0	0|0	0|0	0|0	0|0	0|0	1|0	0|0	0|0	0|0	1|0	0|0	0|0	1|0	1|0	0|0	1|0	0|1	0|1	0|0	0|0	0|0	0|1	0|0
PAMAJ01387	1	50000	17924_T>C_f13a1_downstream_gene_variant,f13a1_downstream_gene_variant	0.006236	0.01376	0.004158	0.005418	0.5	0|0	1|1	0|1	1|0	0|0	0|0	0|1	0|0	1|0	1|0	0|0	0|0	0|0	0|0	0|0	0|0	0|0	0|0	0|0	0|0	0|0	1|0	1|0	0|0	0|0	0|0	1|0	0|0	0|0	1|0	1|0	0|0	1|0	0|1	0|1	0|0	0|0	0|0	0|1	0|0
PAMAJ01387	1	50000	19253_C>T_f13a1_downstream_gene_variant,f13a1_downstream_gene_variant	0.006236	0.01376	0.004158	0.005418	0.5	0|0	1|1	0|1	1|0	0|0	0|1	0|1	0|0	0|0	1|0	0|0	0|0	0|0	0|0	0|0	0|0	0|0	0|0	0|0	0|0	0|0	0|0	0|1	0|0	0|0	0|0	1|0	0|0	0|0	0|0	1|0	0|0	0|0	1|1	0|1	0|0	0|0	1|0	1|1	0|0
PAMAJ01475	1	44722	6417_C>T_	0.006236	0.01376	0.004158	0.005418	0.5	0|0	0|1	0|1	1|1	1|0	0|0	0|1	0|0	1|0	0|0	0|0	0|0	0|0	0|0	0|0	0|0	0|0	0|0	0|0	0|0	0|0	0|0	0|0	0|0	0|0	0|0	0|0	0|0	0|0	0|0	0|0	1|1	0|0	1|1	0|0	0|0	0|1	0|0	1|0	1|1
PAMAJ01475	1	44722	14086_G>A_	0.006236	0.01376	0.004158	0.005418	0.5	0|0	0|1	0|1	0|1	0|1	0|0	0|0	0|1	0|0	1|1	0|0	0|0	0|0	0|0	0|0	0|0	0|0	0|0	0|0	0|0	1|1	0|0	0|0	1|1	0|1	0|0	0|0	0|1	0|0	0|0	1|1	1|0	0|0	1|1	1|0	1|0	0|0	0|1	1|1	1|1
PAMAJ01475	1	44722	14088_G>T_	0.006236	0.01376	0.004158	0.005418	0.5	0|0	0|1	0|1	0|1	0|1	0|0	0|0	0|1	0|0	1|1	0|0	0|0	0|0	0|0	0|0	0|0	0|0	0|0	0|0	0|0	1|1	0|0	0|0	1|1	0|1	0|0	0|0	0|1	0|0	0|0	1|1	1|0	0|0	1|1	1|0	1|0	0|0	0|1	1|1	1|1
PAMAJ01387	1	50000	22676_T>C_f13a1_intergenic_region,si:cabz01030277.1_intergenic_region	0.006236	0.02052	0.02037	0.009883	0.5	1|0	0|1	1|0	0|1	0|0	1|0	0|1	1|0	1|0	1|1	0|1	0|1	0|1	1|1	1|1	1|1	1|1	1|1	1|1	1|1	0|1	0|1	0|1	1|0	0|1	0|1	0|1	0|0	1|1	1|0	1|0	0|1	0|1	0|1	1|1	1|0	0|0	0|1	0|1	0|0
PAMAJ01387	1	50000	22682_G>A_f13a1_intergenic_region,si:cabz01030277.1_intergenic_region	0.006236	0.02052	0.02037	0.009883	0.5	1|0	0|1	1|0	0|1	0|0	1|0	0|1	1|0	1|0	1|1	0|1	0|1	0|1	1|1	1|1	1|1	1|1	1|1	1|1	1|1	0|1	0|1	0|1	1|0	0|1	0|1	0|1	0|0	1|1	1|0	1|0	0|1	0|1	0|1	1|1	1|0	0|0	0|1	0|1	0|0
PAMAJ01387	1	50000	22690_T>A_f13a1_intergenic_region,si:cabz01030277.1_intergenic_region	0.006236	0.02052	0.02037	0.009883	0.5	1|0	0|1	1|0	0|1	0|0	1|0	0|1	1|0	1|0	1|1	0|1	0|1	0|1	1|1	1|1	1|1	1|1	1|1	1|1	1|1	0|1	0|1	0|1	1|0	0|1	0|1	0|1	0|0	1|1	1|0	1|0	0|1	0|1	0|1	1|1	1|0	0|0	0|1	0|1	0|0
PAMAJ01387	1	50000	22769_G>A_f13a1_intergenic_region,si:cabz01030277.1_intergenic_region	0.006236	0.02052	0.02037	0.009883	0.5	1|0	0|1	1|0	0|1	0|0	1|0	0|1	1|0	1|0	1|1	0|1	0|1	0|1	1|1	1|1	1|1	1|1	1|1	1|1	1|1	0|1	0|0	0|1	1|0	0|1	0|1	0|1	0|0	1|1	1|0	1|0	0|1	0|1	0|1	1|1	1|0	0|0	0|1	0|1	0|0
PAMAJ01387	1	50000	22446_T>C_f13a1_intergenic_region,si:cabz01030277.1_intergenic_region	0.006236	0.02136	0.02678	0.01625	0.2368	1|0	0|1	1|0	0|1	0|0	1|0	0|0	0|1	1|0	1|0	0|1	1|1	0|1	1|1	0|1	1|1	1|1	1|1	0|1	0|1	0|0	0|1	0|1	0|1	0|1	0|0	0|1	0|0	0|0	1|0	1|0	0|1	0|1	1|0	1|0	0|0	0|0	0|1	0|1	0|0
PAMAJ00008	50001	100000	73931_G>T_	0.006532	0.01376	0.0006143	0.005418	0.1053	0|1	0|0	0|0	1|1	0|1	1|0	1|1	1|1	0|0	0|0	0|0	0|0	0|0	0|0	0|0	0|0	0|0	0|0	0|0	0|0	1|1	0|0	0|0	1|1	1|1	1|1	1|1	0|0	0|1	0|0	0|0	1|1	1|1	0|0	0|0	0|1	0|0	1|0	1|1	0|0
PAMAJ00008	50001	100000	73937_A>T_	0.006532	0.01376	0.0006143	0.005418	0.1053	0|1	0|0	0|0	1|1	0|1	1|0	1|1	1|1	0|0	0|0	0|0	0|0	0|0	0|0	0|0	0|0	0|0	0|0	0|0	0|0	1|1	0|0	0|0	1|1	1|1	1|1	1|1	0|0	0|1	0|0	0|0	1|1	1|1	0|0	0|0	0|1	0|0	1|0	1|1	0|0
PAMAJ00008	50001	100000	79024_C>G_	0.006532	0.01376	0.0006143	0.005418	0.1053	0|0	1|0	1|0	1|1	0|0	1|1	0|0	1|0	0|0	1|1	0|0	0|0	0|0	0|0	0|0	0|0	0|0	0|0	0|0	0|0	0|0	0|0	0|0	0|0	0|0	0|0	0|0	0|0	0|0	0|0	0|0	0|0	0|0	0|0	0|0	0|0	0|0	0|0	0|0	0|0
PAMAJ01104	300001	350000	314263_A>G_si:ch211-142d6.2_intergenic_region	0.006532	0.01376	0.0006143	0.005418	0.1053	1|1	0|0	1|1	0|0	0|0	1|0	0|0	1|0	0|1	1|1	0|0	0|0	0|0	0|0	0|0	0|0	0|0	0|0	0|0	0|0	0|1	0|1	1|0	1|0	0|1	0|1	1|1	1|0	0|0	1|0	1|0	1|1	1|0	1|1	1|1	1|1	1|0	0|1	1|1	0|0
PAMAJ01104	300001	350000	332728_C>G_si:ch211-142d6.2_upstream_gene_variant,si:ch211-142d6.2_intergenic_region	0.006532	0.01376	0.0006143	0.005418	0.1053	0|0	0|1	1|0	1|1	0|0	0|0	0|0	0|1	1|1	1|1	0|0	0|0	0|0	0|0	0|0	0|0	0|0	0|0	0|0	0|0	0|0	0|0	0|0	0|0	0|0	0|0	0|1	0|0	0|0	0|0	0|0	0|0	0|0	0|0	0|0	0|0	1|1	0|0	0|1	0|0
PAMAJ01236	4550001	4598772	4554628_A>G_gpx8_synonymous_variant,gpx8_non_coding_transcript_variant	0.006532	0.01376	0.0006143	0.005418	0.1053	1|1	1|1	0|0	0|1	0|0	0|0	1|0	0|0	0|1	1|1	0|0	0|0	0|0	0|0	0|0	0|0	0|0	0|0	0|0	0|0	0|0	0|0	0|0	0|0	0|0	0|0	1|0	0|0	0|0	0|0	0|0	0|0	1|0	0|1	0|0	0|1	0|0	0|0	0|0	0|0
PAMAJ01387	1	50000	18790_A>G_f13a1_downstream_gene_variant,f13a1_downstream_gene_variant	0.006532	0.01376	0.0006143	0.005418	0.1053	1|1	0|0	1|0	0|1	1|1	0|0	0|0	1|1	1|1	0|1	1|1	1|1	1|1	1|1	1|1	1|1	1|1	1|1	1|1	1|1	1|1	1|1	1|0	1|1	1|1	1|1	0|1	1|1	1|1	0|1	0|1	1|1	0|0	0|0	1|0	1|1	1|1	0|1	1|0	1|0
PAMAJ01387	1	50000	18850_T>G_f13a1_downstream_gene_variant,f13a1_downstream_gene_variant	0.006532	0.01376	0.0006143	0.005418	0.1053	1|1	0|0	1|0	0|1	1|1	0|0	0|0	1|1	1|1	0|1	1|1	1|1	1|1	1|1	1|1	1|1	1|1	1|1	1|1	1|1	0|1	1|1	1|0	1|1	1|1	1|1	0|1	1|1	1|1	0|1	0|1	1|1	0|0	0|0	1|0	1|1	1|1	0|1	1|0	1|0
PAMAJ01387	1	50000	20950_T>C_f13a1_intergenic_region,si:cabz01030277.1_intergenic_region	0.006532	0.01376	0.0006143	0.005418	0.1053	0|0	1|1	0|1	1|0	0|0	1|1	0|0	0|0	1|0	1|1	0|0	0|0	0|0	0|0	0|0	0|0	0|0	0|0	0|0	0|0	0|0	0|0	0|1	0|0	0|0	0|0	0|0	0|0	0|0	1|0	1|0	0|0	1|0	1|1	0|1	0|0	0|0	1|0	1|1	0|0
PAMAJ01387	1	50000	19653_T>G_f13a1_downstream_gene_variant,f13a1_downstream_gene_variant	0.006532	0.02024	0.001671	0.009883	0.1053	0|0	1|1	0|1	1|0	0|0	1|1	1|0	0|0	1|0	1|1	1|0	0|0	0|0	0|0	0|0	0|0	0|0	0|0	0|0	0|0	0|0	0|0	0|1	0|0	0|0	0|0	1|0	0|0	0|0	1|0	1|0	0|0	1|0	1|1	0|1	0|0	0|0	1|0	1|1	0|0
PAMAJ01104	300001	350000	303244_C>T_	0.006532	0.02047	0.005193	0.07043	0.01625	1|1	0|0	1|1	0|1	0|1	1|1	1|0	1|0	1|1	1|1	1|0	0|0	0|1	1|0	0|0	0|0	0|0	0|0	0|1	0|1	1|1	1|1	1|1	0|0	1|1	1|0	1|1	1|1	0|0	1|1	1|0	0|1	0|1	1|0	0|1	1|0	0|0	0|1	1|0	0|1
PAMAJ00008	50001	100000	72943_A>C_	0.007001	0.01376	0.001638	0.005418	0.2368	0|0	0|0	0|0	0|0	0|0	0|0	0|0	0|0	0|0	0|0	1|1	0|0	1|1	0|1	0|0	0|1	1|0	0|0	1|0	0|0	0|0	0|0	0|0	0|0	0|0	0|0	0|0	0|0	0|0	0|0	0|0	0|0	0|0	0|0	1|1	0|0	0|0	0|0	0|0	0|0
PAMAJ00121	1	50000	7286_A>C_	0.007001	0.01376	0.001638	0.005418	0.2368	1|1	0|0	1|0	1|1	0|1	1|0	1|1	0|0	1|1	0|1	1|1	1|1	1|1	1|1	1|1	1|1	1|1	1|1	1|1	1|1	1|0	1|1	1|1	1|1	1|0	1|1	1|1	0|1	0|1	0|0	1|1	0|0	1|1	1|1	0|0	1|1	0|0	0|0	0|0	1|0
PAMAJ00722	200001	224806	208954_T>C_na_upstream_gene_variant,na_downstream_gene_variant	0.007001	0.01376	0.001638	0.005418	0.2368	1|1	1|1	1|0	1|0	1|1	1|1	0|0	0|1	0|1	0|0	1|1	1|1	1|1	1|1	1|1	1|1	1|1	1|1	1|1	1|1	1|0	1|1	1|0	0|1	0|1	0|1	1|1	1|0	0|1	0|0	1|0	1|1	1|0	0|1	1|1	1|1	1|1	0|1	1|1	1|1
PAMAJ00722	200001	224806	209044_G>C_na_upstream_gene_variant,na_downstream_gene_variant	0.007001	0.01376	0.001638	0.005418	0.2368	1|1	1|1	1|0	1|0	1|1	1|1	0|0	0|1	0|1	0|0	1|1	1|1	1|1	1|1	1|1	1|1	1|1	1|1	1|1	1|1	1|0	1|1	1|0	0|1	0|1	0|1	1|1	1|0	0|1	0|0	1|0	1|1	1|0	0|1	1|1	1|1	1|1	0|1	0|1	1|1
PAMAJ00722	200001	224806	209274_A>C_na_upstream_gene_variant,na_downstream_gene_variant	0.007001	0.01376	0.001638	0.005418	0.2368	0|1	0|0	0|0	1|1	0|1	0|1	1|1	0|0	0|0	1|0	0|0	0|0	0|0	0|0	0|0	0|0	0|0	0|0	0|0	0|0	0|0	0|0	0|0	0|0	0|0	0|0	0|0	0|0	0|0	0|0	0|1	0|0	0|0	1|0	0|0	0|0	0|0	1|0	0|0	0|0
PAMAJ00722	200001	224806	210944_G>T_pus7l_upstream_gene_variant,pus7l_upstream_gene_variant	0.007001	0.01376	0.001638	0.005418	0.2368	1|1	1|1	0|1	0|1	1|0	0|1	0|0	1|1	0|0	1|1	1|1	1|1	1|1	1|1	1|1	1|1	1|1	1|1	1|1	1|1	1|1	1|1	1|1	1|1	1|1	1|1	1|1	1|1	1|1	1|1	1|0	1|1	1|1	0|1	0|0	0|1	0|1	0|1	0|1	1|1
PAMAJ00722	200001	224806	210955_T>C_pus7l_upstream_gene_variant,pus7l_upstream_gene_variant	0.007001	0.01376	0.001638	0.005418	0.2368	1|1	1|1	0|1	0|1	1|0	0|1	0|0	1|1	0|0	1|1	1|1	1|1	1|1	1|1	1|1	1|1	1|1	1|1	1|1	1|1	1|1	1|1	1|1	1|1	1|1	1|1	1|1	1|1	1|1	1|1	1|0	1|1	1|1	0|1	0|0	0|1	0|1	0|1	0|1	1|1
PAMAJ00722	200001	224806	210983_C>T_pus7l_upstream_gene_variant,pus7l_upstream_gene_variant	0.007001	0.01376	0.001638	0.005418	0.2368	1|1	1|1	0|1	0|1	1|0	0|1	0|0	1|1	0|0	1|1	1|1	1|1	1|1	1|1	1|1	1|1	1|1	1|1	1|1	1|1	1|1	1|1	1|1	1|1	1|1	1|1	1|1	1|1	1|1	1|1	1|0	1|1	1|1	0|1	0|0	0|1	0|1	0|1	0|1	1|1
PAMAJ00722	200001	224806	211048_G>T_pus7l_upstream_gene_variant,pus7l_upstream_gene_variant	0.007001	0.01376	0.001638	0.005418	0.2368	1|1	1|1	0|1	0|1	1|0	0|1	0|0	1|1	0|0	1|1	1|1	1|1	1|1	1|1	1|1	1|1	1|1	1|1	1|1	1|1	1|1	1|1	1|1	1|1	1|1	1|1	1|1	1|1	1|1	1|1	1|0	1|1	1|1	0|1	0|0	0|1	0|1	0|1	0|1	1|1
PAMAJ00722	200001	224806	211193_A>G_pus7l_upstream_gene_variant,pus7l_upstream_gene_variant	0.007001	0.01376	0.001638	0.005418	0.2368	0|0	0|0	1|0	1|0	0|1	1|0	1|1	0|0	1|1	0|0	0|0	0|0	0|0	0|0	0|0	0|0	0|0	0|0	0|0	0|0	0|0	0|0	0|0	0|0	0|0	0|0	0|0	0|0	0|0	0|0	0|1	0|0	0|0	1|0	1|1	0|0	1|0	1|0	1|0	0|0
PAMAJ00722	200001	224806	211410_C>T_pus7l_upstream_gene_variant,pus7l_upstream_gene_variant	0.007001	0.01376	0.001638	0.005418	0.2368	0|0	0|0	1|0	1|0	0|1	1|0	1|1	0|0	1|1	0|0	0|0	0|0	0|0	0|0	0|0	0|0	0|0	0|0	0|0	0|0	0|0	0|0	0|0	0|0	0|0	0|0	0|0	0|0	0|0	0|0	0|1	0|0	0|0	1|0	1|1	1|0	1|0	1|0	1|0	0|0
PAMAJ00722	200001	224806	219875_C>T_pus7l_synonymous_variant,pus7l_non_coding_transcript_variant	0.007001	0.01376	0.001638	0.005418	0.2368	0|0	0|0	0|0	0|0	0|0	0|0	0|0	0|0	0|0	0|0	0|0	0|1	1|0	0|0	0|1	1|1	1|1	1|0	0|0	0|0	1|0	1|0	0|0	0|1	0|0	0|1	0|1	1|0	0|1	0|0	0|0	1|1	0|0	0|1	0|0	0|1	0|1	0|1	0|0	1|1
PAMAJ01104	300001	350000	314711_C>T_si:ch211-142d6.2_intergenic_region	0.007001	0.01376	0.001638	0.005418	0.2368	0|1	1|1	0|0	0|0	0|0	0|0	1|0	1|0	0|1	1|1	0|0	0|0	0|0	0|0	0|0	0|0	0|0	0|0	0|0	0|0	0|0	0|0	0|0	0|0	0|0	0|1	0|0	0|0	0|0	1|0	1|0	0|0	1|0	1|1	1|1	0|0	1|0	0|0	0|1	0|0
PAMAJ01104	300001	350000	319308_T>C_si:ch211-142d6.2_intergenic_region	0.007001	0.01376	0.001638	0.005418	0.2368	1|1	0|0	0|1	1|0	1|0	0|0	0|0	1|0	1|1	0|0	0|0	0|0	0|0	0|0	0|0	0|0	0|0	0|0	0|0	0|0	0|0	0|0	0|0	0|0	0|0	0|1	1|0	0|0	0|0	1|0	0|0	0|0	0|0	1|0	0|0	0|0	1|0	0|0	0|0	0|0
PAMAJ01104	300001	350000	339785_G>C_si:ch211-142d6.2_upstream_gene_variant,si:ch211-142d6.2_downstream_gene_variant	0.007001	0.01376	0.001638	0.005418	0.2368	0|0	1|1	1|0	1|1	1|0	0|0	0|0	1|0	0|0	0|1	0|0	0|0	0|0	0|0	0|0	0|0	0|0	0|0	0|0	0|0	0|0	0|0	0|0	0|0	0|0	0|1	0|0	0|0	0|0	0|1	1|1	0|1	1|0	1|1	1|1	0|0	1|1	0|0	1|1	0|1
PAMAJ01236	4550001	4598772	4560272_C>G_mcidas_upstream_gene_variant,gpx8_intergenic_region,mcidas_intergenic_region	0.007001	0.01376	0.001638	0.005418	0.2368	0|0	0|0	1|1	0|1	0|0	1|0	1|1	0|1	0|0	0|1	0|0	0|0	0|0	0|0	0|0	0|0	0|0	0|0	0|0	0|0	1|0	0|1	0|0	0|0	0|1	1|0	0|1	1|0	0|0	0|0	1|1	0|0	0|0	1|1	0|1	0|1	1|0	1|0	0|1	0|1
PAMAJ01236	4550001	4598772	4563378_T>G_mcidas_intron_variant,mcidas_non_coding_transcript_variant	0.007001	0.01376	0.001638	0.005418	0.2368	0|1	0|0	0|1	0|0	1|1	0|0	0|1	1|1	0|0	0|1	0|0	0|0	0|0	0|0	0|0	0|0	0|0	0|0	0|0	0|0	0|0	0|0	0|0	0|0	0|0	0|0	0|0	0|0	1|0	0|0	0|0	1|0	1|1	1|0	0|0	0|0	0|1	0|1	1|0	1|0
PAMAJ01236	4550001	4598772	4570347_A>T_mcidas_intergenic_region	0.007001	0.01376	0.001638	0.005418	0.2368	0|0	1|1	0|0	0|1	1|1	0|0	1|0	1|0	1|0	0|0	0|0	0|0	0|0	0|0	0|0	0|0	0|0	0|0	0|0	0|0	0|0	0|0	0|0	0|0	0|0	0|0	0|0	0|0	0|0	0|0	0|0	0|0	0|0	0|0	0|0	0|0	0|0	0|0	0|0	0|0
PAMAJ01236	4550001	4598772	4570349_G>A_mcidas_intergenic_region	0.007001	0.01376	0.001638	0.005418	0.2368	0|0	1|1	0|0	0|1	1|1	0|0	1|0	1|0	1|0	0|0	0|0	0|0	0|0	0|0	0|0	0|0	0|0	0|0	0|0	0|0	0|0	0|0	0|0	0|0	0|0	0|0	0|0	0|0	0|0	0|0	0|0	0|0	0|0	0|0	0|0	0|0	0|0	0|0	0|0	0|0
PAMAJ01387	1	50000	16555_C>A_f13a1_downstream_gene_variant,f13a1_downstream_gene_variant	0.007001	0.01376	0.001638	0.005418	0.2368	1|1	0|0	1|0	1|1	1|0	1|0	0|0	1|1	1|1	0|1	1|1	1|1	1|1	1|1	1|1	1|1	1|1	1|1	1|1	1|1	1|1	1|1	0|1	1|1	1|1	1|1	0|0	1|1	1|1	1|1	1|0	1|1	1|0	1|0	1|1	1|1	0|0	1|0	1|1	0|0
PAMAJ01387	1	50000	17194_G>A_f13a1_downstream_gene_variant,f13a1_downstream_gene_variant	0.007001	0.01376	0.001638	0.005418	0.2368	1|1	0|0	1|0	0|1	1|1	1|1	0|0	1|1	0|1	0|1	1|1	1|1	1|1	1|1	1|1	1|1	1|1	1|1	1|1	1|1	1|1	1|1	0|1	1|1	1|1	1|1	0|1	1|1	1|1	1|1	1|0	1|1	0|0	1|1	1|1	1|1	0|0	1|0	1|0	0|0
PAMAJ01387	1	50000	17228_T>C_f13a1_downstream_gene_variant,f13a1_downstream_gene_variant	0.007001	0.01376	0.001638	0.005418	0.2368	1|1	0|0	1|0	0|1	1|1	1|1	0|0	1|1	0|1	0|1	1|1	1|1	1|1	1|1	1|1	1|1	1|1	1|1	1|1	1|1	1|1	1|1	0|1	1|1	1|1	1|1	0|1	1|1	1|1	1|1	1|0	1|1	0|0	1|1	1|1	1|1	0|0	1|0	1|0	0|0
PAMAJ01387	1	50000	17275_G>A_f13a1_downstream_gene_variant,f13a1_downstream_gene_variant	0.007001	0.01376	0.001638	0.005418	0.2368	1|1	0|0	1|0	0|1	1|1	1|1	0|0	1|1	0|1	0|1	1|1	1|1	1|1	1|1	1|1	1|1	1|1	1|1	1|1	1|1	1|1	1|1	0|1	1|1	1|1	1|1	0|1	1|1	1|1	1|1	1|0	1|1	0|0	1|1	1|1	1|1	0|0	1|0	1|0	0|0
PAMAJ01387	1	50000	17799_T>G_f13a1_downstream_gene_variant,f13a1_downstream_gene_variant	0.007001	0.01376	0.001638	0.005418	0.2368	1|1	0|0	1|0	0|1	1|1	1|1	0|0	1|1	0|1	0|1	1|1	1|1	1|1	1|1	1|1	1|1	1|1	1|1	1|1	1|1	1|1	1|1	0|1	1|1	1|1	1|1	0|1	1|1	1|1	0|1	0|0	1|1	0|0	1|0	1|0	1|1	0|0	1|0	1|0	0|0
PAMAJ01387	1	50000	17800_G>T_f13a1_downstream_gene_variant,f13a1_downstream_gene_variant	0.007001	0.01376	0.001638	0.005418	0.2368	1|1	0|0	1|0	0|1	1|1	1|1	0|0	1|1	0|1	0|1	1|1	1|1	1|1	1|1	1|1	1|1	1|1	1|1	1|1	1|1	1|1	1|1	0|1	1|0	1|1	1|1	0|1	1|1	1|1	0|1	0|0	1|1	0|0	1|0	1|0	1|1	0|0	1|0	1|0	0|0
PAMAJ01387	1	50000	18502_G>C_f13a1_downstream_gene_variant,f13a1_downstream_gene_variant	0.007001	0.01376	0.001638	0.005418	0.2368	0|0	1|1	0|1	1|0	0|0	1|1	0|1	0|0	0|0	1|0	0|0	0|0	0|0	0|0	0|0	0|0	0|0	0|0	0|0	0|0	0|0	0|0	0|1	0|0	0|0	0|0	1|0	0|0	0|0	1|0	1|0	0|0	1|0	1|1	0|1	0|0	0|0	1|0	0|1	0|0
PAMAJ01387	1	50000	18516_C>T_f13a1_downstream_gene_variant,f13a1_downstream_gene_variant	0.007001	0.01376	0.001638	0.005418	0.2368	0|0	1|1	0|1	1|0	0|0	1|1	0|1	0|0	0|0	1|0	0|0	0|0	0|0	0|0	0|0	0|0	0|0	0|0	0|0	0|0	0|0	0|0	1|1	0|0	0|0	0|0	1|1	0|0	0|0	1|0	1|0	0|0	1|0	1|1	0|1	0|0	0|0	1|0	0|1	0|0
PAMAJ01387	1	50000	18581_A>C_f13a1_downstream_gene_variant,f13a1_downstream_gene_variant	0.007001	0.01376	0.001638	0.005418	0.2368	0|0	1|1	0|1	1|0	0|0	1|1	0|1	0|0	0|0	1|0	0|0	0|0	0|0	0|0	0|0	0|0	0|0	0|0	0|0	0|0	0|0	0|0	0|1	0|0	0|0	0|0	1|0	0|0	0|0	1|0	1|0	0|0	1|0	1|1	0|1	0|0	0|0	1|0	0|1	0|0
PAMAJ01475	1	44722	15698_C>G_	0.007001	0.01376	0.001638	0.005418	0.2368	1|1	0|0	0|1	1|0	0|0	0|0	0|1	0|0	0|1	1|1	0|0	0|0	0|0	0|0	0|0	0|0	0|0	0|0	0|0	0|0	1|1	0|0	0|0	1|1	0|1	0|0	0|0	0|1	0|0	0|0	0|1	0|0	0|0	1|0	1|0	1|0	0|0	1|1	0|1	1|1
PAMAJ01236	4550001	4598772	4552283_C>T_gpx8_upstream_gene_variant,gpx8_upstream_gene_variant	0.007001	0.02237	0.006907	0.01151	0.2368	1|0	1|1	1|1	0|1	1|0	0|1	0|0	0|1	1|0	0|0	0|0	0|0	0|0	0|0	0|0	0|0	0|1	0|0	1|0	0|0	0|1	0|1	0|1	1|0	0|1	1|0	0|1	1|0	1|0	1|0	0|0	0|1	0|0	0|1	0|0	1|0	0|0	0|0	0|0	0|0
PAMAJ01236	4550001	4598772	4552284_G>C_gpx8_upstream_gene_variant,gpx8_upstream_gene_variant	0.007001	0.02237	0.006907	0.01151	0.2368	1|0	1|1	1|1	0|1	1|0	0|1	0|0	0|1	1|0	0|0	0|0	0|0	0|0	0|0	0|0	0|0	0|1	0|0	1|0	0|0	0|1	0|1	0|1	1|0	0|1	1|0	0|1	1|0	1|0	1|0	0|0	0|1	0|0	0|1	1|0	1|0	0|0	0|0	0|0	0|0
PAMAJ00008	50001	100000	84045_A>G_	0.007104	0.01312	0.001821	0.0849	0.005418	1|1	1|1	1|1	0|1	0|0	1|1	0|1	1|1	1|1	0|0	0|1	0|0	1|0	0|0	0|0	0|0	0|0	0|0	1|0	1|0	0|0	0|0	1|1	0|0	1|1	0|1	0|1	1|1	0|0	1|0	0|1	1|1	0|0	1|1	1|1	1|1	1|0	0|0	1|0	0|0
PAMAJ01236	4550001	4598772	4552484_T>C_gpx8_upstream_gene_variant,gpx8_upstream_gene_variant	0.007104	0.01312	0.001821	0.0849	0.005418	0|0	0|0	0|0	0|0	0|0	1|0	1|0	0|0	0|1	0|1	1|1	1|1	1|1	1|1	1|0	1|1	1|0	0|0	0|0	1|1	0|0	0|0	0|0	0|1	0|0	0|0	0|0	0|0	0|0	0|0	0|0	0|0	1|0	0|0	0|0	0|1	0|0	0|0	0|0	0|0
PAMAJ01236	4550001	4598772	4553255_G>A_gpx8_intron_variant,gpx8_non_coding_transcript_variant	0.007104	0.01312	0.001821	0.0849	0.005418	0|0	0|1	0|0	0|0	0|0	0|1	0|1	0|0	0|1	0|0	1|1	1|1	1|1	1|1	1|0	1|1	1|0	0|0	0|0	1|1	0|0	0|0	0|0	0|0	0|0	0|0	1|0	0|0	0|0	0|0	0|0	0|0	0|0	0|0	0|1	0|0	0|0	0|0	1|0	0|0
PAMAJ01236	4550001	4598772	4556806_T>A_mcidas_upstream_gene_variant,mcidas_downstream_gene_variant,gpx8_downstream_gene_variant	0.007104	0.01312	0.001821	0.0849	0.005418	0|0	0|0	1|0	0|0	0|0	0|0	0|1	0|0	0|1	0|1	1|1	1|1	1|1	1|1	1|0	1|1	1|0	0|0	0|0	1|1	0|0	0|0	0|0	1|0	0|0	0|0	0|0	0|0	0|1	0|0	1|1	1|0	0|1	1|0	0|0	0|0	1|1	1|1	0|1	1|1
PAMAJ01236	4550001	4598772	4559203_T>C_mcidas_upstream_gene_variant,mcidas_downstream_gene_variant,gpx8_downstream_gene_variant	0.007104	0.01312	0.001821	0.0849	0.005418	1|1	1|1	1|0	0|0	1|1	1|1	0|0	1|1	1|1	1|0	0|0	0|0	0|0	0|0	0|1	0|0	0|1	1|0	0|1	0|0	1|1	1|0	0|1	1|0	1|0	0|1	1|0	0|1	1|1	0|1	0|0	1|0	1|1	0|0	0|0	0|0	0|1	0|1	1|0	1|0
PAMAJ01475	1	44722	5084_C>T_	0.007104	0.01312	0.001821	0.0849	0.005418	1|1	0|1	0|1	1|1	1|1	0|0	1|1	1|1	0|0	1|1	1|0	0|0	1|0	0|0	0|0	0|0	0|1	0|0	0|1	0|0	1|1	0|0	0|0	1|1	0|1	0|0	0|0	0|1	0|0	0|0	1|0	0|1	0|0	0|0	0|0	0|0	0|1	1|1	1|0	0|0
PAMAJ01475	1	44722	12251_A>G_	0.007104	0.01312	0.001821	0.0849	0.005418	1|1	0|1	0|0	1|1	1|1	0|0	1|1	1|1	0|1	1|1	0|1	0|0	1|0	0|0	0|0	0|0	0|1	0|0	1|0	0|0	1|1	0|0	0|0	1|1	0|1	0|0	0|0	0|1	0|0	0|0	1|1	1|1	0|0	1|1	1|0	1|0	1|0	1|1	1|1	1|1
PAMAJ01475	1	44722	13524_A>C_	0.007104	0.01312	0.001821	0.0849	0.005418	0|0	1|0	0|0	0|0	1|1	1|1	0|0	0|0	1|0	0|0	0|1	1|1	0|1	1|1	1|1	1|1	1|0	1|1	0|1	1|1	0|0	1|1	1|1	0|0	1|0	1|0	0|1	1|0	1|1	1|1	0|1	1|0	1|1	1|1	0|1	0|1	0|1	0|1	0|1	1|1
PAMAJ01387	1	50000	16823_T>A_f13a1_downstream_gene_variant,f13a1_downstream_gene_variant	0.007104	0.01991	0.001821	0.009883	0.07043	0|1	1|1	0|1	1|1	1|0	1|1	1|1	1|1	0|0	1|0	0|0	0|0	0|0	0|1	1|0	0|0	0|0	0|0	1|1	0|0	1|1	1|0	0|0	1|1	1|0	0|1	1|1	0|0	1|1	1|1	1|1	0|1	0|1	1|1	0|1	0|1	1|1	1|1	1|0	1|1
PAMAJ01387	1	50000	26599_T>C_f13a1_intergenic_region,si:cabz01030277.1_intergenic_region	0.00729	NaN	0.03242	0.01151	1	1|1	1|0	0|1	1|0	0|1	1|0	0|1	0|1	1|1	1|0	1|1	1|1	1|1	1|0	0|1	1|1	1|1	1|1	1|1	1|1	1|0	1|1	1|1	0|1	0|0	1|0	0|1	1|1	0|0	1|0	0|1	1|0	0|1	0|1	1|0	0|1	1|1	1|0	1|0	1|1
PAMAJ01236	4550001	4598772	4561226_T>C_mcidas_upstream_gene_variant,gpx8_intergenic_region,mcidas_intergenic_region	0.007526	0.004185	0.001924	0.1749	0.001548	0|0	0|1	0|0	0|1	1|0	0|0	1|0	1|0	0|0	0|0	1|1	1|1	1|1	1|1	1|0	1|1	1|1	0|0	0|0	1|1	0|0	0|0	0|0	0|0	0|0	0|0	0|0	0|0	0|0	0|0	1|1	0|0	1|0	1|0	0|0	0|0	1|0	1|0	0|0	0|1
PAMAJ01236	4550001	4598772	4561281_T>G_mcidas_upstream_gene_variant,gpx8_intergenic_region,mcidas_intergenic_region	0.007526	0.004185	0.001924	0.1749	0.001548	0|0	0|1	0|0	0|1	1|0	0|0	1|0	1|0	0|0	0|0	1|1	1|1	1|1	1|1	1|0	1|1	1|1	0|0	0|0	1|1	0|0	0|0	0|0	0|0	0|0	0|0	0|0	0|0	0|0	0|0	1|1	0|0	1|0	1|0	0|0	0|0	1|0	1|0	0|0	0|1
PAMAJ01236	4550001	4598772	4561321_G>T_mcidas_upstream_gene_variant,gpx8_intergenic_region,mcidas_intergenic_region	0.007526	0.004185	0.001924	0.1749	0.001548	0|0	0|1	0|0	0|1	1|0	0|0	0|1	1|0	0|0	0|0	1|1	1|1	1|1	1|1	1|0	1|1	1|1	0|0	0|0	1|1	0|0	0|0	0|0	0|0	0|0	0|0	0|0	0|0	0|0	0|0	1|1	0|0	1|0	1|0	0|0	0|0	1|0	1|0	0|0	0|1
PAMAJ01475	1	44722	7863_C>T_	0.007526	0.02812	0.001924	0.02864	0.02864	0|0	1|0	1|0	0|0	0|0	1|1	0|0	0|0	0|1	0|0	0|1	1|1	0|1	1|1	1|1	1|1	0|0	1|1	1|0	1|1	0|0	1|1	1|1	0|0	1|0	1|1	1|1	1|0	1|1	1|1	0|0	0|0	1|1	0|0	1|0	1|0	1|0	0|0	0|0	0|0
PAMAJ01018	800001	818248	809587_G>C_na_intron_variant,na_non_coding_transcript_variant	0.007661	0.02164	0.004181	0.009883	0.2368	0|0	1|0	1|1	0|0	1|0	1|1	0|0	1|0	0|1	1|0	0|0	0|0	0|0	0|0	0|0	0|0	1|0	0|0	0|0	0|0	0|0	0|0	0|0	0|0	0|0	0|0	1|1	0|0	0|0	0|0	0|0	0|1	0|1	0|0	1|0	1|0	0|0	0|0	0|0	0|0
PAMAJ01104	300001	350000	322214_T>C_si:ch211-142d6.2_intergenic_region	0.007661	0.02164	0.004181	0.009883	0.2368	0|1	0|0	0|0	1|1	1|1	1|1	0|1	0|1	0|1	0|1	1|1	1|1	1|1	1|1	1|0	1|1	1|1	1|1	1|1	1|1	0|1	0|0	1|1	0|0	0|1	0|0	1|0	1|1	0|0	0|1	0|0	0|0	1|0	0|1	0|1	0|0	1|0	0|0	1|1	0|0
PAMAJ01104	300001	350000	333464_A>G_si:ch211-142d6.2_synonymous_variant,si:ch211-142d6.2_non_coding_transcript_variant	0.007661	0.02164	0.004181	0.009883	0.2368	0|1	1|1	0|1	0|1	1|1	0|0	0|0	0|1	0|1	1|1	1|1	1|1	1|1	1|1	0|1	1|1	1|1	1|1	1|1	1|1	0|0	0|1	0|0	0|0	0|0	0|0	0|1	0|1	0|0	0|0	0|0	1|0	1|0	0|1	0|1	1|0	1|1	0|0	1|1	0|0
PAMAJ01104	300001	350000	338787_A>G_si:ch211-142d6.2_upstream_gene_variant,si:ch211-142d6.2_downstream_gene_variant	0.007661	0.02164	0.004181	0.009883	0.2368	0|0	1|1	1|0	1|1	1|0	0|1	0|0	1|0	0|0	0|1	0|0	1|0	0|0	0|0	0|0	0|0	0|0	0|0	0|0	0|0	0|0	0|0	0|0	0|0	0|0	0|1	0|1	0|0	0|0	0|1	1|1	0|1	1|0	1|1	1|1	1|0	1|1	0|1	1|1	0|1
PAMAJ01104	300001	350000	340666_C>T_si:ch211-142d6.2_upstream_gene_variant,si:ch211-142d6.2_downstream_gene_variant	0.007661	0.02164	0.004181	0.009883	0.2368	0|0	1|1	1|0	1|1	1|0	0|1	0|0	1|0	0|0	0|1	0|0	0|0	0|0	0|1	0|0	0|0	0|0	0|0	0|0	0|0	0|0	0|0	0|0	0|0	0|0	0|1	0|1	0|0	0|0	0|1	1|1	0|1	1|0	1|1	1|1	1|0	1|1	0|1	1|1	0|1
PAMAJ01236	4550001	4598772	4566076_A>G_mcidas_upstream_gene_variant,mcidas_downstream_gene_variant	0.007661	0.02164	0.004181	0.009883	0.2368	0|1	1|0	1|0	0|0	0|0	1|0	0|0	1|0	1|1	1|1	0|0	0|0	0|0	0|0	0|0	0|0	0|1	0|0	0|0	0|0	1|1	1|0	0|0	1|1	1|0	0|1	0|0	0|1	1|1	0|0	0|0	1|1	1|1	1|0	0|1	1|1	0|1	0|1	0|1	0|0
PAMAJ01236	4550001	4598772	4567142_G>A_mcidas_upstream_gene_variant,mcidas_downstream_gene_variant	0.007661	0.02164	0.004181	0.009883	0.2368	0|0	0|1	0|0	1|1	1|0	1|0	1|1	0|1	0|1	0|0	0|0	0|0	0|0	0|0	0|0	0|0	0|0	0|0	0|1	0|0	0|1	0|1	0|1	0|1	0|1	1|0	1|1	1|0	0|1	1|0	0|0	0|0	0|0	0|0	1|0	0|0	0|0	0|0	1|0	0|0
PAMAJ01475	1	44722	12839_G>A_	0.007661	0.02164	0.004181	0.009883	0.2368	1|0	1|1	1|0	0|1	0|0	1|1	1|0	0|1	1|1	0|0	1|1	1|1	1|1	1|1	1|1	1|1	1|1	1|1	0|1	1|1	1|1	1|1	1|1	1|1	1|0	1|1	1|1	1|1	1|1	1|1	1|1	0|0	1|1	0|0	0|1	0|1	0|1	1|0	0|0	0|0
PAMAJ00722	200001	224806	215321_G>A_pus7l_intron_variant,pus7l_non_coding_transcript_variant	0.007925	0.02269	0.009828	0.009883	0.5	0|0	0|0	0|0	0|0	1|0	0|0	0|0	0|0	0|0	0|0	1|0	1|0	0|1	1|0	0|0	0|0	0|0	0|1	1|1	0|1	0|0	0|1	1|0	0|0	0|1	0|0	1|0	0|0	0|0	0|0	0|0	0|0	0|0	0|0	0|0	0|0	0|0	0|0	1|0	0|0
PAMAJ01018	800001	818248	809918_A>G_na_intron_variant,na_non_coding_transcript_variant	0.007925	0.02269	0.009828	0.009883	0.5	0|0	1|0	0|1	0|0	0|1	1|0	0|0	1|0	1|1	1|0	0|0	0|0	0|0	0|0	0|0	0|0	1|0	0|0	0|0	0|0	0|0	0|0	0|0	0|0	0|0	0|0	0|0	0|0	0|0	0|0	1|1	0|0	0|1	1|0	0|0	0|0	1|1	0|1	0|0	0|1
PAMAJ01018	800001	818248	809933_G>A_na_intron_variant,na_non_coding_transcript_variant	0.007925	0.02269	0.009828	0.009883	0.5	0|0	1|0	0|1	0|0	1|0	1|0	0|0	1|0	1|1	1|0	0|0	0|0	0|0	0|0	0|0	0|0	1|0	0|0	0|0	0|0	0|0	0|0	0|0	0|0	0|0	0|0	0|0	0|0	0|0	0|0	1|1	0|0	0|1	1|0	0|0	0|0	1|0	0|1	0|0	0|1
PAMAJ01104	300001	350000	323393_C>T_si:ch211-142d6.2_intergenic_region	0.007925	0.02269	0.009828	0.009883	0.5	1|0	1|0	0|1	0|0	1|1	0|1	0|1	1|1	1|0	1|1	1|1	1|1	1|1	1|1	1|0	1|1	1|1	1|1	1|1	1|1	1|0	0|1	0|0	0|0	0|0	0|0	1|0	0|0	0|0	0|1	0|0	0|0	1|1	0|1	0|1	0|0	0|1	0|0	1|1	1|0
PAMAJ01236	4550001	4598772	4566140_G>T_mcidas_upstream_gene_variant,mcidas_downstream_gene_variant	0.007925	0.02269	0.009828	0.009883	0.5	1|1	1|0	1|0	0|0	0|0	0|1	0|0	1|0	1|0	0|1	0|0	0|0	0|0	0|0	1|0	0|0	0|0	0|0	0|0	0|0	0|1	0|0	0|0	1|1	0|0	0|0	0|0	0|0	1|1	0|0	1|1	1|1	1|1	1|1	0|1	1|0	1|1	1|1	0|1	1|1
PAMAJ01236	4550001	4598772	4563662_C>T_mcidas_intron_variant,mcidas_non_coding_transcript_variant	0.007925	0.025	0.01548	0.01151	0.5	0|1	1|1	1|0	0|1	0|0	1|1	1|0	1|0	1|0	0|1	1|1	1|1	1|1	1|1	1|0	1|1	1|1	0|1	1|1	1|1	1|1	1|1	1|0	1|1	1|1	1|1	1|1	1|1	1|1	1|0	1|1	1|0	1|1	0|1	0|1	0|1	1|1	1|1	1|1	1|1
PAMAJ01387	1	50000	22878_A>G_f13a1_intergenic_region,si:cabz01030277.1_intergenic_region	0.007925	0.025	0.01548	0.01151	0.5	1|0	0|1	1|0	0|1	0|0	1|0	0|1	1|0	1|1	1|1	0|1	1|1	0|1	1|1	1|1	1|1	1|1	1|1	1|1	1|1	0|1	0|1	0|1	1|0	0|1	0|1	0|1	0|0	1|1	1|0	1|0	0|1	0|1	1|1	1|1	1|0	0|0	0|1	0|1	0|0
PAMAJ01387	1	50000	26587_C>T_f13a1_intergenic_region,si:cabz01030277.1_intergenic_region	0.007925	0.025	0.01548	0.01151	0.5	1|1	1|0	0|1	1|0	0|1	1|0	0|1	0|0	1|1	1|0	1|1	1|1	1|1	1|0	0|1	1|1	1|1	1|1	1|1	1|1	1|0	1|1	1|1	0|1	0|0	1|0	0|1	1|1	0|0	1|0	0|1	1|0	0|1	0|1	1|0	0|1	1|1	1|0	1|0	1|1
PAMAJ01104	300001	350000	301875_T>C_	0.007925	0.02906	0.02808	0.04334	0.1053	1|0	1|0	1|1	0|1	0|1	1|1	1|0	1|0	1|0	1|1	1|0	1|0	0|1	1|0	0|0	0|0	0|0	0|0	0|1	0|1	1|1	1|1	1|0	1|0	1|1	1|0	1|1	1|1	0|0	1|0	1|0	1|1	1|0	1|1	1|1	1|1	1|0	0|1	1|1	0|0
PAMAJ01104	300001	350000	314093_A>G_si:ch211-142d6.2_intergenic_region	0.007925	0.02906	0.02808	0.04334	0.1053	0|0	1|0	0|1	1|0	1|0	0|1	0|1	0|1	0|0	0|0	0|1	1|1	0|1	1|0	1|0	1|1	1|1	1|1	1|0	0|1	0|0	0|0	0|0	0|0	0|0	0|0	0|0	0|0	0|0	0|0	0|1	0|0	0|1	0|0	0|0	0|0	0|1	1|0	1|0	1|1
PAMAJ01104	300001	350000	316353_T>A_si:ch211-142d6.2_intergenic_region	0.008351	0.03063	0.01124	0.02864	0.1053	1|1	1|1	0|1	1|0	0|1	1|1	1|0	0|0	1|0	1|0	0|0	0|0	1|0	0|0	0|1	0|0	0|0	0|0	0|1	1|0	0|0	0|0	0|0	0|0	0|0	1|0	1|0	0|0	1|1	0|0	0|0	1|1	0|0	0|0	0|0	1|1	0|0	0|1	0|0	0|0
PAMAJ01236	4550001	4598772	4559535_C>T_mcidas_upstream_gene_variant,mcidas_downstream_gene_variant,gpx8_downstream_gene_variant	0.008351	0.03063	0.01124	0.02864	0.1053	0|0	0|1	0|1	1|1	0|1	0|0	0|1	0|1	0|0	0|1	1|1	1|1	1|1	1|1	1|0	1|1	1|0	0|1	1|0	1|1	0|1	1|1	1|0	0|1	1|1	1|1	0|1	1|1	0|0	1|0	1|1	0|1	0|0	1|1	1|1	1|1	1|0	1|0	0|1	0|1
PAMAJ01236	4550001	4598772	4559965_C>G_mcidas_upstream_gene_variant,gpx8_intergenic_region,mcidas_intergenic_region	0.008351	0.03063	0.01124	0.02864	0.1053	1|0	0|0	0|1	1|1	0|0	0|0	0|1	0|1	1|0	0|1	1|1	1|1	1|1	1|1	1|0	1|1	1|0	0|1	1|0	1|1	0|0	0|1	1|0	0|1	0|1	1|0	1|1	1|0	0|0	1|0	1|1	0|1	0|0	1|1	1|1	1|1	1|0	1|0	0|1	0|1
PAMAJ01475	1	44722	11949_A>G_	0.008351	0.03063	0.01124	0.02864	0.1053	0|0	1|0	1|0	0|0	1|0	1|1	0|0	0|1	1|0	1|0	1|0	1|1	0|1	1|1	1|1	1|1	1|0	1|1	1|0	1|1	0|0	1|1	1|1	0|0	1|0	1|1	1|1	1|0	1|1	1|1	0|0	0|0	1|1	0|0	0|1	0|1	1|0	0|0	1|1	0|0
PAMAJ01387	1	50000	22413_G>C_f13a1_intergenic_region,si:cabz01030277.1_intergenic_region	0.008509	0.02812	0.05267	0.01625	0.5	1|0	0|1	1|0	0|1	0|0	1|0	1|0	0|1	1|0	1|0	0|1	1|1	1|1	1|0	0|1	1|1	1|1	1|1	0|1	1|0	1|0	0|1	0|1	0|1	0|1	0|0	0|1	0|0	0|0	1|0	1|0	0|1	0|1	1|0	0|0	0|0	1|1	0|1	0|1	0|0
PAMAJ01387	1	50000	22420_G>T_f13a1_intergenic_region,si:cabz01030277.1_intergenic_region	0.008509	0.02812	0.05267	0.01625	0.5	1|0	0|1	1|0	0|1	0|0	1|0	1|0	0|1	1|0	1|0	0|1	1|1	0|1	1|0	0|1	1|1	1|1	1|1	0|1	1|1	0|0	0|1	0|1	0|1	0|1	0|0	0|1	0|0	0|0	1|0	1|0	0|1	0|1	1|0	1|0	0|0	0|0	0|1	0|1	0|0
PAMAJ01387	1	50000	15397_A>G_f13a1_downstream_gene_variant,f13a1_downstream_gene_variant	0.00865	0.006685	0.003956	0.002739	0.291	0|0	0|0	0|0	1|1	1|0	0|0	0|0	0|0	0|0	0|0	0|1	1|0	1|0	1|0	0|1	1|1	1|1	1|1	0|0	1|0	0|0	0|0	0|0	0|0	1|1	0|0	0|0	0|0	0|0	0|1	0|0	0|1	0|0	0|0	0|0	0|1	0|0	0|0	0|0	0|0
PAMAJ01236	4550001	4598772	4561503_T>C_mcidas_upstream_gene_variant,gpx8_intergenic_region,mcidas_intergenic_region	0.00865	0.03142	0.003956	0.03489	0.04334	1|0	1|0	1|1	0|0	0|1	1|1	1|1	0|1	0|0	1|1	0|0	0|0	0|0	0|0	0|0	0|0	0|1	0|1	1|0	0|0	1|0	1|1	1|0	0|0	1|1	1|1	1|1	1|1	0|1	1|0	0|0	1|1	0|1	0|1	1|1	1|1	0|1	0|1	1|1	1|0
PAMAJ01236	4550001	4598772	4575215_G>A_mcidas_intergenic_region	0.00865	0.03142	0.003956	0.03489	0.04334	0|0	0|1	1|1	1|1	1|0	1|0	0|0	0|0	0|0	0|1	1|1	1|1	1|1	1|1	1|0	1|1	1|1	0|1	0|1	1|1	0|1	1|1	0|1	1|0	1|1	1|1	0|1	1|1	0|0	1|0	0|0	0|0	0|0	0|0	0|0	0|1	0|0	0|0	0|0	0|0
PAMAJ00008	50001	100000	87797_G>C_	0.009339	0.03138	0.0006238	0.02864	0.01625	1|1	0|1	1|1	0|0	1|1	1|1	0|0	1|1	0|0	0|0	0|0	0|0	0|0	0|0	1|0	0|0	0|0	0|0	0|0	0|0	1|0	1|0	1|1	0|0	1|1	1|1	1|1	0|0	1|1	1|1	0|0	1|0	1|1	0|0	0|1	0|1	0|0	0|0	1|1	1|1
PAMAJ00008	50001	100000	80859_A>T_	0.009823	NaN	0.02356	0.01625	1	1|1	1|0	1|0	1|1	1|1	1|0	1|1	0|1	0|1	1|1	1|1	1|1	1|1	1|1	1|1	1|1	1|1	1|1	1|1	1|1	0|0	1|1	1|1	1|1	1|1	1|1	1|1	1|0	1|1	1|1	1|1	1|1	1|0	1|0	1|1	1|1	1|1	1|1	1|1	1|1
PAMAJ00008	50001	100000	81333_G>A_	0.009823	NaN	0.000218	0.01625	0.01625	0|0	1|1	1|1	0|0	0|0	1|1	0|0	1|1	1|1	0|0	0|0	0|0	0|0	0|0	0|0	0|0	0|0	0|0	0|0	0|0	0|0	0|0	0|0	0|0	0|0	1|1	0|0	0|1	0|0	1|1	1|1	0|0	1|1	0|1	1|1	0|0	0|0	0|0	0|0	0|0
PAMAJ00008	50001	100000	81866_G>C_	0.009823	NaN	0.000218	0.01625	0.01625	0|0	1|1	1|1	0|0	0|0	1|1	0|0	1|1	1|1	0|0	0|0	0|0	0|0	0|0	0|0	0|0	0|0	0|0	0|0	0|0	0|1	0|0	0|0	0|0	0|0	1|1	0|0	0|1	0|0	1|1	1|1	0|0	1|1	0|1	1|1	0|0	0|0	0|0	0|0	0|0
PAMAJ00008	50001	100000	92451_T>A_pea15_upstream_gene_variant,pea15_upstream_gene_variant	0.009823	NaN	0.02356	0.01625	1	0|0	0|0	0|0	0|0	0|0	0|0	0|0	0|0	0|0	0|0	0|1	0|0	0|1	1|0	0|0	0|0	0|0	0|0	1|0	1|0	0|0	1|0	0|0	0|0	0|0	0|0	0|0	0|0	0|0	0|0	0|0	0|0	0|0	0|0	0|0	0|0	0|0	0|0	0|0	0|0
PAMAJ00121	1	50000	11451_A>G_	0.009823	NaN	0.000218	0.01625	0.01625	0|0	0|0	0|0	0|0	0|0	0|0	0|0	0|0	0|0	0|0	1|1	1|1	0|0	0|0	0|0	0|0	1|1	1|1	1|1	0|0	0|0	0|0	0|0	0|0	0|0	0|0	0|0	0|0	0|0	0|0	0|0	0|0	0|0	0|0	0|0	0|0	0|0	0|0	0|0	0|0
PAMAJ00722	200001	224806	208734_G>A_na_upstream_gene_variant,na_downstream_gene_variant	0.009823	NaN	0.02356	0.01625	1	0|0	0|0	0|1	0|1	0|1	0|0	0|1	0|0	0|0	0|1	0|0	0|0	0|0	0|0	0|0	0|0	0|0	0|0	0|0	0|0	0|0	0|0	0|0	0|0	0|0	0|0	0|0	0|0	0|0	0|0	0|0	0|0	0|0	0|0	0|0	0|0	0|0	0|0	0|0	0|0
PAMAJ00722	200001	224806	209405_T>C_na_upstream_gene_variant,na_downstream_gene_variant	0.009823	NaN	0.02356	0.01625	1	0|1	0|0	1|0	0|1	0|0	0|1	0|0	0|0	0|0	1|0	0|0	0|0	0|0	0|0	0|0	0|0	0|0	0|0	0|0	0|0	0|0	0|0	0|0	0|0	0|0	0|0	0|0	0|0	0|0	0|0	0|0	0|0	0|0	0|0	0|0	0|0	0|0	0|0	0|0	0|0
PAMAJ00722	200001	224806	211339_A>G_pus7l_upstream_gene_variant,pus7l_upstream_gene_variant	0.009823	NaN	0.02356	0.01625	1	1|0	0|0	0|1	0|0	1|0	0|0	0|0	1|0	0|0	0|1	0|0	0|0	0|0	0|0	0|0	0|0	0|0	0|0	0|0	0|0	0|0	0|0	0|1	0|0	1|0	1|0	0|0	0|0	0|0	1|1	0|0	0|0	0|0	0|0	0|0	0|0	0|0	0|0	0|0	0|0
PAMAJ01018	800001	818248	806026_G>C_gpr54_upstream_gene_variant,na_upstream_gene_variant,gpr54_downstream_gene_variant	0.009823	NaN	0.02356	0.01625	1	0|1	0|0	0|0	0|0	0|1	0|1	0|0	0|1	0|0	1|0	0|0	0|0	0|0	0|0	0|0	0|0	0|0	0|0	0|0	0|0	0|0	0|0	0|0	1|0	0|0	0|0	0|0	0|0	0|1	0|0	0|0	1|0	1|1	0|1	0|1	0|0	0|1	1|0	1|1	1|0
PAMAJ01018	800001	818248	807454_G>A_gpr54_upstream_gene_variant,na_upstream_gene_variant,gpr54_downstream_gene_variant	0.009823	NaN	0.02356	0.01625	1	1|0	1|1	1|1	1|1	1|0	1|0	1|1	1|1	0|1	0|1	1|1	1|1	1|1	1|1	1|1	1|1	1|1	1|1	1|1	1|1	1|1	1|1	1|1	0|1	1|1	1|1	1|1	1|1	1|1	1|1	1|1	1|1	1|0	1|0	1|0	1|1	1|1	1|1	0|1	1|1
PAMAJ01018	800001	818248	808056_C>A_gpr54_upstream_gene_variant,gpr54_downstream_gene_variant,na_non_coding_transcript_variant	0.009823	NaN	0.02356	0.01625	1	0|1	0|0	0|0	0|0	0|1	0|1	0|0	0|0	0|1	1|0	0|0	0|0	0|0	0|0	0|0	0|0	0|0	0|0	0|0	0|0	0|0	0|0	0|0	1|0	0|0	0|0	0|0	0|0	0|0	0|0	0|0	0|0	0|1	0|1	0|1	0|0	0|0	0|0	1|0	0|0
PAMAJ01018	800001	818248	810129_A>T_na_intron_variant,na_non_coding_transcript_variant	0.009823	NaN	0.02356	0.01625	1	0|0	1|0	0|1	0|0	0|0	1|0	0|0	0|0	0|1	1|0	0|0	0|0	0|0	0|0	0|0	0|0	0|0	0|0	0|0	0|0	0|0	0|0	0|0	0|1	0|0	0|0	0|0	0|0	0|0	0|0	1|1	0|0	0|1	1|0	0|0	0|0	1|0	0|1	0|0	0|1
PAMAJ01104	300001	350000	300159_T>C_	0.009823	NaN	0.02356	0.01625	1	0|0	0|0	0|0	0|0	0|0	0|0	0|0	0|0	0|0	0|0	1|0	0|0	0|1	1|0	0|0	0|0	0|0	0|0	0|1	0|1	0|0	0|1	0|0	0|0	0|0	0|0	0|0	0|1	0|0	0|0	0|0	0|0	0|0	0|0	0|0	0|0	0|0	0|0	0|0	0|0
PAMAJ01104	300001	350000	300322_T>C_	0.009823	NaN	0.02356	0.01625	1	0|0	0|0	0|0	0|0	0|0	0|0	0|0	0|0	0|0	0|0	1|0	0|0	0|1	1|0	0|0	0|0	0|0	0|0	0|1	0|1	0|0	0|0	0|0	0|0	0|0	0|0	0|0	1|1	0|0	0|0	0|0	0|0	0|0	0|0	0|0	0|0	0|0	0|0	0|0	0|0
PAMAJ01104	300001	350000	302391_G>T_	0.009823	NaN	0.02356	0.01625	1	0|0	0|0	1|0	0|0	0|1	0|0	1|0	0|0	1|0	1|0	0|0	0|0	0|0	0|0	0|0	0|0	0|0	0|0	0|0	0|0	1|0	0|0	0|0	0|0	0|1	0|0	0|0	0|0	0|0	1|0	0|0	1|1	0|1	0|0	0|0	1|1	1|0	0|1	0|1	0|1
PAMAJ01104	300001	350000	302457_T>C_	0.009823	NaN	0.02356	0.01625	1	0|0	0|0	1|0	0|0	0|1	0|0	1|0	0|0	1|0	1|0	0|0	0|0	0|0	0|0	0|0	0|0	0|0	0|0	0|0	0|0	1|0	0|0	0|0	0|0	0|0	0|0	0|0	0|0	0|0	1|0	0|0	0|1	0|1	0|0	0|0	0|1	1|0	0|1	0|0	0|1
PAMAJ01104	300001	350000	302553_G>T_	0.009823	NaN	0.02356	0.01625	1	0|0	0|0	0|0	0|0	0|0	0|0	0|0	0|0	0|0	0|0	1|0	0|0	0|1	1|0	0|0	0|0	0|0	0|0	0|1	0|1	0|0	0|1	0|0	0|0	0|0	0|0	0|0	0|1	0|0	0|0	0|0	0|0	0|0	0|0	0|0	0|0	0|0	0|0	0|0	0|0
PAMAJ01104	300001	350000	306828_A>G_	0.009823	NaN	0.02356	0.01625	1	1|0	0|1	1|0	1|0	0|0	0|1	0|0	0|0	0|0	0|0	0|0	0|0	0|0	0|0	0|0	0|0	0|0	0|0	0|0	0|0	0|0	0|0	0|0	0|0	0|0	0|0	0|0	0|0	0|0	0|0	0|0	0|0	0|0	0|0	0|0	0|0	0|0	0|1	0|0	0|0
PAMAJ01104	300001	350000	307926_A>G_si:ch211-142d6.2_intergenic_region	0.009823	NaN	0.0954	0.01625	1	1|0	1|0	1|0	0|0	0|1	0|0	0|1	0|0	0|0	0|0	0|1	1|0	1|0	1|0	0|1	1|0	1|0	0|1	1|0	0|1	0|0	0|1	0|0	1|0	0|0	0|0	0|0	1|0	0|0	0|0	0|1	0|0	1|0	0|0	0|0	0|0	0|1	1|0	0|0	1|0
PAMAJ01104	300001	350000	309902_A>G_si:ch211-142d6.2_intergenic_region	0.009823	NaN	0.02356	0.01625	1	1|0	0|0	0|1	1|0	0|0	1|0	0|0	0|0	0|0	0|1	0|0	0|0	0|0	0|0	0|0	0|0	0|0	0|0	0|0	0|0	0|0	0|0	1|0	0|0	0|1	0|0	0|0	1|0	0|0	0|0	0|0	0|0	0|0	0|0	0|0	0|0	1|0	0|0	0|0	0|0
PAMAJ01104	300001	350000	310330_C>T_si:ch211-142d6.2_intergenic_region	0.009823	NaN	0.02356	0.01625	1	0|0	0|0	0|0	0|0	0|0	0|0	0|0	0|0	0|0	0|0	1|0	0|0	1|0	0|1	0|0	0|0	0|0	0|0	0|1	1|0	0|0	1|0	0|0	0|0	0|0	0|0	0|0	0|1	0|0	0|0	0|0	0|0	0|0	0|0	0|0	0|0	0|0	0|0	0|0	0|0
PAMAJ01104	300001	350000	314909_G>A_si:ch211-142d6.2_intergenic_region	0.009823	NaN	0.02356	0.01625	1	1|0	0|0	1|0	0|0	0|0	1|0	0|0	1|0	0|1	0|0	0|0	0|0	0|0	0|0	0|0	0|0	0|0	0|0	0|0	0|0	0|0	0|0	0|0	0|0	0|0	0|0	0|0	0|0	0|0	0|0	0|0	0|0	1|0	0|1	0|1	0|0	0|0	0|1	1|1	0|0
PAMAJ01104	300001	350000	315634_A>G_si:ch211-142d6.2_intergenic_region	0.009823	NaN	0.02356	0.01625	1	0|0	0|0	0|0	0|0	0|0	0|0	0|0	0|0	0|0	0|0	1|0	0|0	1|0	0|1	0|0	0|0	0|0	0|0	0|1	1|0	0|0	1|0	0|0	0|0	0|0	0|0	0|0	0|1	0|0	0|0	0|0	0|0	0|0	0|0	0|0	0|0	0|0	0|0	0|0	0|0
PAMAJ01104	300001	350000	316729_G>T_si:ch211-142d6.2_intergenic_region	0.009823	NaN	0.02356	0.01625	1	0|0	0|0	0|0	0|0	0|0	0|0	0|0	0|0	0|0	0|0	1|0	0|0	1|0	0|1	0|0	0|0	0|0	0|0	0|1	1|0	0|0	1|0	0|0	0|0	0|0	0|0	0|0	1|0	0|0	0|0	0|0	0|0	0|0	0|0	0|0	0|0	0|0	0|0	0|0	0|0
PAMAJ01104	300001	350000	316818_A>C_si:ch211-142d6.2_intergenic_region	0.009823	NaN	0.02356	0.01625	1	0|1	0|0	1|0	1|0	0|0	0|1	0|0	0|0	1|0	0|0	0|0	0|0	0|0	0|0	0|0	0|0	0|0	0|0	0|0	0|0	0|0	0|0	0|0	0|0	0|0	0|0	0|0	0|0	0|0	0|0	0|0	0|0	0|0	0|0	0|0	0|0	0|0	0|0	0|0	0|0
PAMAJ01104	300001	350000	317804_T>A_si:ch211-142d6.2_intergenic_region	0.009823	NaN	0.02356	0.01625	1	0|0	0|0	0|0	0|0	0|0	0|0	0|0	0|0	0|0	0|0	1|0	0|0	1|0	0|1	0|0	0|0	0|0	0|0	0|1	1|0	0|0	1|0	0|0	0|0	0|0	0|0	0|0	1|0	0|0	0|0	0|0	0|0	0|0	0|0	0|0	0|0	0|0	0|0	0|0	0|0
PAMAJ01104	300001	350000	318242_A>G_si:ch211-142d6.2_intergenic_region	0.009823	NaN	0.02356	0.01625	1	0|0	0|0	1|0	0|0	0|1	1|0	0|0	1|0	1|0	0|0	0|0	0|0	0|0	0|0	0|0	0|0	0|0	0|0	0|0	0|0	0|0	0|0	0|1	0|0	0|0	0|1	1|0	0|0	0|0	1|0	1|0	0|0	0|1	1|0	1|0	0|0	1|0	0|0	0|1	0|1
PAMAJ01104	300001	350000	318882_C>T_si:ch211-142d6.2_intergenic_region	0.009823	NaN	0.02356	0.01625	1	0|0	0|0	0|0	0|0	0|0	0|0	0|0	0|0	0|0	0|0	0|1	0|0	1|0	0|1	0|0	0|0	0|0	0|0	0|1	1|0	0|0	1|0	0|0	0|0	0|0	0|0	0|0	1|0	0|0	0|0	0|0	0|0	0|0	0|0	0|0	0|0	0|0	0|0	0|0	0|0
PAMAJ01104	300001	350000	319749_G>A_si:ch211-142d6.2_intergenic_region	0.009823	NaN	0.02356	0.01625	1	0|0	0|0	0|0	0|0	0|0	0|0	0|0	0|0	0|0	0|0	0|1	0|0	1|0	0|1	0|0	0|0	0|0	0|0	0|1	1|0	0|0	1|1	0|0	0|0	0|0	0|0	0|0	1|0	0|0	0|0	0|0	0|0	0|0	0|0	0|0	0|0	0|0	0|0	0|0	0|0
PAMAJ01104	300001	350000	320227_T>C_si:ch211-142d6.2_intergenic_region	0.009823	NaN	0.02356	0.01625	1	0|0	0|0	0|0	0|0	0|0	0|0	0|0	0|0	0|0	0|0	0|1	0|0	1|0	0|1	0|0	0|0	0|0	0|0	0|1	1|0	0|0	1|0	0|0	0|0	0|0	0|0	0|0	1|0	0|0	0|0	0|0	0|0	1|0	0|0	0|0	0|0	0|0	0|0	0|0	0|1
PAMAJ01104	300001	350000	322586_T>C_si:ch211-142d6.2_intergenic_region	0.009823	NaN	0.02356	0.01625	1	0|1	0|0	0|0	0|0	0|0	1|0	0|0	0|1	0|1	0|1	0|0	0|0	0|0	0|0	0|0	0|0	0|0	0|0	0|0	0|0	0|0	0|0	0|0	0|0	0|0	0|0	0|0	0|0	0|0	0|0	0|1	0|1	0|0	0|0	0|0	1|0	0|1	0|1	0|0	0|1
PAMAJ01104	300001	350000	333433_T>G_si:ch211-142d6.2_missense_variant,si:ch211-142d6.2_non_coding_transcript_variant	0.009823	NaN	0.02356	0.01625	1	0|0	0|0	0|1	0|0	1|0	0|0	0|0	0|1	1|0	1|0	0|0	0|0	0|0	0|0	0|0	0|0	0|0	0|0	0|0	0|0	0|0	0|0	0|0	0|0	0|0	1|0	0|0	0|0	0|0	0|0	0|0	1|0	0|0	0|0	0|0	1|0	0|0	0|0	0|1	0|0
PAMAJ01104	300001	350000	336328_C>T_si:ch211-142d6.2_upstream_gene_variant,si:ch211-142d6.2_downstream_gene_variant	0.009823	NaN	0.02356	0.01625	1	0|0	1|0	1|0	0|0	0|0	0|1	0|0	1|0	0|0	0|1	0|0	0|0	0|0	0|0	0|0	0|0	0|0	0|0	0|0	0|0	0|0	0|0	0|0	0|0	0|0	0|0	0|0	0|0	0|0	0|0	0|0	0|0	0|0	0|0	0|0	0|0	0|0	0|0	0|0	0|0
PAMAJ01236	4550001	4598772	4552919_G>C_gpx8_upstream_gene_variant,gpx8_upstream_gene_variant	0.009823	NaN	0.02356	0.01625	1	0|0	0|0	0|0	1|0	1|0	0|0	1|0	0|1	1|0	0|0	0|0	0|0	0|0	0|0	0|0	0|0	0|0	0|0	0|0	0|0	0|0	0|0	0|0	0|0	0|0	0|0	0|0	0|0	0|1	0|0	0|0	1|1	0|1	0|0	1|0	1|0	0|1	0|1	0|1	1|0
PAMAJ01236	4550001	4598772	4554092_T>C_gpx8_intron_variant,gpx8_non_coding_transcript_variant	0.009823	NaN	0.02356	0.01625	1	0|0	0|1	1|0	0|1	0|0	0|0	1|0	1|0	0|0	0|0	0|0	0|0	0|0	0|0	0|0	0|0	0|0	0|0	0|0	0|0	0|0	0|0	0|0	0|0	0|0	0|0	0|0	0|0	0|0	0|0	1|1	0|0	0|0	1|0	0|0	0|0	1|0	1|0	0|0	0|1
PAMAJ01236	4550001	4598772	4554176_T>A_gpx8_intron_variant,gpx8_non_coding_transcript_variant	0.009823	NaN	0.02356	0.01625	1	0|0	0|1	1|0	0|1	0|0	0|0	1|0	1|0	0|0	0|0	0|0	0|0	0|0	0|0	0|0	0|0	0|0	0|0	0|0	0|0	0|0	0|0	0|0	0|0	0|0	0|0	0|0	0|0	0|0	0|0	1|1	0|0	0|0	1|0	0|0	0|0	1|0	1|0	0|0	0|1
PAMAJ01236	4550001	4598772	4554235_T>A_gpx8_intron_variant,gpx8_non_coding_transcript_variant	0.009823	NaN	0.02356	0.01625	1	0|0	0|1	1|0	0|1	0|0	0|0	1|0	1|0	0|0	0|0	0|0	0|0	0|0	0|0	0|0	0|0	0|0	0|0	0|0	0|0	0|0	0|0	0|0	0|0	0|0	0|0	0|0	0|0	0|0	0|0	1|1	0|0	0|0	1|0	0|0	0|0	1|0	1|0	0|0	0|1
PAMAJ01236	4550001	4598772	4559312_T>A_mcidas_upstream_gene_variant,mcidas_downstream_gene_variant,gpx8_downstream_gene_variant	0.009823	NaN	0.02356	0.01625	1	1|0	0|1	1|0	0|0	0|1	0|0	0|0	1|0	0|0	0|0	0|0	0|0	0|0	0|0	0|0	0|0	0|0	0|0	0|0	0|0	0|0	0|0	0|0	0|0	0|0	0|0	0|0	0|0	0|0	0|0	0|0	0|0	1|0	0|0	0|0	0|0	0|0	0|0	0|0	0|0
PAMAJ01236	4550001	4598772	4560066_G>T_mcidas_upstream_gene_variant,gpx8_intergenic_region,mcidas_intergenic_region	0.009823	NaN	0.02356	0.01625	1	0|0	0|0	0|1	0|1	0|0	1|0	0|1	0|0	0|0	0|1	0|0	0|0	0|0	0|0	0|0	0|0	0|0	0|0	0|0	0|0	0|1	0|1	0|0	0|0	0|1	1|0	0|1	1|0	0|0	0|0	1|1	0|1	0|0	1|1	1|1	1|1	1|0	1|0	0|1	0|1
PAMAJ01236	4550001	4598772	4563215_C>T_mcidas_missense_variant,mcidas_non_coding_transcript_variant	0.009823	NaN	0.02356	0.01625	1	0|0	0|0	0|1	1|0	0|1	0|0	0|1	0|1	0|0	0|0	0|0	0|0	0|0	0|0	0|0	0|0	0|0	0|0	0|0	0|0	0|0	0|0	0|0	0|0	0|0	0|0	0|0	0|0	0|0	0|0	1|1	0|0	0|0	1|1	0|0	0|0	1|0	1|0	0|0	0|1
PAMAJ01236	4550001	4598772	4566464_T>C_mcidas_upstream_gene_variant,mcidas_downstream_gene_variant	0.009823	NaN	0.02356	0.01625	1	0|1	1|0	1|0	0|0	0|0	0|1	0|0	0|0	1|0	0|0	0|0	0|0	0|0	0|0	0|0	0|0	0|0	0|0	0|0	0|0	0|1	0|0	0|0	1|1	0|0	0|0	0|0	0|0	0|1	0|0	0|0	0|1	0|0	1|0	0|1	1|0	0|0	0|0	0|0	0|0
PAMAJ01236	4550001	4598772	4582757_G>T_mcidas_intergenic_region	0.009823	NaN	0.02356	0.01625	1	0|0	0|0	0|0	0|0	0|0	0|0	0|0	0|0	0|0	0|0	0|0	0|1	0|0	1|0	0|0	0|0	0|1	0|1	0|0	1|0	0|0	0|0	0|0	0|0	1|0	0|1	0|0	0|0	0|0	0|0	0|0	0|0	1|0	0|1	0|0	0|0	0|1	1|0	0|0	0|1
PAMAJ01236	4550001	4598772	4587520_C>A_mcidas_intergenic_region	0.009823	NaN	0.02356	0.01625	1	0|1	0|1	0|1	1|0	0|0	0|0	0|0	0|0	0|1	0|0	0|0	0|0	0|0	0|0	0|0	0|0	0|0	0|0	0|0	0|0	0|0	0|0	0|0	0|0	0|0	0|0	0|0	0|1	0|0	0|0	0|1	0|0	0|0	0|0	0|1	0|0	0|0	0|1	0|1	0|0
PAMAJ01387	1	50000	2094_C>T_f13a1_intergenic_region	0.009823	NaN	0.02356	0.01625	1	0|0	0|1	0|0	0|0	0|1	1|0	1|0	0|0	0|1	0|0	0|0	0|0	0|0	0|0	0|0	0|0	0|0	0|0	0|0	0|0	0|0	0|0	0|0	0|0	0|0	0|0	0|0	0|0	0|0	0|0	0|0	0|0	0|0	0|0	0|0	0|0	0|0	0|0	0|0	0|0
PAMAJ01387	1	50000	2172_T>C_f13a1_intergenic_region	0.009823	NaN	0.02356	0.01625	1	0|0	0|0	0|1	0|0	0|0	0|0	0|1	0|1	1|0	0|1	0|0	0|0	0|0	0|0	0|0	0|0	0|0	0|0	0|0	0|0	0|0	0|0	0|0	0|0	0|0	0|0	0|0	0|0	0|0	1|0	1|0	0|0	0|0	0|1	0|1	0|0	0|0	0|0	1|0	0|0
PAMAJ01387	1	50000	3474_G>A_f13a1_upstream_gene_variant,f13a1_upstream_gene_variant	0.009823	NaN	0.02356	0.01625	1	0|0	0|0	0|1	0|0	1|0	0|0	0|0	1|0	1|0	1|0	0|0	0|0	0|0	0|0	0|0	0|0	0|0	0|0	0|0	0|0	0|1	0|0	0|0	0|0	0|1	0|0	0|0	0|0	0|0	0|1	0|1	0|1	1|0	0|0	0|0	1|0	1|1	1|0	1|0	1|1
PAMAJ01387	1	50000	8195_C>T_f13a1_intron_variant,f13a1_non_coding_transcript_variant	0.009823	NaN	0.02356	0.01625	1	1|1	1|1	1|0	1|0	0|1	0|1	0|1	1|1	1|1	1|1	1|1	1|1	1|1	1|1	1|1	1|1	1|1	1|1	1|1	1|1	1|0	1|1	0|1	1|1	0|1	1|1	1|1	1|1	1|1	0|0	0|0	1|0	1|1	1|0	1|0	1|0	0|0	1|0	1|1	1|0
PAMAJ01387	1	50000	9382_T>C_f13a1_synonymous_variant,f13a1_non_coding_transcript_variant	0.009823	NaN	0.02356	0.01625	1	0|1	0|0	0|0	1|0	1|0	0|0	0|0	0|0	0|1	0|1	0|0	0|0	0|0	0|0	0|0	0|0	0|0	0|0	0|0	0|0	0|0	0|0	0|0	0|0	0|0	0|0	0|0	0|0	0|0	0|0	0|0	1|0	1|1	0|0	0|0	1|0	0|0	0|0	0|1	1|0
PAMAJ01387	1	50000	15096_A>G_f13a1_downstream_gene_variant,f13a1_downstream_gene_variant	0.009823	NaN	0.02356	0.01625	1	0|0	1|0	1|0	1|0	0|0	0|0	1|0	0|0	0|0	0|1	0|0	0|0	0|0	0|0	0|0	0|0	0|0	0|0	0|0	0|0	0|0	0|0	0|0	0|0	0|0	0|0	0|1	0|0	0|0	0|0	0|0	0|0	0|0	0|0	0|0	0|0	0|0	0|0	0|0	0|0
PAMAJ01387	1	50000	15251_G>A_f13a1_downstream_gene_variant,f13a1_downstream_gene_variant	0.009823	NaN	0.02356	0.01625	1	0|0	1|0	1|0	1|0	0|0	0|0	1|0	0|0	0|0	0|1	0|0	0|0	0|0	0|0	0|0	0|0	0|0	0|0	0|0	0|0	0|0	0|0	0|0	0|0	0|0	0|0	0|0	0|0	0|0	1|0	1|0	0|0	0|0	0|1	0|1	0|0	0|0	0|0	0|0	0|0
PAMAJ01387	1	50000	15902_T>G_f13a1_downstream_gene_variant,f13a1_downstream_gene_variant	0.009823	NaN	0.02356	0.01625	1	0|0	1|0	0|1	0|1	0|0	0|0	1|0	0|0	0|0	1|0	0|0	0|0	0|0	0|0	0|0	0|0	0|0	0|0	0|0	0|0	0|0	0|0	0|0	0|0	0|0	0|0	0|1	0|0	0|0	0|0	0|0	0|0	0|0	0|0	0|0	0|0	0|0	0|0	0|0	0|0
PAMAJ01387	1	50000	16104_G>C_f13a1_downstream_gene_variant,f13a1_downstream_gene_variant	0.009823	NaN	0.02356	0.01625	1	0|0	1|0	0|1	1|0	0|0	0|0	1|0	0|0	0|0	1|0	0|0	0|0	0|0	0|0	0|0	0|0	0|0	0|0	0|0	0|0	0|0	0|0	0|0	0|0	0|0	0|0	0|1	0|0	0|0	0|0	0|0	0|0	0|1	0|0	0|0	0|0	0|0	0|0	0|0	0|1
PAMAJ01387	1	50000	16110_A>G_f13a1_downstream_gene_variant,f13a1_downstream_gene_variant	0.009823	NaN	0.02356	0.01625	1	0|0	1|0	0|1	1|0	0|0	0|0	1|0	0|0	0|0	1|0	0|0	0|0	0|0	0|0	0|0	0|0	0|0	0|0	0|0	0|0	0|0	0|0	0|0	0|0	0|0	0|0	0|1	0|0	0|0	0|0	0|0	0|0	0|1	0|0	0|0	0|0	0|0	0|0	0|0	0|1
PAMAJ01387	1	50000	22260_A>G_f13a1_intergenic_region,si:cabz01030277.1_intergenic_region	0.009823	NaN	0.02356	0.01625	1	0|0	0|1	0|0	0|0	0|0	0|0	0|1	0|1	1|0	0|1	0|0	0|0	0|0	0|0	0|0	0|0	0|0	0|0	0|0	0|0	0|0	0|0	1|0	0|0	0|0	0|0	1|1	0|0	0|0	0|0	0|0	0|0	0|0	1|1	1|1	0|0	0|0	0|1	1|0	0|0
PAMAJ01387	1	50000	23843_C>T_f13a1_intergenic_region,si:cabz01030277.1_intergenic_region	0.009823	NaN	0.02356	0.01625	1	0|0	1|0	0|0	1|0	0|0	1|0	1|0	1|0	0|0	0|0	0|0	0|0	0|0	0|0	0|0	0|0	0|0	0|0	0|0	0|0	0|0	0|0	0|0	0|0	0|0	0|0	0|0	0|0	0|0	0|0	0|0	0|0	1|0	0|0	0|0	0|0	0|0	0|0	0|1	1|0
PAMAJ01387	1	50000	24498_T>C_f13a1_intergenic_region,si:cabz01030277.1_intergenic_region	0.009823	NaN	0.02356	0.01625	1	0|1	1|0	1|0	0|0	0|0	0|1	0|0	0|0	0|0	1|0	0|0	0|0	0|0	0|0	0|0	0|0	0|0	0|0	0|0	0|0	0|0	0|0	0|0	0|0	0|0	0|0	0|0	0|0	0|0	0|1	1|0	0|0	1|0	1|0	0|1	0|0	0|0	0|0	1|0	0|0
PAMAJ01475	1	44722	5002_T>G_	0.009823	NaN	0.02356	0.01625	1	1|0	0|0	0|1	0|0	1|0	0|0	1|0	1|0	0|0	0|0	0|0	0|0	0|0	0|0	0|0	0|0	0|0	0|0	0|0	0|0	0|0	0|0	0|0	0|0	0|0	0|0	0|0	0|0	0|0	0|0	0|0	0|0	0|0	0|0	0|0	0|0	0|0	1|1	0|0	0|0
PAMAJ01475	1	44722	15906_A>G_	0.009823	NaN	0.02356	0.01625	1	0|1	0|1	0|0	0|0	0|0	0|0	0|1	1|0	0|0	0|1	0|0	0|0	0|0	0|0	0|0	0|0	0|0	0|0	0|0	0|0	0|0	0|0	0|0	0|0	0|0	0|0	0|0	0|0	0|0	0|0	1|0	0|0	0|0	0|1	0|0	0|0	0|0	0|0	0|1	0|0
PAMAJ01475	1	44722	16211_A>T_	0.009823	NaN	0.02356	0.01625	1	0|1	0|0	0|0	0|1	1|0	0|0	1|0	0|1	0|0	0|0	0|0	0|0	0|0	0|0	0|0	0|0	0|0	0|0	0|0	0|0	0|0	0|0	0|0	0|0	0|0	0|0	0|0	0|0	0|0	0|0	1|0	0|0	0|0	0|1	0|0	0|0	0|0	0|0	0|0	0|0
PAMAJ00722	200001	224806	209066_T>G_na_upstream_gene_variant,na_downstream_gene_variant	0.01032	0.01357	0.001528	0.08945	0.005418	1|1	1|1	0|0	1|0	1|1	0|0	0|0	0|0	0|0	0|0	1|1	1|1	1|1	1|1	0|1	1|1	1|1	1|0	0|1	1|1	1|0	1|1	1|0	0|1	0|1	0|1	1|1	1|0	0|1	0|0	0|0	1|1	0|0	0|1	0|0	0|1	0|1	0|0	0|1	1|1
PAMAJ01387	1	50000	9714_T>C_f13a1_synonymous_variant,f13a1_non_coding_transcript_variant	0.0106	0.03567	0.01242	0.07043	0.04334	0|1	0|0	0|1	1|0	1|1	0|0	1|0	0|0	0|0	0|1	0|1	1|1	1|0	1|0	0|1	1|1	1|1	1|1	1|0	1|1	0|1	0|0	0|0	0|0	1|0	0|0	0|0	0|0	0|0	0|1	0|1	1|1	0|1	1|0	0|0	1|1	1|1	1|1	0|0	1|1
PAMAJ01387	1	50000	6824_A>C_f13a1_upstream_gene_variant,f13a1_upstream_gene_variant	0.01107	0.005368	0.002868	0.002739	0.291	1|1	0|0	0|0	0|0	0|0	0|0	0|0	0|0	0|0	0|0	0|1	0|1	1|0	1|0	0|1	1|1	1|1	1|1	0|0	0|0	0|0	0|0	0|0	0|0	0|0	0|0	0|0	0|0	0|0	0|0	0|0	0|0	0|0	0|0	0|0	0|0	0|0	0|0	0|0	0|0
PAMAJ00008	50001	100000	81951_T>C_	0.01107	0.02812	0.004765	0.0849	0.01625	0|0	1|1	1|1	0|1	1|1	1|0	1|1	1|0	0|0	1|1	0|0	0|0	1|0	1|0	0|0	0|0	0|0	0|0	1|0	1|0	1|1	1|1	1|1	1|1	1|1	0|0	1|1	1|1	1|1	1|1	0|0	1|1	1|1	0|0	0|0	1|1	0|0	0|0	0|0	1|1
PAMAJ00008	50001	100000	83779_T>G_	0.01107	0.02812	0.004765	0.0849	0.01625	1|0	1|1	1|1	0|1	0|0	1|1	0|0	1|1	1|1	1|0	0|1	0|0	1|0	0|0	0|1	0|0	0|0	0|0	0|0	1|0	0|0	0|1	1|0	0|1	1|0	1|0	0|1	1|1	1|1	0|0	0|0	1|1	1|0	0|1	1|1	1|1	0|0	0|1	0|0	0|0
PAMAJ00008	50001	100000	84100_C>T_	0.01107	0.02812	0.004765	0.0849	0.01625	0|0	0|0	1|1	0|0	1|1	0|0	0|0	1|0	0|1	1|0	1|0	1|1	0|1	1|1	1|1	1|1	1|1	1|1	0|1	0|1	1|1	1|0	0|0	1|1	0|0	1|0	1|1	0|0	1|1	0|1	1|0	0|0	1|0	0|0	0|0	0|0	0|1	1|0	0|0	1|1
PAMAJ01236	4550001	4598772	4554121_C>T_gpx8_intron_variant,gpx8_non_coding_transcript_variant	0.01107	0.02812	0.004765	0.0849	0.01625	1|0	0|0	0|0	0|0	0|1	0|0	0|0	0|0	0|1	0|1	1|1	1|0	1|1	1|1	1|0	1|1	1|0	0|0	0|0	1|1	0|0	0|0	0|0	0|0	0|0	0|0	0|0	0|0	0|0	0|0	0|0	0|0	0|0	0|0	0|0	0|0	0|0	0|0	0|0	0|0
PAMAJ01236	4550001	4598772	4556644_G>A_mcidas_upstream_gene_variant,mcidas_downstream_gene_variant,gpx8_downstream_gene_variant	0.01107	0.02812	0.004765	0.0849	0.01625	0|0	0|0	1|0	0|0	1|0	1|0	0|0	0|0	1|0	0|0	1|1	1|0	1|1	1|1	1|0	1|1	1|0	0|0	0|0	1|1	0|1	0|0	0|0	1|0	0|0	0|0	0|0	0|0	1|0	0|0	0|0	0|1	0|0	0|0	1|1	1|0	0|0	0|0	1|0	0|0
PAMAJ01236	4550001	4598772	4569391_A>T_mcidas_upstream_gene_variant,mcidas_downstream_gene_variant	0.01107	0.02812	0.004765	0.0849	0.01625	0|0	1|0	1|1	1|0	1|1	1|1	0|0	0|1	1|1	1|1	0|0	0|0	0|0	0|0	0|1	0|0	0|1	1|0	1|0	0|0	1|1	1|0	1|0	1|1	0|1	1|0	0|0	0|1	1|1	1|1	0|0	1|1	0|1	0|0	1|1	0|1	0|1	0|1	1|1	1|0
PAMAJ01387	1	50000	4001_T>C_f13a1_upstream_gene_variant,f13a1_upstream_gene_variant	0.01107	0.02812	0.004765	0.0849	0.01625	1|1	1|0	0|0	0|0	0|0	0|0	0|1	0|0	1|1	0|1	1|1	1|1	1|1	1|0	0|1	1|1	1|1	1|1	1|0	1|0	0|0	0|1	0|1	0|0	1|0	1|0	0|0	1|1	0|0	0|0	0|0	0|0	1|0	0|0	0|0	0|0	0|0	0|0	0|0	1|0
PAMAJ01475	1	44722	4975_G>A_	0.01107	0.02812	0.004765	0.0849	0.01625	0|1	0|1	0|0	1|1	1|1	0|0	1|1	1|1	1|0	1|1	1|0	0|0	1|0	0|0	0|0	0|0	0|1	0|0	0|1	0|0	1|1	0|0	0|0	1|1	0|1	0|0	0|0	0|0	0|0	0|0	1|1	1|1	0|0	1|1	0|1	0|1	0|1	1|1	1|0	1|1
PAMAJ01475	1	44722	5883_C>T_	0.01107	0.02812	0.004765	0.0849	0.01625	0|0	1|0	1|0	0|0	0|0	1|1	0|0	0|1	1|1	0|0	0|1	1|1	0|1	1|1	1|1	1|1	1|0	1|1	1|0	1|1	0|0	1|1	1|1	0|0	1|0	1|1	1|1	1|0	1|1	1|1	0|0	0|0	1|1	0|0	1|1	1|1	1|1	0|0	1|1	0|0
PAMAJ01475	1	44722	8120_C>A_	0.01107	0.02812	0.004765	0.0849	0.01625	1|0	0|1	0|1	1|1	1|1	0|0	1|1	1|1	0|0	1|1	1|0	0|0	1|0	0|0	0|0	0|0	0|1	0|0	0|1	0|0	1|1	0|0	0|0	1|1	0|1	0|0	0|0	0|1	0|0	0|0	1|1	1|1	0|0	1|1	0|1	0|1	0|1	1|1	1|0	1|1
PAMAJ01387	1	50000	7100_T>A_f13a1_upstream_gene_variant,f13a1_upstream_gene_variant	0.01141	0.02732	0.01282	0.01625	0.1517	1|1	1|0	0|0	0|1	0|0	0|0	1|0	0|1	0|0	0|0	0|1	1|1	1|0	1|0	0|1	1|1	1|1	1|1	1|0	1|0	1|0	1|0	0|0	0|1	0|0	0|0	1|0	0|0	0|0	0|0	0|1	0|0	0|0	1|0	0|0	0|0	1|1	1|1	0|0	0|1
PAMAJ01387	1	50000	7120_G>T_f13a1_upstream_gene_variant,f13a1_upstream_gene_variant	0.01141	0.02732	0.01282	0.01625	0.1517	1|1	1|0	0|0	0|1	0|0	0|0	1|0	0|1	0|0	0|0	0|1	1|1	1|0	1|0	0|1	1|1	1|1	1|1	1|0	1|0	1|0	1|0	0|0	0|1	0|0	0|0	1|0	0|0	0|0	0|0	0|1	0|0	0|0	1|0	0|0	0|0	1|1	1|1	0|0	0|1
PAMAJ00722	200001	224806	207970_T>C_na_upstream_gene_variant,na_downstream_gene_variant	0.01141	0.02732	0.01282	0.1517	0.01625	1|1	0|1	1|1	1|1	1|1	1|0	0|0	1|0	1|0	1|1	1|0	1|0	0|1	1|0	0|0	0|0	0|0	0|1	0|1	0|0	0|1	0|1	1|1	1|0	0|1	1|0	1|0	0|1	1|0	1|1	0|1	0|0	0|1	1|0	1|1	1|0	1|0	1|0	1|1	0|0
PAMAJ00722	200001	224806	220077_G>A_pus7l_downstream_gene_variant,pus7l_downstream_gene_variant	0.01225	0.04333	0.009351	0.03489	0.1053	1|0	0|0	0|0	0|0	0|0	0|0	0|1	0|0	0|1	0|0	1|1	0|1	1|0	0|1	0|1	1|1	1|1	1|0	0|0	0|0	1|0	1|0	0|0	0|0	0|0	1|1	0|1	0|0	0|1	0|0	1|1	1|1	0|0	1|1	0|1	1|1	0|1	1|1	0|0	1|1
PAMAJ01236	4550001	4598772	4550332_G>T_gpx8_upstream_gene_variant,gpx8_upstream_gene_variant	0.01225	0.04333	0.009351	0.03489	0.1053	1|0	1|1	0|1	0|0	0|1	0|0	1|1	1|1	0|1	1|0	0|0	0|0	0|0	0|0	0|0	0|0	0|1	0|1	1|0	0|0	1|1	1|1	0|1	1|1	1|1	1|1	1|1	1|1	1|0	1|0	1|1	0|1	1|0	1|1	1|0	1|0	1|0	1|0	0|0	0|1
PAMAJ01236	4550001	4598772	4558525_T>A_mcidas_upstream_gene_variant,mcidas_downstream_gene_variant,gpx8_downstream_gene_variant	0.01225	0.04333	0.009351	0.03489	0.1053	0|1	0|0	1|1	1|0	0|1	1|0	1|1	0|1	1|1	0|0	0|0	0|0	0|0	0|0	0|0	0|0	0|1	1|0	0|1	0|0	1|1	1|1	1|1	0|0	1|1	1|1	1|1	1|1	1|0	1|0	1|1	0|1	0|0	1|1	1|1	1|1	1|0	1|0	0|1	0|1
PAMAJ01236	4550001	4598772	4563392_A>G_mcidas_intron_variant,mcidas_non_coding_transcript_variant	0.01225	0.04333	0.009351	0.03489	0.1053	0|1	0|1	0|1	0|0	1|1	0|0	0|1	1|1	0|1	1|1	0|0	0|0	0|0	0|0	0|1	0|0	0|0	1|0	0|1	0|0	1|0	1|0	0|1	0|0	1|0	0|1	0|0	0|1	1|0	0|1	0|0	1|1	1|1	1|0	1|0	1|0	0|1	0|1	1|0	1|0
PAMAJ01387	1	50000	19243_G>A_f13a1_downstream_gene_variant,f13a1_downstream_gene_variant	0.01225	0.04333	0.009351	0.03489	0.1053	1|1	0|0	1|0	0|1	1|1	0|0	0|0	0|1	0|1	0|1	1|1	1|1	1|0	1|0	1|1	1|1	1|1	1|1	1|0	1|1	1|1	0|1	1|0	0|0	1|1	1|0	0|1	1|1	0|0	1|1	0|1	1|1	0|0	0|0	0|0	1|1	1|0	0|1	0|0	1|0
PAMAJ01475	1	44722	2730_G>T_	0.01225	0.04333	0.009351	0.03489	0.1053	1|1	0|1	0|1	1|0	1|0	0|0	1|1	1|1	1|0	0|0	1|0	0|0	0|1	0|0	0|0	0|0	1|0	0|0	0|0	0|0	1|1	0|0	0|0	1|1	0|0	0|0	0|0	0|1	0|0	0|0	1|1	1|1	0|0	1|1	0|1	0|1	0|0	1|1	1|0	1|1
PAMAJ01475	1	44722	13527_G>A_	0.01225	0.04333	0.009351	0.03489	0.1053	0|0	1|0	0|0	0|0	1|1	1|1	0|1	1|0	1|0	0|1	1|1	1|1	0|1	1|1	1|1	1|1	1|0	1|1	0|1	1|1	0|0	1|1	1|1	0|0	1|0	1|1	0|1	1|0	1|1	1|1	0|1	1|0	1|1	1|1	0|1	0|1	0|1	0|1	0|1	1|1
PAMAJ01018	800001	818248	802492_T>C_na_upstream_gene_variant,gpr54_intron_variant,gpr54_non_coding_transcript_variant	0.01239	0.003628	0.005193	0.001548	0.3142	0|0	0|1	0|0	1|0	0|0	0|1	1|0	0|1	0|0	1|0	1|1	1|1	1|1	1|1	0|1	1|1	1|1	0|0	0|0	1|1	1|1	0|1	0|0	1|1	1|0	1|0	0|0	0|1	1|1	0|0	0|0	1|0	1|0	0|0	0|1	0|1	0|1	1|0	1|1	1|0
PAMAJ01236	4550001	4598772	4572245_G>C_mcidas_intergenic_region	0.01239	0.003628	0.005193	0.001548	0.3142	1|1	1|0	1|0	1|0	0|1	0|1	1|1	1|1	1|1	1|0	0|0	0|0	0|0	0|0	0|1	0|0	0|0	1|1	1|1	0|0	1|0	0|1	1|1	0|1	0|1	0|1	1|1	1|0	1|1	1|1	1|1	1|1	1|1	0|1	1|1	1|0	1|1	1|1	1|1	1|1
PAMAJ01236	4550001	4598772	4572683_G>A_mcidas_intergenic_region	0.01239	0.003628	0.005193	0.001548	0.3142	1|1	1|0	1|0	1|0	0|1	0|1	1|1	1|1	1|1	1|0	0|0	0|0	0|0	0|0	0|1	0|0	0|0	1|1	1|1	0|0	1|0	0|1	1|1	0|1	0|1	0|1	1|1	1|0	1|1	1|1	1|1	1|1	1|1	0|1	1|1	1|0	1|1	1|1	1|1	1|1
PAMAJ00008	50001	100000	72437_T>A_	0.01239	0.03567	0.0006143	0.01625	0.04334	0|0	0|0	0|0	1|0	1|1	0|0	1|1	1|1	1|1	0|0	0|0	0|0	0|0	0|0	0|0	0|0	0|0	0|0	0|0	0|0	1|1	1|1	0|0	1|1	0|1	0|0	1|1	1|1	0|0	0|0	0|0	0|0	0|0	0|0	0|0	0|0	0|0	1|1	0|1	0|0
PAMAJ00008	50001	100000	72438_T>C_	0.01239	0.03567	0.0006143	0.01625	0.04334	0|0	0|0	0|0	1|0	1|1	0|0	1|1	1|1	1|1	0|0	0|0	0|0	0|0	0|0	0|0	0|0	0|0	0|0	0|0	0|0	1|1	1|1	0|0	1|1	0|1	0|0	1|1	1|1	0|0	0|0	0|0	0|0	0|0	0|0	0|0	0|0	0|0	1|1	0|1	0|0
PAMAJ00008	50001	100000	83934_A>G_	0.01239	0.03567	0.0006143	0.01625	0.04334	0|0	0|0	1|1	0|1	0|0	1|1	0|0	1|1	1|1	0|0	0|0	0|0	0|0	0|0	0|0	0|0	0|0	0|0	0|0	0|0	0|0	0|0	1|1	0|0	1|0	0|1	0|0	0|1	0|0	0|0	0|0	1|0	1|0	1|1	1|1	1|1	0|0	0|0	1|1	0|0
PAMAJ00008	50001	100000	83940_A>G_	0.01239	0.03567	0.0006143	0.01625	0.04334	0|0	0|0	1|1	0|1	0|0	1|1	0|0	1|1	1|1	0|0	0|0	0|0	0|0	0|0	0|0	0|0	0|0	0|0	0|0	0|0	0|0	0|0	1|1	0|0	1|0	0|1	0|0	0|1	0|0	1|0	0|1	1|0	1|0	1|1	1|1	1|1	0|0	0|0	1|1	0|0
PAMAJ00008	50001	100000	88763_A>G_	0.01239	0.03567	0.0006143	0.01625	0.04334	0|0	0|0	0|0	0|0	0|0	0|0	0|0	0|0	0|0	0|0	0|0	1|1	1|0	0|0	0|0	1|1	1|1	1|1	0|0	0|0	0|0	0|0	1|0	0|0	1|0	0|0	0|1	1|1	0|0	0|0	0|0	0|0	0|0	0|0	0|0	0|0	0|0	0|0	0|0	1|0
PAMAJ01387	1	50000	41688_C>T_si:cabz01030277.1_upstream_gene_variant,si:cabz01030277.1_downstream_gene_variant	0.01239	0.03567	0.0006143	0.01625	0.04334	0|0	1|1	1|1	1|0	0|0	0|0	0|0	1|1	0|0	1|1	0|0	0|0	0|0	0|0	0|0	0|0	0|0	0|0	0|0	0|0	1|1	0|0	0|0	1|1	0|0	0|0	0|0	0|0	0|0	1|0	0|0	0|0	1|1	0|1	0|0	0|0	0|0	0|1	0|0	0|0
PAMAJ00008	50001	100000	55162_A>G_na_intergenic_region	0.01239	0.0438	0.001671	0.02864	0.04334	1|1	1|0	1|1	0|0	0|0	0|0	1|0	1|1	1|1	0|0	0|0	0|0	1|0	0|0	0|0	0|0	0|0	0|0	0|0	0|0	1|0	1|1	0|0	0|1	1|1	0|1	1|1	1|0	0|0	0|1	1|1	1|1	1|1	0|0	1|1	0|0	1|1	1|1	1|0	1|0
PAMAJ00008	50001	100000	72687_G>A_	0.01239	0.0438	0.001671	0.02864	0.04334	0|0	0|0	1|1	1|1	0|1	0|0	0|0	0|1	1|1	1|1	1|1	0|1	1|1	1|1	1|1	1|1	1|1	1|1	1|1	1|1	0|1	1|0	0|0	0|1	0|1	1|1	1|0	0|1	1|1	1|1	0|1	1|1	1|1	1|1	1|1	0|1	0|0	0|1	0|0	0|0
PAMAJ00008	50001	100000	72700_C>A_	0.01239	0.0438	0.001671	0.02864	0.04334	0|0	0|0	1|1	1|1	0|1	0|0	0|0	0|1	1|1	1|1	1|1	0|1	1|1	1|1	1|1	1|1	1|1	1|1	1|1	1|1	0|1	1|0	0|0	1|1	0|1	1|1	1|0	0|1	1|1	1|1	1|1	1|1	1|1	1|1	1|1	0|1	0|0	0|1	0|0	0|0
PAMAJ01387	1	50000	5697_A>T_f13a1_upstream_gene_variant,f13a1_upstream_gene_variant	0.01239	0.0438	0.001671	0.02864	0.04334	0|0	0|0	0|0	0|0	0|0	0|0	0|0	0|0	1|0	0|0	0|1	1|1	1|0	0|0	0|0	1|1	1|1	1|1	0|0	0|0	0|0	0|0	0|0	0|0	0|0	0|0	0|0	0|0	0|0	1|0	1|0	0|0	1|0	0|0	0|1	0|0	0|0	0|0	0|0	0|0
PAMAJ01387	1	50000	25490_T>A_f13a1_intergenic_region,si:cabz01030277.1_intergenic_region	0.01273	0.04316	0.05548	0.04334	0.2368	1|0	0|1	0|1	1|0	1|1	1|0	1|0	1|1	1|0	0|1	1|0	0|0	1|0	0|1	1|0	0|0	0|0	0|0	1|0	1|0	1|0	1|1	1|0	1|1	1|0	1|1	1|1	1|1	1|1	0|1	0|1	1|0	0|1	1|0	1|0	0|1	1|1	1|0	1|1	0|1
PAMAJ01387	1	50000	25544_A>G_f13a1_intergenic_region,si:cabz01030277.1_intergenic_region	0.01273	0.04316	0.05548	0.04334	0.2368	1|0	0|1	0|1	1|0	1|1	1|0	1|0	1|1	1|0	0|1	1|0	0|0	1|0	0|1	1|0	0|0	0|0	0|0	1|0	1|0	1|0	1|1	1|0	1|1	1|0	1|1	0|1	1|1	1|1	0|0	0|1	1|0	0|1	1|0	1|0	0|1	0|0	1|0	1|1	0|0
PAMAJ01387	1	50000	5712_C>A_f13a1_upstream_gene_variant,f13a1_upstream_gene_variant	0.01297	0.009404	0.0011	0.0849	0.005418	0|0	0|0	0|0	0|0	0|0	1|0	0|0	0|0	1|0	0|0	1|1	1|1	1|1	0|0	0|0	1|1	1|1	1|1	0|0	0|0	0|0	0|0	0|0	0|0	0|0	0|0	0|0	0|0	0|0	1|0	1|0	0|0	1|1	0|1	0|1	0|0	0|0	0|0	0|0	0|0
PAMAJ00008	50001	100000	50302_C>G_na_intergenic_region	0.01492	0.03567	0.001638	0.01625	0.1053	1|1	0|0	0|1	0|0	0|0	1|1	0|1	1|1	0|0	0|0	0|0	0|0	0|0	0|0	0|0	0|0	0|0	0|0	0|0	0|0	0|0	0|0	0|0	0|0	0|0	0|0	0|0	0|0	0|0	0|0	0|0	0|0	0|0	0|0	0|0	0|0	0|1	0|0	0|0	0|0
PAMAJ00008	50001	100000	77993_C>T_	0.01492	0.03567	0.001638	0.01625	0.1053	0|0	1|0	0|0	0|0	0|0	1|1	0|0	1|0	1|1	1|1	0|0	0|0	0|0	0|0	0|0	0|0	0|0	0|0	0|0	0|0	0|0	0|0	0|0	0|0	0|0	0|0	0|0	0|1	0|0	0|0	0|0	1|1	0|0	0|0	0|0	1|1	0|0	0|0	0|0	0|0
PAMAJ00008	50001	100000	78679_A>G_	0.01492	0.03567	0.001638	0.01625	0.1053	0|0	1|1	1|1	1|1	0|0	1|1	0|1	1|0	0|0	1|1	1|1	1|1	1|1	1|1	1|1	1|1	1|1	1|1	1|1	1|1	0|0	0|0	0|0	0|0	0|0	0|1	0|0	0|0	0|0	1|0	1|0	0|0	1|1	1|1	1|1	0|0	0|0	0|0	1|1	0|0
PAMAJ00008	50001	100000	89798_C>T_	0.01492	0.03567	0.001638	0.01625	0.1053	1|1	0|0	0|1	1|1	0|0	1|1	1|1	1|1	0|0	1|0	1|1	1|1	1|1	1|1	1|1	1|1	1|1	1|1	1|1	1|1	1|1	1|1	1|1	1|1	1|1	1|0	1|1	1|1	1|1	1|1	1|1	1|1	1|0	0|0	0|0	1|1	1|1	1|1	0|0	1|1
PAMAJ01018	800001	818248	810111_T>A_na_intron_variant,na_non_coding_transcript_variant	0.01492	0.03567	0.001638	0.01625	0.1053	0|1	1|1	0|0	1|1	1|1	0|0	0|0	0|1	0|0	0|0	0|0	0|0	0|0	0|0	0|0	0|0	0|0	0|0	0|0	0|0	0|0	0|0	0|0	0|0	0|0	0|0	0|0	0|0	0|0	0|0	0|0	0|0	0|0	0|1	0|1	1|0	0|0	0|0	0|0	0|0
PAMAJ01387	1	50000	8495_T>C_f13a1_intron_variant,f13a1_non_coding_transcript_variant	0.01492	0.03567	0.001638	0.01625	0.1053	0|0	0|0	1|1	1|0	1|1	0|0	0|0	0|1	0|0	1|1	0|0	0|0	0|0	0|0	0|0	0|0	0|0	0|0	0|0	0|0	1|1	1|0	0|0	0|1	1|0	0|0	1|0	0|0	0|0	1|1	1|0	0|1	0|1	1|1	0|1	0|1	0|0	1|0	0|0	1|0
PAMAJ01387	1	50000	26032_A>C_f13a1_intergenic_region,si:cabz01030277.1_intergenic_region	0.01492	0.03567	0.001638	0.01625	0.1053	0|0	0|0	0|0	0|0	0|0	0|0	0|0	0|0	0|0	0|0	0|0	0|0	0|0	0|0	0|1	1|1	1|1	1|1	0|1	0|0	0|0	0|0	0|0	0|0	1|0	0|0	0|0	0|0	0|0	0|0	0|0	0|0	0|0	0|0	0|0	0|0	0|0	0|0	0|0	1|0
PAMAJ01387	1	50000	28912_C>T_si:cabz01030277.1_upstream_gene_variant,f13a1_intergenic_region,si:cabz01030277.1_intergenic_region	0.01492	0.03567	0.001638	0.01625	0.1053	1|1	1|1	1|1	0|1	1|1	0|0	0|0	1|0	1|1	0|0	1|1	1|1	1|1	1|1	1|1	1|1	1|1	1|1	1|1	1|1	0|0	1|0	1|1	0|0	1|1	1|1	0|0	1|1	1|1	1|1	1|1	1|1	1|0	1|1	1|1	1|1	1|1	1|1	1|0	1|1
PAMAJ01475	1	44722	6394_A>G_	0.01492	0.03567	0.001638	0.01625	0.1053	0|0	1|0	1|0	1|1	1|1	1|1	1|1	0|0	1|1	0|0	1|1	1|1	1|1	1|1	1|1	1|1	1|1	1|1	1|1	1|1	0|0	1|1	1|1	0|0	1|0	1|1	1|1	1|0	1|1	1|1	0|0	1|1	1|1	1|1	1|0	1|0	1|1	1|1	1|0	1|1
PAMAJ00008	50001	100000	88844_G>A_	0.01522	0.02732	0.003956	0.01151	0.1517	0|0	0|0	0|0	1|1	0|0	1|0	0|0	0|0	0|0	0|0	0|1	1|1	1|0	0|1	0|0	1|1	1|1	1|1	0|1	0|0	0|0	0|0	1|0	0|0	0|0	0|1	0|0	0|1	0|0	0|0	0|0	0|0	0|0	0|0	0|0	0|0	0|0	0|0	0|0	0|0
PAMAJ01236	4550001	4598772	4570017_A>G_mcidas_intergenic_region	0.01522	0.03337	0.003956	0.08945	0.01625	0|0	0|0	1|0	0|0	0|1	1|1	1|1	0|0	1|1	0|0	1|1	0|1	1|1	1|1	1|1	1|1	1|1	1|0	1|0	1|1	1|0	0|0	1|0	1|1	0|0	0|0	1|0	0|0	0|1	0|1	0|0	0|1	0|0	0|0	1|1	1|0	0|0	0|0	0|1	0|0
PAMAJ00008	50001	100000	78953_C>G_	0.01586	0.05174	0.004181	0.02864	0.1053	0|0	1|1	1|1	1|1	0|0	0|1	0|1	1|0	0|0	1|1	1|1	1|1	1|1	1|1	1|0	1|1	1|1	1|1	1|1	1|1	0|0	0|0	0|0	0|0	0|0	0|0	0|0	0|0	0|0	0|0	0|0	0|0	1|1	0|0	0|0	0|0	0|0	0|0	1|1	0|1
PAMAJ01236	4550001	4598772	4563561_T>G_mcidas_intron_variant,mcidas_non_coding_transcript_variant	0.01586	0.05174	0.004181	0.02864	0.1053	0|0	1|1	0|0	0|0	1|1	0|1	0|1	1|1	0|0	0|1	0|0	0|0	0|0	0|0	0|0	0|0	0|1	0|0	0|0	0|0	1|0	1|0	0|0	0|0	1|0	0|1	0|0	0|1	1|0	0|0	0|0	1|0	1|1	1|0	0|0	0|0	0|1	0|1	1|0	1|0
PAMAJ01387	1	50000	18789_C>A_f13a1_downstream_gene_variant,f13a1_downstream_gene_variant	0.01586	0.05174	0.004181	0.02864	0.1053	1|1	0|0	1|0	0|1	1|1	0|0	0|0	1|1	1|1	0|1	1|1	1|1	1|1	1|0	1|1	1|1	1|1	1|1	1|1	1|1	1|1	1|1	1|0	1|1	1|1	1|1	0|1	1|1	1|1	0|1	0|1	1|1	0|0	0|0	1|0	1|1	1|1	0|1	1|0	1|0
PAMAJ00008	50001	100000	88967_C>T_	0.01597	0.03567	0.0101	0.01625	0.5	1|0	0|0	1|0	1|0	1|1	0|0	0|0	0|0	0|0	0|1	0|0	0|0	0|0	0|0	0|0	0|0	0|0	0|0	0|0	0|0	0|0	0|0	0|0	0|0	0|0	0|0	0|0	0|0	0|0	0|0	0|0	0|0	0|1	1|1	1|1	0|0	0|1	0|0	0|1	0|0
PAMAJ00722	200001	224806	208926_T>G_na_upstream_gene_variant,na_downstream_gene_variant	0.01597	0.03567	0.0101	0.01625	0.5	1|1	1|1	1|0	1|1	1|1	1|1	0|1	0|1	0|1	0|0	1|1	1|1	1|1	1|1	1|1	1|1	1|1	1|1	1|1	1|1	1|0	1|1	1|0	0|1	0|1	0|1	1|1	1|0	0|1	0|0	1|0	1|1	1|0	0|1	1|1	1|1	1|1	0|1	1|1	1|1
PAMAJ01236	4550001	4598772	4558160_G>A_mcidas_upstream_gene_variant,mcidas_downstream_gene_variant,gpx8_downstream_gene_variant	0.01597	0.03567	0.0101	0.01625	0.5	0|0	0|0	0|0	0|0	0|1	0|1	1|1	0|1	0|0	0|1	0|0	0|0	0|0	0|0	0|0	0|0	0|0	0|0	0|0	0|0	1|0	0|0	0|0	0|0	0|0	0|1	0|0	0|0	0|0	0|0	0|0	0|1	0|0	0|0	1|0	1|0	0|0	0|0	0|0	0|0
PAMAJ01236	4550001	4598772	4562599_T>C_mcidas_intron_variant,mcidas_non_coding_transcript_variant	0.01597	0.03567	0.0101	0.01625	0.5	0|0	1|0	0|1	0|0	1|1	0|0	0|1	0|0	0|0	0|1	0|0	0|0	0|0	0|0	0|0	0|0	0|0	0|0	0|0	0|0	1|0	1|0	0|0	0|0	1|0	0|1	0|0	0|1	0|0	0|0	0|0	0|0	1|0	0|0	0|0	0|0	0|0	0|0	0|0	0|0
PAMAJ01236	4550001	4598772	4562660_G>A_mcidas_intron_variant,mcidas_non_coding_transcript_variant	0.01597	0.03567	0.0101	0.01625	0.5	0|0	1|0	0|1	0|0	1|1	0|0	0|1	0|0	0|0	0|1	0|0	0|0	0|0	0|0	0|0	0|0	0|0	0|0	0|0	0|0	1|0	1|0	0|0	0|0	1|0	0|1	0|0	0|1	0|0	0|0	0|0	0|0	1|0	1|0	0|0	0|0	0|0	0|0	0|0	0|0
PAMAJ01387	1	50000	4230_T>A_f13a1_upstream_gene_variant,f13a1_upstream_gene_variant	0.01597	0.03567	0.0101	0.01625	0.5	0|0	0|0	0|0	1|1	1|0	1|0	1|0	0|1	0|0	0|0	0|0	0|0	0|0	0|0	0|0	0|0	0|0	0|0	0|0	0|0	1|0	1|0	0|0	0|1	0|0	0|0	1|1	0|0	0|0	0|0	0|0	0|0	0|1	1|0	0|0	0|0	0|0	0|1	0|1	0|0
PAMAJ01387	1	50000	6921_G>A_f13a1_upstream_gene_variant,f13a1_upstream_gene_variant	0.01597	0.03567	0.0101	0.01625	0.5	0|1	1|0	0|0	0|0	0|0	0|0	1|0	0|1	0|0	1|1	0|0	0|0	0|0	0|0	0|0	0|0	0|0	0|0	0|0	0|0	1|0	1|0	0|0	0|1	0|0	0|0	1|0	0|0	0|0	0|0	0|0	0|0	0|0	0|0	0|0	0|0	0|0	0|0	0|0	0|0
PAMAJ01387	1	50000	9529_C>T_f13a1_synonymous_variant,f13a1_non_coding_transcript_variant	0.01597	0.03567	0.0101	0.01625	0.5	0|1	0|0	0|0	1|1	0|0	0|0	1|0	0|0	0|1	0|1	0|0	0|0	0|0	0|0	0|0	0|0	0|0	0|0	0|0	0|0	0|0	0|0	0|0	0|0	0|0	0|0	0|0	0|0	0|0	0|0	0|0	1|0	1|1	0|0	0|0	1|0	0|0	0|0	0|1	1|0
PAMAJ01387	1	50000	19828_G>C_f13a1_downstream_gene_variant,f13a1_downstream_gene_variant	0.01597	0.03567	0.0101	0.01625	0.5	0|0	0|1	0|1	1|0	0|0	1|1	0|0	0|0	0|0	1|0	0|0	0|0	0|0	0|0	0|0	0|0	0|0	0|0	0|0	0|0	0|0	0|0	0|1	0|0	0|0	0|0	0|0	0|0	0|0	1|0	1|0	0|0	0|0	1|1	0|1	0|0	0|0	1|0	0|0	0|0
PAMAJ01387	1	50000	28734_C>T_si:cabz01030277.1_upstream_gene_variant,f13a1_intergenic_region,si:cabz01030277.1_intergenic_region	0.01597	0.03567	0.0101	0.01625	0.5	1|1	1|1	1|1	0|1	1|1	1|0	0|0	1|0	1|1	0|1	1|1	1|1	1|1	1|1	1|1	1|1	1|1	1|1	1|1	1|1	1|0	1|0	1|1	0|0	1|1	1|1	0|0	1|1	1|1	1|1	1|1	1|1	1|1	1|1	1|1	1|1	1|1	1|1	1|1	1|1
PAMAJ01475	1	44722	4890_G>A_	0.01597	0.03567	0.0101	0.01625	0.5	0|1	0|0	0|1	0|0	0|0	0|0	0|1	0|0	1|0	1|1	0|0	0|0	0|0	0|0	0|0	0|0	0|0	0|0	0|0	0|0	0|0	0|0	0|0	0|0	0|1	0|0	0|0	0|0	0|0	0|0	0|1	1|1	0|0	1|1	0|1	0|1	0|0	1|0	0|0	1|1
PAMAJ01475	1	44722	4893_T>C_	0.01597	0.03567	0.0101	0.01625	0.5	0|1	0|0	0|1	0|0	0|0	0|0	0|1	0|0	1|0	1|1	0|0	0|0	0|0	0|0	0|0	0|0	0|0	0|0	0|0	0|0	0|0	0|0	0|0	0|0	0|1	0|0	0|0	0|0	0|0	0|0	0|1	1|1	0|0	1|1	0|1	0|1	0|0	1|0	0|0	1|1
PAMAJ01475	1	44722	12330_G>A_	0.01597	0.03567	0.0101	0.01625	0.5	0|0	1|1	1|0	1|0	1|1	1|1	1|0	1|1	1|1	1|0	1|1	1|1	1|1	1|1	1|1	1|1	1|1	1|1	1|1	1|1	0|0	1|1	1|1	0|0	1|1	1|1	1|1	1|0	1|1	1|1	0|1	1|1	1|1	1|1	1|1	1|1	1|1	1|1	1|1	1|1
PAMAJ01387	1	50000	16082_T>G_f13a1_downstream_gene_variant,f13a1_downstream_gene_variant	0.01597	0.05222	0.04792	0.02864	0.5	0|1	1|0	0|1	1|1	1|0	0|0	1|0	1|0	1|0	1|0	0|0	0|0	0|0	0|1	1|0	0|0	0|0	0|0	0|1	0|1	0|1	0|0	0|0	1|0	1|0	0|1	0|1	0|0	1|1	0|1	0|0	0|1	1|1	0|0	1|0	0|1	0|0	0|0	0|1	0|1
PAMAJ01387	1	50000	16088_T>C_f13a1_downstream_gene_variant,f13a1_downstream_gene_variant	0.01597	0.05222	0.04792	0.02864	0.5	0|1	1|0	0|1	1|1	1|0	0|0	1|0	1|0	1|0	1|0	0|0	0|0	0|0	0|1	1|0	0|0	0|0	0|0	0|1	0|1	0|1	0|0	0|0	1|0	1|0	0|1	0|1	0|0	1|1	0|1	0|0	0|1	1|1	0|0	1|0	0|1	0|0	0|0	0|1	0|1
PAMAJ01387	1	50000	23202_C>T_f13a1_intergenic_region,si:cabz01030277.1_intergenic_region	0.01597	0.05222	0.04792	0.02864	0.5	1|0	1|0	1|0	1|0	0|0	1|0	1|0	1|0	1|1	1|0	0|0	0|0	0|0	0|1	1|0	0|0	0|0	0|0	1|0	1|0	0|0	0|0	0|1	1|0	0|0	0|1	1|0	0|0	1|1	1|0	1|0	0|0	1|0	0|1	1|0	0|0	0|0	0|1	1|0	0|0
PAMAJ01387	1	50000	22492_T>C_f13a1_intergenic_region,si:cabz01030277.1_intergenic_region	0.01667	0.01353	0.02678	0.005418	0.5	1|0	0|1	1|0	0|1	0|0	1|0	0|0	0|1	1|0	1|0	0|1	1|1	0|0	1|1	0|1	1|1	1|1	1|1	0|1	1|1	0|1	0|1	0|1	0|1	0|1	0|0	0|1	0|0	0|0	1|0	1|0	0|1	0|1	1|0	1|0	1|0	0|0	0|1	0|1	0|0
PAMAJ00008	50001	100000	74499_C>T_	0.01667	0.03567	0.004158	0.01625	0.2368	1|1	0|0	0|1	0|0	1|1	0|0	0|1	0|0	0|1	0|0	0|0	0|0	0|0	0|0	0|0	0|0	0|0	0|0	0|0	0|0	1|1	0|0	1|1	1|0	1|1	0|0	0|0	0|0	0|0	0|0	1|1	0|0	0|0	0|0	0|0	0|0	0|0	1|1	0|0	0|0
PAMAJ00722	200001	224806	217201_C>T_pus7l_intron_variant,pus7l_non_coding_transcript_variant	0.01667	0.03567	0.004158	0.01625	0.2368	0|0	0|0	0|0	0|0	0|0	0|0	0|0	0|0	0|0	0|0	0|0	0|1	1|0	0|0	0|1	1|1	1|1	0|0	0|0	0|0	0|0	0|0	0|0	0|1	0|0	0|0	0|0	0|0	0|1	0|0	0|0	1|0	0|0	0|0	0|0	0|0	0|0	0|1	0|0	1|1
PAMAJ01236	4550001	4598772	4561038_G>A_mcidas_upstream_gene_variant,gpx8_intergenic_region,mcidas_intergenic_region	0.01667	0.03567	0.004158	0.01625	0.2368	0|0	1|0	1|1	0|0	0|0	1|1	0|0	0|1	0|0	0|1	0|0	0|0	0|0	0|0	0|0	0|0	0|0	0|0	0|0	0|0	1|0	0|1	0|0	0|0	0|1	1|0	0|1	1|0	0|0	0|0	0|0	0|0	0|0	0|1	0|1	0|0	0|0	0|0	0|1	0|0
PAMAJ01387	1	50000	2794_A>G_f13a1_intergenic_region	0.01667	0.03567	0.004158	0.01625	0.2368	0|0	0|0	0|1	0|0	1|1	1|0	0|0	0|1	1|1	0|0	0|0	0|0	0|0	0|0	0|0	0|0	0|0	0|0	0|0	0|0	1|0	1|0	1|0	0|1	0|0	0|0	0|1	0|0	0|0	0|0	0|0	0|0	0|0	0|0	0|0	0|0	0|0	0|0	1|0	0|0
PAMAJ01387	1	50000	12549_A>G_f13a1_intron_variant,f13a1_non_coding_transcript_variant	0.01667	0.03567	0.004158	0.01625	0.2368	0|0	0|0	0|1	1|1	0|1	1|0	0|0	0|0	1|1	0|0	0|0	0|0	0|0	0|0	0|0	0|0	0|0	0|0	0|0	0|0	0|0	0|0	0|0	0|0	0|0	0|0	0|0	0|0	0|0	0|0	0|1	1|0	0|1	0|0	0|0	1|0	1|1	0|1	1|1	1|0
PAMAJ01387	1	50000	12956_T>C_f13a1_intron_variant,f13a1_non_coding_transcript_variant	0.01667	0.03567	0.004158	0.01625	0.2368	0|1	0|0	0|1	1|1	0|1	0|0	0|0	0|0	1|1	0|0	0|0	0|0	0|0	0|0	0|0	0|0	0|0	0|0	0|0	0|0	0|0	0|0	1|0	0|0	0|0	0|0	0|0	0|0	0|0	1|0	1|0	0|0	0|1	1|1	0|1	0|0	0|0	1|0	1|1	0|0
PAMAJ01387	1	50000	15038_A>T_f13a1_downstream_gene_variant,f13a1_downstream_gene_variant	0.01667	0.03567	0.004158	0.01625	0.2368	0|1	0|0	0|1	0|0	0|1	1|1	0|0	0|0	1|1	0|0	0|0	0|0	0|0	0|0	0|0	0|0	0|0	0|0	0|0	0|0	0|0	0|0	0|0	0|0	0|0	0|0	0|0	0|0	0|0	0|0	0|0	1|0	0|1	1|0	0|0	1|0	0|0	1|0	1|1	0|0
PAMAJ01387	1	50000	20807_C>T_f13a1_intergenic_region,si:cabz01030277.1_intergenic_region	0.01667	0.03567	0.004158	0.01625	0.2368	0|0	0|1	0|1	1|0	0|0	1|1	0|0	0|0	0|0	1|1	0|0	0|0	0|0	0|0	0|0	0|0	0|0	0|0	0|0	0|0	0|0	0|0	0|1	0|0	0|0	0|0	0|0	0|0	0|0	1|0	1|0	0|0	0|0	1|1	0|1	0|0	0|0	1|0	0|0	0|0
PAMAJ01387	1	50000	20830_C>T_f13a1_intergenic_region,si:cabz01030277.1_intergenic_region	0.01667	0.03567	0.004158	0.01625	0.2368	0|0	0|1	0|1	1|0	0|0	1|1	0|0	0|0	0|0	1|1	0|0	0|0	0|0	0|0	0|0	0|0	0|0	0|0	0|0	0|0	0|0	0|0	0|1	0|0	0|0	0|0	0|0	0|0	0|0	1|0	1|0	0|0	0|0	1|1	0|1	0|0	0|0	1|0	1|0	0|0
PAMAJ01387	1	50000	21359_T>G_f13a1_intergenic_region,si:cabz01030277.1_intergenic_region	0.01667	0.03567	0.004158	0.01625	0.2368	0|0	0|1	0|1	1|0	0|0	1|1	0|0	0|0	0|0	1|1	0|0	0|0	0|0	0|0	0|0	0|0	0|0	0|0	0|0	0|0	0|0	0|0	0|1	0|0	0|0	0|0	0|0	0|0	0|0	1|0	1|0	0|0	0|0	1|1	0|1	0|0	0|0	1|0	1|0	0|0
PAMAJ01475	1	44722	4941_A>C_	0.01667	0.03567	0.004158	0.01625	0.2368	0|1	0|0	0|0	0|0	0|0	0|0	1|1	0|1	1|0	1|1	0|0	0|0	0|0	0|0	0|0	0|0	0|0	0|0	0|0	0|0	0|0	0|0	0|0	0|0	0|1	0|0	0|0	0|0	0|0	0|0	0|1	1|0	0|0	1|1	0|1	0|1	0|0	1|1	0|0	1|1
PAMAJ01475	1	44722	5369_T>C_	0.01667	0.03567	0.004158	0.01625	0.2368	0|0	1|0	1|0	1|1	1|1	1|1	0|0	1|1	0|1	1|1	1|1	1|1	1|1	1|1	1|1	1|1	1|1	1|1	1|1	1|1	1|1	1|1	1|1	1|1	1|1	1|1	1|1	1|1	0|1	1|1	1|1	0|1	1|1	0|0	1|1	1|1	1|1	1|1	1|1	0|0
PAMAJ00008	50001	100000	87447_A>G_	0.01667	0.05564	0.02037	0.03489	0.2368	1|1	1|1	0|0	0|1	1|0	0|1	1|0	0|1	0|1	0|0	0|1	0|0	0|0	1|0	0|0	0|0	0|0	0|0	1|0	0|0	0|0	0|1	1|1	1|0	1|0	1|1	0|0	1|0	0|0	0|0	1|1	1|1	1|1	1|1	1|1	1|1	0|0	0|0	0|1	1|1
PAMAJ01236	4550001	4598772	4570309_A>G_mcidas_intergenic_region	0.01667	0.05564	0.02037	0.03489	0.2368	1|0	0|0	1|1	1|0	1|1	1|0	0|1	1|0	0|1	0|0	1|1	1|1	1|1	1|1	1|0	1|1	1|1	0|1	0|1	1|1	0|0	0|1	0|1	0|0	0|1	0|1	1|1	1|0	1|0	1|0	0|0	1|1	0|1	1|0	1|0	1|0	0|1	0|1	1|0	1|0
PAMAJ01387	1	50000	13810_T>C_f13a1_synonymous_variant,f13a1_non_coding_transcript_variant	0.01667	0.05564	0.02037	0.03489	0.2368	0|1	0|1	0|1	0|1	0|1	1|1	0|0	0|0	1|1	1|0	1|0	0|0	0|1	0|0	0|0	0|0	0|0	0|1	0|0	0|0	0|0	0|1	1|1	0|0	0|1	1|0	0|0	1|1	0|0	0|0	0|1	1|0	0|1	1|0	0|0	1|0	1|1	1|1	1|1	1|0
PAMAJ00722	200001	224806	207903_C>G_na_upstream_gene_variant,na_downstream_gene_variant	0.01667	0.0562	0.02678	0.07043	0.1053	1|1	0|1	1|1	1|1	1|1	1|0	0|1	1|0	1|0	1|1	1|0	1|0	0|1	1|1	0|0	0|0	0|0	0|1	0|1	0|1	0|1	0|1	1|1	1|0	1|1	1|0	1|0	0|1	1|0	1|1	0|1	0|0	0|0	1|0	1|1	1|0	1|0	1|0	0|1	0|0
PAMAJ01236	4550001	4598772	4559690_G>T_mcidas_upstream_gene_variant,gpx8_intergenic_region,mcidas_intergenic_region	0.01683	0.04979	0.01124	0.0849	0.04334	1|1	1|1	0|0	0|0	1|1	0|1	1|0	1|1	1|0	1|0	0|0	0|0	0|0	0|0	0|1	0|0	0|1	1|0	0|1	0|0	1|0	0|0	0|1	1|0	0|0	0|0	1|0	0|0	1|1	0|1	0|0	1|0	1|1	0|0	0|0	0|0	0|1	0|1	1|0	1|0
PAMAJ01236	4550001	4598772	4563573_T>G_mcidas_intron_variant,mcidas_non_coding_transcript_variant	0.01683	0.04979	0.01124	0.0849	0.04334	1|1	0|0	1|0	1|1	0|0	1|0	1|0	0|0	1|0	0|0	1|1	1|1	1|1	1|1	1|0	1|1	1|0	0|1	1|0	1|1	0|1	0|1	1|0	1|1	0|1	1|0	1|1	1|0	0|1	1|0	1|1	0|0	0|0	0|1	0|1	0|1	1|0	1|0	0|1	0|1
PAMAJ01236	4550001	4598772	4563575_A>C_mcidas_intron_variant,mcidas_non_coding_transcript_variant	0.01683	0.04979	0.01124	0.0849	0.04334	0|0	1|1	0|1	0|0	1|1	0|1	0|1	1|1	0|1	1|1	0|0	0|0	0|0	0|0	0|1	0|0	0|1	1|0	0|1	0|0	1|0	1|0	0|1	0|0	1|0	0|1	0|0	0|1	1|0	0|1	0|0	1|1	1|1	1|0	1|0	1|0	0|1	0|1	1|0	1|0
PAMAJ01475	1	44722	5065_G>C_	0.01683	0.04979	0.01124	0.0849	0.04334	0|1	0|1	0|0	1|1	0|1	0|0	1|1	1|1	1|0	1|1	1|0	0|0	1|0	0|0	0|0	0|0	0|1	0|0	0|1	0|0	1|1	0|0	0|0	1|1	0|1	0|0	0|0	0|1	0|0	0|0	1|1	1|1	0|0	1|1	0|0	0|0	0|1	1|1	1|0	1|1
PAMAJ01475	1	44722	5071_C>A_	0.01683	0.04979	0.01124	0.0849	0.04334	0|1	0|1	0|0	1|1	0|1	0|0	1|1	1|1	1|0	1|1	1|0	0|0	1|0	0|0	0|0	0|0	0|1	0|0	0|1	0|0	1|1	0|0	0|0	1|1	0|1	0|0	0|0	0|1	0|0	0|0	1|1	1|1	0|0	1|1	0|0	0|0	0|1	1|1	1|0	1|1
PAMAJ01475	1	44722	5293_A>C_	0.01683	0.04979	0.01124	0.0849	0.04334	1|1	0|1	0|1	1|1	1|1	0|0	1|0	0|1	0|0	1|1	1|0	0|0	1|0	0|0	0|0	0|0	0|1	0|0	0|1	0|0	1|1	0|0	0|0	1|1	0|1	0|0	0|0	0|1	0|0	0|0	1|0	0|1	0|0	0|0	0|1	0|1	0|1	1|1	1|0	0|0
PAMAJ01475	1	44722	14180_G>A_	0.01683	0.04979	0.01124	0.0849	0.04334	0|0	1|0	1|0	0|1	0|0	1|1	0|0	0|0	1|1	0|1	1|0	1|1	1|0	1|1	1|1	1|1	0|1	1|1	0|1	1|1	1|1	1|1	1|1	1|1	1|0	1|1	1|1	1|1	1|1	1|1	0|1	0|0	1|1	0|0	0|1	0|1	0|1	0|0	1|0	0|0
PAMAJ01236	4550001	4598772	4558568_G>A_mcidas_upstream_gene_variant,mcidas_downstream_gene_variant,gpx8_downstream_gene_variant	0.01908	NaN	0.04574	0.02864	1	0|1	0|0	0|0	0|0	0|1	1|0	1|0	0|0	0|1	1|0	0|0	0|0	0|0	0|0	0|0	0|0	0|1	0|0	0|0	0|0	1|1	0|1	0|0	0|0	0|1	1|0	1|0	1|0	1|0	0|0	0|0	0|0	0|0	0|1	0|0	0|1	0|0	0|0	0|0	0|0
PAMAJ01387	1	50000	19210_A>T_f13a1_downstream_gene_variant,f13a1_downstream_gene_variant	0.01908	NaN	0.04574	0.02864	1	1|0	1|1	1|1	1|1	1|0	0|1	0|1	0|1	1|1	1|0	1|1	1|1	1|1	1|1	1|1	1|1	1|1	1|0	1|1	1|1	1|1	1|1	0|1	1|1	1|1	1|1	1|1	1|1	1|1	1|1	1|1	1|0	1|0	1|1	1|1	1|1	1|0	1|0	1|1	1|0
PAMAJ01387	1	50000	23168_C>A_f13a1_intergenic_region,si:cabz01030277.1_intergenic_region	0.01908	NaN	0.088	0.02864	1	0|1	0|1	0|1	0|1	1|1	0|1	0|1	0|1	1|0	0|1	1|1	1|1	1|1	1|0	0|1	1|1	1|1	1|1	0|1	0|1	1|1	1|1	1|0	0|1	1|1	1|0	0|1	1|1	0|0	0|1	0|1	1|1	0|1	1|0	0|1	1|1	1|1	1|0	0|1	0|1
PAMAJ00722	200001	224806	207978_G>T_na_upstream_gene_variant,na_downstream_gene_variant	0.01929	0.03307	0.02808	0.01625	0.291	1|1	0|1	1|1	1|1	1|1	1|0	0|0	1|0	1|0	1|1	1|0	1|0	0|1	1|0	0|0	0|0	0|0	0|1	0|1	0|1	0|1	0|1	1|1	1|0	0|1	1|0	1|0	0|1	1|0	1|1	0|1	0|0	0|1	1|0	1|1	1|0	1|0	1|0	1|1	0|0
PAMAJ00722	200001	224806	208214_C>G_na_upstream_gene_variant,na_downstream_gene_variant	0.01929	0.03307	0.02808	0.01625	0.291	1|1	0|1	1|1	1|1	1|1	1|0	0|1	1|0	0|0	1|1	1|0	1|0	0|1	1|0	0|0	0|0	0|0	0|1	0|1	0|1	0|1	0|1	1|1	1|0	1|1	1|0	1|0	0|1	1|0	1|1	0|1	0|0	0|0	1|0	1|1	1|0	1|0	1|0	0|1	0|0
PAMAJ00008	50001	100000	84243_G>A_	0.01929	0.05718	0.009828	0.02864	0.2368	1|0	0|0	1|1	1|0	1|1	1|0	1|0	0|0	1|1	1|1	1|1	1|1	1|1	1|1	1|1	1|1	1|1	1|1	0|1	1|1	1|1	1|0	0|0	1|1	0|0	1|0	1|1	1|0	1|1	1|1	1|1	0|1	1|1	0|1	1|0	0|0	0|1	1|0	1|0	1|1
PAMAJ00722	200001	224806	209065_C>T_na_upstream_gene_variant,na_downstream_gene_variant	0.01929	0.05718	0.009828	0.02864	0.2368	1|1	1|1	1|0	1|0	1|1	1|1	0|0	0|1	0|1	0|0	1|1	1|1	1|1	1|1	1|1	1|1	1|1	1|0	1|1	1|1	1|0	1|1	1|0	0|1	0|1	0|1	1|1	1|0	0|1	0|0	1|0	1|1	1|0	0|1	1|1	1|1	1|1	0|1	0|1	1|1
PAMAJ01236	4550001	4598772	4561700_G>A_mcidas_synonymous_variant,mcidas_non_coding_transcript_variant	0.01929	0.05718	0.009828	0.02864	0.2368	1|0	0|0	1|1	0|0	0|0	1|1	1|0	0|1	0|0	1|0	0|0	0|0	0|0	0|0	0|0	0|0	0|1	0|0	0|0	0|0	0|0	0|1	0|0	0|0	0|1	1|0	0|1	1|0	0|1	0|0	0|0	1|0	0|1	0|0	0|1	0|1	0|1	0|1	1|1	1|0
PAMAJ01387	1	50000	17387_G>A_f13a1_downstream_gene_variant,f13a1_downstream_gene_variant	0.01929	0.05718	0.009828	0.02864	0.2368	1|1	0|0	1|0	0|1	1|1	1|1	0|0	1|1	0|1	0|1	1|1	1|0	1|1	1|1	1|1	1|1	1|1	1|1	1|1	1|1	1|1	1|1	0|1	1|1	1|1	1|1	0|1	1|1	1|1	0|1	0|0	1|1	0|0	1|0	1|0	1|1	0|0	1|0	1|0	0|0
PAMAJ01475	1	44722	4591_G>C_	0.01929	0.05718	0.009828	0.02864	0.2368	1|1	1|1	1|0	0|1	1|1	1|1	0|0	1|0	0|1	0|0	0|1	1|1	1|1	1|1	1|1	1|1	1|1	1|1	1|1	1|1	1|1	1|1	1|1	1|1	0|0	1|1	1|1	1|1	1|1	1|1	1|0	0|0	1|1	1|0	1|1	1|1	1|1	0|0	1|1	0|0
PAMAJ01236	4550001	4598772	4551253_C>G_gpx8_upstream_gene_variant,gpx8_upstream_gene_variant	0.01929	0.06209	0.01548	0.03489	0.2368	0|0	0|0	1|0	0|0	1|0	0|1	0|1	0|1	1|1	1|1	0|0	0|0	0|0	0|0	0|0	0|0	0|0	0|1	1|0	0|0	0|1	1|0	0|1	1|0	1|0	0|1	1|1	0|1	1|1	1|0	1|1	1|1	1|1	1|0	1|1	1|1	1|1	1|1	1|1	1|1
PAMAJ01387	1	50000	10060_G>A_f13a1_intron_variant,f13a1_non_coding_transcript_variant	0.01929	0.06209	0.01548	0.03489	0.2368	1|0	1|1	1|1	0|1	0|1	0|1	0|0	1|1	0|0	0|1	0|1	1|1	1|0	1|1	1|1	1|1	1|1	1|1	1|1	1|1	1|1	1|0	1|0	1|1	1|0	0|1	1|0	0|0	1|1	1|1	1|0	0|1	0|0	1|1	1|1	0|1	0|0	1|0	0|0	0|0
PAMAJ01475	1	44722	4916_A>G_	0.01929	0.06209	0.01548	0.03489	0.2368	0|1	0|0	0|1	1|0	0|0	0|0	1|1	0|1	1|0	1|1	1|0	0|0	0|0	0|0	0|0	0|0	0|1	0|0	0|0	0|0	0|0	0|0	0|0	0|0	0|1	0|0	0|0	0|0	0|0	0|0	0|1	1|1	0|0	1|1	0|1	0|1	0|0	1|1	0|0	1|1
PAMAJ01018	800001	818248	810421_C>T_na_intron_variant,na_non_coding_transcript_variant	0.01993	0.02253	0.005193	0.009883	0.1749	1|0	0|0	1|1	0|1	0|0	1|0	0|0	0|0	1|0	0|0	1|1	1|1	1|1	1|1	0|1	1|1	1|1	0|0	0|0	1|1	1|1	0|1	0|0	1|0	1|0	1|0	0|0	0|1	1|1	0|0	0|0	1|0	1|0	0|0	1|0	1|0	1|0	1|0	1|1	1|0
PAMAJ00008	50001	100000	72282_A>G_	0.01993	0.02812	0.001671	0.07043	0.01625	0|0	0|0	1|1	1|1	1|1	1|1	1|1	0|0	0|0	0|0	1|1	1|1	1|1	1|1	1|0	1|1	1|1	1|1	1|1	1|1	1|1	1|1	0|0	0|1	1|1	0|0	1|1	1|1	0|0	1|1	1|1	0|0	1|1	1|1	1|1	0|0	0|0	1|1	1|1	1|1
PAMAJ01387	1	50000	5629_G>C_f13a1_upstream_gene_variant,f13a1_upstream_gene_variant	0.01993	0.02812	0.001671	0.07043	0.01625	1|0	0|0	0|0	0|0	0|0	0|0	0|0	0|0	0|0	0|0	0|0	1|1	1|1	0|0	0|0	1|1	1|1	1|1	0|0	0|0	0|0	0|0	0|0	0|0	0|0	0|0	0|0	0|0	0|0	1|0	0|0	0|0	1|1	0|1	0|0	0|0	0|0	0|0	0|0	0|0
PAMAJ01236	4550001	4598772	4551571_C>T_gpx8_upstream_gene_variant,gpx8_upstream_gene_variant	0.01993	0.05581	0.005193	0.0849	0.02864	0|0	0|0	0|1	1|0	0|1	0|0	1|1	0|0	0|0	0|0	1|1	1|1	1|1	1|1	1|0	1|1	1|0	0|0	0|0	1|1	0|0	0|0	0|0	0|0	0|0	0|0	0|0	0|0	0|0	0|0	0|0	0|0	1|0	0|0	0|0	0|0	0|0	0|0	0|0	0|0
PAMAJ01236	4550001	4598772	4551977_C>A_gpx8_upstream_gene_variant,gpx8_upstream_gene_variant	0.01993	0.05581	0.005193	0.0849	0.02864	0|0	0|0	0|0	1|1	0|1	1|0	0|0	0|0	0|0	1|0	1|1	1|0	1|1	1|1	1|0	1|1	1|1	0|0	0|0	1|1	0|0	0|0	0|0	0|0	0|0	0|0	0|0	0|0	0|1	0|0	0|0	1|0	0|1	1|0	0|1	0|0	0|1	0|1	0|1	1|0
PAMAJ01236	4550001	4598772	4552955_T>C_gpx8_upstream_gene_variant,gpx8_upstream_gene_variant	0.01993	0.05581	0.005193	0.0849	0.02864	0|1	0|0	1|1	0|0	0|0	0|0	0|1	0|0	0|1	0|0	1|1	1|1	1|1	1|1	1|0	1|1	1|0	0|0	0|0	1|1	0|1	0|0	0|0	1|1	0|0	0|0	0|0	0|0	1|0	0|0	0|0	0|0	0|0	0|0	0|0	0|0	0|0	0|0	0|0	0|0
PAMAJ01475	1	44722	16485_C>T_	0.01993	0.05581	0.005193	0.0849	0.02864	0|0	1|0	1|0	0|0	0|0	1|1	0|0	0|0	1|1	0|0	0|1	1|1	0|1	1|1	1|1	1|1	1|0	1|1	0|0	1|1	0|0	1|1	1|1	0|0	1|0	1|1	0|0	1|0	1|1	1|1	0|0	0|0	1|1	0|0	0|1	1|1	0|0	0|0	0|0	0|0
PAMAJ01236	4550001	4598772	4567191_G>T_mcidas_upstream_gene_variant,mcidas_downstream_gene_variant	0.02092	0.01312	0.01282	0.3142	0.005418	1|0	0|0	0|1	0|0	0|1	0|0	0|0	1|0	1|0	1|0	1|1	1|1	1|1	1|1	1|0	1|1	1|0	0|0	0|0	1|1	1|0	1|0	0|0	1|0	1|0	0|1	0|0	0|1	1|0	0|0	1|1	1|0	0|1	0|1	0|0	0|0	1|1	1|1	0|1	1|1
PAMAJ01387	1	50000	5590_G>T_f13a1_upstream_gene_variant,f13a1_upstream_gene_variant	0.02092	0.01312	0.01282	0.3142	0.005418	1|0	0|1	1|0	0|0	0|0	0|0	1|0	0|1	1|0	0|0	1|1	1|1	1|1	0|0	0|1	1|1	1|1	1|1	0|0	0|1	0|0	1|1	0|1	0|1	1|0	1|0	0|1	1|1	0|0	1|0	1|0	0|0	1|1	1|1	0|0	0|0	0|0	0|1	0|1	0|0
PAMAJ01018	800001	818248	809319_T>C_na_intron_variant,na_non_coding_transcript_variant	0.0214	0.06112	0.0218	0.02864	0.5	0|0	1|0	0|1	0|0	0|1	1|0	0|0	1|0	1|1	0|0	0|0	0|0	0|0	0|0	0|0	0|0	1|0	0|0	0|0	0|0	0|0	0|0	0|0	0|0	0|0	0|0	0|0	0|0	0|0	0|0	1|1	0|0	0|0	1|0	1|0	1|0	1|0	0|1	0|0	0|1
PAMAJ01475	1	44722	1898_A>G_	0.0214	0.06112	0.0218	0.02864	0.5	1|1	0|1	0|1	1|0	1|0	0|0	0|0	0|1	0|0	0|0	0|0	0|0	0|0	0|0	0|0	0|0	0|0	0|0	0|1	0|0	1|1	0|0	0|0	1|1	0|0	0|0	0|0	0|1	0|0	0|0	1|1	0|1	0|0	1|0	0|1	0|1	0|1	1|0	0|0	1|1
PAMAJ01475	1	44722	3371_G>C_	0.0214	0.06112	0.0218	0.02864	0.5	1|1	0|1	0|0	1|0	0|1	0|0	0|0	1|0	0|0	0|1	0|0	0|0	0|0	0|0	0|0	0|0	0|0	0|0	0|1	0|0	1|1	0|0	0|0	1|1	0|0	0|0	0|0	0|1	0|0	0|0	1|0	1|0	0|0	1|0	0|1	0|1	0|1	1|0	1|0	1|1
PAMAJ01475	1	44722	3374_C>T_	0.0214	0.06112	0.0218	0.02864	0.5	1|1	0|1	0|0	1|0	0|1	0|0	0|0	1|0	0|0	0|1	0|0	0|0	0|0	0|0	0|0	0|0	0|0	0|0	0|1	0|0	1|1	0|0	0|0	1|1	0|0	0|0	0|0	0|1	0|0	0|0	1|0	1|0	0|0	1|0	0|1	0|1	0|1	1|0	1|0	1|1
PAMAJ01475	1	44722	3533_T>A_	0.0214	0.06112	0.0218	0.02864	0.5	1|0	0|1	0|0	1|0	1|1	0|0	0|0	1|0	0|0	0|1	0|0	0|0	0|0	0|0	0|0	0|0	0|0	0|0	0|1	0|0	1|1	0|0	0|0	1|1	0|0	0|0	0|0	0|1	0|0	0|0	1|0	1|0	0|0	1|0	0|1	0|1	1|1	1|0	1|1	1|1
PAMAJ01475	1	44722	7037_G>T_	0.0214	0.06112	0.0218	0.02864	0.5	1|0	0|0	0|1	1|1	1|0	0|0	0|0	0|1	0|0	1|0	0|0	0|0	0|0	0|0	0|0	0|0	0|0	0|0	0|1	0|0	1|1	0|0	0|0	1|1	0|0	0|0	0|0	0|1	0|0	0|0	1|0	0|0	0|0	0|0	0|0	0|0	0|1	0|0	0|0	0|0
PAMAJ01475	1	44722	7041_G>A_	0.0214	0.06112	0.0218	0.02864	0.5	1|0	0|0	0|1	1|1	1|0	0|0	0|0	0|1	0|0	1|0	0|0	0|0	0|0	0|0	0|0	0|0	0|0	0|0	0|1	0|0	1|1	0|0	0|0	1|1	0|0	0|0	0|0	0|1	0|0	0|0	1|0	0|0	0|0	0|0	0|0	0|0	0|1	0|0	0|0	0|0
PAMAJ01475	1	44722	30726_A>G_	0.022	0.02643	0.009351	0.01151	0.291	1|1	1|1	1|1	1|1	1|1	0|0	0|1	1|1	1|1	1|1	1|0	1|0	1|0	1|1	0|0	0|1	1|1	0|0	0|0	0|1	1|1	0|1	1|1	1|1	1|1	1|1	1|0	0|1	1|1	1|1	1|1	1|1	1|1	1|1	0|1	1|1	1|1	1|1	1|1	1|1
PAMAJ01018	800001	818248	810349_C>T_na_intron_variant,na_non_coding_transcript_variant	0.022	0.06081	0.009351	0.08945	0.04334	1|0	0|1	1|1	1|0	1|1	1|1	1|1	0|0	0|0	0|0	0|0	0|0	0|0	0|0	1|0	0|0	0|0	1|0	0|1	0|0	1|0	0|1	0|1	0|0	1|0	1|0	0|0	0|1	0|1	1|0	0|0	1|0	1|0	1|0	0|0	0|0	1|0	1|0	0|1	1|0
PAMAJ01236	4550001	4598772	4561292_A>T_mcidas_upstream_gene_variant,gpx8_intergenic_region,mcidas_intergenic_region	0.022	0.06081	0.009351	0.08945	0.04334	0|0	0|1	0|0	1|1	1|1	0|0	1|1	1|0	0|0	1|0	1|1	1|1	1|1	1|1	1|0	1|1	1|1	0|1	1|0	1|1	0|1	1|0	1|0	0|1	1|0	0|1	1|0	0|1	1|0	1|0	1|1	0|0	1|0	1|0	0|0	0|0	1|0	1|0	0|0	0|1
PAMAJ01387	1	50000	5639_G>T_f13a1_upstream_gene_variant,f13a1_upstream_gene_variant	0.02334	0.007379	0.003956	0.1849	0.005418	1|0	0|0	0|0	0|0	0|0	0|0	1|0	0|1	0|0	0|0	1|1	1|1	1|1	0|0	0|0	1|1	1|1	1|1	0|0	0|0	0|0	1|1	0|1	0|0	0|0	1|0	0|0	1|1	0|0	0|0	0|0	0|0	1|1	0|1	0|0	0|0	0|0	0|0	0|0	0|0
PAMAJ00722	200001	224806	216545_G>C_pus7l_intron_variant,pus7l_non_coding_transcript_variant	0.02334	0.07162	0.03242	0.03489	0.5	0|1	1|1	1|0	0|0	1|0	1|1	0|1	0|1	1|1	1|0	1|1	1|1	1|1	0|1	0|1	1|1	1|1	1|1	1|1	1|1	1|0	1|1	1|0	0|1	0|1	0|1	1|1	1|0	0|1	0|0	0|1	1|1	0|1	1|1	1|1	1|1	1|1	1|1	1|1	1|1
PAMAJ01387	1	50000	585_T>A_f13a1_intergenic_region	0.02334	0.07162	0.03242	0.03489	0.5	0|0	1|0	1|0	1|1	1|0	0|0	0|1	1|0	1|0	0|0	1|0	0|0	0|1	0|0	0|0	0|0	0|0	0|0	0|0	0|0	0|1	0|1	1|1	0|0	1|1	1|0	1|0	1|1	0|0	1|1	1|0	1|1	0|1	1|1	0|1	1|1	0|0	0|1	1|0	0|0
PAMAJ01387	1	50000	9091_C>T_f13a1_intron_variant,f13a1_non_coding_transcript_variant	0.02334	0.07162	0.03242	0.03489	0.5	1|1	0|1	0|0	1|1	1|0	0|1	1|0	1|1	1|0	0|1	0|1	1|1	1|0	1|1	1|1	1|1	1|1	1|1	1|1	1|1	1|0	0|0	0|0	1|1	0|0	0|1	1|0	0|0	1|1	0|0	0|1	1|0	0|1	0|0	1|0	1|0	1|1	0|1	1|0	1|1
PAMAJ01387	1	50000	22850_G>A_f13a1_intergenic_region,si:cabz01030277.1_intergenic_region	0.02334	0.07162	0.03242	0.03489	0.5	1|0	0|1	1|0	0|1	0|0	1|0	0|1	1|1	1|1	1|1	0|1	1|1	0|1	1|1	1|1	1|1	1|1	1|1	1|1	1|1	0|1	0|1	0|1	1|1	0|1	0|1	1|1	0|0	1|1	1|1	1|0	0|1	0|1	1|1	1|1	1|0	0|0	0|1	0|1	0|0
PAMAJ01387	1	50000	22853_G>C_f13a1_intergenic_region,si:cabz01030277.1_intergenic_region	0.02334	0.07162	0.03242	0.03489	0.5	1|0	0|1	1|0	0|1	0|0	1|0	0|1	1|1	1|1	1|1	0|1	1|1	0|1	1|1	1|1	1|1	1|1	1|1	1|1	1|1	0|1	0|1	0|1	1|1	0|1	0|1	1|1	0|0	1|1	1|0	1|0	0|1	0|1	1|1	1|1	1|0	0|0	0|1	0|1	0|0
PAMAJ00722	200001	224806	212661_T>C_pus7l_upstream_gene_variant,pus7l_upstream_gene_variant	0.02462	NaN	0.06369	0.03489	1	0|0	0|0	0|0	0|0	0|0	1|0	0|0	0|0	0|1	0|0	1|0	1|0	0|1	1|0	0|0	0|0	0|0	0|1	0|1	0|1	0|0	0|1	1|0	0|0	0|1	0|0	1|0	0|0	0|0	0|0	0|0	0|0	0|0	0|0	1|0	0|0	1|0	0|0	0|0	0|0
PAMAJ01387	1	50000	15575_A>C_f13a1_downstream_gene_variant,f13a1_downstream_gene_variant	0.02462	NaN	0.06369	0.03489	1	1|1	1|0	1|1	1|1	1|0	1|0	1|0	1|0	0|1	0|1	0|1	1|1	1|0	1|1	1|1	1|1	1|1	1|1	1|1	1|1	0|1	0|0	0|0	1|0	1|0	0|1	0|0	0|0	1|1	0|1	0|0	1|1	0|0	1|0	1|0	1|1	0|0	1|0	1|0	0|0
PAMAJ01387	1	50000	23697_T>A_f13a1_intergenic_region,si:cabz01030277.1_intergenic_region	0.02462	NaN	0.06369	0.03489	1	1|0	1|0	0|1	1|0	0|0	1|0	1|0	0|1	0|0	0|0	1|0	0|0	1|0	0|0	0|0	0|0	0|0	0|0	0|0	0|0	1|0	1|0	0|1	0|1	1|0	1|0	0|1	1|0	0|0	1|0	0|1	1|0	1|0	0|0	0|0	0|1	1|1	1|0	0|1	1|1
PAMAJ01387	1	50000	23775_T>C_f13a1_intergenic_region,si:cabz01030277.1_intergenic_region	0.02462	NaN	0.06369	0.03489	1	1|0	1|0	0|1	1|0	0|0	1|0	1|0	0|1	0|0	0|0	1|0	0|0	1|0	0|0	0|0	0|0	0|0	0|0	0|0	0|0	1|0	1|0	0|1	0|1	1|0	1|0	0|1	1|1	0|0	1|0	0|1	1|0	1|0	0|0	0|0	0|1	1|1	1|0	0|1	1|1
PAMAJ01387	1	50000	23851_C>T_f13a1_intergenic_region,si:cabz01030277.1_intergenic_region	0.02462	NaN	0.06369	0.03489	1	1|0	1|0	0|1	1|0	0|0	1|0	1|0	0|1	0|0	0|0	1|0	0|0	1|0	0|0	0|0	0|0	0|0	0|0	0|0	0|0	1|0	1|0	0|1	0|1	1|0	1|0	0|1	1|1	0|0	1|0	0|1	1|0	1|0	0|0	0|0	0|1	1|1	1|0	0|1	1|1
PAMAJ01387	1	50000	24122_A>G_f13a1_intergenic_region,si:cabz01030277.1_intergenic_region	0.02462	NaN	0.06369	0.03489	1	0|1	0|1	1|0	0|1	1|1	0|1	0|1	1|0	1|1	1|1	0|1	1|1	0|1	1|1	1|1	1|1	1|1	1|1	1|1	1|1	0|1	0|1	1|0	1|0	0|1	0|1	1|0	0|0	1|1	0|1	1|0	0|1	1|1	1|1	1|1	1|0	0|0	0|1	1|0	1|0
PAMAJ01387	1	50000	25778_G>A_f13a1_intergenic_region,si:cabz01030277.1_intergenic_region	0.02462	NaN	0.06369	0.03489	1	1|0	0|0	0|0	0|0	0|0	0|0	0|0	0|1	0|0	0|0	1|0	1|0	1|0	0|1	1|0	0|0	0|0	0|0	1|0	1|0	1|0	1|0	1|0	1|0	1|0	1|1	0|1	1|1	1|1	0|0	0|1	1|0	0|0	0|0	1|0	0|1	1|1	1|0	0|0	0|1
PAMAJ01387	1	50000	9358_C>T_f13a1_synonymous_variant,f13a1_non_coding_transcript_variant	0.02497	0.07765	0.02419	0.0849	0.1053	0|0	1|0	1|1	0|0	1|1	1|0	1|0	0|0	0|1	1|0	1|1	1|1	1|1	1|0	0|1	1|1	1|1	1|1	1|0	1|0	0|1	0|1	1|1	0|0	1|1	1|0	0|1	1|1	0|0	1|1	1|0	0|1	0|0	1|1	0|1	0|1	0|0	1|0	0|1	0|0
PAMAJ01387	1	50000	16902_C>T_f13a1_downstream_gene_variant,f13a1_downstream_gene_variant	0.02497	0.07765	0.02419	0.0849	0.1053	1|1	0|0	1|0	0|1	1|0	0|0	0|0	1|1	0|1	0|1	1|1	1|1	1|1	1|0	0|1	1|1	1|1	1|1	1|0	1|0	1|1	1|1	0|1	0|1	1|1	1|0	0|1	1|1	0|0	1|1	1|0	1|1	0|0	0|1	0|1	1|1	0|0	0|0	0|0	0|0
PAMAJ01475	1	44722	2721_T>G_	0.02497	0.07765	0.02419	0.0849	0.1053	1|0	0|1	0|0	1|1	0|1	0|0	1|1	1|1	1|0	0|1	1|0	0|0	0|1	0|0	0|0	0|0	1|0	0|0	0|1	0|0	1|1	0|0	0|0	1|1	0|0	0|0	0|0	0|1	0|0	0|0	1|1	1|1	0|0	0|1	0|1	0|1	0|1	0|1	0|1	0|0
PAMAJ00008	50001	100000	53945_G>A_na_intergenic_region	0.02535	NaN	0.001638	0.04334	0.04334	1|1	0|0	1|1	1|1	0|0	0|0	0|0	0|0	1|1	0|0	0|0	0|0	0|0	0|0	0|0	0|0	0|0	0|0	0|0	0|0	0|0	0|0	0|1	0|0	1|1	1|0	0|0	1|0	0|0	1|1	1|1	1|1	0|1	1|1	1|1	0|0	1|1	1|1	0|0	0|1
PAMAJ00008	50001	100000	53983_C>G_na_intergenic_region	0.02535	NaN	0.001638	0.04334	0.04334	1|1	0|0	1|1	1|1	0|0	0|0	0|0	0|0	1|1	0|0	0|0	0|0	0|0	0|0	0|0	0|0	0|0	0|0	0|0	0|0	0|0	0|0	1|0	0|0	1|1	1|0	0|0	1|0	0|0	1|1	1|1	1|1	0|1	1|1	1|1	0|0	1|1	1|1	0|0	0|1
PAMAJ00008	50001	100000	54010_C>A_na_intergenic_region	0.02535	NaN	0.001638	0.04334	0.04334	1|1	0|0	1|1	1|1	0|0	0|0	0|0	0|0	1|1	0|0	0|0	0|0	0|0	0|0	0|0	0|0	0|0	0|0	0|0	0|0	0|0	0|0	0|0	0|0	0|0	1|0	0|0	1|0	0|0	1|1	1|1	1|1	0|1	1|1	1|1	0|0	1|1	1|1	0|0	0|1
PAMAJ00008	50001	100000	72412_A>G_	0.02535	0.06948	0.006907	0.0849	0.04334	0|0	0|0	1|0	0|1	0|0	1|1	0|0	1|1	1|1	1|1	1|1	0|1	1|1	1|1	1|0	1|1	1|1	1|1	1|1	1|1	0|0	0|0	0|0	0|0	0|0	0|0	0|0	0|0	0|0	1|1	1|0	0|0	1|1	1|1	1|1	0|0	0|0	0|0	1|0	1|1
PAMAJ00722	200001	224806	209462_A>T_na_upstream_gene_variant,na_downstream_gene_variant	0.02535	NaN	0.05301	0.04334	1	0|1	0|0	0|0	0|1	0|0	0|1	0|0	0|0	0|0	1|0	0|0	0|0	0|0	0|0	0|0	0|0	0|0	0|0	0|0	0|0	0|0	0|0	0|0	0|0	0|0	0|0	0|0	0|0	0|0	0|0	0|0	0|0	0|0	0|0	0|0	0|0	0|0	0|0	0|0	0|0
PAMAJ00722	200001	224806	209542_T>C_na_upstream_gene_variant,pus7l_upstream_gene_variant,pus7l_upstream_gene_variant	0.02535	NaN	0.05301	0.04334	1	0|1	0|0	0|0	0|1	0|0	0|1	0|0	0|0	0|0	1|0	0|0	0|0	0|0	0|0	0|0	0|0	0|0	0|0	0|0	0|0	0|0	0|0	0|0	0|0	0|0	0|0	0|0	0|0	0|0	0|0	0|0	0|0	0|0	0|0	0|0	0|0	0|0	0|0	0|0	0|0
PAMAJ00722	200001	224806	209910_G>A_na_upstream_gene_variant,pus7l_upstream_gene_variant,pus7l_upstream_gene_variant	0.02535	NaN	0.05301	0.04334	1	0|0	0|1	1|0	0|0	0|0	1|0	0|0	0|0	0|1	0|0	0|0	0|0	0|0	0|0	0|0	0|0	0|0	0|0	0|0	0|0	0|0	0|0	0|0	0|0	0|0	0|0	0|0	0|0	0|0	0|0	0|0	0|0	0|0	0|0	1|1	1|0	1|0	0|0	0|0	0|0
PAMAJ00722	200001	224806	210543_G>A_pus7l_upstream_gene_variant,pus7l_upstream_gene_variant	0.02535	NaN	0.05301	0.04334	1	0|1	0|0	0|0	0|1	0|0	0|1	0|0	0|0	0|0	1|0	0|0	0|0	0|0	0|0	0|0	0|0	0|0	0|0	0|0	0|0	0|0	0|0	0|0	0|0	0|0	0|0	0|0	0|0	0|0	0|0	0|0	0|0	0|0	0|0	0|0	0|0	0|0	0|0	0|0	0|0
PAMAJ00722	200001	224806	210828_A>G_pus7l_upstream_gene_variant,pus7l_upstream_gene_variant	0.02535	NaN	0.05301	0.04334	1	0|1	0|0	0|0	0|1	0|0	0|1	0|0	0|0	0|0	1|0	0|0	0|0	0|0	0|0	0|0	0|0	0|0	0|0	0|0	0|0	0|0	0|0	0|0	0|0	0|0	0|0	0|0	0|0	0|0	0|0	0|0	0|0	0|0	0|0	0|0	0|0	0|0	0|0	0|0	0|0
PAMAJ00722	200001	224806	211491_G>A_pus7l_upstream_gene_variant,pus7l_upstream_gene_variant	0.02535	NaN	0.05301	0.04334	1	0|1	0|0	0|0	0|1	0|0	0|1	0|0	0|0	0|0	1|0	0|0	0|0	0|0	0|0	0|0	0|0	0|0	0|0	0|0	0|0	0|0	0|0	0|0	0|0	0|0	0|0	0|0	0|0	0|0	0|0	0|0	0|0	0|0	0|0	0|0	0|0	0|0	0|0	0|0	0|0
PAMAJ00722	200001	224806	214882_G>C_pus7l_synonymous_variant,pus7l_non_coding_transcript_variant	0.02535	NaN	0.05301	0.04334	1	0|0	1|0	0|0	0|0	0|0	0|1	0|0	0|1	0|1	0|0	0|0	0|0	0|0	0|0	0|0	0|0	0|0	0|0	0|0	0|0	0|0	0|0	0|0	0|0	0|0	0|0	0|0	0|0	0|0	0|0	0|0	0|0	0|0	0|0	1|0	0|0	0|1	0|0	0|0	0|0
PAMAJ01018	800001	818248	800289_T>C_psat1_upstream_gene_variant,gpr54_upstream_gene_variant,psat1_downstream_gene_variant	0.02535	NaN	0.05301	0.04334	1	0|0	0|1	0|0	0|1	0|0	1|0	0|0	0|0	1|0	0|0	0|0	0|0	0|0	0|0	0|0	0|0	0|0	0|0	0|0	0|0	0|0	0|0	0|0	0|0	0|0	0|0	0|0	0|0	0|0	0|0	0|0	0|0	0|0	0|0	0|0	0|0	0|0	0|0	0|0	0|0
PAMAJ01236	4550001	4598772	4553852_T>A_gpx8_intron_variant,gpx8_non_coding_transcript_variant	0.02535	NaN	0.05301	0.04334	1	0|1	1|0	0|0	0|0	1|0	1|0	0|0	0|0	0|0	0|0	0|0	0|0	0|0	0|0	0|0	0|0	0|0	0|0	0|0	0|0	0|0	0|0	0|0	0|0	0|0	0|0	0|0	0|0	0|1	0|0	0|0	1|0	1|1	0|0	0|1	0|0	1|1	0|1	1|1	1|0
PAMAJ01236	4550001	4598772	4554229_C>T_gpx8_intron_variant,gpx8_non_coding_transcript_variant	0.02535	NaN	0.05301	0.04334	1	0|0	0|1	1|0	0|1	0|0	0|0	1|0	0|0	0|0	0|0	0|0	0|0	0|0	0|0	0|0	0|0	0|0	0|0	0|0	0|0	0|0	0|0	0|0	0|0	0|0	0|0	0|0	0|0	0|0	0|0	1|1	0|0	0|0	1|0	0|0	0|0	1|0	1|0	0|0	0|1
PAMAJ01236	4550001	4598772	4559503_T>C_mcidas_upstream_gene_variant,mcidas_downstream_gene_variant,gpx8_downstream_gene_variant	0.02535	NaN	0.05301	0.04334	1	0|0	1|0	0|0	0|0	0|0	0|1	1|0	0|0	0|1	0|0	0|0	0|0	0|0	0|0	0|0	0|0	0|0	0|0	0|0	0|0	0|0	0|0	0|0	0|0	0|0	0|0	0|0	0|0	0|0	0|0	0|0	0|0	0|0	0|0	0|0	0|0	0|0	0|0	0|0	0|0
PAMAJ01236	4550001	4598772	4559558_G>T_mcidas_upstream_gene_variant,mcidas_downstream_gene_variant,gpx8_downstream_gene_variant	0.02535	NaN	0.05301	0.04334	1	0|0	1|0	0|0	0|0	0|0	0|1	1|0	0|0	0|1	0|0	0|0	0|0	0|0	0|0	0|0	0|0	0|0	0|0	0|0	0|0	0|0	0|0	0|0	0|0	0|0	0|0	0|0	0|0	0|0	0|0	0|0	0|0	0|0	0|0	0|0	0|0	0|0	0|0	0|0	0|0
PAMAJ01236	4550001	4598772	4559640_T>A_mcidas_upstream_gene_variant,mcidas_downstream_gene_variant,gpx8_downstream_gene_variant	0.02535	NaN	0.05301	0.04334	1	0|0	0|1	1|0	0|0	0|1	0|0	0|0	0|1	0|0	0|0	0|0	0|0	0|0	0|0	0|0	0|0	0|0	0|0	0|0	0|0	0|0	0|0	0|0	0|0	0|0	0|0	0|0	0|0	0|0	0|0	0|0	0|0	0|0	0|0	0|0	0|0	0|0	0|0	0|0	0|0
PAMAJ01236	4550001	4598772	4559649_T>C_mcidas_upstream_gene_variant,mcidas_downstream_gene_variant,gpx8_downstream_gene_variant	0.02535	NaN	0.05301	0.04334	1	0|0	1|0	0|0	0|0	0|0	0|1	1|0	0|0	0|1	0|0	0|0	0|0	0|0	0|0	0|0	0|0	0|0	0|0	0|0	0|0	0|0	0|0	0|0	0|0	0|0	0|0	0|0	0|0	0|0	0|0	0|0	0|0	0|0	0|0	0|0	0|0	0|0	0|0	0|0	0|0
PAMAJ01236	4550001	4598772	4559915_G>T_mcidas_upstream_gene_variant,gpx8_intergenic_region,mcidas_intergenic_region	0.02535	NaN	0.05301	0.04334	1	0|0	0|1	0|0	0|0	1|0	0|0	0|0	0|1	0|0	1|0	0|0	0|0	0|0	0|0	0|0	0|0	0|0	0|0	0|0	0|0	0|0	0|0	0|0	0|0	0|0	0|0	0|0	0|0	0|0	0|0	0|0	0|0	1|0	0|0	0|0	0|0	0|0	0|0	0|0	0|0
PAMAJ01236	4550001	4598772	4560107_C>A_mcidas_upstream_gene_variant,gpx8_intergenic_region,mcidas_intergenic_region	0.02535	NaN	0.05301	0.04334	1	1|0	0|0	0|0	0|0	0|0	0|0	0|0	0|1	1|0	1|0	0|0	0|0	0|0	0|0	0|0	0|0	0|0	0|0	0|0	0|0	0|1	0|0	0|0	1|0	0|0	0|0	0|0	0|0	0|0	0|0	0|0	0|0	0|0	0|0	0|0	0|0	0|0	0|0	0|0	0|0
PAMAJ01236	4550001	4598772	4560108_A>C_mcidas_upstream_gene_variant,gpx8_intergenic_region,mcidas_intergenic_region	0.02535	NaN	0.05301	0.04334	1	1|0	0|0	0|0	0|0	0|0	0|0	0|0	0|1	1|0	1|0	0|0	0|0	0|0	0|0	0|0	0|0	0|0	0|0	0|0	0|0	0|1	0|0	0|0	1|0	0|0	0|0	0|0	0|0	1|0	0|0	0|0	0|0	0|0	0|0	0|0	0|0	0|0	0|0	0|0	0|0
PAMAJ01236	4550001	4598772	4563041_A>T_mcidas_intron_variant,mcidas_non_coding_transcript_variant	0.02535	NaN	0.05301	0.04334	1	0|0	1|0	0|0	1|0	1|0	0|0	0|0	0|0	0|0	0|1	0|0	0|0	0|0	0|0	0|0	0|0	0|0	0|0	0|0	0|0	0|0	0|0	0|0	0|0	0|0	0|0	0|0	0|0	0|0	0|0	1|1	0|0	1|0	0|1	0|0	0|0	1|0	1|0	0|0	0|1
PAMAJ01236	4550001	4598772	4563100_A>G_mcidas_intron_variant,mcidas_non_coding_transcript_variant	0.02535	NaN	0.05301	0.04334	1	0|0	0|0	0|1	0|0	0|1	0|0	0|1	0|1	0|0	0|0	0|0	0|0	0|0	0|0	0|0	0|0	0|0	0|0	0|0	0|0	0|0	0|0	0|0	0|0	0|0	0|0	0|0	0|0	0|0	0|0	0|0	0|0	0|0	1|0	0|0	0|0	0|0	0|0	0|0	0|0
PAMAJ01236	4550001	4598772	4565407_T>G_mcidas_upstream_gene_variant,mcidas_downstream_gene_variant	0.02535	NaN	0.05301	0.04334	1	0|0	0|0	0|0	0|0	0|1	0|1	0|0	1|0	0|0	0|1	0|0	0|0	0|0	0|0	0|0	0|0	0|0	0|0	0|0	0|0	0|0	0|0	0|0	0|0	0|0	0|0	0|0	0|0	1|0	0|0	0|0	1|0	1|1	0|1	0|0	0|0	0|1	0|1	0|1	1|0
PAMAJ01387	1	50000	638_C>T_f13a1_intergenic_region	0.02535	NaN	0.05301	0.04334	1	0|0	0|0	0|0	0|0	0|0	0|0	0|0	0|0	0|0	0|0	0|0	0|0	0|0	0|1	1|0	0|0	0|0	0|0	0|1	0|1	0|0	0|0	0|0	1|0	0|0	0|1	0|0	0|1	1|1	0|0	0|0	0|0	0|0	0|0	1|0	0|0	0|0	0|0	0|0	0|0
PAMAJ01387	1	50000	1930_A>G_f13a1_intergenic_region	0.02535	NaN	0.05301	0.04334	1	0|0	0|0	0|0	0|0	0|0	0|0	0|0	0|0	0|0	0|0	0|0	0|0	0|0	0|1	1|0	0|0	0|0	0|0	0|1	0|1	0|0	0|0	0|0	1|0	0|0	0|1	0|0	0|0	1|1	0|0	0|0	0|0	0|0	0|0	1|0	0|0	0|0	0|0	0|0	0|0
PAMAJ01387	1	50000	1996_G>A_f13a1_intergenic_region	0.02535	NaN	0.05301	0.04334	1	0|0	0|0	0|1	0|0	0|0	0|0	0|1	0|0	1|0	0|1	0|0	0|0	0|0	0|0	0|0	0|0	0|0	0|0	0|0	0|0	0|0	0|0	0|0	0|0	0|0	0|0	0|0	0|0	0|0	1|0	1|0	0|0	0|0	0|1	0|1	0|0	0|0	0|0	1|0	0|0
PAMAJ01387	1	50000	2256_G>A_f13a1_intergenic_region	0.02535	NaN	0.05301	0.04334	1	0|0	0|0	0|1	0|0	0|0	0|0	0|1	0|0	1|0	0|1	0|0	0|0	0|0	0|0	0|0	0|0	0|0	0|0	0|0	0|0	0|0	0|0	0|0	0|0	0|0	0|0	0|0	0|0	0|0	1|0	0|0	0|0	1|0	0|1	0|1	0|0	0|0	0|0	1|0	0|0
PAMAJ01387	1	50000	2480_C>A_f13a1_intergenic_region	0.02535	NaN	0.05301	0.04334	1	1|0	0|1	0|0	0|0	1|0	0|1	0|0	0|0	0|0	0|0	0|0	0|0	0|0	0|0	0|0	0|0	0|0	0|0	0|0	0|0	0|0	0|0	0|0	0|0	0|0	0|0	0|0	0|0	0|0	0|0	0|1	0|0	0|0	0|0	0|0	0|0	1|1	1|0	0|0	0|1
PAMAJ01387	1	50000	2508_T>C_f13a1_intergenic_region	0.02535	NaN	0.05301	0.04334	1	0|0	0|0	0|0	0|0	0|0	0|0	0|0	0|0	0|0	0|0	0|0	0|0	0|0	0|1	1|0	0|0	0|0	0|0	0|1	0|1	0|0	0|0	0|0	1|0	0|0	0|1	0|0	0|0	1|1	0|0	0|0	0|0	0|0	0|0	1|0	0|0	0|0	0|0	0|0	0|0
PAMAJ01387	1	50000	4063_A>C_f13a1_upstream_gene_variant,f13a1_upstream_gene_variant	0.02535	NaN	0.05301	0.04334	1	0|1	0|0	0|0	1|0	0|0	0|0	1|0	0|1	0|0	0|0	0|0	0|0	0|0	0|0	0|0	0|0	0|0	0|0	0|0	0|0	1|0	1|0	0|0	0|1	0|0	0|0	0|1	0|0	0|0	0|0	0|0	0|0	0|0	0|0	0|0	0|0	0|0	0|0	0|0	0|0
PAMAJ01387	1	50000	4604_C>T_f13a1_upstream_gene_variant,f13a1_upstream_gene_variant	0.02535	NaN	0.05301	0.04334	1	0|0	0|0	0|0	0|0	0|0	0|0	0|0	0|0	0|0	0|0	0|0	0|0	0|0	0|1	1|0	0|0	0|0	0|0	0|1	0|1	0|0	0|0	1|0	1|0	0|0	0|1	0|0	0|0	1|1	0|0	0|0	0|0	0|0	0|0	1|1	0|0	0|0	0|0	0|0	0|0
PAMAJ01387	1	50000	6823_C>A_f13a1_upstream_gene_variant,f13a1_upstream_gene_variant	0.02535	0.01832	0.006907	0.009883	0.291	1|1	0|0	0|0	0|0	0|0	0|0	0|0	0|0	0|0	0|0	0|1	0|1	0|0	1|0	0|1	1|1	1|1	1|1	0|0	0|0	0|0	0|0	0|0	0|0	0|0	0|0	0|0	0|0	0|0	0|0	0|0	0|0	0|0	0|0	0|0	0|0	0|0	0|0	0|0	0|0
PAMAJ01387	1	50000	6858_G>A_f13a1_upstream_gene_variant,f13a1_upstream_gene_variant	0.02535	NaN	0.05301	0.04334	1	0|1	0|0	0|0	0|0	0|0	0|0	1|0	0|1	1|0	0|0	0|0	0|0	0|0	0|0	0|0	0|0	0|0	0|0	0|0	0|0	0|0	1|0	0|0	0|0	0|0	0|0	1|0	0|0	0|0	0|0	0|1	0|0	0|0	0|0	0|0	0|0	1|1	0|0	0|0	0|1
PAMAJ01387	1	50000	7112_G>A_f13a1_upstream_gene_variant,f13a1_upstream_gene_variant	0.02535	NaN	0.05301	0.04334	1	0|0	0|1	0|1	0|0	0|0	0|1	0|0	0|0	1|0	0|0	0|0	0|0	0|0	0|0	0|0	0|0	0|0	0|0	0|0	0|0	0|0	0|0	0|0	0|0	0|0	0|0	0|0	0|0	0|0	0|0	0|0	0|0	0|1	0|0	0|0	0|0	0|0	0|0	1|0	1|0
PAMAJ01387	1	50000	7902_C>T_f13a1_missense_variant,f13a1_non_coding_transcript_variant	0.02535	NaN	0.05301	0.04334	1	0|0	0|0	0|0	0|0	0|0	0|0	0|0	0|0	0|0	0|0	0|0	0|0	0|0	0|1	1|0	0|0	0|0	0|0	0|1	0|1	0|0	0|0	0|0	1|0	0|0	0|1	0|0	0|0	1|1	0|0	0|0	0|0	0|0	0|0	1|0	0|0	0|0	0|0	0|0	0|0
PAMAJ01387	1	50000	8109_G>T_f13a1_intron_variant,f13a1_non_coding_transcript_variant	0.02535	NaN	0.05301	0.04334	1	0|1	1|0	0|0	0|0	1|0	0|0	1|0	0|0	0|0	0|0	0|0	0|0	0|0	0|0	0|0	0|0	0|0	0|0	0|0	0|0	0|0	0|0	0|0	0|0	0|0	0|0	0|0	0|0	0|0	0|0	0|0	0|0	0|0	0|0	0|0	0|0	0|0	0|0	0|0	0|0
PAMAJ01387	1	50000	8345_C>T_f13a1_intron_variant,f13a1_non_coding_transcript_variant	0.02535	NaN	0.05301	0.04334	1	1|1	1|1	1|0	1|0	1|0	1|1	1|1	1|1	0|1	1|1	1|1	1|1	1|1	1|1	1|1	1|1	1|1	1|1	1|1	1|1	1|0	1|1	1|1	1|1	0|1	1|1	1|1	1|1	1|1	0|0	0|0	1|0	1|1	1|0	1|0	1|0	0|0	1|0	1|1	1|0
PAMAJ01387	1	50000	11126_T>A_f13a1_intron_variant,f13a1_non_coding_transcript_variant	0.02535	NaN	0.05301	0.04334	1	0|0	1|0	0|1	0|0	1|0	0|0	0|0	0|0	0|0	0|1	0|0	0|0	0|0	0|0	0|0	0|0	0|0	0|0	0|0	0|0	0|1	0|0	0|0	0|0	1|0	0|0	0|0	0|0	0|0	1|1	1|0	0|1	0|0	0|1	0|1	0|1	0|0	0|0	0|0	0|0
PAMAJ01387	1	50000	11133_G>A_f13a1_intron_variant,f13a1_non_coding_transcript_variant	0.02535	NaN	0.05301	0.04334	1	0|0	1|0	0|1	0|0	1|0	0|0	0|0	0|0	0|0	0|1	0|0	0|0	0|0	0|0	0|0	0|0	0|0	0|0	0|0	0|0	0|1	0|0	0|0	0|0	1|0	0|0	0|0	0|0	0|0	1|1	1|0	0|1	0|0	0|1	0|1	0|1	0|0	0|0	0|0	0|0
PAMAJ01387	1	50000	11228_G>T_f13a1_intron_variant,f13a1_non_coding_transcript_variant	0.02535	NaN	0.05301	0.04334	1	0|1	0|0	1|0	0|0	0|1	0|0	0|0	0|0	0|0	0|1	0|0	0|0	0|0	0|0	0|0	0|0	0|0	0|0	0|0	0|0	0|0	0|0	0|0	0|0	0|0	0|0	0|0	0|0	0|0	0|0	1|1	0|0	0|0	0|0	0|0	0|0	1|1	0|1	0|0	1|1
PAMAJ01387	1	50000	15080_A>G_f13a1_downstream_gene_variant,f13a1_downstream_gene_variant	0.02535	NaN	0.05301	0.04334	1	0|0	0|0	0|0	0|1	1|0	0|1	0|0	0|1	0|0	0|0	0|0	0|0	0|0	0|0	0|0	0|0	0|0	0|0	0|0	0|0	1|0	1|0	1|0	0|1	0|0	0|0	1|0	0|0	0|0	0|0	0|0	0|0	0|0	1|0	0|0	0|0	0|0	1|0	1|0	0|0
PAMAJ01387	1	50000	15789_C>T_f13a1_downstream_gene_variant,f13a1_downstream_gene_variant	0.02535	NaN	0.05301	0.04334	1	0|1	0|0	0|1	0|0	0|0	0|0	0|0	0|0	0|1	0|1	0|0	0|0	0|0	0|0	0|0	0|0	0|0	0|0	0|0	0|0	0|0	0|0	0|0	0|0	0|0	0|0	0|0	0|0	0|0	1|0	1|0	1|0	0|0	0|1	0|1	1|0	0|0	0|0	0|0	0|0
PAMAJ01387	1	50000	15796_T>C_f13a1_downstream_gene_variant,f13a1_downstream_gene_variant	0.02535	NaN	0.05301	0.04334	1	0|1	0|0	0|1	0|0	0|0	0|0	0|0	0|0	0|1	0|1	0|0	0|0	0|0	0|0	0|0	0|0	0|0	0|0	0|0	0|0	0|0	0|0	0|0	0|0	0|0	0|0	0|0	0|0	0|0	1|0	1|0	1|0	0|0	0|1	0|1	1|0	0|0	0|0	0|0	0|0
PAMAJ01387	1	50000	15878_A>G_f13a1_downstream_gene_variant,f13a1_downstream_gene_variant	0.02535	NaN	0.05301	0.04334	1	0|0	1|0	0|0	0|1	0|0	0|0	1|0	0|0	0|0	1|0	0|0	0|0	0|0	0|0	0|0	0|0	0|0	0|0	0|0	0|0	0|0	0|0	0|0	0|0	0|0	0|0	0|1	0|0	0|0	1|0	1|0	0|0	0|0	0|1	0|1	0|0	0|0	0|0	0|0	0|0
PAMAJ01387	1	50000	18841_G>A_f13a1_downstream_gene_variant,f13a1_downstream_gene_variant	0.02535	NaN	0.05301	0.04334	1	0|0	0|0	0|0	0|0	0|0	0|0	0|0	0|0	0|0	0|0	0|0	0|0	0|0	0|1	1|0	0|0	0|0	0|0	0|1	0|1	0|0	0|0	0|0	1|0	0|0	0|1	0|0	0|0	1|1	0|0	0|0	0|0	0|0	0|0	1|0	0|0	0|0	0|0	0|0	0|0
PAMAJ01387	1	50000	18928_A>C_f13a1_downstream_gene_variant,f13a1_downstream_gene_variant	0.02535	NaN	0.05301	0.04334	1	0|0	0|0	0|0	0|0	0|0	0|0	0|0	0|0	0|0	0|0	0|0	0|0	0|0	0|1	1|0	0|0	0|0	0|0	0|1	0|1	0|0	0|0	0|0	1|0	0|0	0|1	0|0	0|0	1|1	0|0	0|0	0|0	0|0	0|0	1|0	0|0	0|0	0|0	0|0	0|0
PAMAJ01387	1	50000	18995_T>C_f13a1_downstream_gene_variant,f13a1_downstream_gene_variant	0.02535	NaN	0.05301	0.04334	1	0|0	0|0	0|0	0|0	0|0	0|0	0|0	0|0	0|0	0|0	0|0	0|0	0|0	0|1	1|0	0|0	0|0	0|0	0|1	0|1	0|0	0|0	0|0	1|0	1|0	0|1	0|0	0|0	1|1	0|0	0|0	0|0	0|0	0|0	1|0	0|0	0|0	0|0	0|0	0|0
PAMAJ01387	1	50000	19342_C>T_f13a1_downstream_gene_variant,f13a1_downstream_gene_variant	0.02535	NaN	0.05301	0.04334	1	0|0	0|0	0|0	0|0	0|0	0|0	0|0	0|0	0|0	0|0	0|0	0|0	0|0	0|1	1|0	0|0	0|0	0|0	0|1	0|1	0|0	0|0	0|0	1|0	0|0	0|1	0|0	0|0	1|1	0|0	0|0	0|0	0|0	0|0	1|0	0|0	0|0	0|0	0|0	0|0
PAMAJ01387	1	50000	19980_G>A_f13a1_intergenic_region,si:cabz01030277.1_intergenic_region	0.02535	NaN	0.05301	0.04334	1	0|0	0|0	0|0	0|0	0|0	0|0	0|0	0|0	0|0	0|0	0|0	0|0	0|0	0|1	1|0	0|0	0|0	0|0	0|1	0|1	0|0	0|0	0|0	1|0	0|0	0|1	0|0	0|0	1|1	0|0	0|0	0|0	0|0	0|0	1|0	0|0	0|0	0|0	0|0	0|0
PAMAJ01387	1	50000	19989_T>C_f13a1_intergenic_region,si:cabz01030277.1_intergenic_region	0.02535	NaN	0.05301	0.04334	1	0|0	0|0	0|0	0|0	0|0	0|0	0|0	0|0	0|0	0|0	0|0	0|0	0|0	0|1	1|0	0|0	0|0	0|0	0|1	0|1	0|0	0|0	0|0	1|0	0|0	0|1	0|0	0|0	1|1	0|0	0|0	0|0	0|0	0|0	1|0	0|0	0|0	0|0	0|0	0|0
PAMAJ01387	1	50000	22511_C>T_f13a1_intergenic_region,si:cabz01030277.1_intergenic_region	0.02535	NaN	0.05301	0.04334	1	0|1	0|1	1|0	0|0	0|0	1|0	0|0	0|0	0|0	0|0	0|0	0|0	0|0	0|0	0|0	0|0	0|0	0|0	0|0	0|0	0|0	0|0	0|0	0|0	0|0	0|0	0|0	0|0	0|0	1|0	1|0	0|0	1|0	0|0	1|0	0|0	0|0	0|0	0|1	0|0
PAMAJ01387	1	50000	22741_T>C_f13a1_intergenic_region,si:cabz01030277.1_intergenic_region	0.02535	NaN	0.05301	0.04334	1	0|0	0|0	0|0	0|0	0|0	0|0	0|0	0|0	0|0	0|0	0|0	0|0	0|0	0|1	1|0	0|0	0|0	0|0	1|0	1|0	0|0	0|0	0|0	1|0	0|0	0|1	0|0	0|0	1|1	0|0	0|0	0|0	0|0	0|0	0|0	0|0	0|0	0|0	0|1	0|0
PAMAJ01387	1	50000	23705_C>T_f13a1_intergenic_region,si:cabz01030277.1_intergenic_region	0.02535	NaN	0.05301	0.04334	1	0|0	0|0	0|0	0|0	0|0	0|0	0|0	0|0	0|0	0|0	0|0	0|0	0|0	0|1	1|0	0|0	0|0	0|0	1|0	1|0	0|0	0|0	0|0	1|0	0|0	0|1	0|0	0|0	1|1	0|0	0|0	0|0	0|0	0|0	1|0	0|0	0|0	0|0	0|0	0|0
PAMAJ01387	1	50000	24103_T>C_f13a1_intergenic_region,si:cabz01030277.1_intergenic_region	0.02535	NaN	0.05301	0.04334	1	1|1	0|1	1|1	0|1	1|1	0|1	0|1	1|1	1|1	1|1	1|1	1|1	1|1	1|1	1|1	1|1	1|1	1|1	1|1	1|1	1|1	1|1	1|1	1|1	1|1	1|1	1|1	1|1	1|1	1|1	1|1	1|1	1|1	1|1	1|1	1|1	1|1	1|1	1|0	1|1
PAMAJ01387	1	50000	24110_T>A_f13a1_intergenic_region,si:cabz01030277.1_intergenic_region	0.02535	NaN	0.05301	0.04334	1	1|1	0|1	1|1	0|1	1|1	0|1	0|1	1|1	1|1	1|1	1|1	1|1	1|1	1|1	1|1	1|1	1|1	1|1	1|1	1|1	1|1	1|1	1|1	1|1	1|1	1|1	1|1	1|1	1|1	1|1	1|1	1|1	1|1	1|1	1|1	1|1	1|1	1|1	1|0	1|1
PAMAJ01387	1	50000	24695_A>G_f13a1_intergenic_region,si:cabz01030277.1_intergenic_region	0.02535	NaN	0.05301	0.04334	1	0|0	0|0	0|0	1|0	0|1	1|0	1|0	0|0	0|0	0|0	0|0	0|0	0|0	0|0	0|0	0|0	0|0	0|0	0|0	0|0	0|0	0|0	0|0	0|0	0|0	0|0	0|0	0|0	0|0	0|0	0|0	0|0	0|0	0|0	0|0	0|0	0|0	0|0	0|1	0|0
PAMAJ01387	1	50000	25533_A>G_f13a1_intergenic_region,si:cabz01030277.1_intergenic_region	0.02535	NaN	0.1666	0.04334	1	1|0	0|1	0|1	1|0	0|1	1|0	1|0	0|1	1|0	0|1	1|0	0|0	1|0	0|1	1|0	0|0	0|0	0|0	1|0	1|0	1|0	1|1	1|0	1|1	1|0	1|1	0|1	1|1	1|1	0|1	0|1	1|0	0|1	1|0	1|0	0|1	1|1	1|0	1|0	0|1
PAMAJ01387	1	50000	25580_G>A_f13a1_intergenic_region,si:cabz01030277.1_intergenic_region	0.02535	NaN	0.05301	0.04334	1	0|1	1|0	0|0	0|0	0|0	0|1	0|0	0|0	0|0	1|0	0|0	0|0	0|0	0|0	0|0	0|0	0|0	0|0	0|0	0|0	0|0	0|0	0|0	0|0	0|0	0|0	0|0	0|0	0|0	0|1	1|0	0|0	0|1	0|1	0|1	0|0	0|0	0|0	0|0	0|0
PAMAJ01387	1	50000	26624_C>A_f13a1_intergenic_region,si:cabz01030277.1_intergenic_region	0.02535	NaN	0.05301	0.04334	1	1|0	0|1	0|0	0|0	0|0	0|1	1|0	0|0	0|0	0|0	0|0	0|0	0|0	0|0	0|0	0|0	0|0	0|0	0|0	0|0	0|0	0|0	0|0	0|0	0|0	0|0	1|0	0|0	0|0	0|1	1|0	0|0	1|0	0|0	0|1	0|0	0|0	0|0	0|1	0|0
PAMAJ01387	1	50000	26653_T>C_f13a1_intergenic_region,si:cabz01030277.1_intergenic_region	0.02535	NaN	0.05301	0.04334	1	0|0	0|0	0|0	0|0	0|0	0|0	0|0	0|0	0|0	0|0	0|0	0|0	0|0	0|1	1|0	0|0	0|0	0|0	1|0	0|1	0|0	0|0	0|0	0|0	0|0	0|1	0|0	0|0	1|1	0|0	0|0	0|0	0|0	0|0	0|1	0|0	0|0	0|0	0|0	0|0
PAMAJ01387	1	50000	27555_G>A_si:cabz01030277.1_upstream_gene_variant,f13a1_intergenic_region,si:cabz01030277.1_intergenic_region	0.02535	NaN	0.05301	0.04334	1	1|0	0|0	0|1	1|0	0|0	0|0	0|0	0|0	1|0	0|0	0|0	0|0	0|0	0|0	0|0	0|0	0|0	0|0	0|0	0|0	0|0	0|0	0|1	0|0	0|0	0|0	0|0	0|0	0|0	0|0	0|0	0|0	1|0	1|0	0|0	0|0	0|0	1|1	0|0	1|1
PAMAJ01387	1	50000	27566_C>A_si:cabz01030277.1_upstream_gene_variant,f13a1_intergenic_region,si:cabz01030277.1_intergenic_region	0.02535	NaN	0.05301	0.04334	1	1|0	0|0	0|1	1|0	0|0	0|0	0|0	0|0	1|0	0|0	0|0	0|0	0|0	0|0	0|0	0|0	0|0	0|0	0|0	0|0	0|0	0|0	0|1	0|0	0|0	0|0	0|0	0|0	0|0	0|0	0|0	0|0	1|0	1|0	0|0	0|0	0|0	1|1	0|0	1|1
PAMAJ01475	1	44722	4874_G>A_	0.02535	NaN	0.05301	0.04334	1	0|1	0|0	0|1	0|0	0|0	0|0	0|1	0|0	1|0	0|0	0|0	0|0	0|0	0|0	0|0	0|0	0|0	0|0	0|0	0|0	0|0	0|0	0|0	0|0	0|0	0|0	0|0	0|0	0|0	0|0	0|0	1|1	0|0	1|1	0|0	0|0	0|0	0|0	0|0	0|0
PAMAJ01475	1	44722	8304_C>A_	0.02535	NaN	0.05301	0.04334	1	0|0	0|0	0|1	1|0	0|0	0|0	1|0	0|1	0|0	0|0	0|0	0|0	0|0	0|0	0|0	0|0	0|0	0|0	0|0	0|0	1|1	0|0	0|0	1|1	0|1	0|0	0|0	0|1	0|0	0|0	1|0	0|0	0|0	0|1	0|0	0|0	0|0	0|1	0|0	1|1
PAMAJ01475	1	44722	8763_C>T_	0.02535	NaN	0.05301	0.04334	1	0|0	0|0	0|0	1|0	0|1	0|0	1|0	0|0	0|0	1|0	0|0	0|0	0|0	0|0	0|0	0|0	0|0	0|0	0|0	0|0	0|0	0|0	0|0	0|0	0|1	0|0	0|0	0|0	0|0	0|0	0|0	0|0	0|0	0|1	1|0	1|0	0|0	0|1	0|0	1|1
PAMAJ01475	1	44722	8927_G>C_	0.02535	NaN	0.05301	0.04334	1	0|0	0|1	0|0	0|0	0|0	0|0	0|1	0|1	0|0	0|1	0|0	0|0	0|0	0|0	0|0	0|0	0|0	0|0	0|0	0|0	0|0	0|0	0|0	0|0	0|0	0|0	0|0	0|0	0|0	0|0	0|0	0|0	0|0	0|0	0|0	0|0	0|0	1|0	0|0	0|0
PAMAJ01475	1	44722	9202_T>C_	0.02535	0.01832	0.006907	0.009883	0.291	0|1	0|0	1|1	1|1	1|0	0|0	0|0	0|1	1|1	0|1	0|0	0|0	0|0	0|0	0|0	0|0	0|0	0|0	1|1	0|0	1|1	0|0	0|0	1|1	0|1	0|0	0|0	1|1	0|0	0|0	1|1	0|1	0|0	1|1	1|0	1|0	0|1	0|1	1|0	1|1
PAMAJ01475	1	44722	11591_A>G_	0.02535	NaN	0.05301	0.04334	1	1|0	1|1	1|0	1|0	1|1	1|1	1|1	0|1	1|1	1|1	1|1	1|1	1|1	1|1	1|1	1|1	1|1	1|1	1|1	1|1	0|0	1|1	1|1	0|0	1|1	1|1	1|1	1|0	1|1	1|1	0|1	1|1	1|1	1|1	1|1	1|1	1|1	1|1	1|1	1|1
PAMAJ01475	1	44722	15018_G>A_	0.02535	NaN	0.05301	0.04334	1	0|0	0|0	0|0	1|0	0|1	0|0	1|0	0|0	0|0	1|0	0|0	0|0	0|0	0|0	0|0	0|0	0|0	0|0	0|0	0|0	1|1	0|0	0|0	1|1	0|1	0|0	0|0	0|1	0|0	0|0	0|1	0|1	0|0	1|0	0|0	0|0	0|0	1|1	0|1	1|1
PAMAJ01475	1	44722	15716_C>T_	0.02535	NaN	0.05301	0.04334	1	0|1	0|0	0|0	0|1	1|0	0|0	0|0	1|0	0|0	0|0	0|0	0|0	0|0	0|0	0|0	0|0	0|0	0|0	0|0	0|0	0|0	0|0	0|0	0|0	0|0	0|0	0|0	0|0	0|0	0|0	1|0	0|0	0|0	0|1	0|0	0|0	0|0	0|0	0|0	0|0
PAMAJ01475	1	44722	16013_A>G_	0.02535	NaN	0.05301	0.04334	1	0|1	0|0	0|0	0|1	0|0	0|0	1|0	0|1	0|0	0|0	0|0	0|0	0|0	0|0	0|0	0|0	0|0	0|0	0|0	0|0	0|0	0|0	0|0	0|0	0|0	0|0	0|0	0|0	0|0	0|0	1|0	0|0	0|0	0|1	1|0	1|0	0|0	0|0	0|0	0|0
PAMAJ01475	1	44722	3602_T>G_	0.02695	0.06378	0.004765	0.08945	0.02864	0|0	0|0	1|0	0|0	0|0	1|1	0|0	0|0	0|1	0|0	0|1	1|1	0|0	1|1	1|1	1|1	0|0	1|1	0|0	1|1	0|0	1|1	1|1	0|0	1|1	1|1	1|1	0|0	1|1	1|1	0|0	0|0	1|1	0|0	1|0	0|0	1|0	0|0	0|1	0|0
PAMAJ01387	1	50000	29092_G>C_si:cabz01030277.1_upstream_gene_variant,f13a1_intergenic_region,si:cabz01030277.1_intergenic_region	0.03115	0.08208	0.004158	0.04334	0.1053	1|1	1|1	1|1	0|1	1|1	1|1	0|0	0|0	1|1	0|0	1|1	1|1	1|1	1|1	1|1	1|1	1|1	1|1	1|1	1|1	0|0	1|0	1|1	0|0	1|1	1|1	0|0	1|1	1|1	1|1	1|1	1|1	1|1	1|1	1|1	1|1	1|1	1|1	1|1	1|1
PAMAJ01236	4550001	4598772	4553338_A>C_gpx8_intron_variant,gpx8_non_coding_transcript_variant	0.03115	0.09335	0.02037	0.08945	0.1053	0|0	0|1	0|0	1|1	0|0	1|1	1|0	1|1	1|0	1|0	0|0	0|1	0|0	0|0	0|0	0|0	0|0	0|1	1|0	0|0	1|0	1|1	0|1	0|0	1|1	1|1	0|1	1|1	0|1	1|0	0|0	1|1	1|1	0|0	1|0	1|0	0|1	0|1	0|1	1|0
PAMAJ01236	4550001	4598772	4552091_C>T_gpx8_upstream_gene_variant,gpx8_upstream_gene_variant	0.03128	0.01991	0.01242	0.009883	0.3142	1|0	1|0	0|0	0|1	0|0	1|1	0|1	0|0	0|1	0|0	1|1	1|1	1|1	1|1	1|0	1|1	1|1	0|0	0|0	1|1	0|0	0|0	0|0	0|0	0|0	0|0	0|0	0|0	0|0	0|0	0|0	0|0	1|0	0|0	0|0	0|0	0|0	0|0	0|0	0|0
PAMAJ01236	4550001	4598772	4572450_T>G_mcidas_intergenic_region	0.03128	0.01991	0.01242	0.009883	0.3142	1|1	1|0	1|0	1|0	0|1	0|0	1|1	1|1	1|1	1|0	0|0	0|0	0|0	0|0	0|1	0|0	0|0	1|1	1|1	0|0	1|0	0|1	1|1	0|1	0|1	0|1	1|1	1|0	1|1	1|1	1|1	1|1	1|1	0|1	1|1	1|0	1|1	1|1	1|1	1|1
PAMAJ01236	4550001	4598772	4552539_G>A_gpx8_upstream_gene_variant,gpx8_upstream_gene_variant	0.03128	0.09697	0.01242	0.0849	0.07043	0|0	0|0	0|0	0|0	0|0	1|0	1|1	0|0	0|1	0|1	1|1	1|1	1|1	0|1	1|0	1|1	1|0	0|0	0|0	1|1	0|0	0|0	0|0	0|0	0|0	0|0	0|0	0|0	0|1	0|0	0|0	1|0	1|1	0|0	0|0	0|1	0|1	0|1	0|1	1|0
PAMAJ01387	1	50000	12696_A>G_f13a1_intron_variant,f13a1_non_coding_transcript_variant	0.03169	0.09072	0.05548	0.1517	0.1053	0|1	1|0	0|1	0|0	0|1	1|0	0|0	0|0	1|1	1|0	0|1	1|1	1|0	1|0	0|1	1|1	1|1	1|1	1|0	1|0	0|1	0|0	0|0	0|0	1|0	0|0	0|0	0|0	0|0	1|1	1|1	1|1	1|1	1|1	0|1	1|1	1|1	1|1	1|1	1|1
PAMAJ01236	4550001	4598772	4551096_G>C_gpx8_upstream_gene_variant,gpx8_upstream_gene_variant	0.03251	0.06317	0.01282	0.1749	0.02864	0|0	0|0	1|0	1|0	1|0	0|1	0|0	0|0	1|1	0|0	1|1	1|1	1|1	1|1	1|0	1|1	1|0	0|0	0|0	1|1	0|1	0|0	0|0	1|0	0|0	0|0	0|0	0|0	1|1	0|0	0|0	1|1	0|1	0|0	1|1	1|1	0|1	0|1	1|1	1|0
PAMAJ00722	200001	224806	208633_C>A_na_upstream_gene_variant,na_downstream_gene_variant	0.03389	0.06948	0.05642	0.291	0.04334	1|1	0|1	1|0	1|1	1|1	1|0	0|1	0|0	1|0	1|1	1|0	1|0	0|1	1|0	0|0	0|0	0|0	0|1	0|1	0|1	0|0	0|1	1|0	0|0	0|1	0|0	1|0	0|0	0|0	0|0	0|0	0|0	0|0	0|0	0|0	0|0	0|0	0|0	1|1	0|0
PAMAJ01475	1	44722	12900_A>G_	0.0344	0.1067	0.009828	0.07043	0.1053	1|0	0|0	0|0	1|1	0|0	0|0	1|1	1|1	0|1	0|0	0|0	0|0	1|0	0|0	0|0	0|0	0|0	0|0	0|0	0|0	1|1	0|0	0|0	0|1	0|1	0|0	0|0	0|0	0|0	0|0	0|0	0|0	0|0	0|0	1|0	1|0	0|0	1|0	0|0	0|0
PAMAJ01236	4550001	4598772	4558424_A>C_mcidas_upstream_gene_variant,mcidas_downstream_gene_variant,gpx8_downstream_gene_variant	0.03615	0.08208	0.0101	0.04334	0.2368	0|0	0|0	1|1	0|0	0|1	0|0	1|0	0|0	0|0	1|1	0|0	0|0	0|0	0|0	0|0	0|0	0|0	0|0	0|0	0|0	0|0	0|0	0|0	0|0	0|0	0|0	0|0	0|0	0|0	0|0	0|0	0|0	0|0	0|1	0|1	0|0	0|0	0|0	0|1	0|0
PAMAJ01236	4550001	4598772	4558427_C>A_mcidas_upstream_gene_variant,mcidas_downstream_gene_variant,gpx8_downstream_gene_variant	0.03615	0.08208	0.0101	0.04334	0.2368	0|0	0|0	1|1	0|0	0|1	0|0	1|0	0|0	0|0	1|1	0|0	0|0	0|0	0|0	0|0	0|0	0|0	0|0	0|0	0|0	0|0	0|0	0|0	0|0	0|0	0|0	0|0	0|0	0|0	0|0	0|0	0|0	0|0	0|1	0|1	0|0	0|0	0|0	0|1	0|0
PAMAJ01387	1	50000	28421_T>G_si:cabz01030277.1_upstream_gene_variant,f13a1_intergenic_region,si:cabz01030277.1_intergenic_region	0.03615	0.08208	0.0101	0.04334	0.2368	1|1	1|1	1|1	0|0	1|1	1|1	0|0	1|0	1|1	0|1	1|1	1|1	1|1	1|1	1|1	1|1	1|1	1|1	1|1	1|1	1|0	1|0	1|1	0|0	1|1	1|1	0|0	1|1	1|1	1|1	1|1	1|1	1|1	1|1	1|1	1|1	1|1	1|1	1|1	1|1
PAMAJ01387	1	50000	28868_G>T_si:cabz01030277.1_upstream_gene_variant,f13a1_intergenic_region,si:cabz01030277.1_intergenic_region	0.03615	0.08208	0.0101	0.04334	0.2368	1|1	1|1	1|1	0|1	1|1	1|1	0|0	1|0	1|1	0|0	1|1	1|1	1|1	1|1	1|1	1|1	1|1	1|1	1|1	1|1	0|0	1|0	1|1	0|0	1|1	1|1	0|0	1|1	1|1	1|1	1|1	1|1	1|1	1|1	1|1	1|1	1|1	1|1	1|1	1|1
PAMAJ01387	1	50000	40519_G>A_si:cabz01030277.1_upstream_gene_variant,si:cabz01030277.1_downstream_gene_variant	0.03615	0.08208	0.0101	0.04334	0.2368	1|1	0|0	0|0	0|0	0|0	1|0	0|0	0|1	0|0	1|1	0|0	0|0	0|0	0|0	0|0	0|0	0|0	0|0	0|0	0|0	0|0	0|0	0|0	0|0	0|0	0|0	0|0	0|0	0|0	0|0	1|0	0|0	0|0	0|0	0|0	0|0	0|0	0|0	1|1	0|0
PAMAJ01475	1	44722	98_G>A_	0.03615	0.08208	0.0101	0.04334	0.2368	0|0	0|1	0|0	0|0	0|0	0|0	1|1	1|0	0|0	1|1	0|0	0|0	0|0	0|0	0|0	0|0	0|0	0|0	0|0	0|0	1|1	0|0	0|0	1|1	0|1	0|0	0|0	0|1	0|0	0|0	1|0	0|1	0|0	0|0	0|0	0|0	0|0	0|1	0|0	0|0
PAMAJ01475	1	44722	6093_G>A_	0.03615	0.08208	0.0101	0.04334	0.2368	0|0	0|1	0|0	1|1	1|0	0|0	1|1	0|0	0|0	0|0	0|0	0|0	0|0	0|0	0|0	0|0	0|0	0|0	0|0	0|0	0|0	0|0	0|0	0|0	0|0	0|0	0|0	0|0	0|0	0|0	0|0	1|1	0|0	1|1	0|0	0|0	0|0	0|0	0|0	1|1
PAMAJ01475	1	44722	12130_C>T_	0.03615	0.08208	0.0101	0.04334	0.2368	0|1	1|1	0|1	1|1	1|1	1|1	0|0	0|0	1|1	1|1	1|1	1|1	1|1	1|1	1|1	1|1	1|1	1|1	1|1	1|1	1|1	1|1	1|1	1|1	1|1	1|1	1|1	1|1	1|1	1|1	1|1	1|1	1|1	1|1	1|1	1|1	1|1	1|1	1|1	1|1
PAMAJ01236	4550001	4598772	4559518_T>C_mcidas_upstream_gene_variant,mcidas_downstream_gene_variant,gpx8_downstream_gene_variant	0.03615	0.1108	0.04792	0.0849	0.2368	1|0	0|1	0|1	1|1	1|1	0|0	0|1	0|1	0|0	0|1	1|1	1|1	1|1	1|1	1|0	1|1	1|0	0|1	1|0	1|1	0|1	1|1	1|0	0|1	1|1	1|1	1|1	1|1	0|0	1|0	1|1	0|1	1|0	1|1	1|1	1|1	1|0	1|0	0|1	0|1
PAMAJ01236	4550001	4598772	4559520_G>T_mcidas_upstream_gene_variant,mcidas_downstream_gene_variant,gpx8_downstream_gene_variant	0.03615	0.1108	0.04792	0.0849	0.2368	0|1	1|0	1|0	0|0	0|0	1|1	1|0	1|0	1|1	1|0	0|0	0|0	0|0	0|0	0|1	0|0	0|1	1|0	0|1	0|0	1|0	0|0	0|1	1|0	0|0	0|0	0|0	0|0	1|1	0|1	0|0	1|0	0|1	0|0	0|0	0|0	0|1	0|1	1|0	1|0
PAMAJ00722	200001	224806	206119_C>T_na_upstream_gene_variant,na_downstream_gene_variant	0.03706	0.08208	0.02356	0.04334	0.5	0|0	0|0	1|1	0|0	0|0	0|1	0|0	0|1	0|0	1|0	0|0	0|0	0|0	0|0	0|0	0|0	0|0	0|0	0|0	0|0	0|0	0|0	0|0	0|0	0|0	0|0	0|0	0|0	0|0	0|0	0|0	0|0	0|0	0|0	0|1	1|0	0|0	0|0	0|0	0|0
PAMAJ00722	200001	224806	206338_T>C_na_upstream_gene_variant,na_downstream_gene_variant	0.03706	0.08208	0.02356	0.04334	0.5	0|0	0|0	1|1	0|0	0|0	0|1	0|0	0|1	0|0	1|0	0|0	0|0	0|0	0|0	0|0	0|0	0|0	0|0	0|0	0|0	0|1	0|0	0|0	1|0	0|0	0|0	0|0	0|1	1|0	0|0	0|0	0|0	0|0	0|0	0|1	1|0	0|0	0|0	0|0	0|0
PAMAJ00722	200001	224806	206361_A>T_na_upstream_gene_variant,na_downstream_gene_variant	0.03706	0.08208	0.02356	0.04334	0.5	0|0	0|0	1|1	0|0	0|0	0|1	0|0	0|1	0|0	1|0	0|0	0|0	0|0	0|0	0|0	0|0	0|0	0|0	0|0	0|0	0|1	0|0	0|0	1|0	0|0	0|0	0|0	0|1	1|0	0|0	0|0	0|0	0|0	0|0	0|1	1|0	0|0	0|0	0|0	0|0
PAMAJ00722	200001	224806	213894_T>A_pus7l_upstream_gene_variant,pus7l_upstream_gene_variant	0.03706	0.08208	0.02356	0.04334	0.5	0|0	0|0	1|0	1|0	0|1	0|0	1|1	0|0	0|0	0|0	0|0	0|0	0|0	0|0	0|0	0|0	0|0	0|0	0|0	0|0	0|0	0|0	0|0	0|0	0|0	0|0	0|0	0|0	0|0	0|0	0|1	0|0	0|0	1|0	0|0	0|0	0|0	1|1	1|1	0|0
PAMAJ01018	800001	818248	809608_T>A_na_intron_variant,na_non_coding_transcript_variant	0.03706	0.08208	0.02356	0.04334	0.5	0|0	0|1	0|0	1|1	0|1	0|0	0|0	0|0	0|0	1|0	0|0	0|0	0|0	0|0	0|0	0|0	0|0	0|0	0|0	0|0	0|0	0|0	0|0	1|1	0|0	0|0	0|0	0|0	0|0	0|0	1|1	0|0	0|0	0|0	0|0	1|1	1|0	1|1	0|0	0|1
PAMAJ01236	4550001	4598772	4552779_A>G_gpx8_upstream_gene_variant,gpx8_upstream_gene_variant	0.03706	0.08208	0.02356	0.04334	0.5	1|0	0|1	0|0	0|0	0|0	1|1	0|0	0|0	0|0	0|1	0|0	0|0	0|0	0|0	0|0	0|0	0|0	0|0	0|0	0|0	0|0	0|0	0|0	0|0	0|0	0|0	0|0	0|0	0|0	0|0	0|0	0|0	0|0	0|0	0|0	0|0	0|0	0|0	0|0	0|0
PAMAJ01236	4550001	4598772	4552864_T>G_gpx8_upstream_gene_variant,gpx8_upstream_gene_variant	0.03706	0.08208	0.02356	0.04334	0.5	1|0	0|0	1|0	0|0	0|0	1|1	0|0	0|0	0|0	0|1	0|0	0|0	0|0	0|0	0|0	0|0	0|0	0|0	0|0	0|0	1|1	1|0	0|0	1|0	1|0	0|1	1|0	0|1	1|0	0|0	1|1	0|0	0|0	1|0	0|0	0|0	1|0	1|0	0|0	0|1
PAMAJ01236	4550001	4598772	4556319_G>C_gpx8_downstream_gene_variant,gpx8_downstream_gene_variant	0.03706	0.08208	0.02356	0.04334	0.5	0|0	1|1	0|0	0|0	0|0	0|1	0|1	0|1	0|0	0|0	0|0	0|0	0|0	0|0	0|0	0|0	0|0	0|0	0|0	0|0	1|0	0|1	0|0	0|1	0|1	1|0	1|0	1|0	0|1	0|0	1|1	1|0	1|1	1|0	0|0	0|1	1|1	1|1	0|1	1|1
PAMAJ01236	4550001	4598772	4556677_T>G_mcidas_upstream_gene_variant,mcidas_downstream_gene_variant,gpx8_downstream_gene_variant	0.03706	0.08208	0.02356	0.04334	0.5	0|0	1|0	0|1	0|0	0|1	0|0	0|0	0|0	0|0	1|1	0|0	0|0	0|0	0|0	0|0	0|0	0|0	0|0	0|0	0|0	0|0	0|0	0|0	0|0	0|0	0|0	0|1	0|1	0|1	0|0	0|0	1|0	1|1	0|1	0|0	0|0	0|1	0|1	0|1	1|0
PAMAJ01236	4550001	4598772	4574813_G>T_mcidas_intergenic_region	0.03706	0.08208	0.02356	0.04334	0.5	0|0	0|0	1|1	0|1	1|0	1|0	0|0	0|0	0|0	0|0	0|0	0|0	0|0	0|0	0|0	0|0	0|0	0|0	0|0	0|0	0|0	0|0	0|0	1|0	0|0	0|0	0|0	0|0	0|0	0|0	0|0	0|0	0|0	0|0	0|0	0|0	0|0	0|0	0|0	0|0
PAMAJ01387	1	50000	2691_A>T_f13a1_intergenic_region	0.03706	0.08208	0.02356	0.04334	0.5	0|0	0|0	0|0	0|0	0|1	1|0	0|0	0|1	1|1	0|0	0|0	0|0	0|0	0|0	0|0	0|0	0|0	0|0	0|0	0|0	1|0	1|0	1|0	0|1	0|0	0|0	0|1	0|0	0|0	0|0	0|0	0|0	0|0	0|0	0|0	0|0	0|0	0|0	0|0	0|0
PAMAJ01387	1	50000	2774_A>T_f13a1_intergenic_region	0.03706	0.08208	0.02356	0.04334	0.5	0|0	0|0	0|0	0|0	0|1	1|0	0|0	0|1	1|1	0|0	0|0	0|0	0|0	0|0	0|0	0|0	0|0	0|0	0|0	0|0	1|0	1|0	1|0	0|1	0|0	0|0	0|1	0|0	0|0	0|0	0|0	0|0	0|0	0|0	0|0	0|0	0|0	0|0	0|0	0|0
PAMAJ01387	1	50000	3198_C>T_f13a1_upstream_gene_variant,f13a1_upstream_gene_variant	0.03706	0.08208	0.02356	0.04334	0.5	1|0	0|1	1|1	0|0	1|1	1|1	1|1	1|1	1|0	1|1	1|1	1|1	1|1	1|1	1|1	1|1	1|1	1|1	1|1	1|1	1|0	1|1	1|1	1|1	1|1	1|1	0|1	1|1	1|1	1|1	1|0	0|1	0|0	0|1	1|1	1|0	0|0	0|0	1|0	0|0
PAMAJ01387	1	50000	6528_A>G_f13a1_upstream_gene_variant,f13a1_upstream_gene_variant	0.03706	0.08208	0.02356	0.04334	0.5	0|0	0|0	0|1	1|0	1|0	0|0	0|0	0|0	1|1	0|0	0|0	0|0	0|0	0|0	0|0	0|0	0|0	0|0	0|0	0|0	0|1	0|0	0|0	0|0	0|1	0|0	0|0	0|0	0|0	0|1	0|0	1|0	0|0	0|0	0|0	1|0	0|0	0|0	0|0	0|0
PAMAJ01387	1	50000	11628_T>A_f13a1_intron_variant,f13a1_non_coding_transcript_variant	0.03706	0.08208	0.02356	0.04334	0.5	0|0	1|1	0|1	0|0	1|0	0|0	1|0	0|0	0|0	0|0	0|0	0|0	0|0	0|0	0|0	0|0	0|0	0|0	0|0	0|0	0|1	0|0	0|0	0|0	1|0	0|0	0|0	0|0	0|0	0|1	0|0	0|1	0|0	0|0	0|0	0|1	0|0	0|0	0|0	0|0
PAMAJ01387	1	50000	15121_C>T_f13a1_downstream_gene_variant,f13a1_downstream_gene_variant	0.03706	0.08208	0.02356	0.04334	0.5	0|1	0|0	0|1	0|0	0|1	0|0	0|0	0|0	1|1	0|0	0|0	0|0	0|0	0|0	0|0	0|0	0|0	0|0	0|0	0|0	0|0	0|0	0|0	0|0	0|0	0|0	0|0	0|0	0|0	0|0	0|0	1|0	0|1	0|0	0|0	1|0	0|0	0|0	0|1	0|0
PAMAJ01387	1	50000	15320_C>G_f13a1_downstream_gene_variant,f13a1_downstream_gene_variant	0.03706	0.08208	0.02356	0.04334	0.5	0|1	0|0	0|1	0|0	0|1	0|0	0|0	0|0	1|1	0|0	0|0	0|0	0|0	0|0	0|0	0|0	0|0	0|0	0|0	0|0	0|0	0|0	0|0	0|0	0|0	0|0	0|0	0|0	0|0	0|0	0|0	1|0	0|1	0|0	0|0	1|0	0|0	0|0	0|1	0|0
PAMAJ01387	1	50000	16895_T>C_f13a1_downstream_gene_variant,f13a1_downstream_gene_variant	0.03706	0.08208	0.02356	0.04334	0.5	0|1	0|0	0|0	0|1	1|0	0|0	0|0	1|1	0|0	0|0	0|0	0|0	0|0	0|0	0|0	0|0	0|0	0|0	0|0	0|0	1|1	1|0	0|0	0|1	1|0	0|0	1|1	0|0	0|0	1|1	1|0	0|1	0|0	0|1	0|1	0|1	0|0	0|0	0|0	0|0
PAMAJ01387	1	50000	27865_A>G_si:cabz01030277.1_upstream_gene_variant,f13a1_intergenic_region,si:cabz01030277.1_intergenic_region	0.03706	0.08208	0.02356	0.04334	0.5	0|1	0|1	0|0	0|0	0|0	1|1	0|0	0|0	0|0	0|1	0|0	0|0	0|0	0|0	0|0	0|0	0|0	0|0	0|0	0|0	0|0	0|0	0|0	0|0	0|0	0|0	0|0	0|0	0|0	0|0	0|0	1|1	0|0	0|0	0|0	1|0	0|0	0|0	0|0	0|0
PAMAJ01475	1	44722	1501_C>T_	0.03706	0.08208	0.02356	0.04334	0.5	0|1	1|1	1|0	1|1	1|0	1|1	0|0	1|1	1|1	1|1	1|1	1|1	1|1	1|1	1|1	1|1	1|1	1|1	1|1	1|1	1|1	1|1	1|1	1|1	1|1	1|1	1|1	1|1	1|1	1|1	1|1	1|1	1|1	0|1	1|1	1|1	1|1	0|0	1|1	0|0
PAMAJ01475	1	44722	5984_C>A_	0.03706	0.08208	0.02356	0.04334	0.5	0|1	1|1	1|0	1|1	1|1	1|1	1|1	0|1	1|1	0|0	1|1	1|1	1|1	1|1	1|1	1|1	1|1	1|1	1|1	1|1	0|0	1|1	1|1	0|0	1|0	1|1	1|1	1|0	1|1	1|1	0|0	1|1	1|1	1|1	1|1	1|1	1|1	1|1	1|1	1|1
PAMAJ01475	1	44722	9132_T>C_	0.03706	0.08208	0.02356	0.04334	0.5	0|1	0|0	0|0	0|0	0|0	0|0	1|1	0|1	0|0	1|0	0|0	0|0	0|0	0|0	0|0	0|0	0|0	0|0	0|0	0|0	0|0	0|0	0|0	0|0	0|0	0|0	0|0	0|0	0|0	0|0	0|0	1|0	0|0	0|0	0|0	0|0	0|0	0|1	0|1	1|1
PAMAJ01475	1	44722	30263_A>T_	0.03757	0.05718	0.006907	0.02864	0.1517	1|1	1|1	0|0	1|1	1|1	1|1	1|1	1|1	1|1	1|1	0|0	1|0	1|1	1|1	0|0	1|1	1|1	0|0	0|0	0|1	1|1	0|0	1|1	1|1	1|1	1|1	0|0	1|1	1|1	1|1	1|1	1|1	1|1	1|1	0|1	1|1	1|1	1|1	1|1	1|1
PAMAJ00121	1	50000	16723_G>A_	0.04114	0.07643	0.02419	0.1849	0.04334	1|1	0|0	0|1	0|1	1|0	0|0	1|1	0|0	1|1	0|0	1|0	1|1	1|0	1|1	1|1	0|1	0|1	1|1	1|1	1|1	0|0	1|1	1|1	1|1	0|0	1|1	1|1	0|1	0|1	0|0	1|1	0|0	1|0	1|1	0|0	1|1	0|0	0|1	0|0	0|0
PAMAJ01236	4550001	4598772	4562958_T>C_mcidas_intron_variant,mcidas_non_coding_transcript_variant	0.04114	0.07643	0.02419	0.1849	0.04334	0|0	1|1	0|1	0|0	1|1	0|1	0|1	0|0	0|0	1|1	1|1	0|1	1|1	1|1	1|1	1|1	1|0	1|0	0|1	1|1	0|1	0|1	0|1	0|0	0|1	1|0	0|0	1|0	0|1	0|1	1|1	1|1	1|1	1|1	1|0	1|0	1|1	1|1	1|0	1|1
PAMAJ01236	4550001	4598772	4567299_A>G_mcidas_upstream_gene_variant,mcidas_downstream_gene_variant	0.04114	0.07643	0.02419	0.1849	0.04334	0|0	0|1	0|0	1|1	0|0	1|0	0|1	1|1	1|1	0|0	1|1	1|1	1|1	1|1	1|0	1|1	1|0	0|1	0|1	1|1	0|1	0|1	0|1	0|1	0|1	1|0	1|1	1|0	0|1	1|0	0|0	0|0	0|0	0|0	1|0	0|0	0|0	0|0	1|0	0|0
PAMAJ01387	1	50000	19657_A>T_f13a1_downstream_gene_variant,f13a1_downstream_gene_variant	0.04114	0.07643	0.02419	0.1849	0.04334	0|0	1|1	0|1	1|0	0|0	1|1	1|1	0|0	1|0	1|1	0|0	0|0	0|0	0|1	1|0	0|0	0|0	0|0	0|1	0|1	0|0	0|0	0|1	1|0	0|0	0|1	1|0	0|0	1|1	1|0	1|0	0|0	1|1	1|1	1|1	0|0	0|0	1|0	1|1	0|1
PAMAJ01387	1	50000	20185_G>T_f13a1_intergenic_region,si:cabz01030277.1_intergenic_region	0.04114	0.07643	0.02419	0.1849	0.04334	0|0	1|1	0|1	1|0	0|0	1|1	1|1	0|0	1|0	1|1	0|0	0|1	0|0	0|1	1|0	0|0	0|0	0|0	0|1	0|0	0|0	0|0	0|1	1|0	0|0	0|1	1|0	0|0	1|1	1|0	1|0	0|0	1|1	1|1	1|1	0|0	0|0	1|0	1|1	0|1
PAMAJ01387	1	50000	20622_T>A_f13a1_intergenic_region,si:cabz01030277.1_intergenic_region	0.04114	0.07643	0.02419	0.1849	0.04334	1|1	0|0	1|0	0|1	1|1	0|0	0|0	1|1	0|1	0|0	1|1	1|1	1|1	1|0	0|1	1|1	1|1	1|1	1|0	1|0	1|1	1|1	1|1	0|1	1|1	1|0	0|1	1|1	0|0	0|1	0|1	1|1	0|0	0|0	0|0	1|1	1|1	0|1	0|0	1|0
PAMAJ01387	1	50000	21239_T>C_f13a1_intergenic_region,si:cabz01030277.1_intergenic_region	0.04114	0.07643	0.02419	0.1849	0.04334	0|0	1|1	0|1	1|0	0|0	1|1	1|1	0|0	1|0	1|1	0|0	0|0	0|0	0|1	1|0	0|0	0|0	0|0	0|1	0|1	0|0	0|0	0|1	1|0	0|0	0|1	1|0	0|0	1|1	1|0	1|0	0|0	1|1	1|1	1|1	0|0	0|0	1|0	1|1	0|1
PAMAJ01387	1	50000	21242_A>T_f13a1_intergenic_region,si:cabz01030277.1_intergenic_region	0.04114	0.07643	0.02419	0.1849	0.04334	0|0	1|1	0|1	1|0	0|0	1|1	1|1	0|0	1|0	1|1	0|0	0|0	0|0	0|1	1|0	0|0	0|0	0|0	0|1	0|1	0|0	0|0	0|1	1|0	0|0	0|1	1|0	0|0	1|1	1|0	1|0	0|0	1|1	1|1	1|1	0|0	0|0	1|0	1|1	0|1
PAMAJ01387	1	50000	21464_A>G_f13a1_intergenic_region,si:cabz01030277.1_intergenic_region	0.04114	0.07643	0.02419	0.1849	0.04334	0|0	1|1	0|1	1|0	0|0	1|1	1|1	0|0	1|0	1|1	0|0	0|0	0|0	0|1	1|0	0|0	0|0	0|0	0|1	0|1	0|0	0|0	0|0	1|0	0|0	0|1	1|0	0|0	1|1	1|0	1|0	0|0	1|1	1|1	1|1	0|0	0|0	1|0	1|1	0|1
PAMAJ01387	1	50000	17299_T>C_f13a1_downstream_gene_variant,f13a1_downstream_gene_variant	0.04311	0.126	0.0218	0.07043	0.2368	1|1	0|0	1|1	0|1	1|1	1|1	0|0	1|1	0|1	0|1	1|1	1|0	1|1	1|1	1|1	1|1	1|1	1|1	1|1	1|1	1|1	1|1	0|1	1|1	1|1	1|1	0|1	1|1	1|1	1|1	1|0	1|1	0|0	1|1	1|1	1|1	0|0	1|0	1|0	0|0
PAMAJ01236	4550001	4598772	4554655_A>G_gpx8_synonymous_variant,gpx8_non_coding_transcript_variant	0.04311	0.1287	0.04118	0.08945	0.2368	0|0	0|0	1|0	1|1	0|1	1|0	0|1	1|1	1|0	1|1	1|1	1|1	1|1	1|1	1|0	1|1	1|1	0|1	1|0	1|1	1|1	1|1	0|1	1|1	1|1	1|1	1|1	1|1	1|1	1|0	1|1	1|1	0|1	1|1	1|1	1|0	1|1	1|1	1|1	1|1
PAMAJ01236	4550001	4598772	4557442_G>A_mcidas_upstream_gene_variant,mcidas_downstream_gene_variant,gpx8_downstream_gene_variant	0.04311	0.1287	0.04118	0.08945	0.2368	0|1	1|1	1|0	1|0	0|0	0|0	1|0	1|1	1|1	0|1	1|1	1|1	1|1	1|1	1|0	1|1	1|1	1|0	0|1	1|1	1|1	1|1	1|0	0|1	1|1	1|1	1|1	1|1	1|0	0|1	1|1	0|0	0|0	1|0	0|0	0|1	1|0	1|0	0|0	0|1
PAMAJ01236	4550001	4598772	4558603_C>T_mcidas_upstream_gene_variant,mcidas_downstream_gene_variant,gpx8_downstream_gene_variant	0.04311	0.1287	0.04118	0.08945	0.2368	0|1	0|0	1|1	0|0	0|1	1|0	1|0	0|0	1|1	1|0	0|0	0|0	0|0	0|0	0|0	0|0	0|1	1|0	0|1	0|0	1|0	0|1	0|1	1|0	0|1	1|0	1|1	1|0	1|0	0|1	0|0	0|0	0|0	0|1	0|1	0|1	0|0	0|0	0|1	0|0
PAMAJ01236	4550001	4598772	4561796_T>C_mcidas_synonymous_variant,mcidas_non_coding_transcript_variant	0.04311	0.1287	0.04118	0.08945	0.2368	1|0	1|0	1|1	0|1	0|1	1|1	1|1	0|1	0|0	0|0	1|1	1|1	1|1	1|1	1|0	1|1	1|1	0|1	1|0	1|1	1|0	1|1	1|0	0|0	1|1	1|1	1|1	1|1	0|1	1|0	1|1	1|0	0|1	1|0	0|1	0|1	1|1	1|1	1|1	1|1
PAMAJ01475	1	44722	3570_T>C_	0.04415	0.06169	0.01242	0.1849	0.02864	0|0	0|0	1|0	0|0	0|0	1|1	0|0	0|0	0|1	1|0	0|1	1|1	0|0	1|1	1|1	1|1	0|0	1|1	0|0	1|1	0|0	1|1	1|1	0|0	1|1	1|1	1|1	0|0	1|1	1|1	0|0	0|0	1|1	0|0	0|0	0|0	1|0	0|0	0|0	0|0
PAMAJ01018	800001	818248	810513_T>C_na_intron_variant,na_non_coding_transcript_variant	0.0455	0.1353	0.03242	0.0849	0.2368	0|1	1|0	0|0	0|0	0|0	0|0	1|0	1|1	1|1	0|1	0|0	0|0	0|0	0|0	0|0	0|0	0|0	0|1	1|0	0|0	0|1	1|0	1|0	1|1	0|1	0|1	1|0	1|0	1|0	0|1	1|1	0|0	0|1	0|1	0|0	1|0	0|1	0|1	0|0	0|1
PAMAJ01387	1	50000	8662_A>G_f13a1_intron_variant,f13a1_non_coding_transcript_variant	0.0455	0.1353	0.03242	0.0849	0.2368	0|0	1|0	1|1	0|0	0|1	1|0	1|1	0|0	0|0	1|0	1|0	0|0	0|1	0|0	0|0	0|0	0|0	0|0	0|0	0|0	0|1	0|1	1|1	0|0	1|1	1|0	0|1	1|1	0|0	1|1	1|0	0|1	0|0	0|1	0|1	0|1	0|0	0|0	0|0	0|0
PAMAJ01475	1	44722	17181_A>G_	0.04791	0.06378	0.05267	0.02864	0.5	1|0	1|1	1|1	1|1	1|1	0|1	1|1	1|0	1|1	0|0	0|0	1|0	0|1	0|0	0|1	1|0	1|0	1|0	1|1	0|1	1|0	1|0	1|0	1|1	1|1	0|1	0|1	1|0	1|0	0|1	0|0	0|0	1|1	1|1	1|0	0|0	1|0	1|0	0|1	0|0
PAMAJ01387	1	50000	28648_C>A_si:cabz01030277.1_upstream_gene_variant,f13a1_intergenic_region,si:cabz01030277.1_intergenic_region	0.04816	0.07915	0.02037	0.03489	0.291	1|1	0|1	0|0	1|0	0|0	1|0	0|0	1|0	1|1	1|1	0|0	0|1	0|0	0|0	1|1	0|0	0|0	0|0	0|0	0|0	1|0	0|0	0|0	0|0	0|0	0|0	0|1	0|0	1|0	0|0	0|1	1|1	1|1	0|0	0|0	1|1	1|1	0|0	1|0	1|1
PAMAJ00121	1	50000	13210_C>A_	0.04816	0.08134	0.02037	0.1849	0.04334	1|1	0|0	1|1	0|1	1|0	0|0	1|1	0|0	1|1	0|0	1|1	1|1	1|0	1|1	1|1	0|1	0|1	1|1	1|1	1|1	0|0	1|1	1|1	1|1	0|0	1|1	1|1	0|1	0|1	0|0	1|1	0|0	1|0	1|1	0|0	1|1	0|0	0|1	0|0	0|0
PAMAJ00121	1	50000	17883_T>C_	0.04816	0.08134	0.02037	0.1849	0.04334	1|1	0|0	1|1	0|1	1|0	0|0	1|1	0|0	1|1	0|0	1|1	1|1	1|0	1|1	1|1	0|1	0|1	1|1	1|1	1|1	0|0	1|1	1|1	1|1	0|0	1|1	1|1	0|1	0|1	0|0	1|1	0|0	1|0	1|1	0|0	1|1	0|0	0|1	0|0	0|0
PAMAJ01387	1	50000	26697_C>T_f13a1_intergenic_region,si:cabz01030277.1_intergenic_region	0.05074	0.006893	0.088	0.009883	0.5	1|0	1|0	1|0	0|1	1|0	0|1	1|0	1|0	0|1	1|1	1|0	1|0	0|0	1|1	1|1	1|1	1|1	1|1	1|1	1|1	0|1	0|0	0|0	1|0	1|0	0|1	1|0	0|0	1|1	0|1	1|0	0|1	1|0	1|0	0|1	0|0	1|1	1|1	0|1	0|1
PAMAJ01236	4550001	4598772	4564435_C>A_mcidas_upstream_gene_variant,mcidas_downstream_gene_variant	0.05074	0.1393	0.04574	0.07043	0.5	0|0	0|0	0|1	1|0	1|1	0|0	0|1	0|1	0|0	0|0	0|0	0|0	0|0	0|0	0|0	0|0	0|1	0|0	0|0	0|0	0|0	0|0	0|0	0|0	0|0	0|0	0|0	0|0	1|0	0|0	0|0	1|0	1|1	0|0	1|0	0|0	0|1	0|1	1|1	1|0
PAMAJ01236	4550001	4598772	4566960_A>G_mcidas_upstream_gene_variant,mcidas_downstream_gene_variant	0.05074	0.1393	0.04574	0.07043	0.5	0|1	1|0	0|0	0|0	0|1	0|0	0|0	0|0	1|1	1|0	0|0	0|0	0|0	0|0	0|0	0|0	0|1	0|0	0|0	0|0	1|0	1|0	0|0	0|0	1|0	1|1	0|0	0|0	0|0	0|0	0|0	1|1	1|0	1|0	0|1	1|1	0|0	0|0	0|0	0|0
PAMAJ01236	4550001	4598772	4562102_G>A_mcidas_intron_variant,mcidas_non_coding_transcript_variant	0.05175	0.06317	0.02808	0.02864	0.3142	0|0	1|0	0|0	0|1	1|1	0|0	0|1	1|0	0|0	0|1	1|1	1|1	1|1	1|1	1|0	1|1	1|0	0|0	0|0	1|1	1|0	1|0	0|0	0|0	1|0	0|1	0|0	0|1	0|0	0|0	1|1	0|0	1|0	1|1	0|0	0|0	1|0	1|0	0|0	0|1
PAMAJ01236	4550001	4598772	4554077_A>G_gpx8_intron_variant,gpx8_non_coding_transcript_variant	0.05528	0.00823	0.05548	0.005418	0.709	1|0	0|1	1|0	0|1	0|1	0|0	1|0	0|0	0|1	0|1	1|1	1|1	1|1	1|1	1|0	1|1	1|0	0|0	0|0	1|1	0|0	0|0	0|0	0|0	0|0	0|0	0|0	0|0	0|0	0|0	1|1	0|0	0|0	1|0	0|0	0|0	1|0	1|0	0|0	0|1
PAMAJ00722	200001	224806	208215_C>G_na_upstream_gene_variant,na_downstream_gene_variant	0.05778	0.03337	0.05642	0.5	0.01625	1|1	0|1	1|1	1|1	1|1	1|0	0|1	0|0	0|0	1|1	1|0	1|0	0|1	1|0	0|0	0|0	0|0	0|1	0|1	0|1	0|1	0|1	1|1	1|0	1|1	1|0	1|0	0|1	1|0	1|1	0|1	0|0	0|1	1|0	1|1	1|0	1|0	1|0	1|1	0|0
PAMAJ01018	800001	818248	810248_G>A_na_intron_variant,na_non_coding_transcript_variant	0.06029	0.1353	0.04792	0.1849	0.1053	1|0	0|1	1|1	1|1	1|1	0|0	0|1	0|0	0|0	1|0	0|0	0|0	0|0	0|0	1|0	0|0	1|0	1|0	0|1	0|0	1|0	0|1	0|1	0|0	1|0	1|0	0|0	0|1	0|1	1|0	0|0	1|0	1|0	1|0	1|0	1|0	1|0	1|0	1|1	1|0
PAMAJ01387	1	50000	19667_T>A_f13a1_downstream_gene_variant,f13a1_downstream_gene_variant	0.06029	0.1353	0.04792	0.1849	0.1053	0|0	1|1	0|1	1|0	0|0	1|1	1|0	0|0	1|0	1|1	0|0	0|0	0|0	0|1	1|0	0|0	0|0	0|0	0|1	0|1	0|0	0|0	0|1	1|0	0|0	0|1	1|0	0|0	1|1	1|0	1|0	0|0	1|0	1|1	1|1	0|0	0|0	1|0	1|1	0|0
PAMAJ01387	1	50000	21826_C>A_f13a1_intergenic_region,si:cabz01030277.1_intergenic_region	0.06029	NaN	0.0101	0.1053	0.1053	0|0	1|1	1|1	0|0	0|0	0|0	1|1	0|0	0|0	0|0	0|0	0|0	0|0	0|0	0|0	0|0	0|0	0|0	0|0	0|0	0|0	0|0	0|0	0|0	0|0	0|0	0|0	0|0	0|0	1|0	0|0	0|0	1|0	0|0	0|0	0|0	0|0	0|0	1|1	0|0
PAMAJ01387	1	50000	21873_C>T_f13a1_intergenic_region,si:cabz01030277.1_intergenic_region	0.06029	NaN	0.0101	0.1053	0.1053	0|0	1|1	1|1	0|0	0|0	0|0	1|1	0|0	0|0	0|0	0|0	0|0	0|0	0|0	0|0	0|0	0|0	0|0	0|0	0|0	0|0	0|0	0|0	0|0	0|0	0|0	0|0	0|0	0|0	1|0	0|0	0|0	1|0	0|0	0|0	0|0	0|0	0|0	1|1	0|0
PAMAJ01387	1	50000	40460_C>G_si:cabz01030277.1_upstream_gene_variant,si:cabz01030277.1_downstream_gene_variant	0.06029	NaN	0.0101	0.1053	0.1053	0|0	1|1	1|1	1|1	0|0	0|0	0|0	0|0	0|0	0|0	0|0	0|0	0|0	0|0	0|0	0|0	0|0	0|0	0|0	0|0	1|1	0|0	0|0	0|0	0|0	0|0	0|1	0|0	0|0	0|0	0|0	1|1	0|0	0|0	0|0	1|1	0|0	0|0	1|1	0|0
PAMAJ01475	1	44722	508_C>T_	0.06029	NaN	0.0101	0.1053	0.1053	0|0	0|0	0|0	0|0	0|0	0|0	0|0	0|0	0|0	0|0	1|1	0|0	1|1	0|0	0|0	0|0	1|1	0|0	0|0	0|0	0|0	0|0	0|1	0|0	0|0	0|0	0|0	0|0	0|0	0|0	0|0	0|0	0|0	0|0	1|0	0|0	0|0	0|0	0|0	0|0
PAMAJ01475	1	44722	2033_G>A_	0.06029	0.1353	0.04792	0.1849	0.1053	0|1	0|0	0|0	1|0	1|1	0|0	1|1	1|1	1|0	0|1	1|0	0|0	0|1	0|0	0|0	0|0	1|0	0|0	0|1	0|0	1|1	0|0	0|0	1|1	0|0	0|0	0|0	0|1	0|0	0|0	1|1	1|1	0|0	1|1	0|0	0|0	0|1	1|1	1|0	1|1
PAMAJ01475	1	44722	5271_G>T_	0.06029	0.1353	0.04792	0.1849	0.1053	1|0	1|0	1|1	0|0	1|0	1|1	0|1	0|0	1|1	0|0	0|1	1|1	0|1	1|1	1|1	1|1	1|0	1|1	1|0	1|1	0|0	1|1	1|1	0|0	1|0	1|1	1|1	1|0	1|1	1|1	0|1	1|1	1|1	1|1	1|0	1|0	1|0	0|0	0|1	1|1
PAMAJ01475	1	44722	5553_A>T_	0.06029	0.1353	0.04792	0.1849	0.1053	0|1	0|1	0|0	1|1	1|1	0|0	1|1	1|0	1|0	0|0	1|0	0|0	1|0	0|0	0|0	0|0	0|1	0|0	0|1	0|0	1|1	0|0	0|0	1|1	0|0	0|0	0|0	0|1	0|0	0|0	1|1	1|1	0|0	1|1	0|0	0|0	0|1	1|1	1|0	1|1
PAMAJ01236	4550001	4598772	4573479_G>A_mcidas_intergenic_region	0.06649	0.07264	0.02678	0.03489	0.3142	1|1	1|0	1|0	0|0	0|0	0|1	1|1	1|1	1|1	1|0	0|0	0|0	0|0	0|0	0|1	0|0	0|0	1|1	1|1	0|0	1|0	0|1	1|1	0|1	0|1	0|1	1|1	1|0	1|1	1|1	1|1	1|1	1|1	0|1	1|1	1|0	1|1	1|1	1|1	1|1
PAMAJ01236	4550001	4598772	4567421_T>C_mcidas_upstream_gene_variant,mcidas_downstream_gene_variant	0.06789	0.1482	0.04118	0.1849	0.1053	0|1	1|1	0|0	1|1	0|0	0|0	1|1	0|1	0|1	0|0	0|0	0|0	0|1	0|0	0|0	0|0	0|0	0|1	0|1	0|0	1|1	0|1	0|1	0|1	0|1	1|0	1|1	1|0	0|1	1|0	0|0	0|1	0|0	0|0	0|1	1|0	0|0	0|0	0|0	0|0
PAMAJ01387	1	50000	26942_G>C_f13a1_intergenic_region,si:cabz01030277.1_intergenic_region	0.07023	0.1393	0.01548	0.07043	0.1517	1|1	0|0	0|0	0|0	0|0	0|0	0|0	0|0	0|0	0|0	1|1	0|0	1|1	0|0	1|1	1|1	0|0	1|0	0|0	0|0	0|0	0|0	1|1	0|0	0|0	0|0	0|0	1|1	0|0	0|0	0|0	0|0	0|0	0|0	0|0	0|0	0|0	0|0	0|0	0|0
PAMAJ01236	4550001	4598772	4554288_G>A_gpx8_intron_variant,gpx8_non_coding_transcript_variant	0.07023	0.175	0.02808	0.0849	0.1749	1|1	1|1	0|1	0|0	0|0	1|0	0|0	0|0	0|1	0|0	1|1	1|1	1|1	1|1	1|0	1|1	1|0	0|0	0|0	1|1	0|0	0|0	0|0	1|0	0|0	0|0	0|0	0|0	0|1	0|0	0|0	1|0	1|1	0|0	0|0	0|0	0|1	0|1	0|1	1|0
PAMAJ01387	1	50000	26951_C>T_f13a1_intergenic_region,si:cabz01030277.1_intergenic_region	0.07023	0.175	0.02808	0.0849	0.1749	0|0	0|1	1|1	0|1	0|0	1|0	1|1	1|1	1|1	1|1	0|0	1|1	0|0	1|0	0|0	0|0	1|1	0|1	0|0	0|0	1|1	0|1	0|0	0|0	1|1	0|0	1|1	0|0	0|0	1|1	0|1	1|1	1|1	1|1	1|0	1|1	0|0	0|0	0|0	0|0
PAMAJ00121	1	50000	496_T>C_	0.07044	0.0438	0.03242	0.02864	0.5	0|1	0|0	1|1	1|0	1|1	1|1	0|1	0|0	1|1	1|0	1|1	1|1	1|1	1|1	1|1	1|1	1|1	0|0	1|1	1|1	1|1	0|0	1|1	1|1	1|1	1|1	1|1	1|0	1|1	1|1	1|1	1|1	1|1	1|1	1|1	1|1	1|1	1|1	1|1	1|1
PAMAJ00121	1	50000	8435_C>T_	0.07249	0.1712	0.02356	0.1053	0.2368	0|0	0|0	1|1	0|0	0|0	1|0	0|0	1|1	0|0	0|0	0|0	0|0	0|0	0|0	0|0	0|0	0|0	0|0	0|0	0|0	0|0	0|0	0|0	0|0	0|1	0|0	0|0	0|0	1|0	0|1	0|0	0|0	0|0	0|0	0|0	0|0	0|0	0|0	0|0	0|0
PAMAJ00121	1	50000	8437_C>T_	0.07249	0.1712	0.02356	0.1053	0.2368	0|0	0|0	1|1	0|0	0|0	1|0	0|0	1|1	0|0	0|0	0|0	0|0	0|0	0|0	0|0	0|0	0|0	0|0	0|0	0|0	0|0	0|0	0|0	0|0	0|1	0|0	0|0	0|0	1|0	0|1	0|0	0|0	0|0	0|0	0|0	0|0	0|0	0|0	0|0	0|0
PAMAJ00121	1	50000	23072_T>G_	0.07249	0.1712	0.02356	0.1053	0.2368	1|1	0|0	1|1	1|1	0|0	1|1	1|1	1|1	1|1	0|1	1|1	1|1	1|1	1|1	1|1	1|1	1|1	1|1	1|1	1|1	1|1	1|1	1|1	1|1	1|1	1|1	1|1	0|0	1|1	0|1	1|1	0|1	1|1	1|1	1|1	1|1	0|1	1|1	0|0	1|0
PAMAJ01018	800001	818248	809723_C>T_na_intron_variant,na_non_coding_transcript_variant	0.07249	0.1712	0.02356	0.1053	0.2368	0|0	0|1	0|0	1|1	1|1	0|0	0|0	0|0	0|0	0|0	0|0	0|0	0|0	0|0	0|0	0|0	0|0	0|0	0|0	0|0	0|0	0|0	0|0	0|1	0|0	0|0	0|0	0|0	0|0	0|0	1|1	0|0	0|0	1|0	0|0	0|0	1|0	0|1	0|0	1|1
PAMAJ01387	1	50000	22195_A>T_f13a1_intergenic_region,si:cabz01030277.1_intergenic_region	0.07249	0.1712	0.02356	0.1053	0.2368	0|0	1|1	0|0	1|1	0|0	0|0	0|0	0|1	0|0	0|0	0|0	0|0	0|0	0|0	0|0	0|0	0|0	0|0	0|0	0|0	0|0	0|0	0|0	0|0	0|0	0|0	0|0	0|0	0|0	0|0	0|0	0|0	0|0	0|0	1|0	0|0	0|0	0|0	0|0	0|0
PAMAJ01475	1	44722	14120_C>T_	0.07249	0.1712	0.02356	0.1053	0.2368	1|1	0|0	0|0	1|0	0|0	0|0	1|1	0|0	0|0	0|0	0|0	0|0	0|0	0|0	0|0	0|0	0|0	0|0	0|0	0|0	0|0	0|0	0|0	0|0	0|0	0|0	0|0	0|0	0|0	0|0	0|0	0|0	0|0	0|0	0|0	0|0	0|0	0|0	1|0	0|0
PAMAJ01236	4550001	4598772	4555237_A>G_gpx8_downstream_gene_variant,gpx8_downstream_gene_variant	0.073	0.01111	0.05267	0.009883	0.709	1|0	1|0	0|1	0|0	0|0	1|0	0|1	1|0	0|1	1|1	1|1	1|1	1|1	1|1	1|0	1|1	1|1	0|0	0|0	1|1	0|1	0|0	0|0	1|1	0|0	0|0	1|0	0|0	1|0	0|0	1|1	0|0	1|0	1|1	0|0	0|1	1|0	1|0	0|0	0|1
PAMAJ01387	1	50000	20131_C>T_f13a1_intergenic_region,si:cabz01030277.1_intergenic_region	0.073	0.08208	0.05267	0.325	0.04334	0|0	1|1	0|1	1|0	0|0	1|1	1|1	0|0	1|0	1|1	0|0	0|1	0|0	0|1	1|0	0|0	0|0	0|0	0|1	0|1	0|0	0|0	0|1	1|0	0|0	0|1	1|0	0|0	1|1	1|0	1|0	0|0	1|1	1|1	1|1	0|0	0|0	1|0	1|1	0|1
PAMAJ01387	1	50000	20556_G>T_f13a1_intergenic_region,si:cabz01030277.1_intergenic_region	0.073	0.08208	0.05267	0.325	0.04334	1|1	0|0	1|0	0|1	1|1	0|0	0|0	1|1	0|1	0|0	1|1	1|0	1|1	1|0	0|1	1|1	1|1	1|1	1|0	1|0	1|1	1|1	1|0	0|1	1|1	1|0	0|1	1|1	0|0	0|1	0|1	1|1	0|0	0|0	0|0	1|0	1|1	0|1	0|0	1|0
PAMAJ01387	1	50000	21311_G>A_f13a1_intergenic_region,si:cabz01030277.1_intergenic_region	0.073	0.08208	0.05267	0.325	0.04334	1|1	0|0	1|0	0|1	1|1	0|0	0|0	1|1	0|1	0|0	1|1	1|1	1|1	1|0	0|1	1|1	0|1	1|1	1|0	1|0	1|1	1|1	1|0	0|1	1|1	1|0	0|1	1|1	0|0	0|0	0|1	1|1	0|0	0|0	0|0	1|1	1|1	0|1	0|0	1|0
PAMAJ01475	1	44722	654_T>C_	0.073	0.08208	0.05267	0.325	0.04334	0|0	1|0	0|0	1|1	0|1	1|1	1|1	0|0	0|1	0|0	1|1	0|1	1|1	1|0	0|1	1|1	1|1	0|1	1|0	1|1	0|0	0|1	1|1	0|0	1|0	1|1	1|1	1|0	1|1	1|1	0|0	0|0	1|0	0|0	1|0	1|0	0|0	0|1	0|0	0|0
PAMAJ01236	4550001	4598772	4555911_T>C_gpx8_downstream_gene_variant,gpx8_downstream_gene_variant	0.0807	0.05581	0.05548	0.02864	0.5	0|0	0|0	0|1	0|0	1|0	0|1	0|1	1|1	0|1	0|1	1|1	1|1	1|1	1|1	1|0	1|1	1|0	0|0	0|0	1|1	1|1	0|1	0|0	1|1	0|1	1|0	0|0	1|0	1|0	0|0	1|1	0|0	0|0	1|0	0|0	0|1	1|0	1|0	0|0	0|1
PAMAJ01387	1	50000	2479_G>A_f13a1_intergenic_region	0.08583	0.07939	0.04792	0.3281	0.04334	0|0	0|0	1|1	1|1	0|0	0|0	0|1	1|1	1|0	1|1	1|1	1|1	1|1	1|0	0|1	1|1	1|1	1|1	1|0	1|0	1|1	1|1	0|1	0|1	1|1	1|0	1|1	1|1	0|0	1|1	1|0	0|1	0|1	1|1	0|1	1|0	0|0	0|1	1|1	0|0
PAMAJ01475	1	44722	5360_G>A_	0.08727	0.2307	0.04574	0.1517	0.2368	0|0	0|0	0|0	0|1	1|1	0|0	0|0	0|1	0|0	1|1	0|0	0|0	0|0	0|0	0|0	0|0	0|0	0|0	0|1	0|0	1|1	0|0	0|0	1|1	0|1	0|0	0|0	0|1	0|0	0|0	1|0	0|1	0|0	0|0	0|0	0|0	0|1	0|0	1|0	0|0
PAMAJ01475	1	44722	38181_G>T_na_intron_variant,na_non_coding_transcript_variant	0.09353	0.06948	0.04118	0.325	0.04334	0|0	0|0	0|1	0|0	0|0	0|0	0|0	0|1	1|0	0|0	0|0	1|1	1|1	0|0	0|0	1|1	0|0	1|1	1|0	0|0	0|0	1|1	0|0	0|0	1|0	0|0	0|1	0|0	1|0	1|0	1|0	0|0	0|0	0|0	1|1	0|1	1|1	0|1	1|1	0|0
PAMAJ01018	800001	818248	810465_G>A_na_intron_variant,na_non_coding_transcript_variant	0.09865	0.05947	0.05267	0.03489	0.5	1|0	0|1	1|1	0|1	1|1	0|0	0|1	0|0	1|0	0|0	1|1	1|1	1|1	1|1	0|1	1|1	1|1	0|0	0|0	1|1	1|0	0|1	0|0	0|0	1|0	1|0	0|1	0|1	0|1	0|0	0|0	1|1	0|0	0|0	1|0	1|1	1|0	1|0	0|1	1|0
PAMAJ01387	1	50000	26075_T>C_f13a1_intergenic_region,si:cabz01030277.1_intergenic_region	0.1237	0.07643	0.1001	0.5	0.04334	1|0	0|1	1|1	1|1	1|0	1|0	0|1	1|0	1|1	1|1	0|0	0|0	0|0	0|0	0|1	1|1	1|1	1|1	0|1	0|1	0|1	0|1	0|1	0|1	0|1	0|0	1|0	0|0	0|0	1|1	0|0	0|1	0|1	1|1	0|1	1|0	0|0	0|1	0|1	1|0
PAMAJ00121	1	50000	8286_A>T_	0.1447	0.06731	0.0954	0.5	0.04334	1|1	0|0	1|1	0|1	0|1	0|0	1|1	0|0	1|1	0|0	1|0	1|0	1|0	1|1	1|1	0|1	0|1	1|1	1|1	1|1	0|1	1|1	1|1	1|1	0|0	1|1	1|1	0|1	0|1	0|0	0|1	0|0	1|1	1|0	0|0	1|1	0|0	0|1	0|0	0|0
PAMAJ01475	1	44722	38082_C>T_na_intron_variant,na_non_coding_transcript_variant	0.1647	0.02906	0.07759	0.5	0.04334	1|1	1|1	1|0	1|1	1|1	1|1	1|1	1|0	0|1	1|1	1|1	0|0	0|0	1|1	1|1	0|0	1|1	0|0	1|1	1|1	1|1	0|0	1|1	1|1	0|1	1|1	1|0	1|1	0|1	0|1	1|1	1|1	1|1	1|1	0|0	1|1	0|0	1|1	0|1	1|1
PAMAJ01236	4550001	4598772	4572523_A>G_mcidas_intergenic_region	1	0.007379	0.6345	0.1849	0.1053	1|0	1|1	0|1	0|1	1|0	1|1	1|1	1|0	1|0	1|1	1|1	1|1	1|1	1|1	0|0	1|1	1|1	0|0	0|0	1|1	0|1	1|0	0|0	1|0	1|0	1|0	1|0	0|1	0|0	0|0	0|0	0|0	1|0	1|0	0|0	0|1	0|0	0|0	0|0	0|0
PAMAJ01475	1	44722	31072_C>G_	1	0.01376	0.6238	0.1749	0.1749	0|0	1|1	0|0	1|1	1|1	0|0	0|0	1|1	0|0	1|1	1|0	1|0	1|0	1|1	0|1	0|1	1|1	0|0	0|0	0|1	1|0	1|0	0|1	1|1	1|1	0|1	0|0	1|0	0|0	1|0	1|1	0|1	1|1	0|1	0|1	1|1	0|1	0|1	1|1	0|1

## Sheet: Nagasaki
Scaffold	Start	End	SNP	Trend	Genotype	Allele	Dominant	Recessive	Domestics-10	Domestics-11	Domestics-12	Domestics-16	Domestics-22	Domestics-24	Domestics-3	Domestics-7	Domestics-8	Domestics-9	Ehime-1	Ehime-12	Ehime-13	Ehime-14	Ehime-15	Ehime-16	Ehime-3	Ehime-4	Ehime-5	Ehime-6	Nagasaki-11	Nagasaki-12	Nagasaki-14	Nagasaki-15	Nagasaki-16	Nagasaki-2	Nagasaki-5	Nagasaki-6	Nagasaki-7	Nagasaki-8	Tongyeong-1	Tongyeong-10	Tongyeong-2	Tongyeong-3	Tongyeong-4	Tongyeong-5	Tongyeong-6	Tongyeong-7	Tongyeong-8	Tongyeong-9
PAMAJ00207	150001	200000	169371_A>C_na_intergenic_region,na_intergenic_region	7.744e-06	NaN	7.254e-12	5.413e-06	5.413e-06	0|0	0|0	0|0	0|0	0|0	0|0	0|0	0|0	0|0	0|0	0|0	0|0	0|0	0|0	0|0	0|0	0|0	0|0	0|0	0|0	1|1	1|1	1|1	1|1	1|1	1|1	1|1	1|1	1|1	1|1	0|0	0|0	0|0	0|0	0|0	0|0	0|0	0|0	0|0	0|0
PAMAJ00312	500001	550000	535581_A>G_gsp-2_downstream_gene_variant,gsp-2_downstream_gene_variant	7.744e-06	NaN	0.000218	5.413e-06	1	0|1	1|0	0|1	1|0	0|1	0|1	1|0	0|1	1|0	0|1	0|1	0|0	0|0	0|0	0|0	1|0	0|0	0|0	1|0	0|0	0|0	0|0	0|0	0|0	0|0	0|0	0|0	0|0	0|0	0|0	0|1	0|1	0|1	0|0	1|0	0|0	0|1	0|0	0|0	1|0
PAMAJ00312	500001	550000	535677_A>G_gsp-2_downstream_gene_variant,gsp-2_downstream_gene_variant	7.744e-06	NaN	0.000218	5.413e-06	1	0|1	1|0	0|1	1|0	0|1	0|1	1|0	0|1	1|0	0|1	0|1	0|0	0|0	0|0	0|0	1|0	0|0	0|0	1|0	0|0	0|0	0|0	0|0	0|0	0|0	0|0	0|0	0|0	0|0	0|0	0|1	0|1	0|1	0|0	1|0	0|0	0|1	0|0	0|0	1|0
PAMAJ00481	1150001	1200000	1178960_T>C_	7.744e-06	NaN	7.254e-12	5.413e-06	5.413e-06	0|0	0|0	0|0	0|0	0|0	0|0	0|0	0|0	0|0	0|0	0|0	1|0	0|0	0|0	0|0	0|0	0|0	1|1	1|1	1|0	1|1	1|1	1|1	1|1	1|1	1|1	1|1	1|1	1|1	1|1	0|0	0|0	0|0	0|0	0|1	0|0	0|0	0|0	1|0	0|0
PAMAJ00481	1250001	1300000	1251165_A>T_	7.744e-06	NaN	7.254e-12	5.413e-06	5.413e-06	0|0	0|0	0|0	0|0	0|0	0|0	0|0	0|0	0|0	0|0	0|0	0|1	0|0	0|0	0|0	0|0	0|0	1|1	1|1	1|0	1|1	1|1	1|1	1|1	1|1	1|1	1|1	1|1	1|1	1|1	0|0	0|1	0|0	0|0	0|1	0|0	0|0	0|0	1|0	0|0
PAMAJ00481	2400001	2450000	2427961_G>A_rspo1_intergenic_region,gnl2_intergenic_region	7.744e-06	NaN	0.000218	5.413e-06	1	0|1	1|0	0|1	0|1	1|0	0|1	0|1	0|1	1|0	1|0	0|1	0|1	1|0	0|1	0|1	0|1	0|1	0|0	0|0	1|0	0|0	0|0	0|0	0|0	0|0	0|0	0|0	0|0	0|0	0|0	1|0	0|0	0|1	0|1	1|0	1|0	0|1	0|0	0|0	0|0
PAMAJ00481	3100001	3150000	3148317_C>T_na_intergenic_region,zc3h12a_intergenic_region	7.744e-06	NaN	7.254e-12	5.413e-06	5.413e-06	0|0	0|0	0|0	0|0	0|0	0|0	0|0	0|0	0|0	0|0	1|0	0|0	0|0	0|1	0|0	0|0	0|0	0|0	0|0	0|0	1|1	1|1	1|1	1|1	1|1	1|1	1|1	1|1	1|1	1|1	0|0	1|0	0|0	0|0	0|1	0|0	0|0	0|0	0|1	0|0
PAMAJ00688	8500001	8550000	8518726_C>A_na_intron_variant	7.744e-06	NaN	7.254e-12	5.413e-06	5.413e-06	0|0	0|0	0|0	0|0	0|0	0|0	0|0	0|0	0|0	0|0	1|0	0|0	0|1	1|1	0|0	0|0	0|0	0|1	0|0	1|1	1|1	1|1	1|1	1|1	1|1	1|1	1|1	1|1	1|1	1|1	1|0	1|0	0|0	1|1	0|0	0|0	0|0	0|1	1|1	0|1
[truncated: 412 more rows]

## Sheet: Tongyeong
Scaffold	Start	End	SNP	Trend	Genotype	Allele	Dominant	Recessive	Domestics-10	Domestics-11	Domestics-12	Domestics-16	Domestics-22	Domestics-24	Domestics-3	Domestics-7	Domestics-8	Domestics-9	Ehime-1	Ehime-12	Ehime-13	Ehime-14	Ehime-15	Ehime-16	Ehime-3	Ehime-4	Ehime-5	Ehime-6	Nagasaki-11	Nagasaki-12	Nagasaki-14	Nagasaki-15	Nagasaki-16	Nagasaki-2	Nagasaki-5	Nagasaki-6	Nagasaki-7	Nagasaki-8	Tongyeong-1	Tongyeong-10	Tongyeong-2	Tongyeong-3	Tongyeong-4	Tongyeong-5	Tongyeong-6	Tongyeong-7	Tongyeong-8	Tongyeong-9
[truncated: 1,133 more rows]

[truncated: 1 more sheets: Gene list]
